# Supplementary material for: The proteome of the calcified layer organic matrix of turkey (Meleagris gallopavo) eggshell
Source: Proteome Sci. 2013 Aug 27;11:40. doi: 10.1186/1477-5956-11-40 (PMC3766105; doi:10.1186/1477-5956-11-40)
Supplement: Additional file 2: Table S2 — ProteinGroups pool A. This file shows the MaxQuant-derived protein identification data for pool A (strain Converter), such as additional accession numbers for protein groups, protein scores, number of peptides, distribution of peptides in gel slices and molecular weight of the predicted protein. [file 1477-5956-11-40-S2.xls]

## Sheet: proteinGroups
Protein IDs	Majority protein IDs	Peptide counts (all)	Peptide counts (razor+unique)	Peptide counts (unique)	Fasta headers	Proteins	Peptides	Razor + unique peptides	Unique peptides	Sequence coverage [%]	Unique + razor sequence coverage [%]	Unique sequence coverage [%]	Mol. weight [kDa]	Sequence length	Sequence lengths	Fraction average	Fraction 1	Fraction 2	Fraction 3	Fraction 4	Fraction 5	Fraction 6	Fraction 7	Fraction 8	Fraction 9	Fraction 10	Fraction 11	Fraction 12	Fraction 13	Fraction 14	Fraction 15	Fraction 16	Fraction 17	Fraction 18	PEP	Intensity	iBAQ
ENSMGAP00000000004 pep:novel chromosome:UMD2:18:41026:41839:-1 gene:ENSMGAG00000000631 transcript:ENSMGAT00000000632 gene_biotype:protein_coding transcript_biotype:protein_coding	ENSMGAP00000000004 pep:novel chromosome:UMD2:18:41026:41839:-1 gene:ENSMGAG00000000631 transcript:ENSMGAT00000000632 gene_biotype:protein_coding transcript_biotype:protein_coding	2	2	2	>ENSMGAP00000000004 pep:novel chromosome:UMD2:18:41026:41839:-1 gene:ENSMGAG00000000631 transcript:ENSMGAT00000000632 gene_biotype:protein_coding transcript_biotype:protein_coding	1	2	2	2	32.4	32.4	32.4	11.821	105	105	16.6																11	8	2	0	118350000	23669000
ENSMGAP00000000006 pep:novel chromosome:UMD2:18:93007:96368:-1 gene:ENSMGAG00000000633 transcript:ENSMGAT00000000634 gene_biotype:protein_coding transcript_biotype:protein_coding	ENSMGAP00000000006 pep:novel chromosome:UMD2:18:93007:96368:-1 gene:ENSMGAG00000000633 transcript:ENSMGAT00000000634 gene_biotype:protein_coding transcript_biotype:protein_coding	2	2	2	>ENSMGAP00000000006 pep:novel chromosome:UMD2:18:93007:96368:-1 gene:ENSMGAG00000000633 transcript:ENSMGAT00000000634 gene_biotype:protein_coding transcript_biotype:protein_coding	1	2	2	2	6.9	6.9	6.9	35.076	317	317	16.5															1			1	3.3415e-20	6176300	308820
ENSMGAP00000000018 pep:novel chromosome:UMD2:27:1331:11793:1 gene:ENSMGAG00000000634 transcript:ENSMGAT00000000646 gene_biotype:protein_coding transcript_biotype:protein_coding;CON__Q2UVX4	ENSMGAP00000000018 pep:novel chromosome:UMD2:27:1331:11793:1 gene:ENSMGAG00000000634 transcript:ENSMGAT00000000646 gene_biotype:protein_coding transcript_biotype:protein_coding	13;2	13;2	13;2	>ENSMGAP00000000018 pep:novel chromosome:UMD2:27:1331:11793:1 gene:ENSMGAG00000000634 transcript:ENSMGAT00000000646 gene_biotype:protein_coding transcript_biotype:protein_coding	2	13	13	13	15.9	15.9	15.9	119.01	1062	1062;1662	4.28	4	4	18	24	3		17	1											0	311460000	5106000
ENSMGAP00000000080 pep:novel chromosome:UMD2:25:58936:74529:-1 gene:ENSMGAG00000000702 transcript:ENSMGAT00000000711 gene_biotype:protein_coding transcript_biotype:protein_coding	ENSMGAP00000000080 pep:novel chromosome:UMD2:25:58936:74529:-1 gene:ENSMGAG00000000702 transcript:ENSMGAT00000000711 gene_biotype:protein_coding transcript_biotype:protein_coding	2	2	2	>ENSMGAP00000000080 pep:novel chromosome:UMD2:25:58936:74529:-1 gene:ENSMGAG00000000702 transcript:ENSMGAT00000000711 gene_biotype:protein_coding transcript_biotype:protein_coding	1	2	2	2	6.9	6.9	6.9	54.08	493	493	7							2												6.4641e-22	7204000	257280
ENSMGAP00000000098 pep:novel chromosome:UMD2:24:406619:411013:-1 gene:ENSMGAG00000000725 transcript:ENSMGAT00000000729 gene_biotype:protein_coding transcript_biotype:protein_coding;REV__ENSMGAP00000000098 pep:novel chromosome:UMD2:24:406619:411013:-1 gene:ENSMGAG00000000725 transcript:ENSMGAT00000000729 gene_biotype:protein_coding transcript_biotype:protein_coding	ENSMGAP00000000098 pep:novel chromosome:UMD2:24:406619:411013:-1 gene:ENSMGAG00000000725 transcript:ENSMGAT00000000729 gene_biotype:protein_coding transcript_biotype:protein_coding	3;1	3;1	3;1	>ENSMGAP00000000098 pep:novel chromosome:UMD2:24:406619:411013:-1 gene:ENSMGAG00000000725 transcript:ENSMGAT00000000729 gene_biotype:protein_coding transcript_biotype:protein_coding	2	3	3	3	15.9	15.9	15.9	29.77	271	271;271	13.1											2	2	1	2	1	1			3.7275e-54	16486000	1648600
ENSMGAP00000000099 pep:novel chromosome:UMD2:30:152299:164335:1 gene:ENSMGAG00000000721 transcript:ENSMGAT00000000730 gene_biotype:protein_coding transcript_biotype:protein_coding	ENSMGAP00000000099 pep:novel chromosome:UMD2:30:152299:164335:1 gene:ENSMGAG00000000721 transcript:ENSMGAT00000000730 gene_biotype:protein_coding transcript_biotype:protein_coding	10	10	10	>ENSMGAP00000000099 pep:novel chromosome:UMD2:30:152299:164335:1 gene:ENSMGAG00000000721 transcript:ENSMGAT00000000730 gene_biotype:protein_coding transcript_biotype:protein_coding	1	10	10	10	9.6	9.6	9.6	118.49	1099	1099	9.41	2	4	8	6					1				7	23					1.349e-187	113290000	2265800
ENSMGAP00000000114 pep:novel chromosome:UMD2:19:356456:361529:-1 gene:ENSMGAG00000000742 transcript:ENSMGAT00000000745 gene_biotype:protein_coding transcript_biotype:protein_coding	ENSMGAP00000000114 pep:novel chromosome:UMD2:19:356456:361529:-1 gene:ENSMGAG00000000742 transcript:ENSMGAT00000000745 gene_biotype:protein_coding transcript_biotype:protein_coding	1	1	1	>ENSMGAP00000000114 pep:novel chromosome:UMD2:19:356456:361529:-1 gene:ENSMGAG00000000742 transcript:ENSMGAT00000000745 gene_biotype:protein_coding transcript_biotype:protein_coding	1	1	1	1	9.5	9.5	9.5	21.753	200	200	16																2			3.1145e-17	3062800	382850
ENSMGAP00000000116 pep:novel chromosome:UMD2:26:398815:406410:1 gene:ENSMGAG00000000732 transcript:ENSMGAT00000000747 gene_biotype:protein_coding transcript_biotype:protein_coding	ENSMGAP00000000116 pep:novel chromosome:UMD2:26:398815:406410:1 gene:ENSMGAG00000000732 transcript:ENSMGAT00000000747 gene_biotype:protein_coding transcript_biotype:protein_coding	5	5	5	>ENSMGAP00000000116 pep:novel chromosome:UMD2:26:398815:406410:1 gene:ENSMGAG00000000732 transcript:ENSMGAT00000000747 gene_biotype:protein_coding transcript_biotype:protein_coding	1	5	5	5	14	14	14	66.71	602	602	5.45	2	3	7	4	6	16	1	1	1					1	1	1			1.027e-154	152780000	4493600
ENSMGAP00000000142 pep:novel chromosome:UMD2:19:399103:402098:-1 gene:ENSMGAG00000000761 transcript:ENSMGAT00000000774 gene_biotype:protein_coding transcript_biotype:protein_coding	ENSMGAP00000000142 pep:novel chromosome:UMD2:19:399103:402098:-1 gene:ENSMGAG00000000761 transcript:ENSMGAT00000000774 gene_biotype:protein_coding transcript_biotype:protein_coding	19	19	19	>ENSMGAP00000000142 pep:novel chromosome:UMD2:19:399103:402098:-1 gene:ENSMGAG00000000761 transcript:ENSMGAT00000000774 gene_biotype:protein_coding transcript_biotype:protein_coding	1	19	19	19	67.4	67.4	67.4	20.046	178	178	10.5	44	35	37	33	42	30	40	41	45	44	55	49	62	78	149	58	50	12	0	85700000000	10713000000
ENSMGAP00000000157 pep:novel chromosome:UMD2:19:406281:408208:-1 gene:ENSMGAG00000000770 transcript:ENSMGAT00000000789 gene_biotype:protein_coding transcript_biotype:protein_coding	ENSMGAP00000000157 pep:novel chromosome:UMD2:19:406281:408208:-1 gene:ENSMGAG00000000770 transcript:ENSMGAT00000000789 gene_biotype:protein_coding transcript_biotype:protein_coding	1	1	1	>ENSMGAP00000000157 pep:novel chromosome:UMD2:19:406281:408208:-1 gene:ENSMGAG00000000770 transcript:ENSMGAT00000000789 gene_biotype:protein_coding transcript_biotype:protein_coding	1	1	1	1	7	7	7	20.864	185	185	14														4					1.1554e-06	10123000	1265400
ENSMGAP00000000187 pep:novel chromosome:UMD2:25:472864:476422:1 gene:ENSMGAG00000000799 transcript:ENSMGAT00000000820 gene_biotype:protein_coding transcript_biotype:protein_coding	ENSMGAP00000000187 pep:novel chromosome:UMD2:25:472864:476422:1 gene:ENSMGAG00000000799 transcript:ENSMGAT00000000820 gene_biotype:protein_coding transcript_biotype:protein_coding	1	1	1	>ENSMGAP00000000187 pep:novel chromosome:UMD2:25:472864:476422:1 gene:ENSMGAG00000000799 transcript:ENSMGAT00000000820 gene_biotype:protein_coding transcript_biotype:protein_coding	1	1	1	1	4.9	4.9	4.9	51.066	466	466	11.3											2	1							4.9755e-198	3686900	245800
ENSMGAP00000000221 pep:novel chromosome:UMD2:19:410858:413105:-1 gene:ENSMGAG00000000833 transcript:ENSMGAT00000000855 gene_biotype:protein_coding transcript_biotype:protein_coding	ENSMGAP00000000221 pep:novel chromosome:UMD2:19:410858:413105:-1 gene:ENSMGAG00000000833 transcript:ENSMGAT00000000855 gene_biotype:protein_coding transcript_biotype:protein_coding	8	8	8	>ENSMGAP00000000221 pep:novel chromosome:UMD2:19:410858:413105:-1 gene:ENSMGAG00000000833 transcript:ENSMGAT00000000855 gene_biotype:protein_coding transcript_biotype:protein_coding	1	8	8	8	48.3	48.3	48.3	22.19	201	201	15.4													2	20	55	5	20	7	0	1598500000	159850000
ENSMGAP00000000231 pep:novel chromosome:UMD2:11:630096:710657:1 gene:ENSMGAG00000000842 transcript:ENSMGAT00000000865 gene_biotype:protein_coding transcript_biotype:protein_coding;REV__ENSMGAP00000000231 pep:novel chromosome:UMD2:11:630096:710657:1 gene:ENSMGAG00000000842 transcript:ENSMGAT00000000865 gene_biotype:protein_coding transcript_biotype:protein_coding	ENSMGAP00000000231 pep:novel chromosome:UMD2:11:630096:710657:1 gene:ENSMGAG00000000842 transcript:ENSMGAT00000000865 gene_biotype:protein_coding transcript_biotype:protein_coding	15;1	15;1	15;1	>ENSMGAP00000000231 pep:novel chromosome:UMD2:11:630096:710657:1 gene:ENSMGAG00000000842 transcript:ENSMGAT00000000865 gene_biotype:protein_coding transcript_biotype:protein_coding	2	15	15	15	39.2	39.2	39.2	55.426	498	498;498	6.41	5	12	35	56	47	22	19	12	24	48	13	6	3	2	2				0	2066100000	71245000
ENSMGAP00000000237 pep:novel chromosome:UMD2:13:216378:239875:-1 gene:ENSMGAG00000000805 transcript:ENSMGAT00000000871 gene_biotype:protein_coding transcript_biotype:protein_coding	ENSMGAP00000000237 pep:novel chromosome:UMD2:13:216378:239875:-1 gene:ENSMGAG00000000805 transcript:ENSMGAT00000000871 gene_biotype:protein_coding transcript_biotype:protein_coding	6	6	6	>ENSMGAP00000000237 pep:novel chromosome:UMD2:13:216378:239875:-1 gene:ENSMGAG00000000805 transcript:ENSMGAT00000000871 gene_biotype:protein_coding transcript_biotype:protein_coding	1	6	6	6	7.3	7.3	7.3	118.93	1060	1060	8.5			1	1	9	2									6	1			4.4029e-96	51412000	1071100
ENSMGAP00000000288 pep:novel chromosome:UMD2:19:183210:200298:1 gene:ENSMGAG00000000894 transcript:ENSMGAT00000000924 gene_biotype:protein_coding transcript_biotype:protein_coding	ENSMGAP00000000288 pep:novel chromosome:UMD2:19:183210:200298:1 gene:ENSMGAG00000000894 transcript:ENSMGAT00000000924 gene_biotype:protein_coding transcript_biotype:protein_coding	6	6	6	>ENSMGAP00000000288 pep:novel chromosome:UMD2:19:183210:200298:1 gene:ENSMGAG00000000894 transcript:ENSMGAT00000000924 gene_biotype:protein_coding transcript_biotype:protein_coding	1	6	6	6	17.1	17.1	17.1	47.711	432	432	8.33						1	4	29	13	5									3.2963e-149	217840000	14523000
ENSMGAP00000000302 pep:novel chromosome:UMD2:26:449750:452503:1 gene:ENSMGAG00000000898 transcript:ENSMGAT00000000938 gene_biotype:protein_coding transcript_biotype:protein_coding	ENSMGAP00000000302 pep:novel chromosome:UMD2:26:449750:452503:1 gene:ENSMGAG00000000898 transcript:ENSMGAT00000000938 gene_biotype:protein_coding transcript_biotype:protein_coding	2	2	2	>ENSMGAP00000000302 pep:novel chromosome:UMD2:26:449750:452503:1 gene:ENSMGAG00000000898 transcript:ENSMGAT00000000938 gene_biotype:protein_coding transcript_biotype:protein_coding	1	2	2	2	8.5	8.5	8.5	38.183	331	331	10								2	7		5	3							7.4679e-156	62501000	3125100
ENSMGAP00000000323 pep:novel chromosome:UMD2:19:205870:223235:-1 gene:ENSMGAG00000000931 transcript:ENSMGAT00000000959 gene_biotype:protein_coding transcript_biotype:protein_coding	ENSMGAP00000000323 pep:novel chromosome:UMD2:19:205870:223235:-1 gene:ENSMGAG00000000931 transcript:ENSMGAT00000000959 gene_biotype:protein_coding transcript_biotype:protein_coding	11	11	11	>ENSMGAP00000000323 pep:novel chromosome:UMD2:19:205870:223235:-1 gene:ENSMGAG00000000931 transcript:ENSMGAT00000000959 gene_biotype:protein_coding transcript_biotype:protein_coding	1	11	11	11	26.9	26.9	26.9	71.64	632	632	5.49	11	9	12	13	13	36	30	13	10	1									2.2192e-262	796230000	22750000
ENSMGAP00000000324 pep:novel chromosome:UMD2:29:923386:934530:1 gene:ENSMGAG00000000841 transcript:ENSMGAT00000000960 gene_biotype:protein_coding transcript_biotype:protein_coding;REV__ENSMGAP00000000324 pep:novel chromosome:UMD2:29:923386:934530:1 gene:ENSMGAG00000000841 transcript:ENSMGAT00000000960 gene_biotype:protein_coding transcript_biotype:protein_coding	ENSMGAP00000000324 pep:novel chromosome:UMD2:29:923386:934530:1 gene:ENSMGAG00000000841 transcript:ENSMGAT00000000960 gene_biotype:protein_coding transcript_biotype:protein_coding	5;2	5;2	5;2	>ENSMGAP00000000324 pep:novel chromosome:UMD2:29:923386:934530:1 gene:ENSMGAG00000000841 transcript:ENSMGAT00000000960 gene_biotype:protein_coding transcript_biotype:protein_coding	2	5	5	5	4.5	4.5	4.5	163.14	1475	1475;1475	4.73			6	5	10	9													1.3837e-37	66065000	930500
ENSMGAP00000000330 pep:novel chromosome:UMD2:17:140012:146355:-1 gene:ENSMGAG00000000933 transcript:ENSMGAT00000000966 gene_biotype:protein_coding transcript_biotype:protein_coding	ENSMGAP00000000330 pep:novel chromosome:UMD2:17:140012:146355:-1 gene:ENSMGAG00000000933 transcript:ENSMGAT00000000966 gene_biotype:protein_coding transcript_biotype:protein_coding	5	5	5	>ENSMGAP00000000330 pep:novel chromosome:UMD2:17:140012:146355:-1 gene:ENSMGAG00000000933 transcript:ENSMGAT00000000966 gene_biotype:protein_coding transcript_biotype:protein_coding	1	5	5	5	10.2	10.2	10.2	55.996	489	489	6.54				1	1	15	17	3											5.926e-171	108310000	5157400
ENSMGAP00000000333 pep:novel chromosome:UMD2:23:257740:261027:1 gene:ENSMGAG00000000939 transcript:ENSMGAT00000000969 gene_biotype:protein_coding transcript_biotype:protein_coding;ENSMGAP00000019165 pep:novel chromosome:UMD2:23:257740:261027:1 gene:ENSMGAG00000000939 transcript:ENSMGAT00000020840 gene_biotype:protein_coding transcript_biotype:protein_coding	ENSMGAP00000000333 pep:novel chromosome:UMD2:23:257740:261027:1 gene:ENSMGAG00000000939 transcript:ENSMGAT00000000969 gene_biotype:protein_coding transcript_biotype:protein_coding	3;1	3;1	3;1	>ENSMGAP00000000333 pep:novel chromosome:UMD2:23:257740:261027:1 gene:ENSMGAG00000000939 transcript:ENSMGAT00000000969 gene_biotype:protein_coding transcript_biotype:protein_coding	2	3	3	3	19.4	19.4	19.4	14.112	124	124;127	16													3	5	12	19	20	7	1.9606e-264	238950000	59739000
ENSMGAP00000000402 pep:novel chromosome:UMD2:23:282584:458086:-1 gene:ENSMGAG00000001011 transcript:ENSMGAT00000001039 gene_biotype:protein_coding transcript_biotype:protein_coding;ENSMGAP00000004065 pep:novel chromosome:UMD2:11:5063226:5069020:-1 gene:ENSMGAG00000004286 transcript:ENSMGAT00000004777 gene_biotype:protein_coding transcript_biotype:protein_coding	ENSMGAP00000000402 pep:novel chromosome:UMD2:23:282584:458086:-1 gene:ENSMGAG00000001011 transcript:ENSMGAT00000001039 gene_biotype:protein_coding transcript_biotype:protein_coding;ENSMGAP00000004065 pep:novel chromosome:UMD2:11:5063226:5069020:-1 gene:ENSMGAG00000004286 transcript:ENSMGAT00000004777 gene_biotype:protein_coding transcript_biotype:protein_coding	1;1	1;1	1;1	>ENSMGAP00000000402 pep:novel chromosome:UMD2:23:282584:458086:-1 gene:ENSMGAG00000001011 transcript:ENSMGAT00000001039 gene_biotype:protein_coding transcript_biotype:protein_coding;>ENSMGAP00000004065 pep:novel chromosome:UMD2:11:5063226:5069020:-1 gene:E	2	1	1	1	16.5	16.5	16.5	11.58	103	103;118	16.8															1		3	1	0	10099000	2019900
ENSMGAP00000000502 pep:novel chromosome:UMD2:26:1502345:1523671:-1 gene:ENSMGAG00000001056 transcript:ENSMGAT00000001144 gene_biotype:protein_coding transcript_biotype:protein_coding	ENSMGAP00000000502 pep:novel chromosome:UMD2:26:1502345:1523671:-1 gene:ENSMGAG00000001056 transcript:ENSMGAT00000001144 gene_biotype:protein_coding transcript_biotype:protein_coding	11	10	10	>ENSMGAP00000000502 pep:novel chromosome:UMD2:26:1502345:1523671:-1 gene:ENSMGAG00000001056 transcript:ENSMGAT00000001144 gene_biotype:protein_coding transcript_biotype:protein_coding	1	11	10	10	18.9	17.8	17.8	84.535	740	740	7.72	1	5	6	14	17	6	2	1	2	2	5	6	3	3	2	1	5	2	3.4401e-204	167090000	4914500
ENSMGAP00000000514 pep:novel chromosome:UMD2:8:1760879:1768166:-1 gene:ENSMGAG00000001117 transcript:ENSMGAT00000001156 gene_biotype:protein_coding transcript_biotype:protein_coding	ENSMGAP00000000514 pep:novel chromosome:UMD2:8:1760879:1768166:-1 gene:ENSMGAG00000001117 transcript:ENSMGAT00000001156 gene_biotype:protein_coding transcript_biotype:protein_coding	1	1	1	>ENSMGAP00000000514 pep:novel chromosome:UMD2:8:1760879:1768166:-1 gene:ENSMGAG00000001117 transcript:ENSMGAT00000001156 gene_biotype:protein_coding transcript_biotype:protein_coding	1	1	1	1	3.6	3.6	3.6	38.601	332	332	8								2											1.3247e-21	1049600	47707
ENSMGAP00000000524 pep:novel scaffold:UMD2:GL424144.1:1522:4694:1 gene:ENSMGAG00000001129 transcript:ENSMGAT00000001166 gene_biotype:protein_coding transcript_biotype:protein_coding	ENSMGAP00000000524 pep:novel scaffold:UMD2:GL424144.1:1522:4694:1 gene:ENSMGAG00000001129 transcript:ENSMGAT00000001166 gene_biotype:protein_coding transcript_biotype:protein_coding	1	1	1	>ENSMGAP00000000524 pep:novel scaffold:UMD2:GL424144.1:1522:4694:1 gene:ENSMGAG00000001129 transcript:ENSMGAT00000001166 gene_biotype:protein_coding transcript_biotype:protein_coding	1	1	1	1	8.9	8.9	8.9	16.855	146	146	15															2				4.1415e-12	1530800	191350
ENSMGAP00000000538 pep:novel chromosome:UMD2:11:1960128:1995009:-1 gene:ENSMGAG00000001094 transcript:ENSMGAT00000001180 gene_biotype:protein_coding transcript_biotype:protein_coding	ENSMGAP00000000538 pep:novel chromosome:UMD2:11:1960128:1995009:-1 gene:ENSMGAG00000001094 transcript:ENSMGAT00000001180 gene_biotype:protein_coding transcript_biotype:protein_coding	1	1	1	>ENSMGAP00000000538 pep:novel chromosome:UMD2:11:1960128:1995009:-1 gene:ENSMGAG00000001094 transcript:ENSMGAT00000001180 gene_biotype:protein_coding transcript_biotype:protein_coding	1	1	1	1	2.1	2.1	2.1	80.996	718	718	3.14		1	4	2															4.5586e-64	12235000	321980
ENSMGAP00000000549 pep:novel scaffold:UMD2:GL424144.1:6306:8456:1 gene:ENSMGAG00000001133 transcript:ENSMGAT00000001191 gene_biotype:protein_coding transcript_biotype:protein_coding	ENSMGAP00000000549 pep:novel scaffold:UMD2:GL424144.1:6306:8456:1 gene:ENSMGAG00000001133 transcript:ENSMGAT00000001191 gene_biotype:protein_coding transcript_biotype:protein_coding	2	2	2	>ENSMGAP00000000549 pep:novel scaffold:UMD2:GL424144.1:6306:8456:1 gene:ENSMGAG00000001133 transcript:ENSMGAT00000001191 gene_biotype:protein_coding transcript_biotype:protein_coding	1	2	2	2	6.4	6.4	6.4	45.886	425	425	9.78								2	6									1	3.6111e-26	12878000	643920
ENSMGAP00000000551 pep:novel chromosome:UMD2:25:1290799:1294357:1 gene:ENSMGAG00000001143 transcript:ENSMGAT00000001193 gene_biotype:protein_coding transcript_biotype:protein_coding	ENSMGAP00000000551 pep:novel chromosome:UMD2:25:1290799:1294357:1 gene:ENSMGAG00000001143 transcript:ENSMGAT00000001193 gene_biotype:protein_coding transcript_biotype:protein_coding	4	4	4	>ENSMGAP00000000551 pep:novel chromosome:UMD2:25:1290799:1294357:1 gene:ENSMGAG00000001143 transcript:ENSMGAT00000001193 gene_biotype:protein_coding transcript_biotype:protein_coding	1	4	4	4	16.4	16.4	16.4	41.75	365	365	7.09						1	18	3											2.4977e-147	157430000	9260700
ENSMGAP00000000561 pep:novel chromosome:UMD2:27:793369:824763:-1 gene:ENSMGAG00000001155 transcript:ENSMGAT00000001203 gene_biotype:protein_coding transcript_biotype:protein_coding	ENSMGAP00000000561 pep:novel chromosome:UMD2:27:793369:824763:-1 gene:ENSMGAG00000001155 transcript:ENSMGAT00000001203 gene_biotype:protein_coding transcript_biotype:protein_coding	1	1	1	>ENSMGAP00000000561 pep:novel chromosome:UMD2:27:793369:824763:-1 gene:ENSMGAG00000001155 transcript:ENSMGAT00000001203 gene_biotype:protein_coding transcript_biotype:protein_coding	1	1	1	1	2.3	2.3	2.3	52.45	471	471	18																		1	5.5654e-08	4228200	136390
ENSMGAP00000017514 pep:novel chromosome:UMD2:8:1798075:2014759:-1 gene:ENSMGAG00000001124 transcript:ENSMGAT00000020098 gene_biotype:protein_coding transcript_biotype:protein_coding;ENSMGAP00000018121 pep:novel chromosome:UMD2:8:1796084:2014759:-1 gene:ENSMGAG00000001124 transcript:ENSMGAT00000019288 gene_biotype:protein_coding transcript_biotype:protein_coding;ENSMGAP00000000565 pep:novel chromo…	ENSMGAP00000017514 pep:novel chromosome:UMD2:8:1798075:2014759:-1 gene:ENSMGAG00000001124 transcript:ENSMGAT00000020098 gene_biotype:protein_coding transcript_biotype:protein_coding;ENSMGAP00000018121 pep:novel chromosome:UMD2:8:1796084:2014759:-1 gene:ENSMGAG00000001124 transcript:ENSMGAT00000019288 gene_biotype:protein_coding transcript_biotype:protein_coding;ENSMGAP00000000565 pep:novel chromo…	7;7;7	7;7;7	7;7;7	>ENSMGAP00000017514 pep:novel chromosome:UMD2:8:1798075:2014759:-1 gene:ENSMGAG00000001124 transcript:ENSMGAT00000020098 gene_biotype:protein_coding transcript_biotype:protein_coding;>ENSMGAP00000018121 pep:novel chromosome:UMD2:8:1796084:2014759:-1 gene:E	3	7	7	7	7.5	7.5	7.5	119.64	1057	1057;1086;1116	4.63	1	1	2	9	22	1	1	1											0	388510000	6937800
ENSMGAP00000000586 pep:novel chromosome:UMD2:5:11197:205210:-1 gene:ENSMGAG00000001171 transcript:ENSMGAT00000001228 gene_biotype:protein_coding transcript_biotype:protein_coding	ENSMGAP00000000586 pep:novel chromosome:UMD2:5:11197:205210:-1 gene:ENSMGAG00000001171 transcript:ENSMGAT00000001228 gene_biotype:protein_coding transcript_biotype:protein_coding	8	8	8	>ENSMGAP00000000586 pep:novel chromosome:UMD2:5:11197:205210:-1 gene:ENSMGAG00000001171 transcript:ENSMGAT00000001228 gene_biotype:protein_coding transcript_biotype:protein_coding	1	8	8	8	12.4	12.4	12.4	84.7	750	750	3.89	5	5	10	19	24	2													0	233260000	6860700
ENSMGAP00000000610 pep:novel chromosome:UMD2:24:1049891:1062800:-1 gene:ENSMGAG00000001087 transcript:ENSMGAT00000001254 gene_biotype:protein_coding transcript_biotype:protein_coding;ENSMGAP00000017458 pep:novel chromosome:UMD2:24:1052821:1063656:-1 gene:ENSMGAG00000001087 transcript:ENSMGAT00000019220 gene_biotype:protein_coding transcript_biotype:protein_coding	ENSMGAP00000000610 pep:novel chromosome:UMD2:24:1049891:1062800:-1 gene:ENSMGAG00000001087 transcript:ENSMGAT00000001254 gene_biotype:protein_coding transcript_biotype:protein_coding;ENSMGAP00000017458 pep:novel chromosome:UMD2:24:1052821:1063656:-1 gene:ENSMGAG00000001087 transcript:ENSMGAT00000019220 gene_biotype:protein_coding transcript_biotype:protein_coding	8;6	8;6	8;6	>ENSMGAP00000000610 pep:novel chromosome:UMD2:24:1049891:1062800:-1 gene:ENSMGAG00000001087 transcript:ENSMGAT00000001254 gene_biotype:protein_coding transcript_biotype:protein_coding;>ENSMGAP00000017458 pep:novel chromosome:UMD2:24:1052821:1063656:-1 gene	2	8	8	8	19.6	19.6	19.6	75.531	684	684;428	10.4						1	2	9	27	5	5					3	6	2	0	165460000	4866400
ENSMGAP00000000611 pep:novel chromosome:UMD2:26:1637986:1647876:1 gene:ENSMGAG00000001154 transcript:ENSMGAT00000001255 gene_biotype:protein_coding transcript_biotype:protein_coding	ENSMGAP00000000611 pep:novel chromosome:UMD2:26:1637986:1647876:1 gene:ENSMGAG00000001154 transcript:ENSMGAT00000001255 gene_biotype:protein_coding transcript_biotype:protein_coding	12	12	12	>ENSMGAP00000000611 pep:novel chromosome:UMD2:26:1637986:1647876:1 gene:ENSMGAG00000001154 transcript:ENSMGAT00000001255 gene_biotype:protein_coding transcript_biotype:protein_coding	1	12	12	12	21.9	21.9	21.9	94.047	845	845	8.61	1	1	4	5	6	7	7	34	49	4	11	8	2	6	2				0	648800000	16220000
ENSMGAP00000000645 pep:novel chromosome:UMD2:24:1149303:1154081:1 gene:ENSMGAG00000001210 transcript:ENSMGAT00000001290 gene_biotype:protein_coding transcript_biotype:protein_coding	ENSMGAP00000000645 pep:novel chromosome:UMD2:24:1149303:1154081:1 gene:ENSMGAG00000001210 transcript:ENSMGAT00000001290 gene_biotype:protein_coding transcript_biotype:protein_coding	5	5	5	>ENSMGAP00000000645 pep:novel chromosome:UMD2:24:1149303:1154081:1 gene:ENSMGAG00000001210 transcript:ENSMGAT00000001290 gene_biotype:protein_coding transcript_biotype:protein_coding	1	5	5	5	31.2	31.2	31.2	24.317	218	218	12.6											14	20	17	19					0	231210000	25690000
ENSMGAP00000000650 pep:novel chromosome:UMD2:9:1013927:1134640:1 gene:ENSMGAG00000001235 transcript:ENSMGAT00000001295 gene_biotype:protein_coding transcript_biotype:protein_coding	ENSMGAP00000000650 pep:novel chromosome:UMD2:9:1013927:1134640:1 gene:ENSMGAG00000001235 transcript:ENSMGAT00000001295 gene_biotype:protein_coding transcript_biotype:protein_coding	1	1	1	>ENSMGAP00000000650 pep:novel chromosome:UMD2:9:1013927:1134640:1 gene:ENSMGAG00000001235 transcript:ENSMGAT00000001295 gene_biotype:protein_coding transcript_biotype:protein_coding	1	1	1	1	7	7	7	28.969	272	272	11.2											3	1							3.5127e-25	10298000	858200
ENSMGAP00000000653 pep:novel chromosome:UMD2:Z:954445:967167:-1 gene:ENSMGAG00000001176 transcript:ENSMGAT00000001298 gene_biotype:protein_coding transcript_biotype:protein_coding	ENSMGAP00000000653 pep:novel chromosome:UMD2:Z:954445:967167:-1 gene:ENSMGAG00000001176 transcript:ENSMGAT00000001298 gene_biotype:protein_coding transcript_biotype:protein_coding	1	1	1	>ENSMGAP00000000653 pep:novel chromosome:UMD2:Z:954445:967167:-1 gene:ENSMGAG00000001176 transcript:ENSMGAT00000001298 gene_biotype:protein_coding transcript_biotype:protein_coding	1	1	1	1	3.2	3.2	3.2	50.171	442	442	11											1								4.3589e-07	3532600	147190
ENSMGAP00000000679 pep:novel chromosome:UMD2:19:534788:540008:-1 gene:ENSMGAG00000001224 transcript:ENSMGAT00000001324 gene_biotype:protein_coding transcript_biotype:protein_coding	ENSMGAP00000000679 pep:novel chromosome:UMD2:19:534788:540008:-1 gene:ENSMGAG00000001224 transcript:ENSMGAT00000001324 gene_biotype:protein_coding transcript_biotype:protein_coding	3	3	3	>ENSMGAP00000000679 pep:novel chromosome:UMD2:19:534788:540008:-1 gene:ENSMGAG00000001224 transcript:ENSMGAT00000001324 gene_biotype:protein_coding transcript_biotype:protein_coding	1	3	3	3	13.2	13.2	13.2	38.947	348	348	14														11					2.0331e-139	63198000	3949900
ENSMGAP00000000704 pep:novel chromosome:UMD2:12:593433:704831:1 gene:ENSMGAG00000001283 transcript:ENSMGAT00000001349 gene_biotype:protein_coding transcript_biotype:protein_coding	ENSMGAP00000000704 pep:novel chromosome:UMD2:12:593433:704831:1 gene:ENSMGAG00000001283 transcript:ENSMGAT00000001349 gene_biotype:protein_coding transcript_biotype:protein_coding	5	5	5	>ENSMGAP00000000704 pep:novel chromosome:UMD2:12:593433:704831:1 gene:ENSMGAG00000001283 transcript:ENSMGAT00000001349 gene_biotype:protein_coding transcript_biotype:protein_coding	1	5	5	5	48.1	48.1	48.1	11.036	104	104	13.3											1	4	28	14	3				3.217e-144	520730000	86789000
ENSMGAP00000000718 pep:novel chromosome:UMD2:3:369769:379798:1 gene:ENSMGAG00000001292 transcript:ENSMGAT00000001364 gene_biotype:protein_coding transcript_biotype:protein_coding	ENSMGAP00000000718 pep:novel chromosome:UMD2:3:369769:379798:1 gene:ENSMGAG00000001292 transcript:ENSMGAT00000001364 gene_biotype:protein_coding transcript_biotype:protein_coding	4	4	4	>ENSMGAP00000000718 pep:novel chromosome:UMD2:3:369769:379798:1 gene:ENSMGAG00000001292 transcript:ENSMGAT00000001364 gene_biotype:protein_coding transcript_biotype:protein_coding	1	4	4	4	26.8	26.8	26.8	18.051	157	157	10.8								1	2	9	15	6	1						5.9288e-53	139140000	12649000
ENSMGAP00000000723 pep:novel scaffold:UMD2:GL424233.1:193:6640:-1 gene:ENSMGAG00000017370 transcript:ENSMGAT00000001369 gene_biotype:protein_coding transcript_biotype:protein_coding;ENSMGAP00000018374 pep:novel chromosome:UMD2:1:83985122:84003256:-1 gene:ENSMGAG00000014297 transcript:ENSMGAT00000019683 gene_biotype:protein_coding transcript_biotype:protein_coding;ENSMGAP00000015127 pep:novel chro…	ENSMGAP00000000723 pep:novel scaffold:UMD2:GL424233.1:193:6640:-1 gene:ENSMGAG00000017370 transcript:ENSMGAT00000001369 gene_biotype:protein_coding transcript_biotype:protein_coding;ENSMGAP00000018374 pep:novel chromosome:UMD2:1:83985122:84003256:-1 gene:ENSMGAG00000014297 transcript:ENSMGAT00000019683 gene_biotype:protein_coding transcript_biotype:protein_coding;ENSMGAP00000015127 pep:novel chro…	1;1;1;1	1;1;1;1	1;1;1;1	>ENSMGAP00000000723 pep:novel scaffold:UMD2:GL424233.1:193:6640:-1 gene:ENSMGAG00000017370 transcript:ENSMGAT00000001369 gene_biotype:protein_coding transcript_biotype:protein_coding;>ENSMGAP00000018374 pep:novel chromosome:UMD2:1:83985122:84003256:-1 gene	4	1	1	1	2.3	2.3	2.3	52.311	480	480;994;1017;1021	1.25	3	1																	0.00020578	2344100	86818
ENSMGAP00000000764 pep:novel chromosome:UMD2:25:1614584:1621258:-1 gene:ENSMGAG00000001291 transcript:ENSMGAT00000001410 gene_biotype:protein_coding transcript_biotype:protein_coding	ENSMGAP00000000764 pep:novel chromosome:UMD2:25:1614584:1621258:-1 gene:ENSMGAG00000001291 transcript:ENSMGAT00000001410 gene_biotype:protein_coding transcript_biotype:protein_coding	8	8	8	>ENSMGAP00000000764 pep:novel chromosome:UMD2:25:1614584:1621258:-1 gene:ENSMGAG00000001291 transcript:ENSMGAT00000001410 gene_biotype:protein_coding transcript_biotype:protein_coding	1	8	8	8	14	14	14	67.848	628	628	4.41	7	8	10	16	31	9	9	1	1										3.0191e-80	385020000	12032000
ENSMGAP00000000781 pep:novel chromosome:UMD2:24:1225745:1252949:1 gene:ENSMGAG00000001314 transcript:ENSMGAT00000001427 gene_biotype:protein_coding transcript_biotype:protein_coding	ENSMGAP00000000781 pep:novel chromosome:UMD2:24:1225745:1252949:1 gene:ENSMGAG00000001314 transcript:ENSMGAT00000001427 gene_biotype:protein_coding transcript_biotype:protein_coding	10	10	10	>ENSMGAP00000000781 pep:novel chromosome:UMD2:24:1225745:1252949:1 gene:ENSMGAG00000001314 transcript:ENSMGAT00000001427 gene_biotype:protein_coding transcript_biotype:protein_coding	1	10	10	10	19	19	19	86.844	773	773	7.13	24	23	19	14	12	3	4	16	19	6	9	5	3	9	11	5	7	1	2.4961e-276	478480000	14073000
ENSMGAP00000000796 pep:novel chromosome:UMD2:15:1847580:1935985:1 gene:ENSMGAG00000001358 transcript:ENSMGAT00000001442 gene_biotype:protein_coding transcript_biotype:protein_coding	ENSMGAP00000000796 pep:novel chromosome:UMD2:15:1847580:1935985:1 gene:ENSMGAG00000001358 transcript:ENSMGAT00000001442 gene_biotype:protein_coding transcript_biotype:protein_coding	9	9	9	>ENSMGAP00000000796 pep:novel chromosome:UMD2:15:1847580:1935985:1 gene:ENSMGAG00000001358 transcript:ENSMGAT00000001442 gene_biotype:protein_coding transcript_biotype:protein_coding	1	9	9	9	26.3	26.3	26.3	52.465	467	467	8.57								23	17	4									3.9515e-220	159530000	5317700
ENSMGAP00000017818 pep:novel chromosome:UMD2:3:751948:760354:1 gene:ENSMGAG00000001335 transcript:ENSMGAT00000018624 gene_biotype:protein_coding transcript_biotype:protein_coding;ENSMGAP00000000799 pep:novel chromosome:UMD2:3:753176:760354:1 gene:ENSMGAG00000001335 transcript:ENSMGAT00000001445 gene_biotype:protein_coding transcript_biotype:protein_coding	ENSMGAP00000017818 pep:novel chromosome:UMD2:3:751948:760354:1 gene:ENSMGAG00000001335 transcript:ENSMGAT00000018624 gene_biotype:protein_coding transcript_biotype:protein_coding;ENSMGAP00000000799 pep:novel chromosome:UMD2:3:753176:760354:1 gene:ENSMGAG00000001335 transcript:ENSMGAT00000001445 gene_biotype:protein_coding transcript_biotype:protein_coding	4;4	4;4	4;4	>ENSMGAP00000017818 pep:novel chromosome:UMD2:3:751948:760354:1 gene:ENSMGAG00000001335 transcript:ENSMGAT00000018624 gene_biotype:protein_coding transcript_biotype:protein_coding;>ENSMGAP00000000799 pep:novel chromosome:UMD2:3:753176:760354:1 gene:ENSMGAG	2	4	4	4	7.5	7.5	7.5	66.792	587	587;612	9.07						2	9	8	7	5	7	4	1						1.054e-25	101770000	2750500
ENSMGAP00000017786 pep:novel chromosome:UMD2:4:725252:731699:-1 gene:ENSMGAG00000001391 transcript:ENSMGAT00000018916 gene_biotype:protein_coding transcript_biotype:protein_coding;ENSMGAP00000000839 pep:novel chromosome:UMD2:4:725255:731726:-1 gene:ENSMGAG00000001391 transcript:ENSMGAT00000001486 gene_biotype:protein_coding transcript_biotype:protein_coding	ENSMGAP00000017786 pep:novel chromosome:UMD2:4:725252:731699:-1 gene:ENSMGAG00000001391 transcript:ENSMGAT00000018916 gene_biotype:protein_coding transcript_biotype:protein_coding;ENSMGAP00000000839 pep:novel chromosome:UMD2:4:725255:731726:-1 gene:ENSMGAG00000001391 transcript:ENSMGAT00000001486 gene_biotype:protein_coding transcript_biotype:protein_coding	3;3	3;3	3;3	>ENSMGAP00000017786 pep:novel chromosome:UMD2:4:725252:731699:-1 gene:ENSMGAG00000001391 transcript:ENSMGAT00000018916 gene_biotype:protein_coding transcript_biotype:protein_coding;>ENSMGAP00000000839 pep:novel chromosome:UMD2:4:725255:731726:-1 gene:ENSMG	2	3	3	3	6.2	6.2	6.2	82.583	740	740;758	9								6	8	1	1	1							6.04e-45	30825000	833110
ENSMGAP00000000842 pep:novel chromosome:UMD2:Z:26585481:26600056:-1 gene:ENSMGAG00000001400 transcript:ENSMGAT00000001489 gene_biotype:protein_coding transcript_biotype:protein_coding	ENSMGAP00000000842 pep:novel chromosome:UMD2:Z:26585481:26600056:-1 gene:ENSMGAG00000001400 transcript:ENSMGAT00000001489 gene_biotype:protein_coding transcript_biotype:protein_coding	7	7	7	>ENSMGAP00000000842 pep:novel chromosome:UMD2:Z:26585481:26600056:-1 gene:ENSMGAG00000001400 transcript:ENSMGAT00000001489 gene_biotype:protein_coding transcript_biotype:protein_coding	1	7	7	7	26.7	26.7	26.7	46.784	405	405	5.44	15	10	16	14	5	8	37	14	10		4	1							0	1831700000	79641000
ENSMGAP00000000854 pep:novel chromosome:UMD2:8:2166104:2176078:-1 gene:ENSMGAG00000001360 transcript:ENSMGAT00000001501 gene_biotype:protein_coding transcript_biotype:protein_coding	ENSMGAP00000000854 pep:novel chromosome:UMD2:8:2166104:2176078:-1 gene:ENSMGAG00000001360 transcript:ENSMGAT00000001501 gene_biotype:protein_coding transcript_biotype:protein_coding	10	10	10	>ENSMGAP00000000854 pep:novel chromosome:UMD2:8:2166104:2176078:-1 gene:ENSMGAG00000001360 transcript:ENSMGAT00000001501 gene_biotype:protein_coding transcript_biotype:protein_coding	1	10	10	10	21.5	21.5	21.5	52.825	488	488	5.85	26	23	20	16	6	6	13	42	29	12	9	1	1						0	842030000	36610000
ENSMGAP00000000859 pep:novel chromosome:UMD2:29:1742727:1757430:1 gene:ENSMGAG00000001316 transcript:ENSMGAT00000001506 gene_biotype:protein_coding transcript_biotype:protein_coding	ENSMGAP00000000859 pep:novel chromosome:UMD2:29:1742727:1757430:1 gene:ENSMGAG00000001316 transcript:ENSMGAT00000001506 gene_biotype:protein_coding transcript_biotype:protein_coding	4	4	4	>ENSMGAP00000000859 pep:novel chromosome:UMD2:29:1742727:1757430:1 gene:ENSMGAG00000001316 transcript:ENSMGAT00000001506 gene_biotype:protein_coding transcript_biotype:protein_coding	1	4	4	4	3.7	3.7	3.7	163.61	1441	1441	2.82		2	9																4.1691e-35	14182000	208560
ENSMGAP00000000865 pep:novel chromosome:UMD2:14:1389064:1390577:-1 gene:ENSMGAG00000001420 transcript:ENSMGAT00000001512 gene_biotype:protein_coding transcript_biotype:protein_coding	ENSMGAP00000000865 pep:novel chromosome:UMD2:14:1389064:1390577:-1 gene:ENSMGAG00000001420 transcript:ENSMGAT00000001512 gene_biotype:protein_coding transcript_biotype:protein_coding	7	7	7	>ENSMGAP00000000865 pep:novel chromosome:UMD2:14:1389064:1390577:-1 gene:ENSMGAG00000001420 transcript:ENSMGAT00000001512 gene_biotype:protein_coding transcript_biotype:protein_coding	1	7	7	7	20	20	20	48.608	434	434	8.19							19	27	19	7									5.715e-129	237670000	18282000
ENSMGAP00000000886 pep:novel chromosome:UMD2:4:736742:741879:-1 gene:ENSMGAG00000001402 transcript:ENSMGAT00000001533 gene_biotype:protein_coding transcript_biotype:protein_coding	ENSMGAP00000000886 pep:novel chromosome:UMD2:4:736742:741879:-1 gene:ENSMGAG00000001402 transcript:ENSMGAT00000001533 gene_biotype:protein_coding transcript_biotype:protein_coding	7	7	7	>ENSMGAP00000000886 pep:novel chromosome:UMD2:4:736742:741879:-1 gene:ENSMGAG00000001402 transcript:ENSMGAT00000001533 gene_biotype:protein_coding transcript_biotype:protein_coding	1	7	7	7	20.7	20.7	20.7	49.748	435	435	9									27										4.2794e-102	101890000	3918800
ENSMGAP00000000892 pep:novel chromosome:UMD2:14:1391373:1393282:-1 gene:ENSMGAG00000001424 transcript:ENSMGAT00000001539 gene_biotype:protein_coding transcript_biotype:protein_coding	ENSMGAP00000000892 pep:novel chromosome:UMD2:14:1391373:1393282:-1 gene:ENSMGAG00000001424 transcript:ENSMGAT00000001539 gene_biotype:protein_coding transcript_biotype:protein_coding	1	1	1	>ENSMGAP00000000892 pep:novel chromosome:UMD2:14:1391373:1393282:-1 gene:ENSMGAG00000001424 transcript:ENSMGAT00000001539 gene_biotype:protein_coding transcript_biotype:protein_coding	1	1	1	1	3.7	3.7	3.7	49.914	432	432	17																	1		4.3521e-08	1220200	71776
ENSMGAP00000000900 pep:novel chromosome:UMD2:13:940247:971920:1 gene:ENSMGAG00000001428 transcript:ENSMGAT00000001548 gene_biotype:protein_coding transcript_biotype:protein_coding	ENSMGAP00000000900 pep:novel chromosome:UMD2:13:940247:971920:1 gene:ENSMGAG00000001428 transcript:ENSMGAT00000001548 gene_biotype:protein_coding transcript_biotype:protein_coding	44	44	44	>ENSMGAP00000000900 pep:novel chromosome:UMD2:13:940247:971920:1 gene:ENSMGAG00000001428 transcript:ENSMGAT00000001548 gene_biotype:protein_coding transcript_biotype:protein_coding	1	44	44	44	45.8	45.8	45.8	119.14	1034	1034	5.36	128	193	216	288	162	79	85	90	96	38	29	37	31	32	9	4	7	6	0	34637000000	597190000
ENSMGAP00000000966 pep:novel chromosome:UMD2:11:2204979:2210214:-1 gene:ENSMGAG00000001508 transcript:ENSMGAT00000001614 gene_biotype:protein_coding transcript_biotype:protein_coding	ENSMGAP00000000966 pep:novel chromosome:UMD2:11:2204979:2210214:-1 gene:ENSMGAG00000001508 transcript:ENSMGAT00000001614 gene_biotype:protein_coding transcript_biotype:protein_coding	6	5	5	>ENSMGAP00000000966 pep:novel chromosome:UMD2:11:2204979:2210214:-1 gene:ENSMGAG00000001508 transcript:ENSMGAT00000001614 gene_biotype:protein_coding transcript_biotype:protein_coding	1	6	5	5	11.9	10.5	10.5	69.957	628	628	6.16		1	2	7	5	15	19	6	1	1									1.5338e-73	229230000	6946300
ENSMGAP00000000969 pep:novel chromosome:UMD2:12:896778:901952:-1 gene:ENSMGAG00000016448 transcript:ENSMGAT00000001617 gene_biotype:protein_coding transcript_biotype:protein_coding	ENSMGAP00000000969 pep:novel chromosome:UMD2:12:896778:901952:-1 gene:ENSMGAG00000016448 transcript:ENSMGAT00000001617 gene_biotype:protein_coding transcript_biotype:protein_coding	8	8	8	>ENSMGAP00000000969 pep:novel chromosome:UMD2:12:896778:901952:-1 gene:ENSMGAG00000016448 transcript:ENSMGAT00000001617 gene_biotype:protein_coding transcript_biotype:protein_coding	1	8	8	8	21.1	21.1	21.1	50.744	446	446	5.86	4	9	10	7	3	4	33	19	5	1									0	534600000	23243000
ENSMGAP00000000970 pep:novel chromosome:UMD2:Z:2232025:2240706:1 gene:ENSMGAG00000001414 transcript:ENSMGAT00000001618 gene_biotype:protein_coding transcript_biotype:protein_coding;ENSMGAP00000010305 pep:novel chromosome:UMD2:Z:2234998:2238070:-1 gene:ENSMGAG00000009963 transcript:ENSMGAT00000011156 gene_biotype:protein_coding transcript_biotype:protein_coding;ENSMGAP00000012036 pep:novel chromos…	ENSMGAP00000000970 pep:novel chromosome:UMD2:Z:2232025:2240706:1 gene:ENSMGAG00000001414 transcript:ENSMGAT00000001618 gene_biotype:protein_coding transcript_biotype:protein_coding;ENSMGAP00000010305 pep:novel chromosome:UMD2:Z:2234998:2238070:-1 gene:ENSMGAG00000009963 transcript:ENSMGAT00000011156 gene_biotype:protein_coding transcript_biotype:protein_coding	3;2;1	3;2;1	3;2;1	>ENSMGAP00000000970 pep:novel chromosome:UMD2:Z:2232025:2240706:1 gene:ENSMGAG00000001414 transcript:ENSMGAT00000001618 gene_biotype:protein_coding transcript_biotype:protein_coding;>ENSMGAP00000010305 pep:novel chromosome:UMD2:Z:2234998:2238070:-1 gene:EN	3	3	3	3	12.8	12.8	12.8	38.611	351	351;347;97	12.8								2									1	1	6.8595e-33	5224700	290260
ENSMGAP00000000984 pep:novel chromosome:UMD2:29:2330613:2331145:1 gene:ENSMGAG00000001528 transcript:ENSMGAT00000001633 gene_biotype:protein_coding transcript_biotype:protein_coding	ENSMGAP00000000984 pep:novel chromosome:UMD2:29:2330613:2331145:1 gene:ENSMGAG00000001528 transcript:ENSMGAT00000001633 gene_biotype:protein_coding transcript_biotype:protein_coding	2	2	2	>ENSMGAP00000000984 pep:novel chromosome:UMD2:29:2330613:2331145:1 gene:ENSMGAG00000001528 transcript:ENSMGAT00000001633 gene_biotype:protein_coding transcript_biotype:protein_coding	1	2	2	2	19.2	19.2	19.2	16.36	146	146	11.9											1	8							1.9468e-120	14568000	2428000
ENSMGAP00000001002 pep:novel chromosome:UMD2:11:2212526:2221952:-1 gene:ENSMGAG00000001514 transcript:ENSMGAT00000001651 gene_biotype:protein_coding transcript_biotype:protein_coding	ENSMGAP00000001002 pep:novel chromosome:UMD2:11:2212526:2221952:-1 gene:ENSMGAG00000001514 transcript:ENSMGAT00000001651 gene_biotype:protein_coding transcript_biotype:protein_coding	2	2	2	>ENSMGAP00000001002 pep:novel chromosome:UMD2:11:2212526:2221952:-1 gene:ENSMGAG00000001514 transcript:ENSMGAT00000001651 gene_biotype:protein_coding transcript_biotype:protein_coding	1	2	2	2	4.6	4.6	4.6	48.584	433	433	7.75							1	3											6.6897e-07	10851000	434050
ENSMGAP00000001025 pep:novel chromosome:UMD2:8:4422041:4437887:1 gene:ENSMGAG00000001553 transcript:ENSMGAT00000001674 gene_biotype:protein_coding transcript_biotype:protein_coding	ENSMGAP00000001025 pep:novel chromosome:UMD2:8:4422041:4437887:1 gene:ENSMGAG00000001553 transcript:ENSMGAT00000001674 gene_biotype:protein_coding transcript_biotype:protein_coding	2	2	2	>ENSMGAP00000001025 pep:novel chromosome:UMD2:8:4422041:4437887:1 gene:ENSMGAG00000001553 transcript:ENSMGAT00000001674 gene_biotype:protein_coding transcript_biotype:protein_coding	1	2	2	2	9.7	9.7	9.7	28.326	247	247	7.48					3	2	7	9	2	1	1								3.2266e-26	85608000	7782500
ENSMGAP00000001080 pep:novel scaffold:UMD2:GL426472.1:766:1131:1 gene:ENSMGAG00000001594 transcript:ENSMGAT00000001731 gene_biotype:protein_coding transcript_biotype:protein_coding	ENSMGAP00000001080 pep:novel scaffold:UMD2:GL426472.1:766:1131:1 gene:ENSMGAG00000001594 transcript:ENSMGAT00000001731 gene_biotype:protein_coding transcript_biotype:protein_coding	3	3	1	>ENSMGAP00000001080 pep:novel scaffold:UMD2:GL426472.1:766:1131:1 gene:ENSMGAG00000001594 transcript:ENSMGAT00000001731 gene_biotype:protein_coding transcript_biotype:protein_coding	1	3	3	1	33.6	33.6	18.9	12.791	122	122	8.27	11	12	17	12	14	22	28	11	18	12	12	16	15	13	9	8	3	1	0	14389000000	1798600000
ENSMGAP00000001099 pep:novel chromosome:UMD2:4:1319107:1324232:-1 gene:ENSMGAG00000001589 transcript:ENSMGAT00000001750 gene_biotype:protein_coding transcript_biotype:protein_coding	ENSMGAP00000001099 pep:novel chromosome:UMD2:4:1319107:1324232:-1 gene:ENSMGAG00000001589 transcript:ENSMGAT00000001750 gene_biotype:protein_coding transcript_biotype:protein_coding	4	4	4	>ENSMGAP00000001099 pep:novel chromosome:UMD2:4:1319107:1324232:-1 gene:ENSMGAG00000001589 transcript:ENSMGAT00000001750 gene_biotype:protein_coding transcript_biotype:protein_coding	1	4	4	4	17.4	17.4	17.4	31.671	287	287	10.9										2	16								1.2439e-18	56512000	5137500
ENSMGAP00000001106 pep:novel chromosome:UMD2:21:653405:667869:-1 gene:ENSMGAG00000001247 transcript:ENSMGAT00000001757 gene_biotype:protein_coding transcript_biotype:protein_coding;ENSMGAP00000001120 pep:novel chromosome:UMD2:21:653405:668871:-1 gene:ENSMGAG00000001247 transcript:ENSMGAT00000001771 gene_biotype:protein_coding transcript_biotype:protein_coding;ENSMGAP00000001552 pep:novel chromoso…	ENSMGAP00000001106 pep:novel chromosome:UMD2:21:653405:667869:-1 gene:ENSMGAG00000001247 transcript:ENSMGAT00000001757 gene_biotype:protein_coding transcript_biotype:protein_coding;ENSMGAP00000001120 pep:novel chromosome:UMD2:21:653405:668871:-1 gene:ENSMGAG00000001247 transcript:ENSMGAT00000001771 gene_biotype:protein_coding transcript_biotype:protein_coding;ENSMGAP00000001552 pep:novel chromoso…	2;2;1;1;1;1;1	1;1;1;1;1;1;1	1;1;1;1;1;1;1	>ENSMGAP00000001106 pep:novel chromosome:UMD2:21:653405:667869:-1 gene:ENSMGAG00000001247 transcript:ENSMGAT00000001757 gene_biotype:protein_coding transcript_biotype:protein_coding;>ENSMGAP00000001120 pep:novel chromosome:UMD2:21:653405:668871:-1 gene:ENS	7	2	1	1	1.3	0.7	0.7	215.9	1874	1874;1943;666;819;1638;1729;1758	14														1					7.1887e-08	1584900	16009
ENSMGAP00000001108 pep:novel scaffold:UMD2:GL429741.1:78469:89482:1 gene:ENSMGAG00000001606 transcript:ENSMGAT00000001759 gene_biotype:protein_coding transcript_biotype:protein_coding;ENSMGAP00000001096 pep:novel scaffold:UMD2:GL429741.1:79376:89482:1 gene:ENSMGAG00000001606 transcript:ENSMGAT00000001747 gene_biotype:protein_coding transcript_biotype:protein_coding	ENSMGAP00000001108 pep:novel scaffold:UMD2:GL429741.1:78469:89482:1 gene:ENSMGAG00000001606 transcript:ENSMGAT00000001759 gene_biotype:protein_coding transcript_biotype:protein_coding;ENSMGAP00000001096 pep:novel scaffold:UMD2:GL429741.1:79376:89482:1 gene:ENSMGAG00000001606 transcript:ENSMGAT00000001747 gene_biotype:protein_coding transcript_biotype:protein_coding	10;9	10;9	10;9	>ENSMGAP00000001108 pep:novel scaffold:UMD2:GL429741.1:78469:89482:1 gene:ENSMGAG00000001606 transcript:ENSMGAT00000001759 gene_biotype:protein_coding transcript_biotype:protein_coding;>ENSMGAP00000001096 pep:novel scaffold:UMD2:GL429741.1:79376:89482:1 ge	2	10	10	10	25.8	25.8	25.8	50.117	434	434;381	8.88								8	33	1	1								3.3313e-131	139580000	5583000
ENSMGAP00000001119 pep:novel chromosome:UMD2:16:1211810:1219048:1 gene:ENSMGAG00000001643 transcript:ENSMGAT00000001770 gene_biotype:protein_coding transcript_biotype:protein_coding	ENSMGAP00000001119 pep:novel chromosome:UMD2:16:1211810:1219048:1 gene:ENSMGAG00000001643 transcript:ENSMGAT00000001770 gene_biotype:protein_coding transcript_biotype:protein_coding	4	4	4	>ENSMGAP00000001119 pep:novel chromosome:UMD2:16:1211810:1219048:1 gene:ENSMGAG00000001643 transcript:ENSMGAT00000001770 gene_biotype:protein_coding transcript_biotype:protein_coding	1	4	4	4	13.6	13.6	13.6	30.709	273	273	8.14							5	15	9										6.5279e-214	78605000	6550400
ENSMGAP00000001127 pep:novel chromosome:UMD2:4:1817001:1866117:1 gene:ENSMGAG00000001633 transcript:ENSMGAT00000001778 gene_biotype:protein_coding transcript_biotype:protein_coding	ENSMGAP00000001127 pep:novel chromosome:UMD2:4:1817001:1866117:1 gene:ENSMGAG00000001633 transcript:ENSMGAT00000001778 gene_biotype:protein_coding transcript_biotype:protein_coding	3	3	3	>ENSMGAP00000001127 pep:novel chromosome:UMD2:4:1817001:1866117:1 gene:ENSMGAG00000001633 transcript:ENSMGAT00000001778 gene_biotype:protein_coding transcript_biotype:protein_coding	1	3	3	3	6.6	6.6	6.6	39.817	347	347	9.87									2	13									1.8792e-57	43153000	2271200
ENSMGAP00000001167 pep:novel chromosome:UMD2:12:866521:879996:-1 gene:ENSMGAG00000001626 transcript:ENSMGAT00000001819 gene_biotype:protein_coding transcript_biotype:protein_coding	ENSMGAP00000001167 pep:novel chromosome:UMD2:12:866521:879996:-1 gene:ENSMGAG00000001626 transcript:ENSMGAT00000001819 gene_biotype:protein_coding transcript_biotype:protein_coding	4	4	4	>ENSMGAP00000001167 pep:novel chromosome:UMD2:12:866521:879996:-1 gene:ENSMGAG00000001626 transcript:ENSMGAT00000001819 gene_biotype:protein_coding transcript_biotype:protein_coding	1	4	4	4	10.9	10.9	10.9	58.007	530	530	7.94							5	8	4										2.7884e-54	50674000	1535600
ENSMGAP00000001173 pep:novel chromosome:UMD2:9:1425948:1433588:-1 gene:ENSMGAG00000001684 transcript:ENSMGAT00000001825 gene_biotype:protein_coding transcript_biotype:protein_coding	ENSMGAP00000001173 pep:novel chromosome:UMD2:9:1425948:1433588:-1 gene:ENSMGAG00000001684 transcript:ENSMGAT00000001825 gene_biotype:protein_coding transcript_biotype:protein_coding	5	5	5	>ENSMGAP00000001173 pep:novel chromosome:UMD2:9:1425948:1433588:-1 gene:ENSMGAG00000001684 transcript:ENSMGAT00000001825 gene_biotype:protein_coding transcript_biotype:protein_coding	1	5	5	5	23.8	23.8	23.8	29.639	261	261	14.7													4	15	16	8	1		9.3885e-193	201610000	12601000
ENSMGAP00000001175 pep:novel chromosome:UMD2:22:1156725:1170962:1 gene:ENSMGAG00000001582 transcript:ENSMGAT00000001827 gene_biotype:protein_coding transcript_biotype:protein_coding;ENSMGAP00000012378 pep:novel chromosome:UMD2:3:73619337:73636167:1 gene:ENSMGAG00000011782 transcript:ENSMGAT00000013268 gene_biotype:protein_coding transcript_biotype:protein_coding;ENSMGAP00000019594 pep:novel chrom…	ENSMGAP00000001175 pep:novel chromosome:UMD2:22:1156725:1170962:1 gene:ENSMGAG00000001582 transcript:ENSMGAT00000001827 gene_biotype:protein_coding transcript_biotype:protein_coding;ENSMGAP00000012378 pep:novel chromosome:UMD2:3:73619337:73636167:1 gene:ENSMGAG00000011782 transcript:ENSMGAT00000013268 gene_biotype:protein_coding transcript_biotype:protein_coding;ENSMGAP00000019594 pep:novel chrom…	2;2;2	1;1;1	1;1;1	>ENSMGAP00000001175 pep:novel chromosome:UMD2:22:1156725:1170962:1 gene:ENSMGAG00000001582 transcript:ENSMGAT00000001827 gene_biotype:protein_coding transcript_biotype:protein_coding;>ENSMGAP00000012378 pep:novel chromosome:UMD2:3:73619337:73636167:1 gene:	3	2	1	1	4.7	3	3	59.454	532	532;537;549	8.67								1	2										5.3855e-33	3888100	138860
ENSMGAP00000001201 pep:novel chromosome:UMD2:10:3076286:3088808:-1 gene:ENSMGAG00000001662 transcript:ENSMGAT00000001853 gene_biotype:protein_coding transcript_biotype:protein_coding	ENSMGAP00000001201 pep:novel chromosome:UMD2:10:3076286:3088808:-1 gene:ENSMGAG00000001662 transcript:ENSMGAT00000001853 gene_biotype:protein_coding transcript_biotype:protein_coding	6	6	6	>ENSMGAP00000001201 pep:novel chromosome:UMD2:10:3076286:3088808:-1 gene:ENSMGAG00000001662 transcript:ENSMGAT00000001853 gene_biotype:protein_coding transcript_biotype:protein_coding	1	6	6	6	6.7	6.7	6.7	127.4	1174	1174	3.07	9	6	16	20	4														4.5493e-154	103180000	1778900
ENSMGAP00000001205 pep:novel chromosome:UMD2:16:1751352:1803828:1 gene:ENSMGAG00000001714 transcript:ENSMGAT00000001857 gene_biotype:protein_coding transcript_biotype:protein_coding;ENSMGAP00000014249 pep:novel chromosome:UMD2:1:50581018:50585300:-1 gene:ENSMGAG00000013486 transcript:ENSMGAT00000015177 gene_biotype:protein_coding transcript_biotype:protein_coding;ENSMGAP00000007019 pep:novel chro…	ENSMGAP00000001205 pep:novel chromosome:UMD2:16:1751352:1803828:1 gene:ENSMGAG00000001714 transcript:ENSMGAT00000001857 gene_biotype:protein_coding transcript_biotype:protein_coding	12;2;1	12;2;1	12;2;1	>ENSMGAP00000001205 pep:novel chromosome:UMD2:16:1751352:1803828:1 gene:ENSMGAG00000001714 transcript:ENSMGAT00000001857 gene_biotype:protein_coding transcript_biotype:protein_coding	3	12	12	12	42	42	42	34.591	293	293;533;392	7.72	19	22	24	26	30	43	70	46	32	22	27	21	16	19	11	6	6		0	9437500000	674110000
ENSMGAP00000001258 pep:novel chromosome:UMD2:19:1320122:1323410:-1 gene:ENSMGAG00000001755 transcript:ENSMGAT00000001911 gene_biotype:protein_coding transcript_biotype:protein_coding	ENSMGAP00000001258 pep:novel chromosome:UMD2:19:1320122:1323410:-1 gene:ENSMGAG00000001755 transcript:ENSMGAT00000001911 gene_biotype:protein_coding transcript_biotype:protein_coding	1	1	1	>ENSMGAP00000001258 pep:novel chromosome:UMD2:19:1320122:1323410:-1 gene:ENSMGAG00000001755 transcript:ENSMGAT00000001911 gene_biotype:protein_coding transcript_biotype:protein_coding	1	1	1	1	8	8	8	21.2	199	199	18																		1	1.2334e-07	1106300	110630
ENSMGAP00000018682 pep:novel chromosome:UMD2:7:496501:517527:-1 gene:ENSMGAG00000001719 transcript:ENSMGAT00000018366 gene_biotype:protein_coding transcript_biotype:protein_coding;ENSMGAP00000001272 pep:novel chromosome:UMD2:7:490725:517527:-1 gene:ENSMGAG00000001719 transcript:ENSMGAT00000001925 gene_biotype:protein_coding transcript_biotype:protein_coding	ENSMGAP00000018682 pep:novel chromosome:UMD2:7:496501:517527:-1 gene:ENSMGAG00000001719 transcript:ENSMGAT00000018366 gene_biotype:protein_coding transcript_biotype:protein_coding;ENSMGAP00000001272 pep:novel chromosome:UMD2:7:490725:517527:-1 gene:ENSMGAG00000001719 transcript:ENSMGAT00000001925 gene_biotype:protein_coding transcript_biotype:protein_coding	4;4	4;4	4;4	>ENSMGAP00000018682 pep:novel chromosome:UMD2:7:496501:517527:-1 gene:ENSMGAG00000001719 transcript:ENSMGAT00000018366 gene_biotype:protein_coding transcript_biotype:protein_coding;>ENSMGAP00000001272 pep:novel chromosome:UMD2:7:490725:517527:-1 gene:ENSMG	2	4	4	4	5.3	5.3	5.3	97.612	918	918;1022	3.9			4	14	2														2.373e-37	49627000	1127900
ENSMGAP00000001277 pep:novel scaffold:UMD2:GL428330.1:20995:24763:-1 gene:ENSMGAG00000001788 transcript:ENSMGAT00000001930 gene_biotype:protein_coding transcript_biotype:protein_coding	ENSMGAP00000001277 pep:novel scaffold:UMD2:GL428330.1:20995:24763:-1 gene:ENSMGAG00000001788 transcript:ENSMGAT00000001930 gene_biotype:protein_coding transcript_biotype:protein_coding	6	6	5	>ENSMGAP00000001277 pep:novel scaffold:UMD2:GL428330.1:20995:24763:-1 gene:ENSMGAG00000001788 transcript:ENSMGAT00000001930 gene_biotype:protein_coding transcript_biotype:protein_coding	1	6	6	5	30.4	30.4	26.8	29.189	257	257	11.3											16	7							2.0202e-37	40074000	2504600
ENSMGAP00000001294 pep:novel chromosome:UMD2:10:3097293:3130070:-1 gene:ENSMGAG00000001723 transcript:ENSMGAT00000001947 gene_biotype:protein_coding transcript_biotype:protein_coding	ENSMGAP00000001294 pep:novel chromosome:UMD2:10:3097293:3130070:-1 gene:ENSMGAG00000001723 transcript:ENSMGAT00000001947 gene_biotype:protein_coding transcript_biotype:protein_coding	19	19	19	>ENSMGAP00000001294 pep:novel chromosome:UMD2:10:3097293:3130070:-1 gene:ENSMGAG00000001723 transcript:ENSMGAT00000001947 gene_biotype:protein_coding transcript_biotype:protein_coding	1	19	19	19	16.1	16.1	16.1	162.49	1473	1473	2.97	32	46	92	37	21	7	1												0	1289800000	18426000
ENSMGAP00000001302 pep:novel chromosome:UMD2:23:1000757:1018518:1 gene:ENSMGAG00000001770 transcript:ENSMGAT00000001955 gene_biotype:protein_coding transcript_biotype:protein_coding;ENSMGAP00000019558 pep:novel chromosome:UMD2:23:986371:1018487:1 gene:ENSMGAG00000001770 transcript:ENSMGAT00000020233 gene_biotype:protein_coding transcript_biotype:protein_coding	ENSMGAP00000001302 pep:novel chromosome:UMD2:23:1000757:1018518:1 gene:ENSMGAG00000001770 transcript:ENSMGAT00000001955 gene_biotype:protein_coding transcript_biotype:protein_coding;ENSMGAP00000019558 pep:novel chromosome:UMD2:23:986371:1018487:1 gene:ENSMGAG00000001770 transcript:ENSMGAT00000020233 gene_biotype:protein_coding transcript_biotype:protein_coding	1;1	1;1	1;1	>ENSMGAP00000001302 pep:novel chromosome:UMD2:23:1000757:1018518:1 gene:ENSMGAG00000001770 transcript:ENSMGAT00000001955 gene_biotype:protein_coding transcript_biotype:protein_coding;>ENSMGAP00000019558 pep:novel chromosome:UMD2:23:986371:1018487:1 gene:EN	2	1	1	1	1	1	1	149.88	1419	1419;1446	2	1	1	1																4.9713e-27	5658500	123010
ENSMGAP00000001344 pep:novel chromosome:UMD2:3:3253235:3267077:-1 gene:ENSMGAG00000001806 transcript:ENSMGAT00000001998 gene_biotype:protein_coding transcript_biotype:protein_coding	ENSMGAP00000001344 pep:novel chromosome:UMD2:3:3253235:3267077:-1 gene:ENSMGAG00000001806 transcript:ENSMGAT00000001998 gene_biotype:protein_coding transcript_biotype:protein_coding	1	1	1	>ENSMGAP00000001344 pep:novel chromosome:UMD2:3:3253235:3267077:-1 gene:ENSMGAG00000001806 transcript:ENSMGAT00000001998 gene_biotype:protein_coding transcript_biotype:protein_coding	1	1	1	1	4.2	4.2	4.2	49.066	432	432	16.5																1	1		3.4237e-18	249980	10869
ENSMGAP00000019300 pep:novel chromosome:UMD2:7:540032:559240:-1 gene:ENSMGAG00000001789 transcript:ENSMGAT00000018682 gene_biotype:protein_coding transcript_biotype:protein_coding;ENSMGAP00000001374 pep:novel chromosome:UMD2:7:540032:559240:-1 gene:ENSMGAG00000001789 transcript:ENSMGAT00000002030 gene_biotype:protein_coding transcript_biotype:protein_coding	ENSMGAP00000019300 pep:novel chromosome:UMD2:7:540032:559240:-1 gene:ENSMGAG00000001789 transcript:ENSMGAT00000018682 gene_biotype:protein_coding transcript_biotype:protein_coding;ENSMGAP00000001374 pep:novel chromosome:UMD2:7:540032:559240:-1 gene:ENSMGAG00000001789 transcript:ENSMGAT00000002030 gene_biotype:protein_coding transcript_biotype:protein_coding	1;1	1;1	1;1	>ENSMGAP00000019300 pep:novel chromosome:UMD2:7:540032:559240:-1 gene:ENSMGAG00000001789 transcript:ENSMGAT00000018682 gene_biotype:protein_coding transcript_biotype:protein_coding;>ENSMGAP00000001374 pep:novel chromosome:UMD2:7:540032:559240:-1 gene:ENSMG	2	1	1	1	1.3	1.3	1.3	108.17	1018	1018;1025	4.33				2	1														0.0011831	8363000	160830
ENSMGAP00000001387 pep:novel chromosome:UMD2:4:2491204:2522517:1 gene:ENSMGAG00000001800 transcript:ENSMGAT00000002043 gene_biotype:protein_coding transcript_biotype:protein_coding	ENSMGAP00000001387 pep:novel chromosome:UMD2:4:2491204:2522517:1 gene:ENSMGAG00000001800 transcript:ENSMGAT00000002043 gene_biotype:protein_coding transcript_biotype:protein_coding	1	1	1	>ENSMGAP00000001387 pep:novel chromosome:UMD2:4:2491204:2522517:1 gene:ENSMGAG00000001800 transcript:ENSMGAT00000002043 gene_biotype:protein_coding transcript_biotype:protein_coding	1	1	1	1	2	2	2	80.405	697	697	9.38									5	3									0.00011911	16114000	555660
ENSMGAP00000001410 pep:novel chromosome:UMD2:12:995970:1005303:-1 gene:ENSMGAG00000001897 transcript:ENSMGAT00000002069 gene_biotype:protein_coding transcript_biotype:protein_coding	ENSMGAP00000001410 pep:novel chromosome:UMD2:12:995970:1005303:-1 gene:ENSMGAG00000001897 transcript:ENSMGAT00000002069 gene_biotype:protein_coding transcript_biotype:protein_coding	1	1	1	>ENSMGAP00000001410 pep:novel chromosome:UMD2:12:995970:1005303:-1 gene:ENSMGAG00000001897 transcript:ENSMGAT00000002069 gene_biotype:protein_coding transcript_biotype:protein_coding	1	1	1	1	3	3	3	54	496	496	9									2										4.7073e-17	4414300	275890
ENSMGAP00000001432 pep:novel chromosome:UMD2:22:1301956:1305047:1 gene:ENSMGAG00000001922 transcript:ENSMGAT00000002092 gene_biotype:protein_coding transcript_biotype:protein_coding	ENSMGAP00000001432 pep:novel chromosome:UMD2:22:1301956:1305047:1 gene:ENSMGAG00000001922 transcript:ENSMGAT00000002092 gene_biotype:protein_coding transcript_biotype:protein_coding	1	1	1	>ENSMGAP00000001432 pep:novel chromosome:UMD2:22:1301956:1305047:1 gene:ENSMGAG00000001922 transcript:ENSMGAT00000002092 gene_biotype:protein_coding transcript_biotype:protein_coding	1	1	1	1	2.6	2.6	2.6	55.984	500	500	16.2																6	2		3.3596e-45	23925000	996880
ENSMGAP00000001450 pep:novel chromosome:UMD2:26:3256665:3260833:1 gene:ENSMGAG00000001929 transcript:ENSMGAT00000002110 gene_biotype:protein_coding transcript_biotype:protein_coding;ENSMGAP00000016332 pep:novel chromosome:UMD2:5:55212692:55214596:-1 gene:ENSMGAG00000015391 transcript:ENSMGAT00000017306 gene_biotype:protein_coding transcript_biotype:protein_coding	ENSMGAP00000001450 pep:novel chromosome:UMD2:26:3256665:3260833:1 gene:ENSMGAG00000001929 transcript:ENSMGAT00000002110 gene_biotype:protein_coding transcript_biotype:protein_coding;ENSMGAP00000016332 pep:novel chromosome:UMD2:5:55212692:55214596:-1 gene:ENSMGAG00000015391 transcript:ENSMGAT00000017306 gene_biotype:protein_coding transcript_biotype:protein_coding	13;7	13;7	11;5	>ENSMGAP00000001450 pep:novel chromosome:UMD2:26:3256665:3260833:1 gene:ENSMGAG00000001929 transcript:ENSMGAT00000002110 gene_biotype:protein_coding transcript_biotype:protein_coding;>ENSMGAP00000016332 pep:novel chromosome:UMD2:5:55212692:55214596:-1 gene	2	13	13	11	28.5	28.5	26.8	70.87	646	646;634	7.12	10	13	17	16	11	19	32	10	6	3	4	3	2	1	2	3	9	8	0	602210000	18249000
ENSMGAP00000001453 pep:novel chromosome:UMD2:30:1320617:1332025:-1 gene:ENSMGAG00000001942 transcript:ENSMGAT00000002113 gene_biotype:protein_coding transcript_biotype:protein_coding	ENSMGAP00000001453 pep:novel chromosome:UMD2:30:1320617:1332025:-1 gene:ENSMGAG00000001942 transcript:ENSMGAT00000002113 gene_biotype:protein_coding transcript_biotype:protein_coding	1	1	1	>ENSMGAP00000001453 pep:novel chromosome:UMD2:30:1320617:1332025:-1 gene:ENSMGAG00000001942 transcript:ENSMGAT00000002113 gene_biotype:protein_coding transcript_biotype:protein_coding	1	1	1	1	2	2	2	80.202	708	708	1	1																		5.3136e-05	805370	22371
ENSMGAP00000001458 pep:novel chromosome:UMD2:2:2264911:2279567:1 gene:ENSMGAG00000001940 transcript:ENSMGAT00000002118 gene_biotype:protein_coding transcript_biotype:protein_coding;REV__ENSMGAP00000001458 pep:novel chromosome:UMD2:2:2264911:2279567:1 gene:ENSMGAG00000001940 transcript:ENSMGAT00000002118 gene_biotype:protein_coding transcript_biotype:protein_coding	ENSMGAP00000001458 pep:novel chromosome:UMD2:2:2264911:2279567:1 gene:ENSMGAG00000001940 transcript:ENSMGAT00000002118 gene_biotype:protein_coding transcript_biotype:protein_coding	10;1	10;1	9;1	>ENSMGAP00000001458 pep:novel chromosome:UMD2:2:2264911:2279567:1 gene:ENSMGAG00000001940 transcript:ENSMGAT00000002118 gene_biotype:protein_coding transcript_biotype:protein_coding	2	10	10	9	39.9	39.9	36.8	36.132	321	321;321	8.95	2		1	1			1	23	47	24	10	1							0	958260000	56368000
ENSMGAP00000001471 pep:novel chromosome:UMD2:29:2202422:2207443:1 gene:ENSMGAG00000001941 transcript:ENSMGAT00000002131 gene_biotype:protein_coding transcript_biotype:protein_coding	ENSMGAP00000001471 pep:novel chromosome:UMD2:29:2202422:2207443:1 gene:ENSMGAG00000001941 transcript:ENSMGAT00000002131 gene_biotype:protein_coding transcript_biotype:protein_coding	1	1	1	>ENSMGAP00000001471 pep:novel chromosome:UMD2:29:2202422:2207443:1 gene:ENSMGAG00000001941 transcript:ENSMGAT00000002131 gene_biotype:protein_coding transcript_biotype:protein_coding	1	1	1	1	4.5	4.5	4.5	21.912	198	198	14.8							1	1							1	6	2	1	2.6189e-10	17517000	1347400
ENSMGAP00000001491 pep:novel chromosome:UMD2:Z:9427284:9428515:1 gene:ENSMGAG00000001978 transcript:ENSMGAT00000002153 gene_biotype:protein_coding transcript_biotype:protein_coding	ENSMGAP00000001491 pep:novel chromosome:UMD2:Z:9427284:9428515:1 gene:ENSMGAG00000001978 transcript:ENSMGAT00000002153 gene_biotype:protein_coding transcript_biotype:protein_coding	13	13	13	>ENSMGAP00000001491 pep:novel chromosome:UMD2:Z:9427284:9428515:1 gene:ENSMGAG00000001978 transcript:ENSMGAT00000002153 gene_biotype:protein_coding transcript_biotype:protein_coding	1	13	13	13	77.5	77.5	77.5	16.754	151	151	11.5	24	17	20	22	22	20	25	28	31	28	37	33	28	50	151	63	49	13	0	59761000000	7470200000
ENSMGAP00000001510 pep:novel chromosome:UMD2:5:3234564:3270502:-1 gene:ENSMGAG00000001988 transcript:ENSMGAT00000002172 gene_biotype:protein_coding transcript_biotype:protein_coding;ENSMGAP00000001515 pep:novel chromosome:UMD2:5:3233958:3271062:-1 gene:ENSMGAG00000001988 transcript:ENSMGAT00000002177 gene_biotype:protein_coding transcript_biotype:protein_coding;ENSMGAP00000002516 pep:novel chromo…	ENSMGAP00000001510 pep:novel chromosome:UMD2:5:3234564:3270502:-1 gene:ENSMGAG00000001988 transcript:ENSMGAT00000002172 gene_biotype:protein_coding transcript_biotype:protein_coding;ENSMGAP00000001515 pep:novel chromosome:UMD2:5:3233958:3271062:-1 gene:ENSMGAG00000001988 transcript:ENSMGAT00000002177 gene_biotype:protein_coding transcript_biotype:protein_coding;ENSMGAP00000002516 pep:novel chromo…	2;2;1;1	2;2;1;1	2;2;1;1	>ENSMGAP00000001510 pep:novel chromosome:UMD2:5:3234564:3270502:-1 gene:ENSMGAG00000001988 transcript:ENSMGAT00000002172 gene_biotype:protein_coding transcript_biotype:protein_coding;>ENSMGAP00000001515 pep:novel chromosome:UMD2:5:3233958:3271062:-1 gene:E	4	2	2	2	7.6	7.6	7.6	28.701	250	250;268;248;253	9.94									6	6	3	1							1.4849e-35	17213000	1229500
ENSMGAP00000013789 pep:novel chromosome:UMD2:4:67137500:67170848:-1 gene:ENSMGAG00000013059 transcript:ENSMGAT00000014705 gene_biotype:protein_coding transcript_biotype:protein_coding;ENSMGAP00000001513 pep:novel chromosome:UMD2:4:67137497:67171827:-1 gene:ENSMGAG00000013059 transcript:ENSMGAT00000002175 gene_biotype:protein_coding transcript_biotype:protein_coding	ENSMGAP00000013789 pep:novel chromosome:UMD2:4:67137500:67170848:-1 gene:ENSMGAG00000013059 transcript:ENSMGAT00000014705 gene_biotype:protein_coding transcript_biotype:protein_coding;ENSMGAP00000001513 pep:novel chromosome:UMD2:4:67137497:67171827:-1 gene:ENSMGAG00000013059 transcript:ENSMGAT00000002175 gene_biotype:protein_coding transcript_biotype:protein_coding	5;5	5;5	5;5	>ENSMGAP00000013789 pep:novel chromosome:UMD2:4:67137500:67170848:-1 gene:ENSMGAG00000013059 transcript:ENSMGAT00000014705 gene_biotype:protein_coding transcript_biotype:protein_coding;>ENSMGAP00000001513 pep:novel chromosome:UMD2:4:67137497:67171827:-1 ge	2	5	5	5	7.5	7.5	7.5	86.19	771	771;803	7.36				1	5	6	10	12	8	1	1								4.1495e-32	185170000	5446100
ENSMGAP00000001522 pep:novel chromosome:UMD2:24:2432826:2446032:-1 gene:ENSMGAG00000002004 transcript:ENSMGAT00000002184 gene_biotype:protein_coding transcript_biotype:protein_coding	ENSMGAP00000001522 pep:novel chromosome:UMD2:24:2432826:2446032:-1 gene:ENSMGAG00000002004 transcript:ENSMGAT00000002184 gene_biotype:protein_coding transcript_biotype:protein_coding	1	1	1	>ENSMGAP00000001522 pep:novel chromosome:UMD2:24:2432826:2446032:-1 gene:ENSMGAG00000002004 transcript:ENSMGAT00000002184 gene_biotype:protein_coding transcript_biotype:protein_coding	1	1	1	1	1.7	1.7	1.7	88.203	786	786	8.57								3	4										0.00010357	4884600	125250
ENSMGAP00000001542 pep:novel chromosome:UMD2:10:3251906:3255254:-1 gene:ENSMGAG00000001991 transcript:ENSMGAT00000002205 gene_biotype:protein_coding transcript_biotype:protein_coding;ENSMGAP00000017214 pep:novel chromosome:UMD2:10:3251906:3255122:-1 gene:ENSMGAG00000001991 transcript:ENSMGAT00000019444 gene_biotype:protein_coding transcript_biotype:protein_coding;CON__P41361	ENSMGAP00000001542 pep:novel chromosome:UMD2:10:3251906:3255254:-1 gene:ENSMGAG00000001991 transcript:ENSMGAT00000002205 gene_biotype:protein_coding transcript_biotype:protein_coding;ENSMGAP00000017214 pep:novel chromosome:UMD2:10:3251906:3255122:-1 gene:ENSMGAG00000001991 transcript:ENSMGAT00000019444 gene_biotype:protein_coding transcript_biotype:protein_coding	24;20;1	24;20;1	24;20;1	>ENSMGAP00000001542 pep:novel chromosome:UMD2:10:3251906:3255254:-1 gene:ENSMGAG00000001991 transcript:ENSMGAT00000002205 gene_biotype:protein_coding transcript_biotype:protein_coding;>ENSMGAP00000017214 pep:novel chromosome:UMD2:10:3251906:3255122:-1 gene	3	24	24	24	55.8	55.8	55.8	53.215	466	466;422;465	6.62	29	40	50	41	36	35	79	128	81	31	14	16			1		1	4	0	9625600000	300800000
ENSMGAP00000001557 pep:novel chromosome:UMD2:12:1038439:1283565:1 gene:ENSMGAG00000001915 transcript:ENSMGAT00000002220 gene_biotype:protein_coding transcript_biotype:protein_coding	ENSMGAP00000001557 pep:novel chromosome:UMD2:12:1038439:1283565:1 gene:ENSMGAG00000001915 transcript:ENSMGAT00000002220 gene_biotype:protein_coding transcript_biotype:protein_coding	5	5	5	>ENSMGAP00000001557 pep:novel chromosome:UMD2:12:1038439:1283565:1 gene:ENSMGAG00000001915 transcript:ENSMGAT00000002220 gene_biotype:protein_coding transcript_biotype:protein_coding	1	5	5	5	4.6	4.6	4.6	157.9	1441	1441	3.86			8	16	4														2.6811e-105	60526000	960730
ENSMGAP00000001575 pep:novel chromosome:UMD2:25:2268499:2275613:-1 gene:ENSMGAG00000002041 transcript:ENSMGAT00000002238 gene_biotype:protein_coding transcript_biotype:protein_coding	ENSMGAP00000001575 pep:novel chromosome:UMD2:25:2268499:2275613:-1 gene:ENSMGAG00000002041 transcript:ENSMGAT00000002238 gene_biotype:protein_coding transcript_biotype:protein_coding	3	3	3	>ENSMGAP00000001575 pep:novel chromosome:UMD2:25:2268499:2275613:-1 gene:ENSMGAG00000002041 transcript:ENSMGAT00000002238 gene_biotype:protein_coding transcript_biotype:protein_coding	1	3	3	3	18	18	18	27.484	244	244	12.6												5	8						2.6483e-55	32623000	2718600
ENSMGAP00000006752 pep:novel chromosome:UMD2:13:15146845:15151726:1 gene:ENSMGAG00000006708 transcript:ENSMGAT00000007509 gene_biotype:protein_coding transcript_biotype:protein_coding;ENSMGAP00000001580 pep:novel chromosome:UMD2:22:1487096:1491410:-1 gene:ENSMGAG00000002057 transcript:ENSMGAT00000002243 gene_biotype:protein_coding transcript_biotype:protein_coding	ENSMGAP00000006752 pep:novel chromosome:UMD2:13:15146845:15151726:1 gene:ENSMGAG00000006708 transcript:ENSMGAT00000007509 gene_biotype:protein_coding transcript_biotype:protein_coding;ENSMGAP00000001580 pep:novel chromosome:UMD2:22:1487096:1491410:-1 gene:ENSMGAG00000002057 transcript:ENSMGAT00000002243 gene_biotype:protein_coding transcript_biotype:protein_coding	1;1	1;1	1;1	>ENSMGAP00000006752 pep:novel chromosome:UMD2:13:15146845:15151726:1 gene:ENSMGAG00000006708 transcript:ENSMGAT00000007509 gene_biotype:protein_coding transcript_biotype:protein_coding;>ENSMGAP00000001580 pep:novel chromosome:UMD2:22:1487096:1491410:-1 gen	2	1	1	1	12.5	12.5	12.5	10.806	96	96;96	17																	7		2.2363e-30	21263000	3543800
ENSMGAP00000001590 pep:novel chromosome:UMD2:26:3681577:3711047:-1 gene:ENSMGAG00000002011 transcript:ENSMGAT00000002253 gene_biotype:protein_coding transcript_biotype:protein_coding;ENSMGAP00000018081 pep:novel chromosome:UMD2:26:3688200:3711047:-1 gene:ENSMGAG00000002011 transcript:ENSMGAT00000018946 gene_biotype:protein_coding transcript_biotype:protein_coding	ENSMGAP00000001590 pep:novel chromosome:UMD2:26:3681577:3711047:-1 gene:ENSMGAG00000002011 transcript:ENSMGAT00000002253 gene_biotype:protein_coding transcript_biotype:protein_coding;ENSMGAP00000018081 pep:novel chromosome:UMD2:26:3688200:3711047:-1 gene:ENSMGAG00000002011 transcript:ENSMGAT00000018946 gene_biotype:protein_coding transcript_biotype:protein_coding	19;15	19;15	19;15	>ENSMGAP00000001590 pep:novel chromosome:UMD2:26:3681577:3711047:-1 gene:ENSMGAG00000002011 transcript:ENSMGAT00000002253 gene_biotype:protein_coding transcript_biotype:protein_coding;>ENSMGAP00000018081 pep:novel chromosome:UMD2:26:3688200:3711047:-1 gene	2	19	19	19	10	10	10	237.7	2125	2125;1590	2.46	26	55	33	14	8	1													0	193110000	1557300
ENSMGAP00000001643 pep:novel chromosome:UMD2:7:619874:649607:-1 gene:ENSMGAG00000001967 transcript:ENSMGAT00000002307 gene_biotype:protein_coding transcript_biotype:protein_coding;ENSMGAP00000017375 pep:novel chromosome:UMD2:7:619877:634764:-1 gene:ENSMGAG00000001967 transcript:ENSMGAT00000019805 gene_biotype:protein_coding transcript_biotype:protein_coding	ENSMGAP00000001643 pep:novel chromosome:UMD2:7:619874:649607:-1 gene:ENSMGAG00000001967 transcript:ENSMGAT00000002307 gene_biotype:protein_coding transcript_biotype:protein_coding;ENSMGAP00000017375 pep:novel chromosome:UMD2:7:619877:634764:-1 gene:ENSMGAG00000001967 transcript:ENSMGAT00000019805 gene_biotype:protein_coding transcript_biotype:protein_coding	1;1	1;1	1;1	>ENSMGAP00000001643 pep:novel chromosome:UMD2:7:619874:649607:-1 gene:ENSMGAG00000001967 transcript:ENSMGAT00000002307 gene_biotype:protein_coding transcript_biotype:protein_coding;>ENSMGAP00000017375 pep:novel chromosome:UMD2:7:619877:634764:-1 gene:ENSMG	2	1	1	1	0.7	0.7	0.7	136	1333	1333;1420	2	1	1	1																2.1662e-07	5521300	86270
ENSMGAP00000001774 pep:novel chromosome:UMD2:14:2287055:2288602:1 gene:ENSMGAG00000002219 transcript:ENSMGAT00000002440 gene_biotype:protein_coding transcript_biotype:protein_coding	ENSMGAP00000001774 pep:novel chromosome:UMD2:14:2287055:2288602:1 gene:ENSMGAG00000002219 transcript:ENSMGAT00000002440 gene_biotype:protein_coding transcript_biotype:protein_coding	5	5	5	>ENSMGAP00000001774 pep:novel chromosome:UMD2:14:2287055:2288602:1 gene:ENSMGAG00000002219 transcript:ENSMGAT00000002440 gene_biotype:protein_coding transcript_biotype:protein_coding	1	5	5	5	52.1	52.1	52.1	13.429	117	117	15.6															10	3	3		7.9764e-58	58541000	8362900
ENSMGAP00000001821 pep:novel chromosome:UMD2:29:4196993:4198994:-1 gene:ENSMGAG00000002274 transcript:ENSMGAT00000002490 gene_biotype:protein_coding transcript_biotype:protein_coding	ENSMGAP00000001821 pep:novel chromosome:UMD2:29:4196993:4198994:-1 gene:ENSMGAG00000002274 transcript:ENSMGAT00000002490 gene_biotype:protein_coding transcript_biotype:protein_coding	2	2	2	>ENSMGAP00000001821 pep:novel chromosome:UMD2:29:4196993:4198994:-1 gene:ENSMGAG00000002274 transcript:ENSMGAT00000002490 gene_biotype:protein_coding transcript_biotype:protein_coding	1	2	2	2	22.1	22.1	22.1	12.784	113	113	9.05	7	8	7	1	3	5	5	6	9		7	8	9	2	4	3	3	6	3.649e-111	381660000	76331000
ENSMGAP00000019323 pep:novel chromosome:UMD2:14:2798316:2803389:1 gene:ENSMGAG00000002280 transcript:ENSMGAT00000020562 gene_biotype:protein_coding transcript_biotype:protein_coding;ENSMGAP00000001835 pep:novel chromosome:UMD2:14:2798311:2803504:1 gene:ENSMGAG00000002280 transcript:ENSMGAT00000002504 gene_biotype:protein_coding transcript_biotype:protein_coding;ENSMGAP00000004819 pep:novel chromo…	ENSMGAP00000019323 pep:novel chromosome:UMD2:14:2798316:2803389:1 gene:ENSMGAG00000002280 transcript:ENSMGAT00000020562 gene_biotype:protein_coding transcript_biotype:protein_coding;ENSMGAP00000001835 pep:novel chromosome:UMD2:14:2798311:2803504:1 gene:ENSMGAG00000002280 transcript:ENSMGAT00000002504 gene_biotype:protein_coding transcript_biotype:protein_coding;ENSMGAP00000004819 pep:novel chromo…	2;2;1;1	2;2;1;1	2;2;1;1	>ENSMGAP00000019323 pep:novel chromosome:UMD2:14:2798316:2803389:1 gene:ENSMGAG00000002280 transcript:ENSMGAT00000020562 gene_biotype:protein_coding transcript_biotype:protein_coding;>ENSMGAP00000001835 pep:novel chromosome:UMD2:14:2798311:2803504:1 gene:E	4	2	2	2	12.5	12.5	12.5	18.197	160	160;193;193;196	14.3													2	5	6				4.7482e-15	34494000	4311800
ENSMGAP00000001846 pep:novel chromosome:UMD2:14:2807207:2808032:1 gene:ENSMGAG00000002294 transcript:ENSMGAT00000002515 gene_biotype:protein_coding transcript_biotype:protein_coding	ENSMGAP00000001846 pep:novel chromosome:UMD2:14:2807207:2808032:1 gene:ENSMGAG00000002294 transcript:ENSMGAT00000002515 gene_biotype:protein_coding transcript_biotype:protein_coding	2	2	2	>ENSMGAP00000001846 pep:novel chromosome:UMD2:14:2807207:2808032:1 gene:ENSMGAG00000002294 transcript:ENSMGAT00000002515 gene_biotype:protein_coding transcript_biotype:protein_coding	1	2	2	2	11.3	11.3	11.3	21.554	194	194	15															2				1.8918e-07	1895900	172360
ENSMGAP00000001881 pep:novel chromosome:UMD2:17:3299836:3307095:1 gene:ENSMGAG00000002307 transcript:ENSMGAT00000002551 gene_biotype:protein_coding transcript_biotype:protein_coding	ENSMGAP00000001881 pep:novel chromosome:UMD2:17:3299836:3307095:1 gene:ENSMGAG00000002307 transcript:ENSMGAT00000002551 gene_biotype:protein_coding transcript_biotype:protein_coding	1	1	1	>ENSMGAP00000001881 pep:novel chromosome:UMD2:17:3299836:3307095:1 gene:ENSMGAG00000002307 transcript:ENSMGAT00000002551 gene_biotype:protein_coding transcript_biotype:protein_coding	1	1	1	1	4.9	4.9	4.9	33.195	286	286	11											4								4.6153e-05	2072100	148010
ENSMGAP00000001887 pep:novel chromosome:UMD2:24:2541261:2555700:1 gene:ENSMGAG00000002335 transcript:ENSMGAT00000002558 gene_biotype:protein_coding transcript_biotype:protein_coding;ENSMGAP00000002344 pep:novel chromosome:UMD2:24:2541231:2553743:1 gene:ENSMGAG00000002335 transcript:ENSMGAT00000003021 gene_biotype:protein_coding transcript_biotype:protein_coding	ENSMGAP00000001887 pep:novel chromosome:UMD2:24:2541261:2555700:1 gene:ENSMGAG00000002335 transcript:ENSMGAT00000002558 gene_biotype:protein_coding transcript_biotype:protein_coding;ENSMGAP00000002344 pep:novel chromosome:UMD2:24:2541231:2553743:1 gene:ENSMGAG00000002335 transcript:ENSMGAT00000003021 gene_biotype:protein_coding transcript_biotype:protein_coding	2;2	2;2	2;2	>ENSMGAP00000001887 pep:novel chromosome:UMD2:24:2541261:2555700:1 gene:ENSMGAG00000002335 transcript:ENSMGAT00000002558 gene_biotype:protein_coding transcript_biotype:protein_coding;>ENSMGAP00000002344 pep:novel chromosome:UMD2:24:2541231:2553743:1 gene:E	2	2	2	2	2.8	2.8	2.8	74.165	672	672;827	12.4											4	6	2	4					9.158e-14	36626000	1181500
ENSMGAP00000001902 pep:novel chromosome:UMD2:26:4032291:4043413:-1 gene:ENSMGAG00000002341 transcript:ENSMGAT00000002573 gene_biotype:protein_coding transcript_biotype:protein_coding	ENSMGAP00000001902 pep:novel chromosome:UMD2:26:4032291:4043413:-1 gene:ENSMGAG00000002341 transcript:ENSMGAT00000002573 gene_biotype:protein_coding transcript_biotype:protein_coding	4	4	4	>ENSMGAP00000001902 pep:novel chromosome:UMD2:26:4032291:4043413:-1 gene:ENSMGAG00000002341 transcript:ENSMGAT00000002573 gene_biotype:protein_coding transcript_biotype:protein_coding	1	4	4	4	16.5	16.5	16.5	31.669	278	278	17.2																	15	3	1.2781e-186	75143000	5780200
ENSMGAP00000001910 pep:novel chromosome:UMD2:19:1909909:1922452:1 gene:ENSMGAG00000002332 transcript:ENSMGAT00000002581 gene_biotype:protein_coding transcript_biotype:protein_coding	ENSMGAP00000001910 pep:novel chromosome:UMD2:19:1909909:1922452:1 gene:ENSMGAG00000002332 transcript:ENSMGAT00000002581 gene_biotype:protein_coding transcript_biotype:protein_coding	6	6	6	>ENSMGAP00000001910 pep:novel chromosome:UMD2:19:1909909:1922452:1 gene:ENSMGAG00000002332 transcript:ENSMGAT00000002581 gene_biotype:protein_coding transcript_biotype:protein_coding	1	6	6	6	20.4	20.4	20.4	41.648	382	382	7.17	23	19	22	23	19	11	12	27	28	16	23	18	10	9	2		2	1	2.7526e-297	1086900000	90572000
ENSMGAP00000001935 pep:novel chromosome:UMD2:4:5075881:5173529:-1 gene:ENSMGAG00000002370 transcript:ENSMGAT00000002606 gene_biotype:protein_coding transcript_biotype:protein_coding;ENSMGAP00000008132 pep:novel chromosome:UMD2:15:14360204:14374012:-1 gene:ENSMGAG00000007969 transcript:ENSMGAT00000008921 gene_biotype:protein_coding transcript_biotype:protein_coding	ENSMGAP00000001935 pep:novel chromosome:UMD2:4:5075881:5173529:-1 gene:ENSMGAG00000002370 transcript:ENSMGAT00000002606 gene_biotype:protein_coding transcript_biotype:protein_coding	9;1	9;1	9;1	>ENSMGAP00000001935 pep:novel chromosome:UMD2:4:5075881:5173529:-1 gene:ENSMGAG00000002370 transcript:ENSMGAT00000002606 gene_biotype:protein_coding transcript_biotype:protein_coding	2	9	9	9	35.6	35.6	35.6	38.531	337	337;242	6.79			6	9	10	5	6	1	27	1	1								0	166130000	8306600
ENSMGAP00000001937 pep:novel chromosome:UMD2:26:4298014:4299672:1 gene:ENSMGAG00000002372 transcript:ENSMGAT00000002608 gene_biotype:protein_coding transcript_biotype:protein_coding	ENSMGAP00000001937 pep:novel chromosome:UMD2:26:4298014:4299672:1 gene:ENSMGAG00000002372 transcript:ENSMGAT00000002608 gene_biotype:protein_coding transcript_biotype:protein_coding	4	4	4	>ENSMGAP00000001937 pep:novel chromosome:UMD2:26:4298014:4299672:1 gene:ENSMGAG00000002372 transcript:ENSMGAT00000002608 gene_biotype:protein_coding transcript_biotype:protein_coding	1	4	4	4	28.2	28.2	28.2	25.347	227	227	7.86							7	10	4										1.3367e-111	113260000	11326000
ENSMGAP00000001973 pep:novel chromosome:UMD2:Z:57680441:57690045:-1 gene:ENSMGAG00000002398 transcript:ENSMGAT00000002644 gene_biotype:protein_coding transcript_biotype:protein_coding;ENSMGAP00000017430 pep:novel chromosome:UMD2:Z:57674883:57685550:-1 gene:ENSMGAG00000002398 transcript:ENSMGAT00000020123 gene_biotype:protein_coding transcript_biotype:protein_coding	ENSMGAP00000001973 pep:novel chromosome:UMD2:Z:57680441:57690045:-1 gene:ENSMGAG00000002398 transcript:ENSMGAT00000002644 gene_biotype:protein_coding transcript_biotype:protein_coding;ENSMGAP00000017430 pep:novel chromosome:UMD2:Z:57674883:57685550:-1 gene:ENSMGAG00000002398 transcript:ENSMGAT00000020123 gene_biotype:protein_coding transcript_biotype:protein_coding	2;1	2;1	2;1	>ENSMGAP00000001973 pep:novel chromosome:UMD2:Z:57680441:57690045:-1 gene:ENSMGAG00000002398 transcript:ENSMGAT00000002644 gene_biotype:protein_coding transcript_biotype:protein_coding;>ENSMGAP00000017430 pep:novel chromosome:UMD2:Z:57674883:57685550:-1 ge	2	2	2	2	10.1	10.1	10.1	29.341	267	267;478	8.67								4	1		1								5.3646e-24	12556000	1141400
ENSMGAP00000002025 pep:novel chromosome:UMD2:1:144419:147596:1 gene:ENSMGAG00000002418 transcript:ENSMGAT00000002697 gene_biotype:protein_coding transcript_biotype:protein_coding	ENSMGAP00000002025 pep:novel chromosome:UMD2:1:144419:147596:1 gene:ENSMGAG00000002418 transcript:ENSMGAT00000002697 gene_biotype:protein_coding transcript_biotype:protein_coding	2	2	2	>ENSMGAP00000002025 pep:novel chromosome:UMD2:1:144419:147596:1 gene:ENSMGAG00000002418 transcript:ENSMGAT00000002697 gene_biotype:protein_coding transcript_biotype:protein_coding	1	2	2	2	5.3	5.3	5.3	47.068	432	432	9.32							3	7	4	6	2	1	2						2.9946e-10	78783000	5627400
ENSMGAP00000002034 pep:novel chromosome:UMD2:22:2730969:2734429:1 gene:ENSMGAG00000002444 transcript:ENSMGAT00000002707 gene_biotype:protein_coding transcript_biotype:protein_coding;ENSMGAP00000008279 pep:novel chromosome:UMD2:22:2730969:2734423:1 gene:ENSMGAG00000002444 transcript:ENSMGAT00000009072 gene_biotype:protein_coding transcript_biotype:protein_coding	ENSMGAP00000002034 pep:novel chromosome:UMD2:22:2730969:2734429:1 gene:ENSMGAG00000002444 transcript:ENSMGAT00000002707 gene_biotype:protein_coding transcript_biotype:protein_coding;ENSMGAP00000008279 pep:novel chromosome:UMD2:22:2730969:2734423:1 gene:ENSMGAG00000002444 transcript:ENSMGAT00000009072 gene_biotype:protein_coding transcript_biotype:protein_coding	1;1	1;1	1;1	>ENSMGAP00000002034 pep:novel chromosome:UMD2:22:2730969:2734429:1 gene:ENSMGAG00000002444 transcript:ENSMGAT00000002707 gene_biotype:protein_coding transcript_biotype:protein_coding;>ENSMGAP00000008279 pep:novel chromosome:UMD2:22:2730969:2734423:1 gene:E	2	1	1	1	8.6	8.6	8.6	18.165	162	162;175	11											3								8.3069e-21	4239000	423900
ENSMGAP00000010131 pep:novel chromosome:UMD2:11:17521616:17529007:1 gene:ENSMGAG00000002359 transcript:ENSMGAT00000010977 gene_biotype:protein_coding transcript_biotype:protein_coding;ENSMGAP00000002065 pep:novel chromosome:UMD2:11:17521616:17529008:1 gene:ENSMGAG00000002359 transcript:ENSMGAT00000002738 gene_biotype:protein_coding transcript_biotype:protein_coding;ENSMGAP00000014939 pep:novel ch…	ENSMGAP00000010131 pep:novel chromosome:UMD2:11:17521616:17529007:1 gene:ENSMGAG00000002359 transcript:ENSMGAT00000010977 gene_biotype:protein_coding transcript_biotype:protein_coding;ENSMGAP00000002065 pep:novel chromosome:UMD2:11:17521616:17529008:1 gene:ENSMGAG00000002359 transcript:ENSMGAT00000002738 gene_biotype:protein_coding transcript_biotype:protein_coding;ENSMGAP00000014939 pep:novel ch…	2;2;1	2;2;1	2;2;1	>ENSMGAP00000010131 pep:novel chromosome:UMD2:11:17521616:17529007:1 gene:ENSMGAG00000002359 transcript:ENSMGAT00000010977 gene_biotype:protein_coding transcript_biotype:protein_coding;>ENSMGAP00000002065 pep:novel chromosome:UMD2:11:17521616:17529008:1 ge	3	2	2	2	6.2	6.2	6.2	37.49	340	340;341;340	8.94	4										9	3	1						9.7737e-34	55938000	3995600
ENSMGAP00000002079 pep:novel scaffold:UMD2:GL424502.1:5805:6830:1 gene:ENSMGAG00000002470 transcript:ENSMGAT00000002752 gene_biotype:protein_coding transcript_biotype:protein_coding	ENSMGAP00000002079 pep:novel scaffold:UMD2:GL424502.1:5805:6830:1 gene:ENSMGAG00000002470 transcript:ENSMGAT00000002752 gene_biotype:protein_coding transcript_biotype:protein_coding	6	6	6	>ENSMGAP00000002079 pep:novel scaffold:UMD2:GL424502.1:5805:6830:1 gene:ENSMGAG00000002470 transcript:ENSMGAT00000002752 gene_biotype:protein_coding transcript_biotype:protein_coding	1	6	6	6	17.4	17.4	17.4	26.81	230	230	8.65							2	8	20	1									1.139e-53	100560000	7182600
ENSMGAP00000002159 pep:novel chromosome:UMD2:10:4517240:4521399:1 gene:ENSMGAG00000002559 transcript:ENSMGAT00000002833 gene_biotype:protein_coding transcript_biotype:protein_coding	ENSMGAP00000002159 pep:novel chromosome:UMD2:10:4517240:4521399:1 gene:ENSMGAG00000002559 transcript:ENSMGAT00000002833 gene_biotype:protein_coding transcript_biotype:protein_coding	3	3	3	>ENSMGAP00000002159 pep:novel chromosome:UMD2:10:4517240:4521399:1 gene:ENSMGAG00000002559 transcript:ENSMGAT00000002833 gene_biotype:protein_coding transcript_biotype:protein_coding	1	3	3	3	8.9	8.9	8.9	45.638	404	404	10										9									1.0598e-52	39187000	1866000
ENSMGAP00000002169 pep:novel chromosome:UMD2:22:2256858:2265035:-1 gene:ENSMGAG00000002533 transcript:ENSMGAT00000002843 gene_biotype:protein_coding transcript_biotype:protein_coding	ENSMGAP00000002169 pep:novel chromosome:UMD2:22:2256858:2265035:-1 gene:ENSMGAG00000002533 transcript:ENSMGAT00000002843 gene_biotype:protein_coding transcript_biotype:protein_coding	1	1	1	>ENSMGAP00000002169 pep:novel chromosome:UMD2:22:2256858:2265035:-1 gene:ENSMGAG00000002533 transcript:ENSMGAT00000002843 gene_biotype:protein_coding transcript_biotype:protein_coding	1	1	1	1	3.2	3.2	3.2	55.28	494	494	7							2												6.1605e-08	8268000	344500
ENSMGAP00000002177 pep:novel chromosome:UMD2:5:4919206:4937165:1 gene:ENSMGAG00000002554 transcript:ENSMGAT00000002851 gene_biotype:protein_coding transcript_biotype:protein_coding	ENSMGAP00000002177 pep:novel chromosome:UMD2:5:4919206:4937165:1 gene:ENSMGAG00000002554 transcript:ENSMGAT00000002851 gene_biotype:protein_coding transcript_biotype:protein_coding	1	1	1	>ENSMGAP00000002177 pep:novel chromosome:UMD2:5:4919206:4937165:1 gene:ENSMGAG00000002554 transcript:ENSMGAT00000002851 gene_biotype:protein_coding transcript_biotype:protein_coding	1	1	1	1	1	1	1	120.77	1055	1055	4.25				3	1														0.0012683	336850000	6355700
ENSMGAP00000002217 pep:novel chromosome:UMD2:7:1707878:1712739:-1 gene:ENSMGAG00000002620 transcript:ENSMGAT00000002892 gene_biotype:protein_coding transcript_biotype:protein_coding	ENSMGAP00000002217 pep:novel chromosome:UMD2:7:1707878:1712739:-1 gene:ENSMGAG00000002620 transcript:ENSMGAT00000002892 gene_biotype:protein_coding transcript_biotype:protein_coding	2	2	2	>ENSMGAP00000002217 pep:novel chromosome:UMD2:7:1707878:1712739:-1 gene:ENSMGAG00000002620 transcript:ENSMGAT00000002892 gene_biotype:protein_coding transcript_biotype:protein_coding	1	2	2	2	12	12	12	21.58	192	192	14.2														4	1				3.48e-13	7829800	782980
ENSMGAP00000002235 pep:novel chromosome:UMD2:Z:9495818:9500833:-1 gene:ENSMGAG00000002639 transcript:ENSMGAT00000002910 gene_biotype:protein_coding transcript_biotype:protein_coding	ENSMGAP00000002235 pep:novel chromosome:UMD2:Z:9495818:9500833:-1 gene:ENSMGAG00000002639 transcript:ENSMGAT00000002910 gene_biotype:protein_coding transcript_biotype:protein_coding	1	1	1	>ENSMGAP00000002235 pep:novel chromosome:UMD2:Z:9495818:9500833:-1 gene:ENSMGAG00000002639 transcript:ENSMGAT00000002910 gene_biotype:protein_coding transcript_biotype:protein_coding	1	1	1	1	5.7	5.7	5.7	35.13	314	314	10										2									1.6748e-32	4239700	302830
ENSMGAP00000002239 pep:novel chromosome:UMD2:6:1817546:1819929:-1 gene:ENSMGAG00000002635 transcript:ENSMGAT00000002914 gene_biotype:protein_coding transcript_biotype:protein_coding;ENSMGAP00000008791 pep:novel scaffold:UMD2:GL428166.1:1431:3895:1 gene:ENSMGAG00000008562 transcript:ENSMGAT00000009595 gene_biotype:protein_coding transcript_biotype:protein_coding	ENSMGAP00000002239 pep:novel chromosome:UMD2:6:1817546:1819929:-1 gene:ENSMGAG00000002635 transcript:ENSMGAT00000002914 gene_biotype:protein_coding transcript_biotype:protein_coding;ENSMGAP00000008791 pep:novel scaffold:UMD2:GL428166.1:1431:3895:1 gene:ENSMGAG00000008562 transcript:ENSMGAT00000009595 gene_biotype:protein_coding transcript_biotype:protein_coding	6;4	6;4	3;1	>ENSMGAP00000002239 pep:novel chromosome:UMD2:6:1817546:1819929:-1 gene:ENSMGAG00000002635 transcript:ENSMGAT00000002914 gene_biotype:protein_coding transcript_biotype:protein_coding;>ENSMGAP00000008791 pep:novel scaffold:UMD2:GL428166.1:1431:3895:1 gene:E	2	6	6	3	44.2	44.2	21.5	20.697	181	181;132	15															14				2.9216e-139	63572000	6357200
ENSMGAP00000002256 pep:novel chromosome:UMD2:2:3039014:3048939:-1 gene:ENSMGAG00000002594 transcript:ENSMGAT00000002931 gene_biotype:protein_coding transcript_biotype:protein_coding	ENSMGAP00000002256 pep:novel chromosome:UMD2:2:3039014:3048939:-1 gene:ENSMGAG00000002594 transcript:ENSMGAT00000002931 gene_biotype:protein_coding transcript_biotype:protein_coding	3	3	3	>ENSMGAP00000002256 pep:novel chromosome:UMD2:2:3039014:3048939:-1 gene:ENSMGAG00000002594 transcript:ENSMGAT00000002931 gene_biotype:protein_coding transcript_biotype:protein_coding	1	3	3	3	7.1	7.1	7.1	45.569	396	396	8.84			3	3	1		2	12	13	2	4	9	2						6.3523e-130	94274000	4489300
ENSMGAP00000002265 pep:novel chromosome:UMD2:8:6085778:6089614:-1 gene:ENSMGAG00000002659 transcript:ENSMGAT00000002940 gene_biotype:protein_coding transcript_biotype:protein_coding;REV__ENSMGAP00000002265 pep:novel chromosome:UMD2:8:6085778:6089614:-1 gene:ENSMGAG00000002659 transcript:ENSMGAT00000002940 gene_biotype:protein_coding transcript_biotype:protein_coding	ENSMGAP00000002265 pep:novel chromosome:UMD2:8:6085778:6089614:-1 gene:ENSMGAG00000002659 transcript:ENSMGAT00000002940 gene_biotype:protein_coding transcript_biotype:protein_coding	4;1	4;1	4;1	>ENSMGAP00000002265 pep:novel chromosome:UMD2:8:6085778:6089614:-1 gene:ENSMGAG00000002659 transcript:ENSMGAT00000002940 gene_biotype:protein_coding transcript_biotype:protein_coding	2	4	4	4	13.5	13.5	13.5	43.327	385	385;385	3.05	3	3	5	10															4.042e-127	68992000	5307100
ENSMGAP00000002285 pep:novel chromosome:UMD2:11:3887551:3899097:1 gene:ENSMGAG00000002662 transcript:ENSMGAT00000002960 gene_biotype:protein_coding transcript_biotype:protein_coding	ENSMGAP00000002285 pep:novel chromosome:UMD2:11:3887551:3899097:1 gene:ENSMGAG00000002662 transcript:ENSMGAT00000002960 gene_biotype:protein_coding transcript_biotype:protein_coding	1	1	1	>ENSMGAP00000002285 pep:novel chromosome:UMD2:11:3887551:3899097:1 gene:ENSMGAG00000002662 transcript:ENSMGAT00000002960 gene_biotype:protein_coding transcript_biotype:protein_coding	1	1	1	1	4.5	4.5	4.5	40.355	358	358	10										2									6.2888e-09	5478200	342390
ENSMGAP00000002303 pep:novel chromosome:UMD2:23:2141714:2162429:1 gene:ENSMGAG00000002695 transcript:ENSMGAT00000002979 gene_biotype:protein_coding transcript_biotype:protein_coding	ENSMGAP00000002303 pep:novel chromosome:UMD2:23:2141714:2162429:1 gene:ENSMGAG00000002695 transcript:ENSMGAT00000002979 gene_biotype:protein_coding transcript_biotype:protein_coding	2	2	2	>ENSMGAP00000002303 pep:novel chromosome:UMD2:23:2141714:2162429:1 gene:ENSMGAG00000002695 transcript:ENSMGAT00000002979 gene_biotype:protein_coding transcript_biotype:protein_coding	1	2	2	2	5.9	5.9	5.9	50.858	441	441	7.66	1	3	6	7	8	12	10	1	10	7	6	4	6	4					8.3027e-186	364950000	14598000
ENSMGAP00000002338 pep:novel chromosome:UMD2:2:3075467:3078273:-1 gene:ENSMGAG00000002705 transcript:ENSMGAT00000003015 gene_biotype:protein_coding transcript_biotype:protein_coding	ENSMGAP00000002338 pep:novel chromosome:UMD2:2:3075467:3078273:-1 gene:ENSMGAG00000002705 transcript:ENSMGAT00000003015 gene_biotype:protein_coding transcript_biotype:protein_coding	1	1	1	>ENSMGAP00000002338 pep:novel chromosome:UMD2:2:3075467:3078273:-1 gene:ENSMGAG00000002705 transcript:ENSMGAT00000003015 gene_biotype:protein_coding transcript_biotype:protein_coding	1	1	1	1	14.5	14.5	14.5	16.653	152	152	16.5																3	3		9.9101e-227	17188000	17188000
ENSMGAP00000002353 pep:novel chromosome:UMD2:10:4496675:4509904:1 gene:ENSMGAG00000002728 transcript:ENSMGAT00000003030 gene_biotype:protein_coding transcript_biotype:protein_coding	ENSMGAP00000002353 pep:novel chromosome:UMD2:10:4496675:4509904:1 gene:ENSMGAG00000002728 transcript:ENSMGAT00000003030 gene_biotype:protein_coding transcript_biotype:protein_coding	5	5	5	>ENSMGAP00000002353 pep:novel chromosome:UMD2:10:4496675:4509904:1 gene:ENSMGAG00000002728 transcript:ENSMGAT00000003030 gene_biotype:protein_coding transcript_biotype:protein_coding	1	5	5	5	19.8	19.8	19.8	46.565	409	409	9.43								1	13	4	3								3.1224e-143	77792000	4094300
ENSMGAP00000002380 pep:novel chromosome:UMD2:29:3631564:3651227:1 gene:ENSMGAG00000002714 transcript:ENSMGAT00000003057 gene_biotype:protein_coding transcript_biotype:protein_coding	ENSMGAP00000002380 pep:novel chromosome:UMD2:29:3631564:3651227:1 gene:ENSMGAG00000002714 transcript:ENSMGAT00000003057 gene_biotype:protein_coding transcript_biotype:protein_coding	1	1	1	>ENSMGAP00000002380 pep:novel chromosome:UMD2:29:3631564:3651227:1 gene:ENSMGAG00000002714 transcript:ENSMGAT00000003057 gene_biotype:protein_coding transcript_biotype:protein_coding	1	1	1	1	1.5	1.5	1.5	88.504	786	786	5.38			3	1	3										1				6.4628e-51	10746000	262110
ENSMGAP00000002383 pep:novel chromosome:UMD2:23:2235859:2241327:-1 gene:ENSMGAG00000002758 transcript:ENSMGAT00000003060 gene_biotype:protein_coding transcript_biotype:protein_coding	ENSMGAP00000002383 pep:novel chromosome:UMD2:23:2235859:2241327:-1 gene:ENSMGAG00000002758 transcript:ENSMGAT00000003060 gene_biotype:protein_coding transcript_biotype:protein_coding	9	9	9	>ENSMGAP00000002383 pep:novel chromosome:UMD2:23:2235859:2241327:-1 gene:ENSMGAG00000002758 transcript:ENSMGAT00000003060 gene_biotype:protein_coding transcript_biotype:protein_coding	1	9	9	9	32.4	32.4	32.4	41.346	377	377	7.35	9	5	7	3	6	6	23	51	48	5	4	3							0	3079700000	192480000
ENSMGAP00000002439 pep:novel chromosome:UMD2:25:3072953:3073650:1 gene:ENSMGAG00000002820 transcript:ENSMGAT00000003117 gene_biotype:protein_coding transcript_biotype:protein_coding	ENSMGAP00000002439 pep:novel chromosome:UMD2:25:3072953:3073650:1 gene:ENSMGAG00000002820 transcript:ENSMGAT00000003117 gene_biotype:protein_coding transcript_biotype:protein_coding	1	1	1	>ENSMGAP00000002439 pep:novel chromosome:UMD2:25:3072953:3073650:1 gene:ENSMGAG00000002820 transcript:ENSMGAT00000003117 gene_biotype:protein_coding transcript_biotype:protein_coding	1	1	1	1	26.2	26.2	26.2	5.0337	42	42	17																	3		8.9281e-05	1533800	511250
ENSMGAP00000002465 pep:novel chromosome:UMD2:14:2712644:2715649:1 gene:ENSMGAG00000002789 transcript:ENSMGAT00000003144 gene_biotype:protein_coding transcript_biotype:protein_coding	ENSMGAP00000002465 pep:novel chromosome:UMD2:14:2712644:2715649:1 gene:ENSMGAG00000002789 transcript:ENSMGAT00000003144 gene_biotype:protein_coding transcript_biotype:protein_coding	16	16	16	>ENSMGAP00000002465 pep:novel chromosome:UMD2:14:2712644:2715649:1 gene:ENSMGAG00000002789 transcript:ENSMGAT00000003144 gene_biotype:protein_coding transcript_biotype:protein_coding	1	16	16	16	40	40	40	61.457	548	548	5.63	27	35	35	43	64	60	25	18	20	18	8	3		1	2	1	3	6	0	5261600000	219230000
ENSMGAP00000002485 pep:novel chromosome:UMD2:29:3970994:3971655:-1 gene:ENSMGAG00000002851 transcript:ENSMGAT00000003164 gene_biotype:protein_coding transcript_biotype:protein_coding	ENSMGAP00000002485 pep:novel chromosome:UMD2:29:3970994:3971655:-1 gene:ENSMGAG00000002851 transcript:ENSMGAT00000003164 gene_biotype:protein_coding transcript_biotype:protein_coding	1	1	1	>ENSMGAP00000002485 pep:novel chromosome:UMD2:29:3970994:3971655:-1 gene:ENSMGAG00000002851 transcript:ENSMGAT00000003164 gene_biotype:protein_coding transcript_biotype:protein_coding	1	1	1	1	12.2	12.2	12.2	15.72	139	139	12												2							6.9278e-80	1258100	139790
ENSMGAP00000002510 pep:novel chromosome:UMD2:30:2101963:2103348:-1 gene:ENSMGAG00000002886 transcript:ENSMGAT00000003189 gene_biotype:protein_coding transcript_biotype:protein_coding	ENSMGAP00000002510 pep:novel chromosome:UMD2:30:2101963:2103348:-1 gene:ENSMGAG00000002886 transcript:ENSMGAT00000003189 gene_biotype:protein_coding transcript_biotype:protein_coding	2	2	2	>ENSMGAP00000002510 pep:novel chromosome:UMD2:30:2101963:2103348:-1 gene:ENSMGAG00000002886 transcript:ENSMGAT00000003189 gene_biotype:protein_coding transcript_biotype:protein_coding	1	2	2	2	7.3	7.3	7.3	34.322	314	314	10.6										3	5								3.9777e-23	20311000	2031100
ENSMGAP00000002513 pep:novel chromosome:UMD2:22:2917515:3419361:1 gene:ENSMGAG00000002759 transcript:ENSMGAT00000003192 gene_biotype:protein_coding transcript_biotype:protein_coding	ENSMGAP00000002513 pep:novel chromosome:UMD2:22:2917515:3419361:1 gene:ENSMGAG00000002759 transcript:ENSMGAT00000003192 gene_biotype:protein_coding transcript_biotype:protein_coding	1	1	1	>ENSMGAP00000002513 pep:novel chromosome:UMD2:22:2917515:3419361:1 gene:ENSMGAG00000002759 transcript:ENSMGAT00000003192 gene_biotype:protein_coding transcript_biotype:protein_coding	1	1	1	1	1.1	1.1	1.1	155.61	1381	1381	5					2														1.4108e-26	2644100	38883
ENSMGAP00000002528 pep:novel chromosome:UMD2:10:4691465:4834754:1 gene:ENSMGAG00000002888 transcript:ENSMGAT00000003208 gene_biotype:protein_coding transcript_biotype:protein_coding	ENSMGAP00000002528 pep:novel chromosome:UMD2:10:4691465:4834754:1 gene:ENSMGAG00000002888 transcript:ENSMGAT00000003208 gene_biotype:protein_coding transcript_biotype:protein_coding	26	26	2	>ENSMGAP00000002528 pep:novel chromosome:UMD2:10:4691465:4834754:1 gene:ENSMGAG00000002888 transcript:ENSMGAT00000003208 gene_biotype:protein_coding transcript_biotype:protein_coding	1	26	26	2	59.5	59.5	4.5	47.624	420	420	6.11	86	100	124	115	221	160	95	68	66	45	40	39	41	29	17	3	2	2	0	85751000000	3298100000
ENSMGAP00000002536 pep:novel chromosome:UMD2:29:4030616:4033569:-1 gene:ENSMGAG00000002908 transcript:ENSMGAT00000003216 gene_biotype:protein_coding transcript_biotype:protein_coding	ENSMGAP00000002536 pep:novel chromosome:UMD2:29:4030616:4033569:-1 gene:ENSMGAG00000002908 transcript:ENSMGAT00000003216 gene_biotype:protein_coding transcript_biotype:protein_coding	1	1	1	>ENSMGAP00000002536 pep:novel chromosome:UMD2:29:4030616:4033569:-1 gene:ENSMGAG00000002908 transcript:ENSMGAT00000003216 gene_biotype:protein_coding transcript_biotype:protein_coding	1	1	1	1	4.4	4.4	4.4	23.585	204	204	13.2									3								2	1	0.0020596	56206000	4683800
ENSMGAP00000002606 pep:novel chromosome:UMD2:13:2295450:2447500:-1 gene:ENSMGAG00000002881 transcript:ENSMGAT00000003286 gene_biotype:protein_coding transcript_biotype:protein_coding;ENSMGAP00000011995 pep:novel chromosome:UMD2:6:42746957:42838798:-1 gene:ENSMGAG00000011450 transcript:ENSMGAT00000012880 gene_biotype:protein_coding transcript_biotype:protein_coding;ENSMGAP00000008225 pep:novel chr…	ENSMGAP00000002606 pep:novel chromosome:UMD2:13:2295450:2447500:-1 gene:ENSMGAG00000002881 transcript:ENSMGAT00000003286 gene_biotype:protein_coding transcript_biotype:protein_coding	3;1;1;1	3;1;1;1	2;0;0;0	>ENSMGAP00000002606 pep:novel chromosome:UMD2:13:2295450:2447500:-1 gene:ENSMGAG00000002881 transcript:ENSMGAT00000003286 gene_biotype:protein_coding transcript_biotype:protein_coding	4	3	3	2	7	7	5.3	60.82	545	545;359;530;532	6.36	1	2	1	1				4	5										5.0619e-48	13817000	552690
ENSMGAP00000002636 pep:novel chromosome:UMD2:19:2515180:2518447:1 gene:ENSMGAG00000002995 transcript:ENSMGAT00000003317 gene_biotype:protein_coding transcript_biotype:protein_coding;ENSMGAP00000018132 pep:novel chromosome:UMD2:19:2515180:2518447:1 gene:ENSMGAG00000002995 transcript:ENSMGAT00000020754 gene_biotype:protein_coding transcript_biotype:protein_coding	ENSMGAP00000002636 pep:novel chromosome:UMD2:19:2515180:2518447:1 gene:ENSMGAG00000002995 transcript:ENSMGAT00000003317 gene_biotype:protein_coding transcript_biotype:protein_coding;ENSMGAP00000018132 pep:novel chromosome:UMD2:19:2515180:2518447:1 gene:ENSMGAG00000002995 transcript:ENSMGAT00000020754 gene_biotype:protein_coding transcript_biotype:protein_coding	1;1	1;1	1;1	>ENSMGAP00000002636 pep:novel chromosome:UMD2:19:2515180:2518447:1 gene:ENSMGAG00000002995 transcript:ENSMGAT00000003317 gene_biotype:protein_coding transcript_biotype:protein_coding;>ENSMGAP00000018132 pep:novel chromosome:UMD2:19:2515180:2518447:1 gene:E	2	1	1	1	8.5	8.5	8.5	13.552	118	118;134	16																4			3.6247e-07	4439000	739830
ENSMGAP00000002667 pep:novel chromosome:UMD2:2:3228211:3231361:1 gene:ENSMGAG00000003016 transcript:ENSMGAT00000003349 gene_biotype:protein_coding transcript_biotype:protein_coding	ENSMGAP00000002667 pep:novel chromosome:UMD2:2:3228211:3231361:1 gene:ENSMGAG00000003016 transcript:ENSMGAT00000003349 gene_biotype:protein_coding transcript_biotype:protein_coding	2	2	2	>ENSMGAP00000002667 pep:novel chromosome:UMD2:2:3228211:3231361:1 gene:ENSMGAG00000003016 transcript:ENSMGAT00000003349 gene_biotype:protein_coding transcript_biotype:protein_coding	1	2	2	2	6.7	6.7	6.7	44.817	416	416	8.6								4	6										2.693e-13	16150000	645990
ENSMGAP00000002668 pep:novel chromosome:UMD2:18:207822:213532:1 gene:ENSMGAG00000003022 transcript:ENSMGAT00000003350 gene_biotype:protein_coding transcript_biotype:protein_coding	ENSMGAP00000002668 pep:novel chromosome:UMD2:18:207822:213532:1 gene:ENSMGAG00000003022 transcript:ENSMGAT00000003350 gene_biotype:protein_coding transcript_biotype:protein_coding	2	2	2	>ENSMGAP00000002668 pep:novel chromosome:UMD2:18:207822:213532:1 gene:ENSMGAG00000003022 transcript:ENSMGAT00000003350 gene_biotype:protein_coding transcript_biotype:protein_coding	1	2	2	2	4.6	4.6	4.6	52.386	477	477	6				2	2	3	6												8.5402e-16	30879000	1930000
ENSMGAP00000002678 pep:novel chromosome:UMD2:12:1924559:1934298:1 gene:ENSMGAG00000003021 transcript:ENSMGAT00000003360 gene_biotype:protein_coding transcript_biotype:protein_coding;ENSMGAP00000001693 pep:novel chromosome:UMD2:12:1547594:1550290:1 gene:ENSMGAG00000002137 transcript:ENSMGAT00000002358 gene_biotype:protein_coding transcript_biotype:protein_coding	ENSMGAP00000002678 pep:novel chromosome:UMD2:12:1924559:1934298:1 gene:ENSMGAG00000003021 transcript:ENSMGAT00000003360 gene_biotype:protein_coding transcript_biotype:protein_coding	7;1	7;1	7;1	>ENSMGAP00000002678 pep:novel chromosome:UMD2:12:1924559:1934298:1 gene:ENSMGAG00000003021 transcript:ENSMGAT00000003360 gene_biotype:protein_coding transcript_biotype:protein_coding	2	7	7	7	19.7	19.7	19.7	46.462	446	446;396	10.8										17	27	9							0	337160000	21072000
ENSMGAP00000002691 pep:novel chromosome:UMD2:7:2506537:2560079:-1 gene:ENSMGAG00000002889 transcript:ENSMGAT00000003373 gene_biotype:protein_coding transcript_biotype:protein_coding;ENSMGAP00000018684 pep:novel chromosome:UMD2:7:2506537:2560079:-1 gene:ENSMGAG00000002889 transcript:ENSMGAT00000018716 gene_biotype:protein_coding transcript_biotype:protein_coding	ENSMGAP00000002691 pep:novel chromosome:UMD2:7:2506537:2560079:-1 gene:ENSMGAG00000002889 transcript:ENSMGAT00000003373 gene_biotype:protein_coding transcript_biotype:protein_coding;ENSMGAP00000018684 pep:novel chromosome:UMD2:7:2506537:2560079:-1 gene:ENSMGAG00000002889 transcript:ENSMGAT00000018716 gene_biotype:protein_coding transcript_biotype:protein_coding	16;16	16;16	16;16	>ENSMGAP00000002691 pep:novel chromosome:UMD2:7:2506537:2560079:-1 gene:ENSMGAG00000002889 transcript:ENSMGAT00000003373 gene_biotype:protein_coding transcript_biotype:protein_coding;>ENSMGAP00000018684 pep:novel chromosome:UMD2:7:2506537:2560079:-1 gene:E	2	16	16	16	8.3	8.3	8.3	338.81	3135	3135;3184	2.38	16	40	38	7	1														0	148170000	881970
ENSMGAP00000017216 pep:novel chromosome:UMD2:29:4146645:4157699:-1 gene:ENSMGAG00000002913 transcript:ENSMGAT00000020020 gene_biotype:protein_coding transcript_biotype:protein_coding;ENSMGAP00000002700 pep:novel chromosome:UMD2:29:4146630:4157699:-1 gene:ENSMGAG00000002913 transcript:ENSMGAT00000003382 gene_biotype:protein_coding transcript_biotype:protein_coding	ENSMGAP00000017216 pep:novel chromosome:UMD2:29:4146645:4157699:-1 gene:ENSMGAG00000002913 transcript:ENSMGAT00000020020 gene_biotype:protein_coding transcript_biotype:protein_coding;ENSMGAP00000002700 pep:novel chromosome:UMD2:29:4146630:4157699:-1 gene:ENSMGAG00000002913 transcript:ENSMGAT00000003382 gene_biotype:protein_coding transcript_biotype:protein_coding	2;2	1;1	1;1	>ENSMGAP00000017216 pep:novel chromosome:UMD2:29:4146645:4157699:-1 gene:ENSMGAG00000002913 transcript:ENSMGAT00000020020 gene_biotype:protein_coding transcript_biotype:protein_coding;>ENSMGAP00000002700 pep:novel chromosome:UMD2:29:4146630:4157699:-1 gene	2	2	1	1	3.2	1.8	1.8	63.501	623	623;702	11.7							1	2	1		2						3		2.113e-204	15145000	540900
ENSMGAP00000002751 pep:novel chromosome:UMD2:5:5630750:5634350:-1 gene:ENSMGAG00000003062 transcript:ENSMGAT00000003436 gene_biotype:protein_coding transcript_biotype:protein_coding	ENSMGAP00000002751 pep:novel chromosome:UMD2:5:5630750:5634350:-1 gene:ENSMGAG00000003062 transcript:ENSMGAT00000003436 gene_biotype:protein_coding transcript_biotype:protein_coding	6	6	6	>ENSMGAP00000002751 pep:novel chromosome:UMD2:5:5630750:5634350:-1 gene:ENSMGAG00000003062 transcript:ENSMGAT00000003436 gene_biotype:protein_coding transcript_biotype:protein_coding	1	6	6	6	43.6	43.6	43.6	24.891	227	227	13.3												2	17	13					1.6402e-274	55683000	3712200
ENSMGAP00000002758 pep:novel chromosome:UMD2:19:2654337:2697211:-1 gene:ENSMGAG00000003049 transcript:ENSMGAT00000003443 gene_biotype:protein_coding transcript_biotype:protein_coding;ENSMGAP00000018184 pep:novel chromosome:UMD2:19:2661823:2693480:-1 gene:ENSMGAG00000003049 transcript:ENSMGAT00000019290 gene_biotype:protein_coding transcript_biotype:protein_coding;ENSMGAP00000018251 pep:novel chro…	ENSMGAP00000002758 pep:novel chromosome:UMD2:19:2654337:2697211:-1 gene:ENSMGAG00000003049 transcript:ENSMGAT00000003443 gene_biotype:protein_coding transcript_biotype:protein_coding	34;16;6	2;0;0	2;0;0	>ENSMGAP00000002758 pep:novel chromosome:UMD2:19:2654337:2697211:-1 gene:ENSMGAG00000003049 transcript:ENSMGAT00000003443 gene_biotype:protein_coding transcript_biotype:protein_coding	3	34	2	2	30.9	2.2	2.2	164.54	1491	1491;579;259	4.17	3	8	6	1	3	2	2	3	1	1									0	99269000	1272700
ENSMGAP00000002760 pep:novel chromosome:UMD2:29:4076568:4081119:-1 gene:ENSMGAG00000003084 transcript:ENSMGAT00000003445 gene_biotype:protein_coding transcript_biotype:protein_coding	ENSMGAP00000002760 pep:novel chromosome:UMD2:29:4076568:4081119:-1 gene:ENSMGAG00000003084 transcript:ENSMGAT00000003445 gene_biotype:protein_coding transcript_biotype:protein_coding	11	6	5	>ENSMGAP00000002760 pep:novel chromosome:UMD2:29:4076568:4081119:-1 gene:ENSMGAG00000003084 transcript:ENSMGAT00000003445 gene_biotype:protein_coding transcript_biotype:protein_coding	1	11	6	5	28.3	17.3	15.4	45.691	421	421	10.6					1	5	2	3	9	10	5	4	8	4		2	2		0	464270000	17195000
ENSMGAP00000002763 pep:novel chromosome:UMD2:19:2654340:2693480:-1 gene:ENSMGAG00000003049 transcript:ENSMGAT00000003448 gene_biotype:protein_coding transcript_biotype:protein_coding;ENSMGAP00000018607 pep:novel chromosome:UMD2:19:2654340:2693480:-1 gene:ENSMGAG00000003049 transcript:ENSMGAT00000019065 gene_biotype:protein_coding transcript_biotype:protein_coding	ENSMGAP00000002763 pep:novel chromosome:UMD2:19:2654340:2693480:-1 gene:ENSMGAG00000003049 transcript:ENSMGAT00000003448 gene_biotype:protein_coding transcript_biotype:protein_coding;ENSMGAP00000018607 pep:novel chromosome:UMD2:19:2654340:2693480:-1 gene:ENSMGAG00000003049 transcript:ENSMGAT00000019065 gene_biotype:protein_coding transcript_biotype:protein_coding	38;33	38;33	6;1	>ENSMGAP00000002763 pep:novel chromosome:UMD2:19:2654340:2693480:-1 gene:ENSMGAG00000003049 transcript:ENSMGAT00000003448 gene_biotype:protein_coding transcript_biotype:protein_coding;>ENSMGAP00000018607 pep:novel chromosome:UMD2:19:2654340:2693480:-1 gene	2	38	38	6	43.1	43.1	9.2	140.06	1261	1261;1167	2.93	62	105	129	58	21	3	3	3	3	7									0	2677200000	44621000
ENSMGAP00000002805 pep:novel chromosome:UMD2:11:4133497:4144093:-1 gene:ENSMGAG00000003078 transcript:ENSMGAT00000003492 gene_biotype:protein_coding transcript_biotype:protein_coding;ENSMGAP00000002725 pep:novel chromosome:UMD2:11:4127724:4142770:-1 gene:ENSMGAG00000003078 transcript:ENSMGAT00000003408 gene_biotype:protein_coding transcript_biotype:protein_coding;REV__ENSMGAP00000002805 pep:novel…	ENSMGAP00000002805 pep:novel chromosome:UMD2:11:4133497:4144093:-1 gene:ENSMGAG00000003078 transcript:ENSMGAT00000003492 gene_biotype:protein_coding transcript_biotype:protein_coding;ENSMGAP00000002725 pep:novel chromosome:UMD2:11:4127724:4142770:-1 gene:ENSMGAG00000003078 transcript:ENSMGAT00000003408 gene_biotype:protein_coding transcript_biotype:protein_coding	75;69;1;1	75;69;1;1	75;69;1;1	>ENSMGAP00000002805 pep:novel chromosome:UMD2:11:4133497:4144093:-1 gene:ENSMGAG00000003078 transcript:ENSMGAT00000003492 gene_biotype:protein_coding transcript_biotype:protein_coding;>ENSMGAP00000002725 pep:novel chromosome:UMD2:11:4127724:4142770:-1 gene	4	75	75	75	87.2	87.2	87.2	77.777	705	705;983;705;983	7.04	201	238	289	263	271	556	267	188	196	159	131	130	91	94	79	48	63	39	0	294850000000	6552300000
ENSMGAP00000002809 pep:novel chromosome:UMD2:26:5409611:5411018:-1 gene:ENSMGAG00000003136 transcript:ENSMGAT00000003496 gene_biotype:protein_coding transcript_biotype:protein_coding	ENSMGAP00000002809 pep:novel chromosome:UMD2:26:5409611:5411018:-1 gene:ENSMGAG00000003136 transcript:ENSMGAT00000003496 gene_biotype:protein_coding transcript_biotype:protein_coding	20	20	20	>ENSMGAP00000002809 pep:novel chromosome:UMD2:26:5409611:5411018:-1 gene:ENSMGAG00000003136 transcript:ENSMGAT00000003496 gene_biotype:protein_coding transcript_biotype:protein_coding	1	20	20	20	63.9	63.9	63.9	40.966	366	366	11										3	68	5							0	444250000	20193000
ENSMGAP00000002825 pep:novel chromosome:UMD2:5:6581426:6584323:-1 gene:ENSMGAG00000003140 transcript:ENSMGAT00000003512 gene_biotype:protein_coding transcript_biotype:protein_coding	ENSMGAP00000002825 pep:novel chromosome:UMD2:5:6581426:6584323:-1 gene:ENSMGAG00000003140 transcript:ENSMGAT00000003512 gene_biotype:protein_coding transcript_biotype:protein_coding	3	3	3	>ENSMGAP00000002825 pep:novel chromosome:UMD2:5:6581426:6584323:-1 gene:ENSMGAG00000003140 transcript:ENSMGAT00000003512 gene_biotype:protein_coding transcript_biotype:protein_coding	1	3	3	3	12.8	12.8	12.8	46.171	421	421	7.68			1	2	4			2	2	7	1								4.0703e-193	60054000	2859700
ENSMGAP00000002830 pep:novel chromosome:UMD2:26:5412976:5414472:-1 gene:ENSMGAG00000003169 transcript:ENSMGAT00000003517 gene_biotype:protein_coding transcript_biotype:protein_coding	ENSMGAP00000002830 pep:novel chromosome:UMD2:26:5412976:5414472:-1 gene:ENSMGAG00000003169 transcript:ENSMGAT00000003517 gene_biotype:protein_coding transcript_biotype:protein_coding	16	16	16	>ENSMGAP00000002830 pep:novel chromosome:UMD2:26:5412976:5414472:-1 gene:ENSMGAG00000003169 transcript:ENSMGAT00000003517 gene_biotype:protein_coding transcript_biotype:protein_coding	1	16	16	16	56.4	56.4	56.4	30.612	264	264	11.8	6	6	4	3	6	3	4	4	5	3	15	32	50	60	21	2	2	2	0	2885300000	160300000
ENSMGAP00000002860 pep:novel chromosome:UMD2:9:3311830:3347223:-1 gene:ENSMGAG00000003133 transcript:ENSMGAT00000003548 gene_biotype:protein_coding transcript_biotype:protein_coding;ENSMGAP00000015809 pep:novel chromosome:UMD2:1:152788608:152789201:1 gene:ENSMGAG00000014918 transcript:ENSMGAT00000016771 gene_biotype:protein_coding transcript_biotype:protein_coding	ENSMGAP00000002860 pep:novel chromosome:UMD2:9:3311830:3347223:-1 gene:ENSMGAG00000003133 transcript:ENSMGAT00000003548 gene_biotype:protein_coding transcript_biotype:protein_coding	19;1	19;1	19;1	>ENSMGAP00000002860 pep:novel chromosome:UMD2:9:3311830:3347223:-1 gene:ENSMGAG00000003133 transcript:ENSMGAT00000003548 gene_biotype:protein_coding transcript_biotype:protein_coding	2	19	19	19	41.6	41.6	41.6	57.093	505	505;149	9.2	15	13	17	23	25	12	10	15	12	8	89	79	27	15	8	3			0	7947700000	331160000
ENSMGAP00000002869 pep:novel chromosome:UMD2:23:2543755:2557878:1 gene:ENSMGAG00000003189 transcript:ENSMGAT00000003557 gene_biotype:protein_coding transcript_biotype:protein_coding	ENSMGAP00000002869 pep:novel chromosome:UMD2:23:2543755:2557878:1 gene:ENSMGAG00000003189 transcript:ENSMGAT00000003557 gene_biotype:protein_coding transcript_biotype:protein_coding	3	3	3	>ENSMGAP00000002869 pep:novel chromosome:UMD2:23:2543755:2557878:1 gene:ENSMGAG00000003189 transcript:ENSMGAT00000003557 gene_biotype:protein_coding transcript_biotype:protein_coding	1	3	3	3	10.9	10.9	10.9	35.407	320	320	11.2										7	8		2	1	1				2.0793e-67	77934000	5195600
ENSMGAP00000002904 pep:novel chromosome:UMD2:23:2598155:2612192:1 gene:ENSMGAG00000003216 transcript:ENSMGAT00000003594 gene_biotype:protein_coding transcript_biotype:protein_coding	ENSMGAP00000002904 pep:novel chromosome:UMD2:23:2598155:2612192:1 gene:ENSMGAG00000003216 transcript:ENSMGAT00000003594 gene_biotype:protein_coding transcript_biotype:protein_coding	14	14	14	>ENSMGAP00000002904 pep:novel chromosome:UMD2:23:2598155:2612192:1 gene:ENSMGAG00000003216 transcript:ENSMGAT00000003594 gene_biotype:protein_coding transcript_biotype:protein_coding	1	14	14	14	39.1	39.1	39.1	42.712	363	363	7.28	19	18	24	23	23	18	17	22	80	69	14	8	5	2					0	3978300000	248650000
ENSMGAP00000002906 pep:novel chromosome:UMD2:14:2475511:2486732:-1 gene:ENSMGAG00000003230 transcript:ENSMGAT00000003596 gene_biotype:protein_coding transcript_biotype:protein_coding;ENSMGAP00000019766 pep:novel chromosome:UMD2:14:2475354:2477724:-1 gene:ENSMGAG00000003230 transcript:ENSMGAT00000020413 gene_biotype:protein_coding transcript_biotype:protein_coding;REV__ENSMGAP00000019766 pep:novel…	ENSMGAP00000002906 pep:novel chromosome:UMD2:14:2475511:2486732:-1 gene:ENSMGAG00000003230 transcript:ENSMGAT00000003596 gene_biotype:protein_coding transcript_biotype:protein_coding;ENSMGAP00000019766 pep:novel chromosome:UMD2:14:2475354:2477724:-1 gene:ENSMGAG00000003230 transcript:ENSMGAT00000020413 gene_biotype:protein_coding transcript_biotype:protein_coding	17;14;2;2	17;14;2;2	17;14;2;2	>ENSMGAP00000002906 pep:novel chromosome:UMD2:14:2475511:2486732:-1 gene:ENSMGAG00000003230 transcript:ENSMGAT00000003596 gene_biotype:protein_coding transcript_biotype:protein_coding;>ENSMGAP00000019766 pep:novel chromosome:UMD2:14:2475354:2477724:-1 gene	4	17	17	17	23.6	23.6	23.6	95.605	877	877;756;756;877	9.06	4	9	16	21	23	7	6	5	9	37	62	30	5	5	10	10	2		0	3084200000	73434000
ENSMGAP00000002923 pep:novel chromosome:UMD2:14:2456298:2459631:-1 gene:ENSMGAG00000003236 transcript:ENSMGAT00000003613 gene_biotype:protein_coding transcript_biotype:protein_coding	ENSMGAP00000002923 pep:novel chromosome:UMD2:14:2456298:2459631:-1 gene:ENSMGAG00000003236 transcript:ENSMGAT00000003613 gene_biotype:protein_coding transcript_biotype:protein_coding	8	8	8	>ENSMGAP00000002923 pep:novel chromosome:UMD2:14:2456298:2459631:-1 gene:ENSMGAG00000003236 transcript:ENSMGAT00000003613 gene_biotype:protein_coding transcript_biotype:protein_coding	1	8	8	8	22.9	22.9	22.9	65.178	611	611	4.3	4	8	13	9	21	12	6												0	331630000	13818000
ENSMGAP00000002948 pep:novel chromosome:UMD2:5:6590530:6594670:-1 gene:ENSMGAG00000003226 transcript:ENSMGAT00000003638 gene_biotype:protein_coding transcript_biotype:protein_coding	ENSMGAP00000002948 pep:novel chromosome:UMD2:5:6590530:6594670:-1 gene:ENSMGAG00000003226 transcript:ENSMGAT00000003638 gene_biotype:protein_coding transcript_biotype:protein_coding	6	6	6	>ENSMGAP00000002948 pep:novel chromosome:UMD2:5:6590530:6594670:-1 gene:ENSMGAG00000003226 transcript:ENSMGAT00000003638 gene_biotype:protein_coding transcript_biotype:protein_coding	1	6	6	6	10.6	10.6	10.6	95.57	885	885	7.21	11	2	3	2	2	2	3	7	11	9	5	2	1	3					6.0894e-250	195570000	6111500
ENSMGAP00000002964 pep:novel chromosome:UMD2:Z:358220:359815:-1 gene:ENSMGAG00000003266 transcript:ENSMGAT00000003654 gene_biotype:protein_coding transcript_biotype:protein_coding;ENSMGAP00000019775 pep:novel chromosome:UMD2:Z:360060:361386:1 gene:ENSMGAG00000016778 transcript:ENSMGAT00000018574 gene_biotype:protein_coding transcript_biotype:protein_coding	ENSMGAP00000002964 pep:novel chromosome:UMD2:Z:358220:359815:-1 gene:ENSMGAG00000003266 transcript:ENSMGAT00000003654 gene_biotype:protein_coding transcript_biotype:protein_coding;ENSMGAP00000019775 pep:novel chromosome:UMD2:Z:360060:361386:1 gene:ENSMGAG00000016778 transcript:ENSMGAT00000018574 gene_biotype:protein_coding transcript_biotype:protein_coding	5;4	5;4	5;4	>ENSMGAP00000002964 pep:novel chromosome:UMD2:Z:358220:359815:-1 gene:ENSMGAG00000003266 transcript:ENSMGAT00000003654 gene_biotype:protein_coding transcript_biotype:protein_coding;>ENSMGAP00000019775 pep:novel chromosome:UMD2:Z:360060:361386:1 gene:ENSMGA	2	5	5	5	16.4	16.4	16.4	35.371	304	304;163	8.4							10	14	14	7									1.0744e-100	117590000	6917100
ENSMGAP00000003022 pep:novel chromosome:UMD2:11:4301087:4302779:-1 gene:ENSMGAG00000003332 transcript:ENSMGAT00000003715 gene_biotype:protein_coding transcript_biotype:protein_coding	ENSMGAP00000003022 pep:novel chromosome:UMD2:11:4301087:4302779:-1 gene:ENSMGAG00000003332 transcript:ENSMGAT00000003715 gene_biotype:protein_coding transcript_biotype:protein_coding	16	16	15	>ENSMGAP00000003022 pep:novel chromosome:UMD2:11:4301087:4302779:-1 gene:ENSMGAG00000003332 transcript:ENSMGAT00000003715 gene_biotype:protein_coding transcript_biotype:protein_coding	1	16	16	15	44.6	44.6	41.5	45.169	383	383	7.19	5	5	10	13	12	3	13	50	51	7	1		1				1		0	1231700000	58651000
ENSMGAP00000003057 pep:novel chromosome:UMD2:12:2513177:2524035:-1 gene:ENSMGAG00000003331 transcript:ENSMGAT00000003751 gene_biotype:protein_coding transcript_biotype:protein_coding	ENSMGAP00000003057 pep:novel chromosome:UMD2:12:2513177:2524035:-1 gene:ENSMGAG00000003331 transcript:ENSMGAT00000003751 gene_biotype:protein_coding transcript_biotype:protein_coding	1	1	1	>ENSMGAP00000003057 pep:novel chromosome:UMD2:12:2513177:2524035:-1 gene:ENSMGAG00000003331 transcript:ENSMGAT00000003751 gene_biotype:protein_coding transcript_biotype:protein_coding	1	1	1	1	6.3	6.3	6.3	28.421	237	237	11											1								4.9211e-09	1276300	116030
ENSMGAP00000003066 pep:novel chromosome:UMD2:29:4441697:4445426:-1 gene:ENSMGAG00000003373 transcript:ENSMGAT00000003760 gene_biotype:protein_coding transcript_biotype:protein_coding	ENSMGAP00000003066 pep:novel chromosome:UMD2:29:4441697:4445426:-1 gene:ENSMGAG00000003373 transcript:ENSMGAT00000003760 gene_biotype:protein_coding transcript_biotype:protein_coding	1	1	1	>ENSMGAP00000003066 pep:novel chromosome:UMD2:29:4441697:4445426:-1 gene:ENSMGAG00000003373 transcript:ENSMGAT00000003760 gene_biotype:protein_coding transcript_biotype:protein_coding	1	1	1	1	5.6	5.6	5.6	23.553	216	216	13.8													1	3					6.1734e-07	5170600	470060
ENSMGAP00000003069 pep:novel chromosome:UMD2:6:4086029:4105305:1 gene:ENSMGAG00000003270 transcript:ENSMGAT00000003763 gene_biotype:protein_coding transcript_biotype:protein_coding	ENSMGAP00000003069 pep:novel chromosome:UMD2:6:4086029:4105305:1 gene:ENSMGAG00000003270 transcript:ENSMGAT00000003763 gene_biotype:protein_coding transcript_biotype:protein_coding	1	1	1	>ENSMGAP00000003069 pep:novel chromosome:UMD2:6:4086029:4105305:1 gene:ENSMGAG00000003270 transcript:ENSMGAT00000003763 gene_biotype:protein_coding transcript_biotype:protein_coding	1	1	1	1	2	2	2	96.855	856	856	3.24	3	2	5	3	3	1													3.2109e-10	40541000	794930
ENSMGAP00000003081 pep:novel chromosome:UMD2:1:1176650:1185817:1 gene:ENSMGAG00000003357 transcript:ENSMGAT00000003775 gene_biotype:protein_coding transcript_biotype:protein_coding	ENSMGAP00000003081 pep:novel chromosome:UMD2:1:1176650:1185817:1 gene:ENSMGAG00000003357 transcript:ENSMGAT00000003775 gene_biotype:protein_coding transcript_biotype:protein_coding	8	8	8	>ENSMGAP00000003081 pep:novel chromosome:UMD2:1:1176650:1185817:1 gene:ENSMGAG00000003357 transcript:ENSMGAT00000003775 gene_biotype:protein_coding transcript_biotype:protein_coding	1	8	8	8	26.6	26.6	26.6	50.728	448	448	9									23										2.7592e-303	53463000	1909400
ENSMGAP00000003131 pep:novel scaffold:UMD2:GL424620.1:1:1534:-1 gene:ENSMGAG00000003408 transcript:ENSMGAT00000003826 gene_biotype:protein_coding transcript_biotype:protein_coding	ENSMGAP00000003131 pep:novel scaffold:UMD2:GL424620.1:1:1534:-1 gene:ENSMGAG00000003408 transcript:ENSMGAT00000003826 gene_biotype:protein_coding transcript_biotype:protein_coding	1	1	1	>ENSMGAP00000003131 pep:novel scaffold:UMD2:GL424620.1:1:1534:-1 gene:ENSMGAG00000003408 transcript:ENSMGAT00000003826 gene_biotype:protein_coding transcript_biotype:protein_coding	1	1	1	1	6.5	6.5	6.5	23.614	215	215	14														1					7.6865e-16	0	0
ENSMGAP00000003137 pep:novel chromosome:UMD2:7:2969985:3002196:1 gene:ENSMGAG00000003306 transcript:ENSMGAT00000003832 gene_biotype:protein_coding transcript_biotype:protein_coding	ENSMGAP00000003137 pep:novel chromosome:UMD2:7:2969985:3002196:1 gene:ENSMGAG00000003306 transcript:ENSMGAT00000003832 gene_biotype:protein_coding transcript_biotype:protein_coding	38	38	38	>ENSMGAP00000003137 pep:novel chromosome:UMD2:7:2969985:3002196:1 gene:ENSMGAG00000003306 transcript:ENSMGAT00000003832 gene_biotype:protein_coding transcript_biotype:protein_coding	1	38	38	38	44.6	44.6	44.6	137.11	1256	1256	3.58	139	203	158	101	83	40	41	21	25	10	4	3	3						0	22309000000	437430000
ENSMGAP00000003150 pep:novel chromosome:UMD2:23:2777706:2849334:-1 gene:ENSMGAG00000003375 transcript:ENSMGAT00000003846 gene_biotype:protein_coding transcript_biotype:protein_coding;ENSMGAP00000017932 pep:novel chromosome:UMD2:23:2777706:2815764:-1 gene:ENSMGAG00000003375 transcript:ENSMGAT00000018924 gene_biotype:protein_coding transcript_biotype:protein_coding;ENSMGAP00000019485 pep:novel chro…	ENSMGAP00000003150 pep:novel chromosome:UMD2:23:2777706:2849334:-1 gene:ENSMGAG00000003375 transcript:ENSMGAT00000003846 gene_biotype:protein_coding transcript_biotype:protein_coding;ENSMGAP00000017932 pep:novel chromosome:UMD2:23:2777706:2815764:-1 gene:ENSMGAG00000003375 transcript:ENSMGAT00000018924 gene_biotype:protein_coding transcript_biotype:protein_coding	39;39;4	39;39;4	23;23;0	>ENSMGAP00000003150 pep:novel chromosome:UMD2:23:2777706:2849334:-1 gene:ENSMGAG00000003375 transcript:ENSMGAT00000003846 gene_biotype:protein_coding transcript_biotype:protein_coding;>ENSMGAP00000017932 pep:novel chromosome:UMD2:23:2777706:2815764:-1 gene	3	39	39	23	26.7	26.7	16.5	197.77	1833	1833;1879;114	2.57	183	147	90	47	28	12	7	6	3	4	5								0	6484300000	70482000
ENSMGAP00000003153 pep:novel chromosome:UMD2:22:5329899:5330852:1 gene:ENSMGAG00000003439 transcript:ENSMGAT00000003849 gene_biotype:protein_coding transcript_biotype:protein_coding	ENSMGAP00000003153 pep:novel chromosome:UMD2:22:5329899:5330852:1 gene:ENSMGAG00000003439 transcript:ENSMGAT00000003849 gene_biotype:protein_coding transcript_biotype:protein_coding	9	5	5	>ENSMGAP00000003153 pep:novel chromosome:UMD2:22:5329899:5330852:1 gene:ENSMGAG00000003439 transcript:ENSMGAT00000003849 gene_biotype:protein_coding transcript_biotype:protein_coding	1	9	5	5	69	43.2	43.2	17.341	155	155	7.48		2	4	2	1	5	31	6	2	1	1		3	1	1	1	1		0	862640000	86264000
ENSMGAP00000003178 pep:novel chromosome:UMD2:Z:12847733:12854631:1 gene:ENSMGAG00000003455 transcript:ENSMGAT00000003875 gene_biotype:protein_coding transcript_biotype:protein_coding	ENSMGAP00000003178 pep:novel chromosome:UMD2:Z:12847733:12854631:1 gene:ENSMGAG00000003455 transcript:ENSMGAT00000003875 gene_biotype:protein_coding transcript_biotype:protein_coding	1	1	1	>ENSMGAP00000003178 pep:novel chromosome:UMD2:Z:12847733:12854631:1 gene:ENSMGAG00000003455 transcript:ENSMGAT00000003875 gene_biotype:protein_coding transcript_biotype:protein_coding	1	1	1	1	2.8	2.8	2.8	36.73	323	323	3.75			1	3															0.0046673	2823900	148620
ENSMGAP00000003213 pep:novel chromosome:UMD2:20:3014496:3029614:-1 gene:ENSMGAG00000003499 transcript:ENSMGAT00000003912 gene_biotype:protein_coding transcript_biotype:protein_coding	ENSMGAP00000003213 pep:novel chromosome:UMD2:20:3014496:3029614:-1 gene:ENSMGAG00000003499 transcript:ENSMGAT00000003912 gene_biotype:protein_coding transcript_biotype:protein_coding	11	11	11	>ENSMGAP00000003213 pep:novel chromosome:UMD2:20:3014496:3029614:-1 gene:ENSMGAG00000003499 transcript:ENSMGAT00000003912 gene_biotype:protein_coding transcript_biotype:protein_coding	1	11	11	11	63.1	63.1	63.1	28.439	255	255	12.4											1	38	18	2					0	724100000	45256000
ENSMGAP00000003254 pep:novel chromosome:UMD2:19:4893394:4894812:1 gene:ENSMGAG00000003544 transcript:ENSMGAT00000003953 gene_biotype:protein_coding transcript_biotype:protein_coding	ENSMGAP00000003254 pep:novel chromosome:UMD2:19:4893394:4894812:1 gene:ENSMGAG00000003544 transcript:ENSMGAT00000003953 gene_biotype:protein_coding transcript_biotype:protein_coding	3	3	3	>ENSMGAP00000003254 pep:novel chromosome:UMD2:19:4893394:4894812:1 gene:ENSMGAG00000003544 transcript:ENSMGAT00000003953 gene_biotype:protein_coding transcript_biotype:protein_coding	1	3	3	3	16	16	16	22.155	200	200	8.78			3	2			1	3	7	12	3						1		8.482e-139	684990000	85623000
ENSMGAP00000003278 pep:novel scaffold:UMD2:GL424653.1:1:2040:-1 gene:ENSMGAG00000003551 transcript:ENSMGAT00000003977 gene_biotype:protein_coding transcript_biotype:protein_coding	ENSMGAP00000003278 pep:novel scaffold:UMD2:GL424653.1:1:2040:-1 gene:ENSMGAG00000003551 transcript:ENSMGAT00000003977 gene_biotype:protein_coding transcript_biotype:protein_coding	1	1	1	>ENSMGAP00000003278 pep:novel scaffold:UMD2:GL424653.1:1:2040:-1 gene:ENSMGAG00000003551 transcript:ENSMGAT00000003977 gene_biotype:protein_coding transcript_biotype:protein_coding	1	1	1	1	6.6	6.6	6.6	22.855	212	212	16.7															1		1	1	5.8961e-16	9884800	1647500
ENSMGAP00000003289 pep:novel chromosome:UMD2:11:4377385:4378862:1 gene:ENSMGAG00000003554 transcript:ENSMGAT00000003988 gene_biotype:protein_coding transcript_biotype:protein_coding	ENSMGAP00000003289 pep:novel chromosome:UMD2:11:4377385:4378862:1 gene:ENSMGAG00000003554 transcript:ENSMGAT00000003988 gene_biotype:protein_coding transcript_biotype:protein_coding	2	2	2	>ENSMGAP00000003289 pep:novel chromosome:UMD2:11:4377385:4378862:1 gene:ENSMGAG00000003554 transcript:ENSMGAT00000003988 gene_biotype:protein_coding transcript_biotype:protein_coding	1	2	2	2	8.2	8.2	8.2	25.381	220	220	12.4												8	5						8.7569e-07	12008000	923660
ENSMGAP00000003297 pep:novel chromosome:UMD2:15:8743278:8748081:1 gene:ENSMGAG00000003585 transcript:ENSMGAT00000003997 gene_biotype:protein_coding transcript_biotype:protein_coding	ENSMGAP00000003297 pep:novel chromosome:UMD2:15:8743278:8748081:1 gene:ENSMGAG00000003585 transcript:ENSMGAT00000003997 gene_biotype:protein_coding transcript_biotype:protein_coding	1	1	1	>ENSMGAP00000003297 pep:novel chromosome:UMD2:15:8743278:8748081:1 gene:ENSMGAG00000003585 transcript:ENSMGAT00000003997 gene_biotype:protein_coding transcript_biotype:protein_coding	1	1	1	1	6.2	6.2	6.2	17.258	145	145	18																		1	0.007109	690050	115010
ENSMGAP00000003314 pep:novel chromosome:UMD2:11:4380226:4392318:1 gene:ENSMGAG00000003584 transcript:ENSMGAT00000004014 gene_biotype:protein_coding transcript_biotype:protein_coding	ENSMGAP00000003314 pep:novel chromosome:UMD2:11:4380226:4392318:1 gene:ENSMGAG00000003584 transcript:ENSMGAT00000004014 gene_biotype:protein_coding transcript_biotype:protein_coding	1	1	1	>ENSMGAP00000003314 pep:novel chromosome:UMD2:11:4380226:4392318:1 gene:ENSMGAG00000003584 transcript:ENSMGAT00000004014 gene_biotype:protein_coding transcript_biotype:protein_coding	1	1	1	1	1	1	1	123.82	1138	1138	3			3																0.00049797	4160500	92456
ENSMGAP00000003326 pep:novel chromosome:UMD2:8:8779651:8810947:-1 gene:ENSMGAG00000003474 transcript:ENSMGAT00000004026 gene_biotype:protein_coding transcript_biotype:protein_coding	ENSMGAP00000003326 pep:novel chromosome:UMD2:8:8779651:8810947:-1 gene:ENSMGAG00000003474 transcript:ENSMGAT00000004026 gene_biotype:protein_coding transcript_biotype:protein_coding	6	6	6	>ENSMGAP00000003326 pep:novel chromosome:UMD2:8:8779651:8810947:-1 gene:ENSMGAG00000003474 transcript:ENSMGAT00000004026 gene_biotype:protein_coding transcript_biotype:protein_coding	1	6	6	6	3.9	3.9	3.9	187.75	1677	1677	4.63	1	1	8	6	1	1	9												9.7627e-34	73901000	879770
ENSMGAP00000003352 pep:novel chromosome:UMD2:13:2577241:2580866:-1 gene:ENSMGAG00000003627 transcript:ENSMGAT00000004053 gene_biotype:protein_coding transcript_biotype:protein_coding	ENSMGAP00000003352 pep:novel chromosome:UMD2:13:2577241:2580866:-1 gene:ENSMGAG00000003627 transcript:ENSMGAT00000004053 gene_biotype:protein_coding transcript_biotype:protein_coding	2	2	2	>ENSMGAP00000003352 pep:novel chromosome:UMD2:13:2577241:2580866:-1 gene:ENSMGAG00000003627 transcript:ENSMGAT00000004053 gene_biotype:protein_coding transcript_biotype:protein_coding	1	2	2	2	11.2	11.2	11.2	20.863	178	178	13.8													5	5	2				1.4758e-09	10708000	973420
ENSMGAP00000003359 pep:novel chromosome:UMD2:2:4247349:4263050:-1 gene:ENSMGAG00000003608 transcript:ENSMGAT00000004060 gene_biotype:protein_coding transcript_biotype:protein_coding	ENSMGAP00000003359 pep:novel chromosome:UMD2:2:4247349:4263050:-1 gene:ENSMGAG00000003608 transcript:ENSMGAT00000004060 gene_biotype:protein_coding transcript_biotype:protein_coding	1	1	1	>ENSMGAP00000003359 pep:novel chromosome:UMD2:2:4247349:4263050:-1 gene:ENSMGAG00000003608 transcript:ENSMGAT00000004060 gene_biotype:protein_coding transcript_biotype:protein_coding	1	1	1	1	3.8	3.8	3.8	39.241	338	338	11											3								0.00042785	2591300	152430
ENSMGAP00000003361 pep:novel chromosome:UMD2:15:8835468:8841076:-1 gene:ENSMGAG00000003638 transcript:ENSMGAT00000004062 gene_biotype:protein_coding transcript_biotype:protein_coding	ENSMGAP00000003361 pep:novel chromosome:UMD2:15:8835468:8841076:-1 gene:ENSMGAG00000003638 transcript:ENSMGAT00000004062 gene_biotype:protein_coding transcript_biotype:protein_coding	1	1	1	>ENSMGAP00000003361 pep:novel chromosome:UMD2:15:8835468:8841076:-1 gene:ENSMGAG00000003638 transcript:ENSMGAT00000004062 gene_biotype:protein_coding transcript_biotype:protein_coding	1	1	1	1	3.2	3.2	3.2	27.313	249	249	11.7											2	5							0.0011916	5194700	472240
ENSMGAP00000003363 pep:novel chromosome:UMD2:22:5397044:5419376:1 gene:ENSMGAG00000003644 transcript:ENSMGAT00000004064 gene_biotype:protein_coding transcript_biotype:protein_coding;ENSMGAP00000017223 pep:novel chromosome:UMD2:22:5415472:5419376:1 gene:ENSMGAG00000003644 transcript:ENSMGAT00000018453 gene_biotype:protein_coding transcript_biotype:protein_coding	ENSMGAP00000003363 pep:novel chromosome:UMD2:22:5397044:5419376:1 gene:ENSMGAG00000003644 transcript:ENSMGAT00000004064 gene_biotype:protein_coding transcript_biotype:protein_coding;ENSMGAP00000017223 pep:novel chromosome:UMD2:22:5415472:5419376:1 gene:ENSMGAG00000003644 transcript:ENSMGAT00000018453 gene_biotype:protein_coding transcript_biotype:protein_coding	3;3	3;3	3;3	>ENSMGAP00000003363 pep:novel chromosome:UMD2:22:5397044:5419376:1 gene:ENSMGAG00000003644 transcript:ENSMGAT00000004064 gene_biotype:protein_coding transcript_biotype:protein_coding;>ENSMGAP00000017223 pep:novel chromosome:UMD2:22:5415472:5419376:1 gene:E	2	3	3	3	11.7	11.7	11.7	21.499	197	197;199	4.94	2	3	6	3	6	5	2	3	3										2.2925e-125	230320000	32903000
ENSMGAP00000003394 pep:novel chromosome:UMD2:21:4607250:4607912:-1 gene:ENSMGAG00000003677 transcript:ENSMGAT00000004095 gene_biotype:protein_coding transcript_biotype:protein_coding;ENSMGAP00000016432 pep:novel chromosome:UMD2:17:9224195:9224851:-1 gene:ENSMGAG00000015492 transcript:ENSMGAT00000017406 gene_biotype:protein_coding transcript_biotype:protein_coding;ENSMGAP00000016646 pep:novel chro…	ENSMGAP00000003394 pep:novel chromosome:UMD2:21:4607250:4607912:-1 gene:ENSMGAG00000003677 transcript:ENSMGAT00000004095 gene_biotype:protein_coding transcript_biotype:protein_coding;ENSMGAP00000016432 pep:novel chromosome:UMD2:17:9224195:9224851:-1 gene:ENSMGAG00000015492 transcript:ENSMGAT00000017406 gene_biotype:protein_coding transcript_biotype:protein_coding;ENSMGAP00000016646 pep:novel chro…	2;1;1	1;0;0	1;0;0	>ENSMGAP00000003394 pep:novel chromosome:UMD2:21:4607250:4607912:-1 gene:ENSMGAG00000003677 transcript:ENSMGAT00000004095 gene_biotype:protein_coding transcript_biotype:protein_coding;>ENSMGAP00000016432 pep:novel chromosome:UMD2:17:9224195:9224851:-1 gene	3	2	1	1	9.5	5	5	25.279	221	221;219;252	13													1						2.7185e-115	0	0
ENSMGAP00000003416 pep:novel chromosome:UMD2:1:1344667:1444306:-1 gene:ENSMGAG00000003632 transcript:ENSMGAT00000004118 gene_biotype:protein_coding transcript_biotype:protein_coding	ENSMGAP00000003416 pep:novel chromosome:UMD2:1:1344667:1444306:-1 gene:ENSMGAG00000003632 transcript:ENSMGAT00000004118 gene_biotype:protein_coding transcript_biotype:protein_coding	17	17	17	>ENSMGAP00000003416 pep:novel chromosome:UMD2:1:1344667:1444306:-1 gene:ENSMGAG00000003632 transcript:ENSMGAT00000004118 gene_biotype:protein_coding transcript_biotype:protein_coding	1	17	17	17	10.5	10.5	10.5	232.6	2240	2240	2.97	13	34	54	30	11	1													0	360310000	3106100
ENSMGAP00000003422 pep:novel chromosome:UMD2:26:5778473:5782474:-1 gene:ENSMGAG00000017125 transcript:ENSMGAT00000004124 gene_biotype:protein_coding transcript_biotype:protein_coding	ENSMGAP00000003422 pep:novel chromosome:UMD2:26:5778473:5782474:-1 gene:ENSMGAG00000017125 transcript:ENSMGAT00000004124 gene_biotype:protein_coding transcript_biotype:protein_coding	2	2	2	>ENSMGAP00000003422 pep:novel chromosome:UMD2:26:5778473:5782474:-1 gene:ENSMGAG00000017125 transcript:ENSMGAT00000004124 gene_biotype:protein_coding transcript_biotype:protein_coding	1	2	2	2	8.9	8.9	8.9	24.112	213	213	13.8												3	3	6	6				4.2122e-06	46832000	5203500
ENSMGAP00000003443 pep:novel chromosome:UMD2:28:2509504:2510298:-1 gene:ENSMGAG00000003717 transcript:ENSMGAT00000004145 gene_biotype:protein_coding transcript_biotype:protein_coding	ENSMGAP00000003443 pep:novel chromosome:UMD2:28:2509504:2510298:-1 gene:ENSMGAG00000003717 transcript:ENSMGAT00000004145 gene_biotype:protein_coding transcript_biotype:protein_coding	1	1	1	>ENSMGAP00000003443 pep:novel chromosome:UMD2:28:2509504:2510298:-1 gene:ENSMGAG00000003717 transcript:ENSMGAT00000004145 gene_biotype:protein_coding transcript_biotype:protein_coding	1	1	1	1	5.7	5.7	5.7	30.459	265	265	17																	1		3.3006e-05	760190	63349
ENSMGAP00000003451 pep:novel chromosome:UMD2:23:3337601:3346799:-1 gene:ENSMGAG00000003655 transcript:ENSMGAT00000004153 gene_biotype:protein_coding transcript_biotype:protein_coding;REV__ENSMGAP00000003451 pep:novel chromosome:UMD2:23:3337601:3346799:-1 gene:ENSMGAG00000003655 transcript:ENSMGAT00000004153 gene_biotype:protein_coding transcript_biotype:protein_coding	ENSMGAP00000003451 pep:novel chromosome:UMD2:23:3337601:3346799:-1 gene:ENSMGAG00000003655 transcript:ENSMGAT00000004153 gene_biotype:protein_coding transcript_biotype:protein_coding	11;1	11;1	7;1	>ENSMGAP00000003451 pep:novel chromosome:UMD2:23:3337601:3346799:-1 gene:ENSMGAG00000003655 transcript:ENSMGAT00000004153 gene_biotype:protein_coding transcript_biotype:protein_coding	2	11	11	7	35.3	35.3	21.8	47.568	436	436;436	8.98	1	2	1	1			1	2	29	5		2		1	2		1		0	182330000	8287600
ENSMGAP00000003476 pep:novel chromosome:UMD2:21:4650427:4658101:-1 gene:ENSMGAG00000003716 transcript:ENSMGAT00000004180 gene_biotype:protein_coding transcript_biotype:protein_coding	ENSMGAP00000003476 pep:novel chromosome:UMD2:21:4650427:4658101:-1 gene:ENSMGAG00000003716 transcript:ENSMGAT00000004180 gene_biotype:protein_coding transcript_biotype:protein_coding	1	1	1	>ENSMGAP00000003476 pep:novel chromosome:UMD2:21:4650427:4658101:-1 gene:ENSMGAG00000003716 transcript:ENSMGAT00000004180 gene_biotype:protein_coding transcript_biotype:protein_coding	1	1	1	1	3.3	3.3	3.3	35.689	337	337	11											2								0.00043773	2191300	99605
ENSMGAP00000003479 pep:novel chromosome:UMD2:30:2403804:2405501:1 gene:ENSMGAG00000003703 transcript:ENSMGAT00000004183 gene_biotype:protein_coding transcript_biotype:protein_coding	ENSMGAP00000003479 pep:novel chromosome:UMD2:30:2403804:2405501:1 gene:ENSMGAG00000003703 transcript:ENSMGAT00000004183 gene_biotype:protein_coding transcript_biotype:protein_coding	3	3	3	>ENSMGAP00000003479 pep:novel chromosome:UMD2:30:2403804:2405501:1 gene:ENSMGAG00000003703 transcript:ENSMGAT00000004183 gene_biotype:protein_coding transcript_biotype:protein_coding	1	3	3	3	24.7	24.7	24.7	28.658	259	259	12.7												3	8						1.8676e-272	50006000	4167200
ENSMGAP00000003484 pep:novel chromosome:UMD2:3:11661983:11677771:1 gene:ENSMGAG00000003730 transcript:ENSMGAT00000004188 gene_biotype:protein_coding transcript_biotype:protein_coding	ENSMGAP00000003484 pep:novel chromosome:UMD2:3:11661983:11677771:1 gene:ENSMGAG00000003730 transcript:ENSMGAT00000004188 gene_biotype:protein_coding transcript_biotype:protein_coding	1	1	1	>ENSMGAP00000003484 pep:novel chromosome:UMD2:3:11661983:11677771:1 gene:ENSMGAG00000003730 transcript:ENSMGAT00000004188 gene_biotype:protein_coding transcript_biotype:protein_coding	1	1	1	1	3	3	3	41.154	362	362	9									3										0.00019263	3932600	170980
ENSMGAP00000003490 pep:novel chromosome:UMD2:12:3026789:3038460:-1 gene:ENSMGAG00000003756 transcript:ENSMGAT00000004194 gene_biotype:protein_coding transcript_biotype:protein_coding	ENSMGAP00000003490 pep:novel chromosome:UMD2:12:3026789:3038460:-1 gene:ENSMGAG00000003756 transcript:ENSMGAT00000004194 gene_biotype:protein_coding transcript_biotype:protein_coding	3	3	3	>ENSMGAP00000003490 pep:novel chromosome:UMD2:12:3026789:3038460:-1 gene:ENSMGAG00000003756 transcript:ENSMGAT00000004194 gene_biotype:protein_coding transcript_biotype:protein_coding	1	3	3	3	32.9	32.9	32.9	8.5094	73	73	16.2																13	4		7.5792e-102	106690000	26673000
ENSMGAP00000003498 pep:novel chromosome:UMD2:26:5720104:5725154:-1 gene:ENSMGAG00000003659 transcript:ENSMGAT00000004202 gene_biotype:protein_coding transcript_biotype:protein_coding	ENSMGAP00000003498 pep:novel chromosome:UMD2:26:5720104:5725154:-1 gene:ENSMGAG00000003659 transcript:ENSMGAT00000004202 gene_biotype:protein_coding transcript_biotype:protein_coding	5	5	5	>ENSMGAP00000003498 pep:novel chromosome:UMD2:26:5720104:5725154:-1 gene:ENSMGAG00000003659 transcript:ENSMGAT00000004202 gene_biotype:protein_coding transcript_biotype:protein_coding	1	5	5	5	11	11	11	53.259	483	483	13.3										1	8	15	11	11	8	8			3.0849e-121	258680000	10347000
ENSMGAP00000003507 pep:novel chromosome:UMD2:19:5090736:5093991:1 gene:ENSMGAG00000003777 transcript:ENSMGAT00000004211 gene_biotype:protein_coding transcript_biotype:protein_coding;ENSMGAP00000017644 pep:novel chromosome:UMD2:19:5090736:5093991:1 gene:ENSMGAG00000003777 transcript:ENSMGAT00000018519 gene_biotype:protein_coding transcript_biotype:protein_coding	ENSMGAP00000003507 pep:novel chromosome:UMD2:19:5090736:5093991:1 gene:ENSMGAG00000003777 transcript:ENSMGAT00000004211 gene_biotype:protein_coding transcript_biotype:protein_coding	3;1	3;1	3;1	>ENSMGAP00000003507 pep:novel chromosome:UMD2:19:5090736:5093991:1 gene:ENSMGAG00000003777 transcript:ENSMGAT00000004211 gene_biotype:protein_coding transcript_biotype:protein_coding	2	3	3	3	17.4	17.4	17.4	32.231	281	281;250	11.5											6	6							2.8436e-39	16839000	1122600
ENSMGAP00000017450 pep:novel chromosome:UMD2:24:4151640:4153198:1 gene:ENSMGAG00000003784 transcript:ENSMGAT00000019783 gene_biotype:protein_coding transcript_biotype:protein_coding;ENSMGAP00000019603 pep:novel chromosome:UMD2:24:4152366:4158654:1 gene:ENSMGAG00000003784 transcript:ENSMGAT00000020770 gene_biotype:protein_coding transcript_biotype:protein_coding;ENSMGAP00000003519 pep:novel chromo…	ENSMGAP00000017450 pep:novel chromosome:UMD2:24:4151640:4153198:1 gene:ENSMGAG00000003784 transcript:ENSMGAT00000019783 gene_biotype:protein_coding transcript_biotype:protein_coding;ENSMGAP00000019603 pep:novel chromosome:UMD2:24:4152366:4158654:1 gene:ENSMGAG00000003784 transcript:ENSMGAT00000020770 gene_biotype:protein_coding transcript_biotype:protein_coding;ENSMGAP00000003519 pep:novel chromo…	1;1;1	1;1;1	1;1;1	>ENSMGAP00000017450 pep:novel chromosome:UMD2:24:4151640:4153198:1 gene:ENSMGAG00000003784 transcript:ENSMGAT00000019783 gene_biotype:protein_coding transcript_biotype:protein_coding;>ENSMGAP00000019603 pep:novel chromosome:UMD2:24:4152366:4158654:1 gene:E	3	1	1	1	5.4	5.4	5.4	17.344	166	166;173;232	16.2																5	1		9.2386e-09	22433000	1725600
ENSMGAP00000003543 pep:novel chromosome:UMD2:3:11824798:11861653:-1 gene:ENSMGAG00000003779 transcript:ENSMGAT00000004247 gene_biotype:protein_coding transcript_biotype:protein_coding;ENSMGAP00000019233 pep:novel chromosome:UMD2:3:11826312:11851509:-1 gene:ENSMGAG00000003779 transcript:ENSMGAT00000018997 gene_biotype:protein_coding transcript_biotype:protein_coding;ENSMGAP00000003851 pep:novel ch…	ENSMGAP00000003543 pep:novel chromosome:UMD2:3:11824798:11861653:-1 gene:ENSMGAG00000003779 transcript:ENSMGAT00000004247 gene_biotype:protein_coding transcript_biotype:protein_coding;ENSMGAP00000019233 pep:novel chromosome:UMD2:3:11826312:11851509:-1 gene:ENSMGAG00000003779 transcript:ENSMGAT00000018997 gene_biotype:protein_coding transcript_biotype:protein_coding	10;5;1	10;5;1	10;5;1	>ENSMGAP00000003543 pep:novel chromosome:UMD2:3:11824798:11861653:-1 gene:ENSMGAG00000003779 transcript:ENSMGAT00000004247 gene_biotype:protein_coding transcript_biotype:protein_coding;>ENSMGAP00000019233 pep:novel chromosome:UMD2:3:11826312:11851509:-1 ge	3	10	10	10	4.1	4.1	4.1	329.58	2849	2849;2086;1811	10.2	16	11	12	10	12	5	3	6	9	2	3	10	9	9	15	12	18	20	2.0566e-268	818110000	4988500
ENSMGAP00000003557 pep:novel chromosome:UMD2:14:3101205:3104828:-1 gene:ENSMGAG00000003588 transcript:ENSMGAT00000004261 gene_biotype:protein_coding transcript_biotype:protein_coding	ENSMGAP00000003557 pep:novel chromosome:UMD2:14:3101205:3104828:-1 gene:ENSMGAG00000003588 transcript:ENSMGAT00000004261 gene_biotype:protein_coding transcript_biotype:protein_coding	34	34	34	>ENSMGAP00000003557 pep:novel chromosome:UMD2:14:3101205:3104828:-1 gene:ENSMGAG00000003588 transcript:ENSMGAT00000004261 gene_biotype:protein_coding transcript_biotype:protein_coding	1	34	34	34	63.1	63.1	63.1	74.231	659	659	7.98	61	66	78	64	138	65	124	75	48	45	49	74	75	52	35	31	28	10	0	15099000000	408090000
ENSMGAP00000003587 pep:novel chromosome:UMD2:22:5440261:5445289:1 gene:ENSMGAG00000003835 transcript:ENSMGAT00000004291 gene_biotype:protein_coding transcript_biotype:protein_coding	ENSMGAP00000003587 pep:novel chromosome:UMD2:22:5440261:5445289:1 gene:ENSMGAG00000003835 transcript:ENSMGAT00000004291 gene_biotype:protein_coding transcript_biotype:protein_coding	16	16	12	>ENSMGAP00000003587 pep:novel chromosome:UMD2:22:5440261:5445289:1 gene:ENSMGAG00000003835 transcript:ENSMGAT00000004291 gene_biotype:protein_coding transcript_biotype:protein_coding	1	16	16	12	26.7	26.7	20.8	75.123	686	686	7.35	14	15	17	16	15	20	74	36	16	11	9	12	14	12	4	2	1		0	4643300000	136570000
ENSMGAP00000003608 pep:novel chromosome:UMD2:20:3496329:3524095:1 gene:ENSMGAG00000003848 transcript:ENSMGAT00000004312 gene_biotype:protein_coding transcript_biotype:protein_coding	ENSMGAP00000003608 pep:novel chromosome:UMD2:20:3496329:3524095:1 gene:ENSMGAG00000003848 transcript:ENSMGAT00000004312 gene_biotype:protein_coding transcript_biotype:protein_coding	3	3	3	>ENSMGAP00000003608 pep:novel chromosome:UMD2:20:3496329:3524095:1 gene:ENSMGAG00000003848 transcript:ENSMGAT00000004312 gene_biotype:protein_coding transcript_biotype:protein_coding	1	3	3	3	14.8	14.8	14.8	25.828	230	230	11.6											5	7							4.021e-59	24899000	1915300
ENSMGAP00000003666 pep:novel chromosome:UMD2:26:5743584:5746483:1 gene:ENSMGAG00000003818 transcript:ENSMGAT00000004371 gene_biotype:protein_coding transcript_biotype:protein_coding	ENSMGAP00000003666 pep:novel chromosome:UMD2:26:5743584:5746483:1 gene:ENSMGAG00000003818 transcript:ENSMGAT00000004371 gene_biotype:protein_coding transcript_biotype:protein_coding	4	4	4	>ENSMGAP00000003666 pep:novel chromosome:UMD2:26:5743584:5746483:1 gene:ENSMGAG00000003818 transcript:ENSMGAT00000004371 gene_biotype:protein_coding transcript_biotype:protein_coding	1	4	4	4	11.1	11.1	11.1	47.146	434	434	13.4											8	2	6	16	2	1	1	1	0	70116000	3048500
ENSMGAP00000003671 pep:novel chromosome:UMD2:3:12194131:12217925:-1 gene:ENSMGAG00000003927 transcript:ENSMGAT00000004376 gene_biotype:protein_coding transcript_biotype:protein_coding	ENSMGAP00000003671 pep:novel chromosome:UMD2:3:12194131:12217925:-1 gene:ENSMGAG00000003927 transcript:ENSMGAT00000004376 gene_biotype:protein_coding transcript_biotype:protein_coding	2	2	2	>ENSMGAP00000003671 pep:novel chromosome:UMD2:3:12194131:12217925:-1 gene:ENSMGAG00000003927 transcript:ENSMGAT00000004376 gene_biotype:protein_coding transcript_biotype:protein_coding	1	2	2	2	18.8	18.8	18.8	18.132	160	160	16																5			6.3789e-20	42115000	4679500
ENSMGAP00000003673 pep:novel chromosome:UMD2:2:4361358:4467620:1 gene:ENSMGAG00000003883 transcript:ENSMGAT00000004377 gene_biotype:protein_coding transcript_biotype:protein_coding;ENSMGAP00000017906 pep:novel chromosome:UMD2:2:4456191:4467620:1 gene:ENSMGAG00000003883 transcript:ENSMGAT00000020048 gene_biotype:protein_coding transcript_biotype:protein_coding	ENSMGAP00000003673 pep:novel chromosome:UMD2:2:4361358:4467620:1 gene:ENSMGAG00000003883 transcript:ENSMGAT00000004377 gene_biotype:protein_coding transcript_biotype:protein_coding;ENSMGAP00000017906 pep:novel chromosome:UMD2:2:4456191:4467620:1 gene:ENSMGAG00000003883 transcript:ENSMGAT00000020048 gene_biotype:protein_coding transcript_biotype:protein_coding	5;5	5;5	5;5	>ENSMGAP00000003673 pep:novel chromosome:UMD2:2:4361358:4467620:1 gene:ENSMGAG00000003883 transcript:ENSMGAT00000004377 gene_biotype:protein_coding transcript_biotype:protein_coding;>ENSMGAP00000017906 pep:novel chromosome:UMD2:2:4456191:4467620:1 gene:ENS	2	5	5	5	5.7	5.7	5.7	114.89	1039	1039;1070	7.9							1	9											1.3322e-103	19294000	327020
ENSMGAP00000003675 pep:novel chromosome:UMD2:13:2943593:2954328:-1 gene:ENSMGAG00000003913 transcript:ENSMGAT00000004380 gene_biotype:protein_coding transcript_biotype:protein_coding	ENSMGAP00000003675 pep:novel chromosome:UMD2:13:2943593:2954328:-1 gene:ENSMGAG00000003913 transcript:ENSMGAT00000004380 gene_biotype:protein_coding transcript_biotype:protein_coding	2	2	2	>ENSMGAP00000003675 pep:novel chromosome:UMD2:13:2943593:2954328:-1 gene:ENSMGAG00000003913 transcript:ENSMGAT00000004380 gene_biotype:protein_coding transcript_biotype:protein_coding	1	2	2	2	8.1	8.1	8.1	45.329	395	395	9									7										3.0625e-30	16976000	943130
ENSMGAP00000003721 pep:novel chromosome:UMD2:23:3639336:3663812:-1 gene:ENSMGAG00000003902 transcript:ENSMGAT00000004428 gene_biotype:protein_coding transcript_biotype:protein_coding	ENSMGAP00000003721 pep:novel chromosome:UMD2:23:3639336:3663812:-1 gene:ENSMGAG00000003902 transcript:ENSMGAT00000004428 gene_biotype:protein_coding transcript_biotype:protein_coding	12	12	12	>ENSMGAP00000003721 pep:novel chromosome:UMD2:23:3639336:3663812:-1 gene:ENSMGAG00000003902 transcript:ENSMGAT00000004428 gene_biotype:protein_coding transcript_biotype:protein_coding	1	12	12	12	17.1	17.1	17.1	106.73	949	949	4.36	2	7	17	13	52	9	1												0	405770000	10967000
ENSMGAP00000003750 pep:novel chromosome:UMD2:21:4744644:4750406:1 gene:ENSMGAG00000003978 transcript:ENSMGAT00000004457 gene_biotype:protein_coding transcript_biotype:protein_coding	ENSMGAP00000003750 pep:novel chromosome:UMD2:21:4744644:4750406:1 gene:ENSMGAG00000003978 transcript:ENSMGAT00000004457 gene_biotype:protein_coding transcript_biotype:protein_coding	2	2	2	>ENSMGAP00000003750 pep:novel chromosome:UMD2:21:4744644:4750406:1 gene:ENSMGAG00000003978 transcript:ENSMGAT00000004457 gene_biotype:protein_coding transcript_biotype:protein_coding	1	2	2	2	7	7	7	54.617	483	483	9.36									7	4									1.755e-115	37351000	1494000
ENSMGAP00000003758 pep:novel chromosome:UMD2:22:5527792:5532172:-1 gene:ENSMGAG00000003999 transcript:ENSMGAT00000004465 gene_biotype:protein_coding transcript_biotype:protein_coding	ENSMGAP00000003758 pep:novel chromosome:UMD2:22:5527792:5532172:-1 gene:ENSMGAG00000003999 transcript:ENSMGAT00000004465 gene_biotype:protein_coding transcript_biotype:protein_coding	5	4	4	>ENSMGAP00000003758 pep:novel chromosome:UMD2:22:5527792:5532172:-1 gene:ENSMGAG00000003999 transcript:ENSMGAT00000004465 gene_biotype:protein_coding transcript_biotype:protein_coding	1	5	4	4	26.8	22.8	22.8	28.091	246	246	12.5												11	13						3.5823e-212	53838000	3845600
ENSMGAP00000003839 pep:novel chromosome:UMD2:11:4708486:4723121:-1 gene:ENSMGAG00000003954 transcript:ENSMGAT00000004548 gene_biotype:protein_coding transcript_biotype:protein_coding	ENSMGAP00000003839 pep:novel chromosome:UMD2:11:4708486:4723121:-1 gene:ENSMGAG00000003954 transcript:ENSMGAT00000004548 gene_biotype:protein_coding transcript_biotype:protein_coding	1	1	1	>ENSMGAP00000003839 pep:novel chromosome:UMD2:11:4708486:4723121:-1 gene:ENSMGAG00000003954 transcript:ENSMGAT00000004548 gene_biotype:protein_coding transcript_biotype:protein_coding	1	1	1	1	0.5	0.5	0.5	171.42	1495	1495	6.57	6	3	6	4	6	3	3	1	2	5	2				2	3		1	2.3254e-63	1333000000	16663000
ENSMGAP00000003844 pep:novel chromosome:UMD2:25:4171274:4195109:1 gene:ENSMGAG00000004047 transcript:ENSMGAT00000004553 gene_biotype:protein_coding transcript_biotype:protein_coding	ENSMGAP00000003844 pep:novel chromosome:UMD2:25:4171274:4195109:1 gene:ENSMGAG00000004047 transcript:ENSMGAT00000004553 gene_biotype:protein_coding transcript_biotype:protein_coding	2	2	2	>ENSMGAP00000003844 pep:novel chromosome:UMD2:25:4171274:4195109:1 gene:ENSMGAG00000004047 transcript:ENSMGAT00000004553 gene_biotype:protein_coding transcript_biotype:protein_coding	1	2	2	2	1.2	1.2	1.2	115.93	1055	1055	13.7												3	5	5	5				3.8606e-51	161800000	4373000
ENSMGAP00000017647 pep:novel chromosome:UMD2:17:5628240:5639405:1 gene:ENSMGAG00000004032 transcript:ENSMGAT00000019168 gene_biotype:protein_coding transcript_biotype:protein_coding;ENSMGAP00000003854 pep:novel chromosome:UMD2:17:5628349:5639402:1 gene:ENSMGAG00000004032 transcript:ENSMGAT00000004563 gene_biotype:protein_coding transcript_biotype:protein_coding	ENSMGAP00000017647 pep:novel chromosome:UMD2:17:5628240:5639405:1 gene:ENSMGAG00000004032 transcript:ENSMGAT00000019168 gene_biotype:protein_coding transcript_biotype:protein_coding;ENSMGAP00000003854 pep:novel chromosome:UMD2:17:5628349:5639402:1 gene:ENSMGAG00000004032 transcript:ENSMGAT00000004563 gene_biotype:protein_coding transcript_biotype:protein_coding	1;1	1;1	1;1	>ENSMGAP00000017647 pep:novel chromosome:UMD2:17:5628240:5639405:1 gene:ENSMGAG00000004032 transcript:ENSMGAT00000019168 gene_biotype:protein_coding transcript_biotype:protein_coding;>ENSMGAP00000003854 pep:novel chromosome:UMD2:17:5628349:5639402:1 gene:E	2	1	1	1	1.6	1.6	1.6	64.811	560	560;571	2.11	2	4	3																0.0063729	8056500	251770
ENSMGAP00000003857 pep:novel chromosome:UMD2:11:4742587:4744040:-1 gene:ENSMGAG00000004086 transcript:ENSMGAT00000004566 gene_biotype:protein_coding transcript_biotype:protein_coding	ENSMGAP00000003857 pep:novel chromosome:UMD2:11:4742587:4744040:-1 gene:ENSMGAG00000004086 transcript:ENSMGAT00000004566 gene_biotype:protein_coding transcript_biotype:protein_coding	3	3	3	>ENSMGAP00000003857 pep:novel chromosome:UMD2:11:4742587:4744040:-1 gene:ENSMGAG00000004086 transcript:ENSMGAT00000004566 gene_biotype:protein_coding transcript_biotype:protein_coding	1	3	3	3	14.8	14.8	14.8	26.392	244	244	12.2											3	12	7						2.0642e-41	33055000	3305500
ENSMGAP00000003874 pep:novel chromosome:UMD2:Z:48111787:48116588:-1 gene:ENSMGAG00000004109 transcript:ENSMGAT00000004583 gene_biotype:protein_coding transcript_biotype:protein_coding	ENSMGAP00000003874 pep:novel chromosome:UMD2:Z:48111787:48116588:-1 gene:ENSMGAG00000004109 transcript:ENSMGAT00000004583 gene_biotype:protein_coding transcript_biotype:protein_coding	2	2	2	>ENSMGAP00000003874 pep:novel chromosome:UMD2:Z:48111787:48116588:-1 gene:ENSMGAG00000004109 transcript:ENSMGAT00000004583 gene_biotype:protein_coding transcript_biotype:protein_coding	1	2	2	2	14.7	14.7	14.7	19.318	177	177	12												5							1.0427e-67	6457400	717490
ENSMGAP00000003883 pep:novel chromosome:UMD2:11:4776921:4786783:1 gene:ENSMGAG00000004099 transcript:ENSMGAT00000004592 gene_biotype:protein_coding transcript_biotype:protein_coding;ENSMGAP00000018544 pep:novel chromosome:UMD2:11:4763419:4786783:1 gene:ENSMGAG00000004099 transcript:ENSMGAT00000018943 gene_biotype:protein_coding transcript_biotype:protein_coding	ENSMGAP00000003883 pep:novel chromosome:UMD2:11:4776921:4786783:1 gene:ENSMGAG00000004099 transcript:ENSMGAT00000004592 gene_biotype:protein_coding transcript_biotype:protein_coding;ENSMGAP00000018544 pep:novel chromosome:UMD2:11:4763419:4786783:1 gene:ENSMGAG00000004099 transcript:ENSMGAT00000018943 gene_biotype:protein_coding transcript_biotype:protein_coding	8;8	8;8	8;8	>ENSMGAP00000003883 pep:novel chromosome:UMD2:11:4776921:4786783:1 gene:ENSMGAG00000004099 transcript:ENSMGAT00000004592 gene_biotype:protein_coding transcript_biotype:protein_coding;>ENSMGAP00000018544 pep:novel chromosome:UMD2:11:4763419:4786783:1 gene:E	2	8	8	8	26.4	26.4	26.4	46.527	405	405;413	8.51						2	19	35	32	17	1						1		0	1035900000	49328000
ENSMGAP00000003916 pep:novel chromosome:UMD2:15:9704503:9707669:-1 gene:ENSMGAG00000004147 transcript:ENSMGAT00000004626 gene_biotype:protein_coding transcript_biotype:protein_coding	ENSMGAP00000003916 pep:novel chromosome:UMD2:15:9704503:9707669:-1 gene:ENSMGAG00000004147 transcript:ENSMGAT00000004626 gene_biotype:protein_coding transcript_biotype:protein_coding	3	3	3	>ENSMGAP00000003916 pep:novel chromosome:UMD2:15:9704503:9707669:-1 gene:ENSMGAG00000004147 transcript:ENSMGAT00000004626 gene_biotype:protein_coding transcript_biotype:protein_coding	1	3	3	3	17.5	17.5	17.5	26.909	240	240	11.8											5	15	1						9.3133e-51	68449000	5704100
ENSMGAP00000003920 pep:novel chromosome:UMD2:11:4874321:4880659:-1 gene:ENSMGAG00000004132 transcript:ENSMGAT00000004630 gene_biotype:protein_coding transcript_biotype:protein_coding	ENSMGAP00000003920 pep:novel chromosome:UMD2:11:4874321:4880659:-1 gene:ENSMGAG00000004132 transcript:ENSMGAT00000004630 gene_biotype:protein_coding transcript_biotype:protein_coding	1	1	1	>ENSMGAP00000003920 pep:novel chromosome:UMD2:11:4874321:4880659:-1 gene:ENSMGAG00000004132 transcript:ENSMGAT00000004630 gene_biotype:protein_coding transcript_biotype:protein_coding	1	1	1	1	4.3	4.3	4.3	27.24	235	235	15														1	3	1			1.3266e-16	17674000	1767400
ENSMGAP00000003921 pep:novel chromosome:UMD2:20:4284082:4290057:1 gene:ENSMGAG00000004145 transcript:ENSMGAT00000004631 gene_biotype:protein_coding transcript_biotype:protein_coding	ENSMGAP00000003921 pep:novel chromosome:UMD2:20:4284082:4290057:1 gene:ENSMGAG00000004145 transcript:ENSMGAT00000004631 gene_biotype:protein_coding transcript_biotype:protein_coding	6	6	6	>ENSMGAP00000003921 pep:novel chromosome:UMD2:20:4284082:4290057:1 gene:ENSMGAG00000004145 transcript:ENSMGAT00000004631 gene_biotype:protein_coding transcript_biotype:protein_coding	1	6	6	6	19.5	19.5	19.5	45.963	406	406	9.41								6	25	16				2					9.9744e-258	355270000	17763000
ENSMGAP00000003945 pep:novel chromosome:UMD2:28:2606972:2657234:1 gene:ENSMGAG00000003891 transcript:ENSMGAT00000004655 gene_biotype:protein_coding transcript_biotype:protein_coding	ENSMGAP00000003945 pep:novel chromosome:UMD2:28:2606972:2657234:1 gene:ENSMGAG00000003891 transcript:ENSMGAT00000004655 gene_biotype:protein_coding transcript_biotype:protein_coding	3	3	3	>ENSMGAP00000003945 pep:novel chromosome:UMD2:28:2606972:2657234:1 gene:ENSMGAG00000003891 transcript:ENSMGAT00000004655 gene_biotype:protein_coding transcript_biotype:protein_coding	1	3	3	3	1.5	1.5	1.5	256.88	2379	2379	7.22						1	12	5											8.6541e-220	159750000	1566200
ENSMGAP00000003953 pep:novel chromosome:UMD2:12:3544923:3554211:-1 gene:ENSMGAG00000004169 transcript:ENSMGAT00000004663 gene_biotype:protein_coding transcript_biotype:protein_coding	ENSMGAP00000003953 pep:novel chromosome:UMD2:12:3544923:3554211:-1 gene:ENSMGAG00000004169 transcript:ENSMGAT00000004663 gene_biotype:protein_coding transcript_biotype:protein_coding	2	2	1	>ENSMGAP00000003953 pep:novel chromosome:UMD2:12:3544923:3554211:-1 gene:ENSMGAG00000004169 transcript:ENSMGAT00000004663 gene_biotype:protein_coding transcript_biotype:protein_coding	1	2	2	1	10.6	10.6	6.3	21.64	189	189	13.9													2	8	1				8.1196e-16	10722000	974740
ENSMGAP00000003963 pep:novel chromosome:UMD2:28:2659335:2669498:1 gene:ENSMGAG00000004185 transcript:ENSMGAT00000004673 gene_biotype:protein_coding transcript_biotype:protein_coding	ENSMGAP00000003963 pep:novel chromosome:UMD2:28:2659335:2669498:1 gene:ENSMGAG00000004185 transcript:ENSMGAT00000004673 gene_biotype:protein_coding transcript_biotype:protein_coding	2	2	2	>ENSMGAP00000003963 pep:novel chromosome:UMD2:28:2659335:2669498:1 gene:ENSMGAG00000004185 transcript:ENSMGAT00000004673 gene_biotype:protein_coding transcript_biotype:protein_coding	1	2	2	2	7.1	7.1	7.1	48.349	448	448	8.8								1	4										1.3423e-101	34843000	2049600
ENSMGAP00000019643 pep:novel chromosome:UMD2:3:13571697:13585203:1 gene:ENSMGAG00000004168 transcript:ENSMGAT00000000152 gene_biotype:protein_coding transcript_biotype:protein_coding;ENSMGAP00000003967 pep:novel chromosome:UMD2:3:13571697:13585203:1 gene:ENSMGAG00000004168 transcript:ENSMGAT00000004677 gene_biotype:protein_coding transcript_biotype:protein_coding;ENSMGAP00000018813 pep:novel chro…	ENSMGAP00000019643 pep:novel chromosome:UMD2:3:13571697:13585203:1 gene:ENSMGAG00000004168 transcript:ENSMGAT00000000152 gene_biotype:protein_coding transcript_biotype:protein_coding;ENSMGAP00000003967 pep:novel chromosome:UMD2:3:13571697:13585203:1 gene:ENSMGAG00000004168 transcript:ENSMGAT00000004677 gene_biotype:protein_coding transcript_biotype:protein_coding;ENSMGAP00000018813 pep:novel chro…	13;13;13	3;3;3	1;1;1	>ENSMGAP00000019643 pep:novel chromosome:UMD2:3:13571697:13585203:1 gene:ENSMGAG00000004168 transcript:ENSMGAT00000000152 gene_biotype:protein_coding transcript_biotype:protein_coding;>ENSMGAP00000003967 pep:novel chromosome:UMD2:3:13571697:13585203:1 gene	3	13	3	1	39.1	11.3	2	49.506	442	442;442;443	10.3								1	4									1	0	31075000	1553700
ENSMGAP00000004026 pep:novel chromosome:UMD2:14:3179063:3194793:1 gene:ENSMGAG00000004057 transcript:ENSMGAT00000004736 gene_biotype:protein_coding transcript_biotype:protein_coding;ENSMGAP00000018938 pep:novel chromosome:UMD2:1:6000059:6069505:-1 gene:ENSMGAG00000016522 transcript:ENSMGAT00000020305 gene_biotype:protein_coding transcript_biotype:protein_coding	ENSMGAP00000004026 pep:novel chromosome:UMD2:14:3179063:3194793:1 gene:ENSMGAG00000004057 transcript:ENSMGAT00000004736 gene_biotype:protein_coding transcript_biotype:protein_coding	4;1	4;1	4;1	>ENSMGAP00000004026 pep:novel chromosome:UMD2:14:3179063:3194793:1 gene:ENSMGAG00000004057 transcript:ENSMGAT00000004736 gene_biotype:protein_coding transcript_biotype:protein_coding	2	4	4	4	6	6	6	85.078	756	756;738	8.64						1	9	1						1	2				2.0694e-28	34498000	841420
ENSMGAP00000004038 pep:novel chromosome:UMD2:3:15049266:15152173:-1 gene:ENSMGAG00000016695 transcript:ENSMGAT00000004749 gene_biotype:protein_coding transcript_biotype:protein_coding;ENSMGAP00000004045 pep:novel chromosome:UMD2:3:15049266:15152173:-1 gene:ENSMGAG00000016695 transcript:ENSMGAT00000004756 gene_biotype:protein_coding transcript_biotype:protein_coding	ENSMGAP00000004038 pep:novel chromosome:UMD2:3:15049266:15152173:-1 gene:ENSMGAG00000016695 transcript:ENSMGAT00000004749 gene_biotype:protein_coding transcript_biotype:protein_coding	28;11	28;11	28;11	>ENSMGAP00000004038 pep:novel chromosome:UMD2:3:15049266:15152173:-1 gene:ENSMGAG00000016695 transcript:ENSMGAT00000004749 gene_biotype:protein_coding transcript_biotype:protein_coding	2	28	28	28	93.5	93.5	93.5	43.016	386	386;155	8.48	117	121	140	158	186	132	146	147	245	571	199	110	87	76	65	61	49	42	0	594260000000	33014000000
ENSMGAP00000004058 pep:novel chromosome:UMD2:30:2853572:2857837:-1 gene:ENSMGAG00000004273 transcript:ENSMGAT00000004770 gene_biotype:protein_coding transcript_biotype:protein_coding	ENSMGAP00000004058 pep:novel chromosome:UMD2:30:2853572:2857837:-1 gene:ENSMGAG00000004273 transcript:ENSMGAT00000004770 gene_biotype:protein_coding transcript_biotype:protein_coding	1	1	1	>ENSMGAP00000004058 pep:novel chromosome:UMD2:30:2853572:2857837:-1 gene:ENSMGAG00000004273 transcript:ENSMGAT00000004770 gene_biotype:protein_coding transcript_biotype:protein_coding	1	1	1	1	2	2	2	54.243	488	488	12.5												1	1						0.00091342	3915800	170250
ENSMGAP00000004064 pep:novel chromosome:UMD2:9:4733326:4739161:1 gene:ENSMGAG00000004268 transcript:ENSMGAT00000004776 gene_biotype:protein_coding transcript_biotype:protein_coding	ENSMGAP00000004064 pep:novel chromosome:UMD2:9:4733326:4739161:1 gene:ENSMGAG00000004268 transcript:ENSMGAT00000004776 gene_biotype:protein_coding transcript_biotype:protein_coding	2	2	2	>ENSMGAP00000004064 pep:novel chromosome:UMD2:9:4733326:4739161:1 gene:ENSMGAG00000004268 transcript:ENSMGAT00000004776 gene_biotype:protein_coding transcript_biotype:protein_coding	1	2	2	2	10.3	10.3	10.3	24.635	224	224	4.44	5	6	6	5	5	2					1	4							2.1599e-39	63160000	5263300
ENSMGAP00000004090 pep:novel chromosome:UMD2:26:6115795:6128289:-1 gene:ENSMGAG00000004280 transcript:ENSMGAT00000004802 gene_biotype:protein_coding transcript_biotype:protein_coding	ENSMGAP00000004090 pep:novel chromosome:UMD2:26:6115795:6128289:-1 gene:ENSMGAG00000004280 transcript:ENSMGAT00000004802 gene_biotype:protein_coding transcript_biotype:protein_coding	1	1	1	>ENSMGAP00000004090 pep:novel chromosome:UMD2:26:6115795:6128289:-1 gene:ENSMGAG00000004280 transcript:ENSMGAT00000004802 gene_biotype:protein_coding transcript_biotype:protein_coding	1	1	1	1	1.4	1.4	1.4	70.061	632	632	1	1																		0.0078773	7667900	255600
ENSMGAP00000004106 pep:novel chromosome:UMD2:7:5309665:5319463:-1 gene:ENSMGAG00000004300 transcript:ENSMGAT00000004818 gene_biotype:protein_coding transcript_biotype:protein_coding;REV__ENSMGAP00000004106 pep:novel chromosome:UMD2:7:5309665:5319463:-1 gene:ENSMGAG00000004300 transcript:ENSMGAT00000004818 gene_biotype:protein_coding transcript_biotype:protein_coding	ENSMGAP00000004106 pep:novel chromosome:UMD2:7:5309665:5319463:-1 gene:ENSMGAG00000004300 transcript:ENSMGAT00000004818 gene_biotype:protein_coding transcript_biotype:protein_coding;REV__ENSMGAP00000004106 pep:novel chromosome:UMD2:7:5309665:5319463:-1 gene:ENSMGAG00000004300 transcript:ENSMGAT00000004818 gene_biotype:protein_coding transcript_biotype:protein_coding	2;1	2;1	2;1	>ENSMGAP00000004106 pep:novel chromosome:UMD2:7:5309665:5319463:-1 gene:ENSMGAG00000004300 transcript:ENSMGAT00000004818 gene_biotype:protein_coding transcript_biotype:protein_coding;>ENSMGAP00000004106 pep:novel chromosome:UMD2:7:5309665:5319463:-1 gene:E	2	2	2	2	11.6	11.6	11.6	18.47	164	164;164	10.8										5	8	2							6.2788e-19	87529000	14588000
ENSMGAP00000004109 pep:novel chromosome:UMD2:1:4347583:4443194:-1 gene:ENSMGAG00000004254 transcript:ENSMGAT00000004821 gene_biotype:protein_coding transcript_biotype:protein_coding;REV__ENSMGAP00000004109 pep:novel chromosome:UMD2:1:4347583:4443194:-1 gene:ENSMGAG00000004254 transcript:ENSMGAT00000004821 gene_biotype:protein_coding transcript_biotype:protein_coding	ENSMGAP00000004109 pep:novel chromosome:UMD2:1:4347583:4443194:-1 gene:ENSMGAG00000004254 transcript:ENSMGAT00000004821 gene_biotype:protein_coding transcript_biotype:protein_coding	27;1	27;1	27;1	>ENSMGAP00000004109 pep:novel chromosome:UMD2:1:4347583:4443194:-1 gene:ENSMGAG00000004254 transcript:ENSMGAT00000004821 gene_biotype:protein_coding transcript_biotype:protein_coding	2	27	27	27	42.2	42.2	42.2	103.34	920	920;920	5.57	40	59	63	86	75	72	38	18	12	16	37	21	7	7	5				0	5178600000	94157000
ENSMGAP00000004117 pep:novel chromosome:UMD2:14:3224586:3227751:1 gene:ENSMGAG00000004323 transcript:ENSMGAT00000004830 gene_biotype:protein_coding transcript_biotype:protein_coding	ENSMGAP00000004117 pep:novel chromosome:UMD2:14:3224586:3227751:1 gene:ENSMGAG00000004323 transcript:ENSMGAT00000004830 gene_biotype:protein_coding transcript_biotype:protein_coding	6	6	6	>ENSMGAP00000004117 pep:novel chromosome:UMD2:14:3224586:3227751:1 gene:ENSMGAG00000004323 transcript:ENSMGAT00000004830 gene_biotype:protein_coding transcript_biotype:protein_coding	1	6	6	6	17.1	17.1	17.1	49.334	444	444	8.15					2	7	6	20	1					4	1				0	227670000	11383000
ENSMGAP00000004128 pep:novel chromosome:UMD2:3:14975716:15005173:-1 gene:ENSMGAG00000004267 transcript:ENSMGAT00000004841 gene_biotype:protein_coding transcript_biotype:protein_coding	ENSMGAP00000004128 pep:novel chromosome:UMD2:3:14975716:15005173:-1 gene:ENSMGAG00000004267 transcript:ENSMGAT00000004841 gene_biotype:protein_coding transcript_biotype:protein_coding	1	1	1	>ENSMGAP00000004128 pep:novel chromosome:UMD2:3:14975716:15005173:-1 gene:ENSMGAG00000004267 transcript:ENSMGAT00000004841 gene_biotype:protein_coding transcript_biotype:protein_coding	1	1	1	1	4.5	4.5	4.5	42.997	379	379	10										1									1.039e-10	1421900	71097
ENSMGAP00000004174 pep:novel chromosome:UMD2:28:3107780:3126787:-1 gene:ENSMGAG00000004366 transcript:ENSMGAT00000004887 gene_biotype:protein_coding transcript_biotype:protein_coding	ENSMGAP00000004174 pep:novel chromosome:UMD2:28:3107780:3126787:-1 gene:ENSMGAG00000004366 transcript:ENSMGAT00000004887 gene_biotype:protein_coding transcript_biotype:protein_coding	1	1	1	>ENSMGAP00000004174 pep:novel chromosome:UMD2:28:3107780:3126787:-1 gene:ENSMGAG00000004366 transcript:ENSMGAT00000004887 gene_biotype:protein_coding transcript_biotype:protein_coding	1	1	1	1	0.9	0.9	0.9	126.63	1174	1174	4				2															0.0011248	1665700	29222
ENSMGAP00000004181 pep:novel chromosome:UMD2:2:5890527:5940538:1 gene:ENSMGAG00000004353 transcript:ENSMGAT00000004894 gene_biotype:protein_coding transcript_biotype:protein_coding	ENSMGAP00000004181 pep:novel chromosome:UMD2:2:5890527:5940538:1 gene:ENSMGAG00000004353 transcript:ENSMGAT00000004894 gene_biotype:protein_coding transcript_biotype:protein_coding	4	4	4	>ENSMGAP00000004181 pep:novel chromosome:UMD2:2:5890527:5940538:1 gene:ENSMGAG00000004353 transcript:ENSMGAT00000004894 gene_biotype:protein_coding transcript_biotype:protein_coding	1	4	4	4	9	9	9	62.35	564	564	7.05						2	16	3											1.2137e-268	130620000	6874700
ENSMGAP00000004191 pep:novel chromosome:UMD2:10:6660187:6666997:1 gene:ENSMGAG00000004398 transcript:ENSMGAT00000004904 gene_biotype:protein_coding transcript_biotype:protein_coding	ENSMGAP00000004191 pep:novel chromosome:UMD2:10:6660187:6666997:1 gene:ENSMGAG00000004398 transcript:ENSMGAT00000004904 gene_biotype:protein_coding transcript_biotype:protein_coding	9	9	9	>ENSMGAP00000004191 pep:novel chromosome:UMD2:10:6660187:6666997:1 gene:ENSMGAG00000004398 transcript:ENSMGAT00000004904 gene_biotype:protein_coding transcript_biotype:protein_coding	1	9	9	9	51	51	51	21.881	194	194	13.5												4	24	28	4				6.6726e-148	167660000	11976000
ENSMGAP00000004197 pep:novel chromosome:UMD2:1:4450920:4475813:1 gene:ENSMGAG00000004333 transcript:ENSMGAT00000004910 gene_biotype:protein_coding transcript_biotype:protein_coding	ENSMGAP00000004197 pep:novel chromosome:UMD2:1:4450920:4475813:1 gene:ENSMGAG00000004333 transcript:ENSMGAT00000004910 gene_biotype:protein_coding transcript_biotype:protein_coding	5	5	5	>ENSMGAP00000004197 pep:novel chromosome:UMD2:1:4450920:4475813:1 gene:ENSMGAG00000004333 transcript:ENSMGAT00000004910 gene_biotype:protein_coding transcript_biotype:protein_coding	1	5	5	5	6.1	6.1	6.1	106.8	948	948	4.15			5	14	5	2													2.8278e-75	43864000	933280
ENSMGAP00000004200 pep:novel chromosome:UMD2:17:5826951:5834207:-1 gene:ENSMGAG00000004410 transcript:ENSMGAT00000004913 gene_biotype:protein_coding transcript_biotype:protein_coding	ENSMGAP00000004200 pep:novel chromosome:UMD2:17:5826951:5834207:-1 gene:ENSMGAG00000004410 transcript:ENSMGAT00000004913 gene_biotype:protein_coding transcript_biotype:protein_coding	1	1	1	>ENSMGAP00000004200 pep:novel chromosome:UMD2:17:5826951:5834207:-1 gene:ENSMGAG00000004410 transcript:ENSMGAT00000004913 gene_biotype:protein_coding transcript_biotype:protein_coding	1	1	1	1	4.8	4.8	4.8	19.039	166	166	13													1						0.0058834	685870	85734
ENSMGAP00000004203 pep:novel chromosome:UMD2:26:6151710:6193006:-1 gene:ENSMGAG00000004316 transcript:ENSMGAT00000004916 gene_biotype:protein_coding transcript_biotype:protein_coding	ENSMGAP00000004203 pep:novel chromosome:UMD2:26:6151710:6193006:-1 gene:ENSMGAG00000004316 transcript:ENSMGAT00000004916 gene_biotype:protein_coding transcript_biotype:protein_coding	1	1	1	>ENSMGAP00000004203 pep:novel chromosome:UMD2:26:6151710:6193006:-1 gene:ENSMGAG00000004316 transcript:ENSMGAT00000004916 gene_biotype:protein_coding transcript_biotype:protein_coding	1	1	1	1	1.1	1.1	1.1	119.12	1111	1111	5					3														4.366e-06	12110000	252290
ENSMGAP00000004242 pep:novel chromosome:UMD2:2:66154920:66162208:1 gene:ENSMGAG00000013387 transcript:ENSMGAT00000004955 gene_biotype:protein_coding transcript_biotype:protein_coding;ENSMGAP00000014144 pep:novel chromosome:UMD2:2:66154920:66162211:1 gene:ENSMGAG00000013387 transcript:ENSMGAT00000015067 gene_biotype:protein_coding transcript_biotype:protein_coding	ENSMGAP00000004242 pep:novel chromosome:UMD2:2:66154920:66162208:1 gene:ENSMGAG00000013387 transcript:ENSMGAT00000004955 gene_biotype:protein_coding transcript_biotype:protein_coding;ENSMGAP00000014144 pep:novel chromosome:UMD2:2:66154920:66162211:1 gene:ENSMGAG00000013387 transcript:ENSMGAT00000015067 gene_biotype:protein_coding transcript_biotype:protein_coding	9;6	9;6	9;6	>ENSMGAP00000004242 pep:novel chromosome:UMD2:2:66154920:66162208:1 gene:ENSMGAG00000013387 transcript:ENSMGAT00000004955 gene_biotype:protein_coding transcript_biotype:protein_coding;>ENSMGAP00000014144 pep:novel chromosome:UMD2:2:66154920:66162211:1 gene	2	9	9	9	14.7	14.7	14.7	66.384	674	674;668	7.64	37	34	29	29	36	31	27	24	21	19	16	21	20	19	23	17	7	1	0	4210700000	105270000
ENSMGAP00000004255 pep:novel chromosome:UMD2:23:3861926:3870470:1 gene:ENSMGAG00000004454 transcript:ENSMGAT00000004968 gene_biotype:protein_coding transcript_biotype:protein_coding	ENSMGAP00000004255 pep:novel chromosome:UMD2:23:3861926:3870470:1 gene:ENSMGAG00000004454 transcript:ENSMGAT00000004968 gene_biotype:protein_coding transcript_biotype:protein_coding	1	1	1	>ENSMGAP00000004255 pep:novel chromosome:UMD2:23:3861926:3870470:1 gene:ENSMGAG00000004454 transcript:ENSMGAT00000004968 gene_biotype:protein_coding transcript_biotype:protein_coding	1	1	1	1	2.4	2.4	2.4	50.371	455	455	9									3										1.4359e-05	2588900	112560
ENSMGAP00000004276 pep:novel scaffold:UMD2:GL424909.1:1158:1716:-1 gene:ENSMGAG00000004485 transcript:ENSMGAT00000004990 gene_biotype:protein_coding transcript_biotype:protein_coding	ENSMGAP00000004276 pep:novel scaffold:UMD2:GL424909.1:1158:1716:-1 gene:ENSMGAG00000004485 transcript:ENSMGAT00000004990 gene_biotype:protein_coding transcript_biotype:protein_coding	3	1	1	>ENSMGAP00000004276 pep:novel scaffold:UMD2:GL424909.1:1158:1716:-1 gene:ENSMGAG00000004485 transcript:ENSMGAT00000004990 gene_biotype:protein_coding transcript_biotype:protein_coding	1	3	1	1	28.7	13	13	12.448	115	115	6.78						2	7												4.1199e-155	117700000	16815000
ENSMGAP00000004285 pep:novel chromosome:UMD2:14:3412392:3421645:1 gene:ENSMGAG00000004478 transcript:ENSMGAT00000004999 gene_biotype:protein_coding transcript_biotype:protein_coding	ENSMGAP00000004285 pep:novel chromosome:UMD2:14:3412392:3421645:1 gene:ENSMGAG00000004478 transcript:ENSMGAT00000004999 gene_biotype:protein_coding transcript_biotype:protein_coding	10	10	10	>ENSMGAP00000004285 pep:novel chromosome:UMD2:14:3412392:3421645:1 gene:ENSMGAG00000004478 transcript:ENSMGAT00000004999 gene_biotype:protein_coding transcript_biotype:protein_coding	1	10	10	10	36.9	36.9	36.9	33.22	295	295	9.55	1	1	2	2	5	3	3	6	23	23	13	13	4	4	2				0	513050000	32066000
ENSMGAP00000004287 pep:novel chromosome:UMD2:21:5245075:5256050:-1 gene:ENSMGAG00000004472 transcript:ENSMGAT00000005001 gene_biotype:protein_coding transcript_biotype:protein_coding	ENSMGAP00000004287 pep:novel chromosome:UMD2:21:5245075:5256050:-1 gene:ENSMGAG00000004472 transcript:ENSMGAT00000005001 gene_biotype:protein_coding transcript_biotype:protein_coding	4	4	4	>ENSMGAP00000004287 pep:novel chromosome:UMD2:21:5245075:5256050:-1 gene:ENSMGAG00000004472 transcript:ENSMGAT00000005001 gene_biotype:protein_coding transcript_biotype:protein_coding	1	4	4	4	8.9	8.9	8.9	69.385	620	620	6.12					1	13	3												1.0244e-44	65021000	2709200
ENSMGAP00000004290 pep:novel chromosome:UMD2:26:5987706:5999683:-1 gene:ENSMGAG00000004423 transcript:ENSMGAT00000005004 gene_biotype:protein_coding transcript_biotype:protein_coding;ENSMGAP00000019160 pep:novel chromosome:UMD2:26:5987598:5999683:-1 gene:ENSMGAG00000004423 transcript:ENSMGAT00000019808 gene_biotype:protein_coding transcript_biotype:protein_coding;REV__ENSMGAP00000004290 pep:novel…	ENSMGAP00000004290 pep:novel chromosome:UMD2:26:5987706:5999683:-1 gene:ENSMGAG00000004423 transcript:ENSMGAT00000005004 gene_biotype:protein_coding transcript_biotype:protein_coding;ENSMGAP00000019160 pep:novel chromosome:UMD2:26:5987598:5999683:-1 gene:ENSMGAG00000004423 transcript:ENSMGAT00000019808 gene_biotype:protein_coding transcript_biotype:protein_coding	11;10;1;1	11;10;1;1	11;10;1;1	>ENSMGAP00000004290 pep:novel chromosome:UMD2:26:5987706:5999683:-1 gene:ENSMGAG00000004423 transcript:ENSMGAT00000005004 gene_biotype:protein_coding transcript_biotype:protein_coding;>ENSMGAP00000019160 pep:novel chromosome:UMD2:26:5987598:5999683:-1 gene	4	11	11	11	15.5	15.5	15.5	106.61	948	948;952;948;952	4	5	10	20	32	14	6	5	1	2										0	186630000	3970900
ENSMGAP00000004389 pep:novel chromosome:UMD2:13:879643:882737:1 gene:ENSMGAG00000004574 transcript:ENSMGAT00000005105 gene_biotype:protein_coding transcript_biotype:protein_coding	ENSMGAP00000004389 pep:novel chromosome:UMD2:13:879643:882737:1 gene:ENSMGAG00000004574 transcript:ENSMGAT00000005105 gene_biotype:protein_coding transcript_biotype:protein_coding	4	4	4	>ENSMGAP00000004389 pep:novel chromosome:UMD2:13:879643:882737:1 gene:ENSMGAG00000004574 transcript:ENSMGAT00000005105 gene_biotype:protein_coding transcript_biotype:protein_coding	1	4	4	4	16	16	16	34.471	300	300	11											13								5.615e-33	10933000	683340
ENSMGAP00000004400 pep:novel chromosome:UMD2:12:4522515:4541830:1 gene:ENSMGAG00000004536 transcript:ENSMGAT00000005116 gene_biotype:protein_coding transcript_biotype:protein_coding;ENSMGAP00000018848 pep:novel chromosome:UMD2:12:4522515:4537991:1 gene:ENSMGAG00000004536 transcript:ENSMGAT00000018318 gene_biotype:protein_coding transcript_biotype:protein_coding;REV__ENSMGAP00000004400 pep:novel c…	ENSMGAP00000004400 pep:novel chromosome:UMD2:12:4522515:4541830:1 gene:ENSMGAG00000004536 transcript:ENSMGAT00000005116 gene_biotype:protein_coding transcript_biotype:protein_coding	20;2;1	20;2;1	20;2;1	>ENSMGAP00000004400 pep:novel chromosome:UMD2:12:4522515:4541830:1 gene:ENSMGAG00000004536 transcript:ENSMGAT00000005116 gene_biotype:protein_coding transcript_biotype:protein_coding	3	20	20	20	59.3	59.3	59.3	38.64	339	339;71;339	9.3	18	11	11	13	5	2	10	12	24	50	100	24	6	2	5	1	7	6	0	2384500000	103680000
ENSMGAP00000004408 pep:novel chromosome:UMD2:10:6733644:6734460:-1 gene:ENSMGAG00000004592 transcript:ENSMGAT00000005125 gene_biotype:protein_coding transcript_biotype:protein_coding	ENSMGAP00000004408 pep:novel chromosome:UMD2:10:6733644:6734460:-1 gene:ENSMGAG00000004592 transcript:ENSMGAT00000005125 gene_biotype:protein_coding transcript_biotype:protein_coding	9	9	9	>ENSMGAP00000004408 pep:novel chromosome:UMD2:10:6733644:6734460:-1 gene:ENSMGAG00000004592 transcript:ENSMGAT00000005125 gene_biotype:protein_coding transcript_biotype:protein_coding	1	9	9	9	67.5	67.5	67.5	18.238	157	157	14.8	1	1	2	2	1						4	5	3	10	23	47	20	7	0	10839000000	1204300000
ENSMGAP00000004416 pep:novel chromosome:UMD2:3:15162429:15166539:-1 gene:ENSMGAG00000004550 transcript:ENSMGAT00000005133 gene_biotype:protein_coding transcript_biotype:protein_coding	ENSMGAP00000004416 pep:novel chromosome:UMD2:3:15162429:15166539:-1 gene:ENSMGAG00000004550 transcript:ENSMGAT00000005133 gene_biotype:protein_coding transcript_biotype:protein_coding	13	13	12	>ENSMGAP00000004416 pep:novel chromosome:UMD2:3:15162429:15166539:-1 gene:ENSMGAG00000004550 transcript:ENSMGAT00000005133 gene_biotype:protein_coding transcript_biotype:protein_coding	1	13	13	12	40.7	40.7	33.2	43.941	388	388	7.09	22	25	36	34	25	16	30	73	71	20	20	15	7	10	5			2	0	17398000000	790820000
ENSMGAP00000004436 pep:novel chromosome:UMD2:3:15175046:15176835:-1 gene:ENSMGAG00000004613 transcript:ENSMGAT00000005153 gene_biotype:protein_coding transcript_biotype:protein_coding	ENSMGAP00000004436 pep:novel chromosome:UMD2:3:15175046:15176835:-1 gene:ENSMGAG00000004613 transcript:ENSMGAT00000005153 gene_biotype:protein_coding transcript_biotype:protein_coding	4	3	3	>ENSMGAP00000004436 pep:novel chromosome:UMD2:3:15175046:15176835:-1 gene:ENSMGAG00000004613 transcript:ENSMGAT00000005153 gene_biotype:protein_coding transcript_biotype:protein_coding	1	4	3	3	26.7	14.2	14.2	26.219	232	232	8.79							1	4	12	2									3.7181e-160	162050000	13504000
ENSMGAP00000004444 pep:novel chromosome:UMD2:22:6427382:6460186:-1 gene:ENSMGAG00000004519 transcript:ENSMGAT00000005161 gene_biotype:protein_coding transcript_biotype:protein_coding	ENSMGAP00000004444 pep:novel chromosome:UMD2:22:6427382:6460186:-1 gene:ENSMGAG00000004519 transcript:ENSMGAT00000005161 gene_biotype:protein_coding transcript_biotype:protein_coding	2	2	2	>ENSMGAP00000004444 pep:novel chromosome:UMD2:22:6427382:6460186:-1 gene:ENSMGAG00000004519 transcript:ENSMGAT00000005161 gene_biotype:protein_coding transcript_biotype:protein_coding	1	2	2	2	4.5	4.5	4.5	53.823	466	466	4.69	5	8	9	15	9	12	10	2	4										1.9969e-09	413150000	25822000
ENSMGAP00000004472 pep:novel chromosome:UMD2:2:7525117:7530032:1 gene:ENSMGAG00000004611 transcript:ENSMGAT00000005189 gene_biotype:protein_coding transcript_biotype:protein_coding	ENSMGAP00000004472 pep:novel chromosome:UMD2:2:7525117:7530032:1 gene:ENSMGAG00000004611 transcript:ENSMGAT00000005189 gene_biotype:protein_coding transcript_biotype:protein_coding	2	2	2	>ENSMGAP00000004472 pep:novel chromosome:UMD2:2:7525117:7530032:1 gene:ENSMGAG00000004611 transcript:ENSMGAT00000005189 gene_biotype:protein_coding transcript_biotype:protein_coding	1	2	2	2	13.4	13.4	13.4	22.279	202	202	13.8											4	5	4	9	6	1	1	2	9.7007e-18	82876000	5525100
ENSMGAP00000004474 pep:novel chromosome:UMD2:15:9956854:9964454:-1 gene:ENSMGAG00000004631 transcript:ENSMGAT00000005191 gene_biotype:protein_coding transcript_biotype:protein_coding	ENSMGAP00000004474 pep:novel chromosome:UMD2:15:9956854:9964454:-1 gene:ENSMGAG00000004631 transcript:ENSMGAT00000005191 gene_biotype:protein_coding transcript_biotype:protein_coding	9	9	9	>ENSMGAP00000004474 pep:novel chromosome:UMD2:15:9956854:9964454:-1 gene:ENSMGAG00000004631 transcript:ENSMGAT00000005191 gene_biotype:protein_coding transcript_biotype:protein_coding	1	9	9	9	10	10	10	141.11	1296	1296	2.76	9	13	38	10	2														0	422470000	12071000
ENSMGAP00000004530 pep:novel chromosome:UMD2:14:3968167:4044761:1 gene:ENSMGAG00000004661 transcript:ENSMGAT00000005248 gene_biotype:protein_coding transcript_biotype:protein_coding;ENSMGAP00000019682 pep:novel chromosome:UMD2:2:19197455:19197786:-1 gene:ENSMGAG00000016561 transcript:ENSMGAT00000020178 gene_biotype:protein_coding transcript_biotype:protein_coding;ENSMGAP00000011767 pep:novel chro…	ENSMGAP00000004530 pep:novel chromosome:UMD2:14:3968167:4044761:1 gene:ENSMGAG00000004661 transcript:ENSMGAT00000005248 gene_biotype:protein_coding transcript_biotype:protein_coding	4;1;1;1;1	4;1;1;1;1	4;1;1;1;1	>ENSMGAP00000004530 pep:novel chromosome:UMD2:14:3968167:4044761:1 gene:ENSMGAG00000004661 transcript:ENSMGAT00000005248 gene_biotype:protein_coding transcript_biotype:protein_coding	5	4	4	4	5.4	5.4	5.4	101.56	912	912;67;1042;1172;1252	2.97	12	10	5	4													1	1	9.9815e-159	57281000	1332100
ENSMGAP00000004544 pep:novel scaffold:UMD2:GL425099.1:240:995:1 gene:ENSMGAG00000004720 transcript:ENSMGAT00000005263 gene_biotype:protein_coding transcript_biotype:protein_coding;ENSMGAP00000010136 pep:novel chromosome:UMD2:12:18202837:18212024:1 gene:ENSMGAG00000009797 transcript:ENSMGAT00000010982 gene_biotype:protein_coding transcript_biotype:protein_coding	ENSMGAP00000004544 pep:novel scaffold:UMD2:GL425099.1:240:995:1 gene:ENSMGAG00000004720 transcript:ENSMGAT00000005263 gene_biotype:protein_coding transcript_biotype:protein_coding;ENSMGAP00000010136 pep:novel chromosome:UMD2:12:18202837:18212024:1 gene:ENSMGAG00000009797 transcript:ENSMGAT00000010982 gene_biotype:protein_coding transcript_biotype:protein_coding	1;1	1;1	1;1	>ENSMGAP00000004544 pep:novel scaffold:UMD2:GL425099.1:240:995:1 gene:ENSMGAG00000004720 transcript:ENSMGAT00000005263 gene_biotype:protein_coding transcript_biotype:protein_coding;>ENSMGAP00000010136 pep:novel chromosome:UMD2:12:18202837:18212024:1 gene:E	2	1	1	1	5.9	5.9	5.9	18.668	169	169;207	14.3														5	2				1.0298e-11	13889000	1388900
ENSMGAP00000004553 pep:novel chromosome:UMD2:Z:33545875:33580538:-1 gene:ENSMGAG00000004727 transcript:ENSMGAT00000005272 gene_biotype:protein_coding transcript_biotype:protein_coding	ENSMGAP00000004553 pep:novel chromosome:UMD2:Z:33545875:33580538:-1 gene:ENSMGAG00000004727 transcript:ENSMGAT00000005272 gene_biotype:protein_coding transcript_biotype:protein_coding	17	17	17	>ENSMGAP00000004553 pep:novel chromosome:UMD2:Z:33545875:33580538:-1 gene:ENSMGAG00000004727 transcript:ENSMGAT00000005272 gene_biotype:protein_coding transcript_biotype:protein_coding	1	17	17	17	17.9	17.9	17.9	144.05	1261	1261	2.32	40	56	56	16	2														0	738920000	10866000
ENSMGAP00000008829 pep:novel chromosome:UMD2:13:19051872:19054941:1 gene:ENSMGAG00000008594 transcript:ENSMGAT00000009634 gene_biotype:protein_coding transcript_biotype:protein_coding;ENSMGAP00000004589 pep:novel chromosome:UMD2:3:15244480:15257712:1 gene:ENSMGAG00000004729 transcript:ENSMGAT00000005309 gene_biotype:protein_coding transcript_biotype:protein_coding;ENSMGAP00000016365 pep:novel chr…	ENSMGAP00000008829 pep:novel chromosome:UMD2:13:19051872:19054941:1 gene:ENSMGAG00000008594 transcript:ENSMGAT00000009634 gene_biotype:protein_coding transcript_biotype:protein_coding;ENSMGAP00000004589 pep:novel chromosome:UMD2:3:15244480:15257712:1 gene:ENSMGAG00000004729 transcript:ENSMGAT00000005309 gene_biotype:protein_coding transcript_biotype:protein_coding;ENSMGAP00000016365 pep:novel chr…	1;1;1	1;1;1	1;1;1	>ENSMGAP00000008829 pep:novel chromosome:UMD2:13:19051872:19054941:1 gene:ENSMGAG00000008594 transcript:ENSMGAT00000009634 gene_biotype:protein_coding transcript_biotype:protein_coding;>ENSMGAP00000004589 pep:novel chromosome:UMD2:3:15244480:15257712:1 gen	3	1	1	1	3	3	3	44.82	401	401;445;688	8.8								1	4										0.00016892	5740700	260940
ENSMGAP00000004590 pep:novel chromosome:UMD2:21:5541500:5550877:1 gene:ENSMGAG00000004712 transcript:ENSMGAT00000005310 gene_biotype:protein_coding transcript_biotype:protein_coding	ENSMGAP00000004590 pep:novel chromosome:UMD2:21:5541500:5550877:1 gene:ENSMGAG00000004712 transcript:ENSMGAT00000005310 gene_biotype:protein_coding transcript_biotype:protein_coding	5	4	4	>ENSMGAP00000004590 pep:novel chromosome:UMD2:21:5541500:5550877:1 gene:ENSMGAG00000004712 transcript:ENSMGAT00000005310 gene_biotype:protein_coding transcript_biotype:protein_coding	1	5	4	4	28.6	24.2	24.2	26.209	231	231	12.3											3	20	11	1					0	52642000	4386800
ENSMGAP00000008111 pep:novel chromosome:UMD2:1:48883957:48884425:1 gene:ENSMGAG00000007950 transcript:ENSMGAT00000008900 gene_biotype:protein_coding transcript_biotype:protein_coding;ENSMGAP00000004612 pep:novel chromosome:UMD2:20:4713101:4714261:1 gene:ENSMGAG00000004778 transcript:ENSMGAT00000005332 gene_biotype:protein_coding transcript_biotype:protein_coding;ENSMGAP00000012438 pep:novel chrom…	ENSMGAP00000008111 pep:novel chromosome:UMD2:1:48883957:48884425:1 gene:ENSMGAG00000007950 transcript:ENSMGAT00000008900 gene_biotype:protein_coding transcript_biotype:protein_coding;ENSMGAP00000004612 pep:novel chromosome:UMD2:20:4713101:4714261:1 gene:ENSMGAG00000004778 transcript:ENSMGAT00000005332 gene_biotype:protein_coding transcript_biotype:protein_coding;ENSMGAP00000012438 pep:novel chrom…	2;2;2;2	2;2;2;2	2;2;2;2	>ENSMGAP00000008111 pep:novel chromosome:UMD2:1:48883957:48884425:1 gene:ENSMGAG00000007950 transcript:ENSMGAT00000008900 gene_biotype:protein_coding transcript_biotype:protein_coding;>ENSMGAP00000004612 pep:novel chromosome:UMD2:20:4713101:4714261:1 gene:	4	2	2	2	10.3	10.3	10.3	15.388	136	136;136;137;139	11.7	3	1					1	1						1	3	2	2	3	3.4462e-06	102760000	25689000
ENSMGAP00000004613 pep:novel chromosome:UMD2:8:12512325:12537554:1 gene:ENSMGAG00000004666 transcript:ENSMGAT00000005333 gene_biotype:protein_coding transcript_biotype:protein_coding;ENSMGAP00000019359 pep:novel chromosome:UMD2:8:12512589:12516893:1 gene:ENSMGAG00000004666 transcript:ENSMGAT00000018754 gene_biotype:protein_coding transcript_biotype:protein_coding	ENSMGAP00000004613 pep:novel chromosome:UMD2:8:12512325:12537554:1 gene:ENSMGAG00000004666 transcript:ENSMGAT00000005333 gene_biotype:protein_coding transcript_biotype:protein_coding;ENSMGAP00000019359 pep:novel chromosome:UMD2:8:12512589:12516893:1 gene:ENSMGAG00000004666 transcript:ENSMGAT00000018754 gene_biotype:protein_coding transcript_biotype:protein_coding	14;9	14;9	14;9	>ENSMGAP00000004613 pep:novel chromosome:UMD2:8:12512325:12537554:1 gene:ENSMGAG00000004666 transcript:ENSMGAT00000005333 gene_biotype:protein_coding transcript_biotype:protein_coding;>ENSMGAP00000019359 pep:novel chromosome:UMD2:8:12512589:12516893:1 gene	2	14	14	14	33.6	33.6	33.6	63.282	565	565;243	7.7	12	16	19	23	14	23	93	64	24	14	12	12	5	4	8	2	10	9	0	4456500000	135040000
ENSMGAP00000004627 pep:novel scaffold:UMD2:GL425131.1:35:567:1 gene:ENSMGAG00000004787 transcript:ENSMGAT00000005347 gene_biotype:protein_coding transcript_biotype:protein_coding;ENSMGAP00000001054 pep:novel scaffold:UMD2:GL424262.1:919:1268:-1 gene:ENSMGAG00000001593 transcript:ENSMGAT00000001705 gene_biotype:protein_coding transcript_biotype:protein_coding;ENSMGAP00000019291 pep:novel scaffold:…	ENSMGAP00000004627 pep:novel scaffold:UMD2:GL425131.1:35:567:1 gene:ENSMGAG00000004787 transcript:ENSMGAT00000005347 gene_biotype:protein_coding transcript_biotype:protein_coding;ENSMGAP00000001054 pep:novel scaffold:UMD2:GL424262.1:919:1268:-1 gene:ENSMGAG00000001593 transcript:ENSMGAT00000001705 gene_biotype:protein_coding transcript_biotype:protein_coding;ENSMGAP00000019291 pep:novel scaffold:…	3;2;2	1;0;0	1;0;0	>ENSMGAP00000004627 pep:novel scaffold:UMD2:GL425131.1:35:567:1 gene:ENSMGAG00000004787 transcript:ENSMGAT00000005347 gene_biotype:protein_coding transcript_biotype:protein_coding;>ENSMGAP00000001054 pep:novel scaffold:UMD2:GL424262.1:919:1268:-1 gene:ENSM	3	3	1	1	26.6	12.1	12.1	12.638	124	124;96;120	6.88						1	7												7.0311e-146	24699000	4116500
ENSMGAP00000004638 pep:novel chromosome:UMD2:15:10143431:10152810:1 gene:ENSMGAG00000004801 transcript:ENSMGAT00000005359 gene_biotype:protein_coding transcript_biotype:protein_coding	ENSMGAP00000004638 pep:novel chromosome:UMD2:15:10143431:10152810:1 gene:ENSMGAG00000004801 transcript:ENSMGAT00000005359 gene_biotype:protein_coding transcript_biotype:protein_coding	10	10	9	>ENSMGAP00000004638 pep:novel chromosome:UMD2:15:10143431:10152810:1 gene:ENSMGAG00000004801 transcript:ENSMGAT00000005359 gene_biotype:protein_coding transcript_biotype:protein_coding	1	10	10	9	36.1	36.1	34	52.277	474	474	7.93	1	2	1	2	1	1	4	29	31	1	1								0	615510000	26761000
ENSMGAP00000019272 pep:novel chromosome:UMD2:15:10162842:10168314:1 gene:ENSMGAG00000004813 transcript:ENSMGAT00000020157 gene_biotype:protein_coding transcript_biotype:protein_coding;ENSMGAP00000004655 pep:novel chromosome:UMD2:15:10162842:10168314:1 gene:ENSMGAG00000004813 transcript:ENSMGAT00000005376 gene_biotype:protein_coding transcript_biotype:protein_coding	ENSMGAP00000019272 pep:novel chromosome:UMD2:15:10162842:10168314:1 gene:ENSMGAG00000004813 transcript:ENSMGAT00000020157 gene_biotype:protein_coding transcript_biotype:protein_coding;ENSMGAP00000004655 pep:novel chromosome:UMD2:15:10162842:10168314:1 gene:ENSMGAG00000004813 transcript:ENSMGAT00000005376 gene_biotype:protein_coding transcript_biotype:protein_coding	10;10	10;10	10;10	>ENSMGAP00000019272 pep:novel chromosome:UMD2:15:10162842:10168314:1 gene:ENSMGAG00000004813 transcript:ENSMGAT00000020157 gene_biotype:protein_coding transcript_biotype:protein_coding;>ENSMGAP00000004655 pep:novel chromosome:UMD2:15:10162842:10168314:1 ge	2	10	10	10	52.6	52.6	52.6	22.651	209	209;210	11.3								1	16	43	43	36	11	4			10		0	1856700000	168790000
ENSMGAP00000004657 pep:novel chromosome:UMD2:23:4339465:4343849:1 gene:ENSMGAG00000004820 transcript:ENSMGAT00000005378 gene_biotype:protein_coding transcript_biotype:protein_coding	ENSMGAP00000004657 pep:novel chromosome:UMD2:23:4339465:4343849:1 gene:ENSMGAG00000004820 transcript:ENSMGAT00000005378 gene_biotype:protein_coding transcript_biotype:protein_coding	5	5	5	>ENSMGAP00000004657 pep:novel chromosome:UMD2:23:4339465:4343849:1 gene:ENSMGAG00000004820 transcript:ENSMGAT00000005378 gene_biotype:protein_coding transcript_biotype:protein_coding	1	5	5	5	14.9	14.9	14.9	40.286	348	348	9.36									18	10									1.4905e-37	73797000	4099800
ENSMGAP00000004677 pep:novel chromosome:UMD2:30:3174683:3189338:1 gene:ENSMGAG00000004780 transcript:ENSMGAT00000005398 gene_biotype:protein_coding transcript_biotype:protein_coding	ENSMGAP00000004677 pep:novel chromosome:UMD2:30:3174683:3189338:1 gene:ENSMGAG00000004780 transcript:ENSMGAT00000005398 gene_biotype:protein_coding transcript_biotype:protein_coding	1	1	1	>ENSMGAP00000004677 pep:novel chromosome:UMD2:30:3174683:3189338:1 gene:ENSMGAG00000004780 transcript:ENSMGAT00000005398 gene_biotype:protein_coding transcript_biotype:protein_coding	1	1	1	1	1.4	1.4	1.4	83.319	761	761	7							1												8.6464e-05	1723000	50676
ENSMGAP00000009779 pep:novel scaffold:UMD2:GL428891.1:24576:27069:1 gene:ENSMGAG00000009472 transcript:ENSMGAT00000010614 gene_biotype:protein_coding transcript_biotype:protein_coding;ENSMGAP00000004689 pep:novel chromosome:UMD2:9:9121601:9128028:1 gene:ENSMGAG00000004852 transcript:ENSMGAT00000005410 gene_biotype:protein_coding transcript_biotype:protein_coding	ENSMGAP00000009779 pep:novel scaffold:UMD2:GL428891.1:24576:27069:1 gene:ENSMGAG00000009472 transcript:ENSMGAT00000010614 gene_biotype:protein_coding transcript_biotype:protein_coding;ENSMGAP00000004689 pep:novel chromosome:UMD2:9:9121601:9128028:1 gene:ENSMGAG00000004852 transcript:ENSMGAT00000005410 gene_biotype:protein_coding transcript_biotype:protein_coding	1;1	1;1	1;1	>ENSMGAP00000009779 pep:novel scaffold:UMD2:GL428891.1:24576:27069:1 gene:ENSMGAG00000009472 transcript:ENSMGAT00000010614 gene_biotype:protein_coding transcript_biotype:protein_coding;>ENSMGAP00000004689 pep:novel chromosome:UMD2:9:9121601:9128028:1 gene:	2	1	1	1	12.8	12.8	12.8	8.9859	86	86;98	6						1													5.6133e-07	51874000	17291000
ENSMGAP00000009166 pep:novel chromosome:UMD2:28:3507669:3549431:1 gene:ENSMGAG00000004831 transcript:ENSMGAT00000009982 gene_biotype:protein_coding transcript_biotype:protein_coding;ENSMGAP00000009162 pep:novel chromosome:UMD2:1:25559537:25574582:-1 gene:ENSMGAG00000008904 transcript:ENSMGAT00000009978 gene_biotype:protein_coding transcript_biotype:protein_coding;ENSMGAP00000004711 pep:novel chro…	ENSMGAP00000009166 pep:novel chromosome:UMD2:28:3507669:3549431:1 gene:ENSMGAG00000004831 transcript:ENSMGAT00000009982 gene_biotype:protein_coding transcript_biotype:protein_coding;ENSMGAP00000009162 pep:novel chromosome:UMD2:1:25559537:25574582:-1 gene:ENSMGAG00000008904 transcript:ENSMGAT00000009978 gene_biotype:protein_coding transcript_biotype:protein_coding;ENSMGAP00000004711 pep:novel chro…	1;1;1	1;1;1	1;1;1	>ENSMGAP00000009166 pep:novel chromosome:UMD2:28:3507669:3549431:1 gene:ENSMGAG00000004831 transcript:ENSMGAT00000009982 gene_biotype:protein_coding transcript_biotype:protein_coding;>ENSMGAP00000009162 pep:novel chromosome:UMD2:1:25559537:25574582:-1 gene	3	1	1	1	3.7	3.7	3.7	31.407	273	273;273;287	11.2											5	1							0.00015767	22377000	1864700
ENSMGAP00000004724 pep:novel chromosome:UMD2:22:6998932:7007658:1 gene:ENSMGAG00000004880 transcript:ENSMGAT00000005445 gene_biotype:protein_coding transcript_biotype:protein_coding	ENSMGAP00000004724 pep:novel chromosome:UMD2:22:6998932:7007658:1 gene:ENSMGAG00000004880 transcript:ENSMGAT00000005445 gene_biotype:protein_coding transcript_biotype:protein_coding	4	4	4	>ENSMGAP00000004724 pep:novel chromosome:UMD2:22:6998932:7007658:1 gene:ENSMGAG00000004880 transcript:ENSMGAT00000005445 gene_biotype:protein_coding transcript_biotype:protein_coding	1	4	4	4	37.4	37.4	37.4	20.939	187	187	15												1	4	1			6		7.3286e-122	60265000	6696200
ENSMGAP00000004737 pep:novel scaffold:UMD2:GL425187.1:57065:58136:-1 gene:ENSMGAG00000004892 transcript:ENSMGAT00000005458 gene_biotype:protein_coding transcript_biotype:protein_coding	ENSMGAP00000004737 pep:novel scaffold:UMD2:GL425187.1:57065:58136:-1 gene:ENSMGAG00000004892 transcript:ENSMGAT00000005458 gene_biotype:protein_coding transcript_biotype:protein_coding	1	1	1	>ENSMGAP00000004737 pep:novel scaffold:UMD2:GL425187.1:57065:58136:-1 gene:ENSMGAG00000004892 transcript:ENSMGAT00000005458 gene_biotype:protein_coding transcript_biotype:protein_coding	1	1	1	1	5.6	5.6	5.6	20.716	197	197	7							1												3.0634e-12	2828800	314310
ENSMGAP00000004747 pep:novel scaffold:UMD2:GL425207.1:934:1794:-1 gene:ENSMGAG00000004905 transcript:ENSMGAT00000005468 gene_biotype:protein_coding transcript_biotype:protein_coding	ENSMGAP00000004747 pep:novel scaffold:UMD2:GL425207.1:934:1794:-1 gene:ENSMGAG00000004905 transcript:ENSMGAT00000005468 gene_biotype:protein_coding transcript_biotype:protein_coding	1	1	1	>ENSMGAP00000004747 pep:novel scaffold:UMD2:GL425207.1:934:1794:-1 gene:ENSMGAG00000004905 transcript:ENSMGAT00000005468 gene_biotype:protein_coding transcript_biotype:protein_coding	1	1	1	1	9.5	9.5	9.5	19.983	169	169	9									4										2.2414e-12	10842000	2168400
ENSMGAP00000004753 pep:novel scaffold:UMD2:GL425210.1:6722:7944:1 gene:ENSMGAG00000004912 transcript:ENSMGAT00000005475 gene_biotype:protein_coding transcript_biotype:protein_coding	ENSMGAP00000004753 pep:novel scaffold:UMD2:GL425210.1:6722:7944:1 gene:ENSMGAG00000004912 transcript:ENSMGAT00000005475 gene_biotype:protein_coding transcript_biotype:protein_coding	2	2	2	>ENSMGAP00000004753 pep:novel scaffold:UMD2:GL425210.1:6722:7944:1 gene:ENSMGAG00000004912 transcript:ENSMGAT00000005475 gene_biotype:protein_coding transcript_biotype:protein_coding	1	2	2	2	16	16	16	10.448	94	94	17.6																	6	8	1.84e-98	55433000	13858000
ENSMGAP00000004774 pep:novel chromosome:UMD2:2:7966481:7973469:-1 gene:ENSMGAG00000004885 transcript:ENSMGAT00000005496 gene_biotype:protein_coding transcript_biotype:protein_coding	ENSMGAP00000004774 pep:novel chromosome:UMD2:2:7966481:7973469:-1 gene:ENSMGAG00000004885 transcript:ENSMGAT00000005496 gene_biotype:protein_coding transcript_biotype:protein_coding	5	5	5	>ENSMGAP00000004774 pep:novel chromosome:UMD2:2:7966481:7973469:-1 gene:ENSMGAG00000004885 transcript:ENSMGAT00000005496 gene_biotype:protein_coding transcript_biotype:protein_coding	1	5	5	5	21.6	21.6	21.6	36.54	334	334	11.1										1	18	4							8.649e-93	90684000	6045600
ENSMGAP00000004837 pep:novel chromosome:UMD2:14:4832661:4882235:-1 gene:ENSMGAG00000004964 transcript:ENSMGAT00000005559 gene_biotype:protein_coding transcript_biotype:protein_coding	ENSMGAP00000004837 pep:novel chromosome:UMD2:14:4832661:4882235:-1 gene:ENSMGAG00000004964 transcript:ENSMGAT00000005559 gene_biotype:protein_coding transcript_biotype:protein_coding	3	3	3	>ENSMGAP00000004837 pep:novel chromosome:UMD2:14:4832661:4882235:-1 gene:ENSMGAG00000004964 transcript:ENSMGAT00000005559 gene_biotype:protein_coding transcript_biotype:protein_coding	1	3	3	3	26	26	26	20.455	177	177	14														6					3.3712e-89	27436000	2743600
ENSMGAP00000004872 pep:novel chromosome:UMD2:30:3273978:3276882:-1 gene:ENSMGAG00000005001 transcript:ENSMGAT00000005594 gene_biotype:protein_coding transcript_biotype:protein_coding;ENSMGAP00000017612 pep:novel chromosome:UMD2:30:3274685:3276882:-1 gene:ENSMGAG00000005001 transcript:ENSMGAT00000018704 gene_biotype:protein_coding transcript_biotype:protein_coding;ENSMGAP00000019028 pep:novel chro…	ENSMGAP00000004872 pep:novel chromosome:UMD2:30:3273978:3276882:-1 gene:ENSMGAG00000005001 transcript:ENSMGAT00000005594 gene_biotype:protein_coding transcript_biotype:protein_coding;ENSMGAP00000017612 pep:novel chromosome:UMD2:30:3274685:3276882:-1 gene:ENSMGAG00000005001 transcript:ENSMGAT00000018704 gene_biotype:protein_coding transcript_biotype:protein_coding;ENSMGAP00000019028 pep:novel chro…	2;2;2;2;2	2;2;2;2;2	2;2;2;2;2	>ENSMGAP00000004872 pep:novel chromosome:UMD2:30:3273978:3276882:-1 gene:ENSMGAG00000005001 transcript:ENSMGAT00000005594 gene_biotype:protein_coding transcript_biotype:protein_coding;>ENSMGAP00000017612 pep:novel chromosome:UMD2:30:3274685:3276882:-1 gene	5	2	2	2	14.5	14.5	14.5	22.072	200	200;203;229;233;239	12.5											7	9	5	8					1.745e-198	82447000	13741000
ENSMGAP00000004966 pep:novel chromosome:UMD2:19:5825235:5828326:1 gene:ENSMGAG00000005072 transcript:ENSMGAT00000005691 gene_biotype:protein_coding transcript_biotype:protein_coding	ENSMGAP00000004966 pep:novel chromosome:UMD2:19:5825235:5828326:1 gene:ENSMGAG00000005072 transcript:ENSMGAT00000005691 gene_biotype:protein_coding transcript_biotype:protein_coding	12	12	12	>ENSMGAP00000004966 pep:novel chromosome:UMD2:19:5825235:5828326:1 gene:ENSMGAG00000005072 transcript:ENSMGAT00000005691 gene_biotype:protein_coding transcript_biotype:protein_coding	1	12	12	12	43.4	43.4	43.4	37.752	339	339	9.5	4	3	6	8	3	3	6	4	10	43	41	20	11	4					0	693110000	34656000
ENSMGAP00000004982 pep:novel chromosome:UMD2:13:7394740:7482249:1 gene:ENSMGAG00000005101 transcript:ENSMGAT00000005707 gene_biotype:protein_coding transcript_biotype:protein_coding	ENSMGAP00000004982 pep:novel chromosome:UMD2:13:7394740:7482249:1 gene:ENSMGAG00000005101 transcript:ENSMGAT00000005707 gene_biotype:protein_coding transcript_biotype:protein_coding	6	6	6	>ENSMGAP00000004982 pep:novel chromosome:UMD2:13:7394740:7482249:1 gene:ENSMGAG00000005101 transcript:ENSMGAT00000005707 gene_biotype:protein_coding transcript_biotype:protein_coding	1	6	6	6	12.6	12.6	12.6	61.1	546	546	6.81					5	22	16	2	3	2	2								3.1988e-264	285220000	14261000
ENSMGAP00000004984 pep:novel chromosome:UMD2:12:6133334:6188513:1 gene:ENSMGAG00000005112 transcript:ENSMGAT00000005709 gene_biotype:protein_coding transcript_biotype:protein_coding	ENSMGAP00000004984 pep:novel chromosome:UMD2:12:6133334:6188513:1 gene:ENSMGAG00000005112 transcript:ENSMGAT00000005709 gene_biotype:protein_coding transcript_biotype:protein_coding	5	5	5	>ENSMGAP00000004984 pep:novel chromosome:UMD2:12:6133334:6188513:1 gene:ENSMGAG00000005112 transcript:ENSMGAT00000005709 gene_biotype:protein_coding transcript_biotype:protein_coding	1	5	5	5	9.7	9.7	9.7	72.81	649	649	4.47	2	3	5	14	6												2		2.0057e-31	65415000	1721500
ENSMGAP00000004995 pep:novel chromosome:UMD2:19:5832551:5835237:-1 gene:ENSMGAG00000005102 transcript:ENSMGAT00000005720 gene_biotype:protein_coding transcript_biotype:protein_coding	ENSMGAP00000004995 pep:novel chromosome:UMD2:19:5832551:5835237:-1 gene:ENSMGAG00000005102 transcript:ENSMGAT00000005720 gene_biotype:protein_coding transcript_biotype:protein_coding	2	2	2	>ENSMGAP00000004995 pep:novel chromosome:UMD2:19:5832551:5835237:-1 gene:ENSMGAG00000005102 transcript:ENSMGAT00000005720 gene_biotype:protein_coding transcript_biotype:protein_coding	1	2	2	2	7.4	7.4	7.4	32.409	282	282	11											4								1.4163e-26	6538800	384640
ENSMGAP00000005015 pep:novel chromosome:UMD2:6:8413286:8454944:1 gene:ENSMGAG00000005121 transcript:ENSMGAT00000005741 gene_biotype:protein_coding transcript_biotype:protein_coding	ENSMGAP00000005015 pep:novel chromosome:UMD2:6:8413286:8454944:1 gene:ENSMGAG00000005121 transcript:ENSMGAT00000005741 gene_biotype:protein_coding transcript_biotype:protein_coding	1	1	1	>ENSMGAP00000005015 pep:novel chromosome:UMD2:6:8413286:8454944:1 gene:ENSMGAG00000005121 transcript:ENSMGAT00000005741 gene_biotype:protein_coding transcript_biotype:protein_coding	1	1	1	1	3.4	3.4	3.4	36.747	326	326	13.3													2	1					0.00015196	3154600	225330
ENSMGAP00000005068 pep:novel chromosome:UMD2:29:3727839:3729691:-1 gene:ENSMGAG00000005174 transcript:ENSMGAT00000005795 gene_biotype:protein_coding transcript_biotype:protein_coding	ENSMGAP00000005068 pep:novel chromosome:UMD2:29:3727839:3729691:-1 gene:ENSMGAG00000005174 transcript:ENSMGAT00000005795 gene_biotype:protein_coding transcript_biotype:protein_coding	1	1	1	>ENSMGAP00000005068 pep:novel chromosome:UMD2:29:3727839:3729691:-1 gene:ENSMGAG00000005174 transcript:ENSMGAT00000005795 gene_biotype:protein_coding transcript_biotype:protein_coding	1	1	1	1	10.6	10.6	10.6	14.966	141	141	18																		1	2.3336e-12	7296300	810700
ENSMGAP00000005090 pep:novel chromosome:UMD2:29:3737902:3752286:1 gene:ENSMGAG00000005196 transcript:ENSMGAT00000005819 gene_biotype:protein_coding transcript_biotype:protein_coding	ENSMGAP00000005090 pep:novel chromosome:UMD2:29:3737902:3752286:1 gene:ENSMGAG00000005196 transcript:ENSMGAT00000005819 gene_biotype:protein_coding transcript_biotype:protein_coding	1	1	1	>ENSMGAP00000005090 pep:novel chromosome:UMD2:29:3737902:3752286:1 gene:ENSMGAG00000005196 transcript:ENSMGAT00000005819 gene_biotype:protein_coding transcript_biotype:protein_coding	1	1	1	1	5.5	5.5	5.5	27.42	238	238	11											2								4.8294e-15	1411400	100810
ENSMGAP00000005097 pep:novel chromosome:UMD2:2:8854086:8859336:-1 gene:ENSMGAG00000005193 transcript:ENSMGAT00000005826 gene_biotype:protein_coding transcript_biotype:protein_coding	ENSMGAP00000005097 pep:novel chromosome:UMD2:2:8854086:8859336:-1 gene:ENSMGAG00000005193 transcript:ENSMGAT00000005826 gene_biotype:protein_coding transcript_biotype:protein_coding	2	2	2	>ENSMGAP00000005097 pep:novel chromosome:UMD2:2:8854086:8859336:-1 gene:ENSMGAG00000005193 transcript:ENSMGAT00000005826 gene_biotype:protein_coding transcript_biotype:protein_coding	1	2	2	2	10.6	10.6	10.6	34.437	310	310	11.2										1	6	3							1.724e-28	14033000	1169400
ENSMGAP00000005101 pep:novel chromosome:UMD2:10:7207873:7276858:-1 gene:ENSMGAG00000005185 transcript:ENSMGAT00000005830 gene_biotype:protein_coding transcript_biotype:protein_coding	ENSMGAP00000005101 pep:novel chromosome:UMD2:10:7207873:7276858:-1 gene:ENSMGAG00000005185 transcript:ENSMGAT00000005830 gene_biotype:protein_coding transcript_biotype:protein_coding	1	1	1	>ENSMGAP00000005101 pep:novel chromosome:UMD2:10:7207873:7276858:-1 gene:ENSMGAG00000005185 transcript:ENSMGAT00000005830 gene_biotype:protein_coding transcript_biotype:protein_coding	1	1	1	1	1.8	1.8	1.8	68.698	616	616	10										1									0.00019563	7568900	261000
ENSMGAP00000005136 pep:novel chromosome:UMD2:21:5794978:5800668:1 gene:ENSMGAG00000005251 transcript:ENSMGAT00000005866 gene_biotype:protein_coding transcript_biotype:protein_coding	ENSMGAP00000005136 pep:novel chromosome:UMD2:21:5794978:5800668:1 gene:ENSMGAG00000005251 transcript:ENSMGAT00000005866 gene_biotype:protein_coding transcript_biotype:protein_coding	17	17	17	>ENSMGAP00000005136 pep:novel chromosome:UMD2:21:5794978:5800668:1 gene:ENSMGAG00000005251 transcript:ENSMGAT00000005866 gene_biotype:protein_coding transcript_biotype:protein_coding	1	17	17	17	50.4	50.4	50.4	51.689	462	462	6.81	41	44	54	62	63	80	109	64	58	30	33	24	17	12	9	6	7	3	0	42307000000	2350400000
ENSMGAP00000008444 pep:novel chromosome:UMD2:16:9131969:9138559:-1 gene:ENSMGAG00000008255 transcript:ENSMGAT00000009241 gene_biotype:protein_coding transcript_biotype:protein_coding;ENSMGAP00000005147 pep:novel chromosome:UMD2:20:5003742:5005911:-1 gene:ENSMGAG00000005256 transcript:ENSMGAT00000005878 gene_biotype:protein_coding transcript_biotype:protein_coding;ENSMGAP00000013269 pep:novel chro…	ENSMGAP00000008444 pep:novel chromosome:UMD2:16:9131969:9138559:-1 gene:ENSMGAG00000008255 transcript:ENSMGAT00000009241 gene_biotype:protein_coding transcript_biotype:protein_coding;ENSMGAP00000005147 pep:novel chromosome:UMD2:20:5003742:5005911:-1 gene:ENSMGAG00000005256 transcript:ENSMGAT00000005878 gene_biotype:protein_coding transcript_biotype:protein_coding;ENSMGAP00000013269 pep:novel chro…	1;1;1	1;1;1	1;1;1	>ENSMGAP00000008444 pep:novel chromosome:UMD2:16:9131969:9138559:-1 gene:ENSMGAG00000008255 transcript:ENSMGAT00000009241 gene_biotype:protein_coding transcript_biotype:protein_coding;>ENSMGAP00000005147 pep:novel chromosome:UMD2:20:5003742:5005911:-1 gene	3	1	1	1	4.4	4.4	4.4	20.335	181	181;189;192	6	1	3												1	1				0.0058719	16991000	2427300
ENSMGAP00000005175 pep:novel chromosome:UMD2:21:5804658:5811459:1 gene:ENSMGAG00000005264 transcript:ENSMGAT00000005906 gene_biotype:protein_coding transcript_biotype:protein_coding;CON__Q95121	ENSMGAP00000005175 pep:novel chromosome:UMD2:21:5804658:5811459:1 gene:ENSMGAG00000005264 transcript:ENSMGAT00000005906 gene_biotype:protein_coding transcript_biotype:protein_coding	26;1	26;1	26;1	>ENSMGAP00000005175 pep:novel chromosome:UMD2:21:5804658:5811459:1 gene:ENSMGAG00000005264 transcript:ENSMGAT00000005906 gene_biotype:protein_coding transcript_biotype:protein_coding	2	26	26	26	58.7	58.7	58.7	47.097	421	421;416	8.09	49	61	65	71	62	55	55	62	159	98	52	51	41	45	28	9	19	13	0	52282000000	2091300000
ENSMGAP00000005200 pep:novel chromosome:UMD2:20:5064871:5070099:1 gene:ENSMGAG00000005309 transcript:ENSMGAT00000005932 gene_biotype:protein_coding transcript_biotype:protein_coding	ENSMGAP00000005200 pep:novel chromosome:UMD2:20:5064871:5070099:1 gene:ENSMGAG00000005309 transcript:ENSMGAT00000005932 gene_biotype:protein_coding transcript_biotype:protein_coding	7	7	7	>ENSMGAP00000005200 pep:novel chromosome:UMD2:20:5064871:5070099:1 gene:ENSMGAG00000005309 transcript:ENSMGAT00000005932 gene_biotype:protein_coding transcript_biotype:protein_coding	1	7	7	7	27.3	27.3	27.3	39.362	352	352	8.61							2	18	37										0	176490000	11766000
ENSMGAP00000005222 pep:novel chromosome:UMD2:19:6012034:6031638:1 gene:ENSMGAG00000005305 transcript:ENSMGAT00000005954 gene_biotype:protein_coding transcript_biotype:protein_coding;ENSMGAP00000018242 pep:novel chromosome:UMD2:19:6012034:6031638:1 gene:ENSMGAG00000005305 transcript:ENSMGAT00000019709 gene_biotype:protein_coding transcript_biotype:protein_coding	ENSMGAP00000005222 pep:novel chromosome:UMD2:19:6012034:6031638:1 gene:ENSMGAG00000005305 transcript:ENSMGAT00000005954 gene_biotype:protein_coding transcript_biotype:protein_coding;ENSMGAP00000018242 pep:novel chromosome:UMD2:19:6012034:6031638:1 gene:ENSMGAG00000005305 transcript:ENSMGAT00000019709 gene_biotype:protein_coding transcript_biotype:protein_coding	4;4	4;4	4;4	>ENSMGAP00000005222 pep:novel chromosome:UMD2:19:6012034:6031638:1 gene:ENSMGAG00000005305 transcript:ENSMGAT00000005954 gene_biotype:protein_coding transcript_biotype:protein_coding;>ENSMGAP00000018242 pep:novel chromosome:UMD2:19:6012034:6031638:1 gene:E	2	4	4	4	10.9	10.9	10.9	46.184	412	412;417	9.41									10	7									2.4164e-22	43942000	2441200
ENSMGAP00000005240 pep:novel chromosome:UMD2:22:8486336:8490479:-1 gene:ENSMGAG00000005318 transcript:ENSMGAT00000005972 gene_biotype:protein_coding transcript_biotype:protein_coding	ENSMGAP00000005240 pep:novel chromosome:UMD2:22:8486336:8490479:-1 gene:ENSMGAG00000005318 transcript:ENSMGAT00000005972 gene_biotype:protein_coding transcript_biotype:protein_coding	1	1	1	>ENSMGAP00000005240 pep:novel chromosome:UMD2:22:8486336:8490479:-1 gene:ENSMGAG00000005318 transcript:ENSMGAT00000005972 gene_biotype:protein_coding transcript_biotype:protein_coding	1	1	1	1	5.1	5.1	5.1	24.343	216	216	13.5													1	1					0.00040573	1670100	139180
ENSMGAP00000005255 pep:novel chromosome:UMD2:1:428434:441369:1 gene:ENSMGAG00000005344 transcript:ENSMGAT00000005987 gene_biotype:protein_coding transcript_biotype:protein_coding	ENSMGAP00000005255 pep:novel chromosome:UMD2:1:428434:441369:1 gene:ENSMGAG00000005344 transcript:ENSMGAT00000005987 gene_biotype:protein_coding transcript_biotype:protein_coding	1	1	1	>ENSMGAP00000005255 pep:novel chromosome:UMD2:1:428434:441369:1 gene:ENSMGAG00000005344 transcript:ENSMGAT00000005987 gene_biotype:protein_coding transcript_biotype:protein_coding	1	1	1	1	6.1	6.1	6.1	23.436	214	214	11.5											2	2							6.418e-10	6166400	513870
ENSMGAP00000005297 pep:novel chromosome:UMD2:20:5119410:5123274:1 gene:ENSMGAG00000005399 transcript:ENSMGAT00000006030 gene_biotype:protein_coding transcript_biotype:protein_coding	ENSMGAP00000005297 pep:novel chromosome:UMD2:20:5119410:5123274:1 gene:ENSMGAG00000005399 transcript:ENSMGAT00000006030 gene_biotype:protein_coding transcript_biotype:protein_coding	6	6	6	>ENSMGAP00000005297 pep:novel chromosome:UMD2:20:5119410:5123274:1 gene:ENSMGAG00000005399 transcript:ENSMGAT00000006030 gene_biotype:protein_coding transcript_biotype:protein_coding	1	6	6	6	38.2	38.2	38.2	23.262	204	204	13.6												4	16	3	5	1	2		3.4474e-191	102900000	11433000
ENSMGAP00000005302 pep:novel chromosome:UMD2:Z:13736527:13757599:1 gene:ENSMGAG00000005390 transcript:ENSMGAT00000006035 gene_biotype:protein_coding transcript_biotype:protein_coding	ENSMGAP00000005302 pep:novel chromosome:UMD2:Z:13736527:13757599:1 gene:ENSMGAG00000005390 transcript:ENSMGAT00000006035 gene_biotype:protein_coding transcript_biotype:protein_coding	1	1	1	>ENSMGAP00000005302 pep:novel chromosome:UMD2:Z:13736527:13757599:1 gene:ENSMGAG00000005390 transcript:ENSMGAT00000006035 gene_biotype:protein_coding transcript_biotype:protein_coding	1	1	1	1	1.9	1.9	1.9	88.374	790	790	5					2														3.1286e-05	1757400	42863
ENSMGAP00000005306 pep:novel chromosome:UMD2:14:5972262:6043382:1 gene:ENSMGAG00000005381 transcript:ENSMGAT00000006039 gene_biotype:protein_coding transcript_biotype:protein_coding;REV__ENSMGAP00000005306 pep:novel chromosome:UMD2:14:5972262:6043382:1 gene:ENSMGAG00000005381 transcript:ENSMGAT00000006039 gene_biotype:protein_coding transcript_biotype:protein_coding	ENSMGAP00000005306 pep:novel chromosome:UMD2:14:5972262:6043382:1 gene:ENSMGAG00000005381 transcript:ENSMGAT00000006039 gene_biotype:protein_coding transcript_biotype:protein_coding	3;1	3;1	3;1	>ENSMGAP00000005306 pep:novel chromosome:UMD2:14:5972262:6043382:1 gene:ENSMGAG00000005381 transcript:ENSMGAT00000006039 gene_biotype:protein_coding transcript_biotype:protein_coding	2	3	3	3	3.5	3.5	3.5	126.76	1153	1153;1153	3	1	7	13	9															4.7251e-33	38127000	762540
ENSMGAP00000017298 pep:novel chromosome:UMD2:20:5127500:5133779:1 gene:ENSMGAG00000005412 transcript:ENSMGAT00000018670 gene_biotype:protein_coding transcript_biotype:protein_coding;ENSMGAP00000005322 pep:novel chromosome:UMD2:20:5127498:5134741:1 gene:ENSMGAG00000005412 transcript:ENSMGAT00000006055 gene_biotype:protein_coding transcript_biotype:protein_coding	ENSMGAP00000017298 pep:novel chromosome:UMD2:20:5127500:5133779:1 gene:ENSMGAG00000005412 transcript:ENSMGAT00000018670 gene_biotype:protein_coding transcript_biotype:protein_coding;ENSMGAP00000005322 pep:novel chromosome:UMD2:20:5127498:5134741:1 gene:ENSMGAG00000005412 transcript:ENSMGAT00000006055 gene_biotype:protein_coding transcript_biotype:protein_coding	13;13	13;13	13;13	>ENSMGAP00000017298 pep:novel chromosome:UMD2:20:5127500:5133779:1 gene:ENSMGAG00000005412 transcript:ENSMGAT00000018670 gene_biotype:protein_coding transcript_biotype:protein_coding;>ENSMGAP00000005322 pep:novel chromosome:UMD2:20:5127498:5134741:1 gene:E	2	13	13	13	43.1	43.1	43.1	42.418	378	378;394	8.17	2	2	3	4	3	1	9	45	43	6	9	3	1						3.1372e-271	665710000	24656000
ENSMGAP00000018238 pep:novel chromosome:UMD2:12:6583582:6612379:1 gene:ENSMGAG00000005379 transcript:ENSMGAT00000020125 gene_biotype:protein_coding transcript_biotype:protein_coding;ENSMGAP00000005336 pep:novel chromosome:UMD2:12:6582641:6612379:1 gene:ENSMGAG00000005379 transcript:ENSMGAT00000006069 gene_biotype:protein_coding transcript_biotype:protein_coding	ENSMGAP00000018238 pep:novel chromosome:UMD2:12:6583582:6612379:1 gene:ENSMGAG00000005379 transcript:ENSMGAT00000020125 gene_biotype:protein_coding transcript_biotype:protein_coding;ENSMGAP00000005336 pep:novel chromosome:UMD2:12:6582641:6612379:1 gene:ENSMGAG00000005379 transcript:ENSMGAT00000006069 gene_biotype:protein_coding transcript_biotype:protein_coding	7;7	7;7	7;7	>ENSMGAP00000018238 pep:novel chromosome:UMD2:12:6583582:6612379:1 gene:ENSMGAG00000005379 transcript:ENSMGAT00000020125 gene_biotype:protein_coding transcript_biotype:protein_coding;>ENSMGAP00000005336 pep:novel chromosome:UMD2:12:6582641:6612379:1 gene:E	2	7	7	7	16.9	16.9	16.9	83.654	741	741;749	13.5							2	7						1	17	5	4		0	288710000	7041800
ENSMGAP00000005342 pep:novel chromosome:UMD2:23:4838497:4876841:-1 gene:ENSMGAG00000005419 transcript:ENSMGAT00000006075 gene_biotype:protein_coding transcript_biotype:protein_coding;ENSMGAP00000005351 pep:novel chromosome:UMD2:23:4838497:4876841:-1 gene:ENSMGAG00000005419 transcript:ENSMGAT00000006084 gene_biotype:protein_coding transcript_biotype:protein_coding	ENSMGAP00000005342 pep:novel chromosome:UMD2:23:4838497:4876841:-1 gene:ENSMGAG00000005419 transcript:ENSMGAT00000006075 gene_biotype:protein_coding transcript_biotype:protein_coding;ENSMGAP00000005351 pep:novel chromosome:UMD2:23:4838497:4876841:-1 gene:ENSMGAG00000005419 transcript:ENSMGAT00000006084 gene_biotype:protein_coding transcript_biotype:protein_coding	1;1	1;1	1;1	>ENSMGAP00000005342 pep:novel chromosome:UMD2:23:4838497:4876841:-1 gene:ENSMGAG00000005419 transcript:ENSMGAT00000006075 gene_biotype:protein_coding transcript_biotype:protein_coding;>ENSMGAP00000005351 pep:novel chromosome:UMD2:23:4838497:4876841:-1 gene	2	1	1	1	7.4	7.4	7.4	30.607	272	272;277	12												2							5.3824e-26	3985700	249110
ENSMGAP00000005364 pep:novel chromosome:UMD2:30:3558953:3593623:1 gene:ENSMGAG00000005382 transcript:ENSMGAT00000006097 gene_biotype:protein_coding transcript_biotype:protein_coding	ENSMGAP00000005364 pep:novel chromosome:UMD2:30:3558953:3593623:1 gene:ENSMGAG00000005382 transcript:ENSMGAT00000006097 gene_biotype:protein_coding transcript_biotype:protein_coding	19	19	19	>ENSMGAP00000005364 pep:novel chromosome:UMD2:30:3558953:3593623:1 gene:ENSMGAG00000005382 transcript:ENSMGAT00000006097 gene_biotype:protein_coding transcript_biotype:protein_coding	1	19	19	19	13.9	13.9	13.9	197.53	1772	1772	6.97	2	8	19	12	12	4	30	2				1	5	16	5				0	357630000	4158500
ENSMGAP00000005365 pep:novel chromosome:UMD2:23:4930962:4933515:1 gene:ENSMGAG00000005459 transcript:ENSMGAT00000006098 gene_biotype:protein_coding transcript_biotype:protein_coding	ENSMGAP00000005365 pep:novel chromosome:UMD2:23:4930962:4933515:1 gene:ENSMGAG00000005459 transcript:ENSMGAT00000006098 gene_biotype:protein_coding transcript_biotype:protein_coding	1	1	1	>ENSMGAP00000005365 pep:novel chromosome:UMD2:23:4930962:4933515:1 gene:ENSMGAG00000005459 transcript:ENSMGAT00000006098 gene_biotype:protein_coding transcript_biotype:protein_coding	1	1	1	1	6.6	6.6	6.6	18.066	166	166	14.2													1	4		1			5.6077e-05	9342300	1557000
ENSMGAP00000005367 pep:novel chromosome:UMD2:2:9681775:9735635:-1 gene:ENSMGAG00000005453 transcript:ENSMGAT00000006100 gene_biotype:protein_coding transcript_biotype:protein_coding	ENSMGAP00000005367 pep:novel chromosome:UMD2:2:9681775:9735635:-1 gene:ENSMGAG00000005453 transcript:ENSMGAT00000006100 gene_biotype:protein_coding transcript_biotype:protein_coding	3	3	3	>ENSMGAP00000005367 pep:novel chromosome:UMD2:2:9681775:9735635:-1 gene:ENSMGAG00000005453 transcript:ENSMGAT00000006100 gene_biotype:protein_coding transcript_biotype:protein_coding	1	3	3	3	7.1	7.1	7.1	60.042	518	518	7.55	1	2				1	6	10	9	2									4.3149e-34	104010000	3852300
ENSMGAP00000005404 pep:novel chromosome:UMD2:16:6306739:6314601:-1 gene:ENSMGAG00000005483 transcript:ENSMGAT00000006137 gene_biotype:protein_coding transcript_biotype:protein_coding	ENSMGAP00000005404 pep:novel chromosome:UMD2:16:6306739:6314601:-1 gene:ENSMGAG00000005483 transcript:ENSMGAT00000006137 gene_biotype:protein_coding transcript_biotype:protein_coding	7	7	7	>ENSMGAP00000005404 pep:novel chromosome:UMD2:16:6306739:6314601:-1 gene:ENSMGAG00000005483 transcript:ENSMGAT00000006137 gene_biotype:protein_coding transcript_biotype:protein_coding	1	7	7	7	17.7	17.7	17.7	66.543	599	599	8.21							11	1		6	1								1.0378e-106	70407000	2200200
ENSMGAP00000005483 pep:novel chromosome:UMD2:25:5352602:5473847:-1 gene:ENSMGAG00000005521 transcript:ENSMGAT00000006217 gene_biotype:protein_coding transcript_biotype:protein_coding	ENSMGAP00000005483 pep:novel chromosome:UMD2:25:5352602:5473847:-1 gene:ENSMGAG00000005521 transcript:ENSMGAT00000006217 gene_biotype:protein_coding transcript_biotype:protein_coding	9	9	9	>ENSMGAP00000005483 pep:novel chromosome:UMD2:25:5352602:5473847:-1 gene:ENSMGAG00000005521 transcript:ENSMGAT00000006217 gene_biotype:protein_coding transcript_biotype:protein_coding	1	9	9	9	53.8	53.8	53.8	29.575	260	260	11.4									4		25	29	2						0	580370000	44644000
ENSMGAP00000005534 pep:novel chromosome:UMD2:10:8438776:8469508:1 gene:ENSMGAG00000005537 transcript:ENSMGAT00000006271 gene_biotype:protein_coding transcript_biotype:protein_coding;REV__ENSMGAP00000005534 pep:novel chromosome:UMD2:10:8438776:8469508:1 gene:ENSMGAG00000005537 transcript:ENSMGAT00000006271 gene_biotype:protein_coding transcript_biotype:protein_coding	ENSMGAP00000005534 pep:novel chromosome:UMD2:10:8438776:8469508:1 gene:ENSMGAG00000005537 transcript:ENSMGAT00000006271 gene_biotype:protein_coding transcript_biotype:protein_coding;REV__ENSMGAP00000005534 pep:novel chromosome:UMD2:10:8438776:8469508:1 gene:ENSMGAG00000005537 transcript:ENSMGAT00000006271 gene_biotype:protein_coding transcript_biotype:protein_coding	2;1	2;1	2;1	>ENSMGAP00000005534 pep:novel chromosome:UMD2:10:8438776:8469508:1 gene:ENSMGAG00000005537 transcript:ENSMGAT00000006271 gene_biotype:protein_coding transcript_biotype:protein_coding;>ENSMGAP00000005534 pep:novel chromosome:UMD2:10:8438776:8469508:1 gene:E	2	2	2	2	1.3	1.3	1.3	139.95	1243	1243;1243	3			4																0.00021639	4621800	71104
ENSMGAP00000005584 pep:novel chromosome:UMD2:21:6068391:6072583:-1 gene:ENSMGAG00000005636 transcript:ENSMGAT00000006322 gene_biotype:protein_coding transcript_biotype:protein_coding	ENSMGAP00000005584 pep:novel chromosome:UMD2:21:6068391:6072583:-1 gene:ENSMGAG00000005636 transcript:ENSMGAT00000006322 gene_biotype:protein_coding transcript_biotype:protein_coding	7	7	7	>ENSMGAP00000005584 pep:novel chromosome:UMD2:21:6068391:6072583:-1 gene:ENSMGAG00000005636 transcript:ENSMGAT00000006322 gene_biotype:protein_coding transcript_biotype:protein_coding	1	7	7	7	25.9	25.9	25.9	51.621	452	452	8.3						5	27	15	8								3	2	0	1934700000	96735000
ENSMGAP00000005606 pep:novel chromosome:UMD2:25:5384264:5389513:-1 gene:ENSMGAG00000005686 transcript:ENSMGAT00000006346 gene_biotype:protein_coding transcript_biotype:protein_coding	ENSMGAP00000005606 pep:novel chromosome:UMD2:25:5384264:5389513:-1 gene:ENSMGAG00000005686 transcript:ENSMGAT00000006346 gene_biotype:protein_coding transcript_biotype:protein_coding	1	1	1	>ENSMGAP00000005606 pep:novel chromosome:UMD2:25:5384264:5389513:-1 gene:ENSMGAG00000005686 transcript:ENSMGAT00000006346 gene_biotype:protein_coding transcript_biotype:protein_coding	1	1	1	1	6.7	6.7	6.7	38.921	359	359	11											1								3.6361e-31	863050	53941
ENSMGAP00000005615 pep:novel chromosome:UMD2:22:8580987:8653519:-1 gene:ENSMGAG00000005514 transcript:ENSMGAT00000006355 gene_biotype:protein_coding transcript_biotype:protein_coding;REV__ENSMGAP00000005615 pep:novel chromosome:UMD2:22:8580987:8653519:-1 gene:ENSMGAG00000005514 transcript:ENSMGAT00000006355 gene_biotype:protein_coding transcript_biotype:protein_coding	ENSMGAP00000005615 pep:novel chromosome:UMD2:22:8580987:8653519:-1 gene:ENSMGAG00000005514 transcript:ENSMGAT00000006355 gene_biotype:protein_coding transcript_biotype:protein_coding	62;1	62;1	62;1	>ENSMGAP00000005615 pep:novel chromosome:UMD2:22:8580987:8653519:-1 gene:ENSMGAG00000005514 transcript:ENSMGAT00000006355 gene_biotype:protein_coding transcript_biotype:protein_coding	2	62	62	62	23.1	23.1	23.1	396.08	3598	3598;3598	3.23	156	199	119	38	11	5	5	29	32	27	4								0	2908600000	17735000
ENSMGAP00000005649 pep:novel chromosome:UMD2:5:7789656:7810446:1 gene:ENSMGAG00000005692 transcript:ENSMGAT00000006389 gene_biotype:protein_coding transcript_biotype:protein_coding	ENSMGAP00000005649 pep:novel chromosome:UMD2:5:7789656:7810446:1 gene:ENSMGAG00000005692 transcript:ENSMGAT00000006389 gene_biotype:protein_coding transcript_biotype:protein_coding	6	6	6	>ENSMGAP00000005649 pep:novel chromosome:UMD2:5:7789656:7810446:1 gene:ENSMGAG00000005692 transcript:ENSMGAT00000006389 gene_biotype:protein_coding transcript_biotype:protein_coding	1	6	6	6	32.5	32.5	32.5	33.111	292	292	6.73	4	3	5	4	3	2	15	21	16	2									7.4012e-145	328820000	20552000
ENSMGAP00000005656 pep:novel chromosome:UMD2:14:7182008:7201875:-1 gene:ENSMGAG00000005687 transcript:ENSMGAT00000006396 gene_biotype:protein_coding transcript_biotype:protein_coding	ENSMGAP00000005656 pep:novel chromosome:UMD2:14:7182008:7201875:-1 gene:ENSMGAG00000005687 transcript:ENSMGAT00000006396 gene_biotype:protein_coding transcript_biotype:protein_coding	1	1	1	>ENSMGAP00000005656 pep:novel chromosome:UMD2:14:7182008:7201875:-1 gene:ENSMGAG00000005687 transcript:ENSMGAT00000006396 gene_biotype:protein_coding transcript_biotype:protein_coding	1	1	1	1	2	2	2	64.824	593	593	7							1												6.1593e-23	0	0
ENSMGAP00000005684 pep:novel chromosome:UMD2:25:5389879:5394122:-1 gene:ENSMGAG00000005732 transcript:ENSMGAT00000006426 gene_biotype:protein_coding transcript_biotype:protein_coding	ENSMGAP00000005684 pep:novel chromosome:UMD2:25:5389879:5394122:-1 gene:ENSMGAG00000005732 transcript:ENSMGAT00000006426 gene_biotype:protein_coding transcript_biotype:protein_coding	1	1	1	>ENSMGAP00000005684 pep:novel chromosome:UMD2:25:5389879:5394122:-1 gene:ENSMGAG00000005732 transcript:ENSMGAT00000006426 gene_biotype:protein_coding transcript_biotype:protein_coding	1	1	1	1	2.9	2.9	2.9	43.456	384	384	8.5								2	2										4.2378e-08	9444900	497100
ENSMGAP00000005723 pep:novel chromosome:UMD2:Z:12658613:12674213:-1 gene:ENSMGAG00000005765 transcript:ENSMGAT00000006465 gene_biotype:protein_coding transcript_biotype:protein_coding	ENSMGAP00000005723 pep:novel chromosome:UMD2:Z:12658613:12674213:-1 gene:ENSMGAG00000005765 transcript:ENSMGAT00000006465 gene_biotype:protein_coding transcript_biotype:protein_coding	4	4	4	>ENSMGAP00000005723 pep:novel chromosome:UMD2:Z:12658613:12674213:-1 gene:ENSMGAG00000005765 transcript:ENSMGAT00000006465 gene_biotype:protein_coding transcript_biotype:protein_coding	1	4	4	4	12.4	12.4	12.4	48.127	435	435	4.5			1	7	4	2													3.7591e-27	72205000	2888200
ENSMGAP00000005737 pep:novel chromosome:UMD2:21:6173926:6177557:-1 gene:ENSMGAG00000005773 transcript:ENSMGAT00000006479 gene_biotype:protein_coding transcript_biotype:protein_coding	ENSMGAP00000005737 pep:novel chromosome:UMD2:21:6173926:6177557:-1 gene:ENSMGAG00000005773 transcript:ENSMGAT00000006479 gene_biotype:protein_coding transcript_biotype:protein_coding	2	2	2	>ENSMGAP00000005737 pep:novel chromosome:UMD2:21:6173926:6177557:-1 gene:ENSMGAG00000005773 transcript:ENSMGAT00000006479 gene_biotype:protein_coding transcript_biotype:protein_coding	1	2	2	2	10.1	10.1	10.1	39.548	366	366	10										3									3.6337e-54	54482000	2476400
ENSMGAP00000005746 pep:novel scaffold:UMD2:GL425441.1:2:1084:1 gene:ENSMGAG00000005804 transcript:ENSMGAT00000006488 gene_biotype:protein_coding transcript_biotype:protein_coding	ENSMGAP00000005746 pep:novel scaffold:UMD2:GL425441.1:2:1084:1 gene:ENSMGAG00000005804 transcript:ENSMGAT00000006488 gene_biotype:protein_coding transcript_biotype:protein_coding	9	9	9	>ENSMGAP00000005746 pep:novel scaffold:UMD2:GL425441.1:2:1084:1 gene:ENSMGAG00000005804 transcript:ENSMGAT00000006488 gene_biotype:protein_coding transcript_biotype:protein_coding	1	9	9	9	64.4	64.4	64.4	21.317	194	194	8.09	14	18	21	20	15	9	24	63	24	17	13	7	10	12	8	9	9	5	0	19386000000	1938600000
ENSMGAP00000005847 pep:novel chromosome:UMD2:12:7494870:7540587:1 gene:ENSMGAG00000005780 transcript:ENSMGAT00000006591 gene_biotype:protein_coding transcript_biotype:protein_coding	ENSMGAP00000005847 pep:novel chromosome:UMD2:12:7494870:7540587:1 gene:ENSMGAG00000005780 transcript:ENSMGAT00000006591 gene_biotype:protein_coding transcript_biotype:protein_coding	1	1	1	>ENSMGAP00000005847 pep:novel chromosome:UMD2:12:7494870:7540587:1 gene:ENSMGAG00000005780 transcript:ENSMGAT00000006591 gene_biotype:protein_coding transcript_biotype:protein_coding	1	1	1	1	1	1	1	112.04	966	966	10.9	1									1	2			2	1				0.0015851	5832000	124090
ENSMGAP00000005882 pep:novel chromosome:UMD2:Z:38306613:38320615:1 gene:ENSMGAG00000005893 transcript:ENSMGAT00000006626 gene_biotype:protein_coding transcript_biotype:protein_coding;ENSMGAP00000005884 pep:novel chromosome:UMD2:Z:38306613:38318184:1 gene:ENSMGAG00000005893 transcript:ENSMGAT00000006628 gene_biotype:protein_coding transcript_biotype:protein_coding	ENSMGAP00000005882 pep:novel chromosome:UMD2:Z:38306613:38320615:1 gene:ENSMGAG00000005893 transcript:ENSMGAT00000006626 gene_biotype:protein_coding transcript_biotype:protein_coding;ENSMGAP00000005884 pep:novel chromosome:UMD2:Z:38306613:38318184:1 gene:ENSMGAG00000005893 transcript:ENSMGAT00000006628 gene_biotype:protein_coding transcript_biotype:protein_coding	6;4	6;4	6;4	>ENSMGAP00000005882 pep:novel chromosome:UMD2:Z:38306613:38320615:1 gene:ENSMGAG00000005893 transcript:ENSMGAT00000006626 gene_biotype:protein_coding transcript_biotype:protein_coding;>ENSMGAP00000005884 pep:novel chromosome:UMD2:Z:38306613:38318184:1 gene	2	6	6	6	23.3	23.3	23.3	34.522	305	305;161	10.4			1				2	2	3	11	26	6	1						5.1748e-193	574520000	33796000
ENSMGAP00000005955 pep:novel chromosome:UMD2:30:4028096:4115325:1 gene:ENSMGAG00000005856 transcript:ENSMGAT00000006700 gene_biotype:protein_coding transcript_biotype:protein_coding	ENSMGAP00000005955 pep:novel chromosome:UMD2:30:4028096:4115325:1 gene:ENSMGAG00000005856 transcript:ENSMGAT00000006700 gene_biotype:protein_coding transcript_biotype:protein_coding	6	1	1	>ENSMGAP00000005955 pep:novel chromosome:UMD2:30:4028096:4115325:1 gene:ENSMGAG00000005856 transcript:ENSMGAT00000006700 gene_biotype:protein_coding transcript_biotype:protein_coding	1	6	1	1	6.9	1.1	1.1	168.3	1500	1500	4				3															0	3913900	61155
ENSMGAP00000005960 pep:novel chromosome:UMD2:20:5414982:5416505:-1 gene:ENSMGAG00000005995 transcript:ENSMGAT00000006705 gene_biotype:protein_coding transcript_biotype:protein_coding	ENSMGAP00000005960 pep:novel chromosome:UMD2:20:5414982:5416505:-1 gene:ENSMGAG00000005995 transcript:ENSMGAT00000006705 gene_biotype:protein_coding transcript_biotype:protein_coding	5	5	5	>ENSMGAP00000005960 pep:novel chromosome:UMD2:20:5414982:5416505:-1 gene:ENSMGAG00000005995 transcript:ENSMGAT00000006705 gene_biotype:protein_coding transcript_biotype:protein_coding	1	5	5	5	23.1	23.1	23.1	32.658	290	290	10.1										24	2	1							1.5078e-228	287350000	15124000
ENSMGAP00000005964 pep:novel chromosome:UMD2:4:19373986:19412433:-1 gene:ENSMGAG00000005988 transcript:ENSMGAT00000006709 gene_biotype:protein_coding transcript_biotype:protein_coding;ENSMGAP00000005952 pep:novel chromosome:UMD2:4:19373977:19400103:-1 gene:ENSMGAG00000005988 transcript:ENSMGAT00000006697 gene_biotype:protein_coding transcript_biotype:protein_coding;ENSMGAP00000015579 pep:novel ch…	ENSMGAP00000005964 pep:novel chromosome:UMD2:4:19373986:19412433:-1 gene:ENSMGAG00000005988 transcript:ENSMGAT00000006709 gene_biotype:protein_coding transcript_biotype:protein_coding;ENSMGAP00000005952 pep:novel chromosome:UMD2:4:19373977:19400103:-1 gene:ENSMGAG00000005988 transcript:ENSMGAT00000006697 gene_biotype:protein_coding transcript_biotype:protein_coding	18;15;1	18;15;1	18;15;1	>ENSMGAP00000005964 pep:novel chromosome:UMD2:4:19373986:19412433:-1 gene:ENSMGAG00000005988 transcript:ENSMGAT00000006709 gene_biotype:protein_coding transcript_biotype:protein_coding;>ENSMGAP00000005952 pep:novel chromosome:UMD2:4:19373977:19400103:-1 ge	3	18	18	18	37.8	37.8	37.8	58.669	535	535;486;530	7.64	14	13	17	15	24	52	46	18	8					11	22	17	8	1	0	1711000000	55194000
ENSMGAP00000005966 pep:novel chromosome:UMD2:11:9667061:9732549:-1 gene:ENSMGAG00000005969 transcript:ENSMGAT00000006711 gene_biotype:protein_coding transcript_biotype:protein_coding	ENSMGAP00000005966 pep:novel chromosome:UMD2:11:9667061:9732549:-1 gene:ENSMGAG00000005969 transcript:ENSMGAT00000006711 gene_biotype:protein_coding transcript_biotype:protein_coding	1	1	1	>ENSMGAP00000005966 pep:novel chromosome:UMD2:11:9667061:9732549:-1 gene:ENSMGAG00000005969 transcript:ENSMGAT00000006711 gene_biotype:protein_coding transcript_biotype:protein_coding	1	1	1	1	1.7	1.7	1.7	70.156	648	648	4.4			1	2	1	1													0.0001709	8849100	442460
ENSMGAP00000005995 pep:novel chromosome:UMD2:12:7721098:7740269:1 gene:ENSMGAG00000006007 transcript:ENSMGAT00000006740 gene_biotype:protein_coding transcript_biotype:protein_coding	ENSMGAP00000005995 pep:novel chromosome:UMD2:12:7721098:7740269:1 gene:ENSMGAG00000006007 transcript:ENSMGAT00000006740 gene_biotype:protein_coding transcript_biotype:protein_coding	2	2	2	>ENSMGAP00000005995 pep:novel chromosome:UMD2:12:7721098:7740269:1 gene:ENSMGAG00000006007 transcript:ENSMGAT00000006740 gene_biotype:protein_coding transcript_biotype:protein_coding	1	2	2	2	10	10	10	25.066	221	221	13.7													3	3	1				3.1484e-134	7262100	518720
ENSMGAP00000006030 pep:novel scaffold:UMD2:GL425591.1:1035:3069:-1 gene:ENSMGAG00000006062 transcript:ENSMGAT00000006776 gene_biotype:protein_coding transcript_biotype:protein_coding	ENSMGAP00000006030 pep:novel scaffold:UMD2:GL425591.1:1035:3069:-1 gene:ENSMGAG00000006062 transcript:ENSMGAT00000006776 gene_biotype:protein_coding transcript_biotype:protein_coding	3	3	3	>ENSMGAP00000006030 pep:novel scaffold:UMD2:GL425591.1:1035:3069:-1 gene:ENSMGAG00000006062 transcript:ENSMGAT00000006776 gene_biotype:protein_coding transcript_biotype:protein_coding	1	3	3	3	14.9	14.9	14.9	24.072	228	228	9.92									14	13	9	1							2.3255e-131	214660000	17889000
ENSMGAP00000006046 pep:novel chromosome:UMD2:15:12473313:12635495:1 gene:ENSMGAG00000006021 transcript:ENSMGAT00000006792 gene_biotype:protein_coding transcript_biotype:protein_coding;ENSMGAP00000017273 pep:novel chromosome:UMD2:15:12473313:12635495:1 gene:ENSMGAG00000006021 transcript:ENSMGAT00000020013 gene_biotype:protein_coding transcript_biotype:protein_coding	ENSMGAP00000006046 pep:novel chromosome:UMD2:15:12473313:12635495:1 gene:ENSMGAG00000006021 transcript:ENSMGAT00000006792 gene_biotype:protein_coding transcript_biotype:protein_coding;ENSMGAP00000017273 pep:novel chromosome:UMD2:15:12473313:12635495:1 gene:ENSMGAG00000006021 transcript:ENSMGAT00000020013 gene_biotype:protein_coding transcript_biotype:protein_coding	8;8	8;8	8;8	>ENSMGAP00000006046 pep:novel chromosome:UMD2:15:12473313:12635495:1 gene:ENSMGAG00000006021 transcript:ENSMGAT00000006792 gene_biotype:protein_coding transcript_biotype:protein_coding;>ENSMGAP00000017273 pep:novel chromosome:UMD2:15:12473313:12635495:1 ge	2	8	8	8	29.6	29.6	29.6	27.328	240	240;244	8.08	20	21	27	29	25	20	22	30	31	52	39	33	27	8	6	3	6		0	11801000000	1072800000
ENSMGAP00000006047 pep:novel chromosome:UMD2:19:6890108:6893696:1 gene:ENSMGAG00000006076 transcript:ENSMGAT00000006793 gene_biotype:protein_coding transcript_biotype:protein_coding	ENSMGAP00000006047 pep:novel chromosome:UMD2:19:6890108:6893696:1 gene:ENSMGAG00000006076 transcript:ENSMGAT00000006793 gene_biotype:protein_coding transcript_biotype:protein_coding	1	1	1	>ENSMGAP00000006047 pep:novel chromosome:UMD2:19:6890108:6893696:1 gene:ENSMGAG00000006076 transcript:ENSMGAT00000006793 gene_biotype:protein_coding transcript_biotype:protein_coding	1	1	1	1	5.4	5.4	5.4	27.469	242	242	13.2												4	3		3				1.0385e-06	12881000	920040
ENSMGAP00000006061 pep:novel chromosome:UMD2:20:5479300:5483786:1 gene:ENSMGAG00000006075 transcript:ENSMGAT00000006807 gene_biotype:protein_coding transcript_biotype:protein_coding	ENSMGAP00000006061 pep:novel chromosome:UMD2:20:5479300:5483786:1 gene:ENSMGAG00000006075 transcript:ENSMGAT00000006807 gene_biotype:protein_coding transcript_biotype:protein_coding	5	5	5	>ENSMGAP00000006061 pep:novel chromosome:UMD2:20:5479300:5483786:1 gene:ENSMGAG00000006075 transcript:ENSMGAT00000006807 gene_biotype:protein_coding transcript_biotype:protein_coding	1	5	5	5	10.1	10.1	10.1	84.886	762	762	5				1	14	1													3.0781e-149	38157000	1122300
ENSMGAP00000006080 pep:novel chromosome:UMD2:23:2807017:2849562:-1 gene:ENSMGAG00000003375 transcript:ENSMGAT00000006827 gene_biotype:protein_coding transcript_biotype:protein_coding	ENSMGAP00000006080 pep:novel chromosome:UMD2:23:2807017:2849562:-1 gene:ENSMGAG00000003375 transcript:ENSMGAT00000006827 gene_biotype:protein_coding transcript_biotype:protein_coding	5	3	3	>ENSMGAP00000006080 pep:novel chromosome:UMD2:23:2807017:2849562:-1 gene:ENSMGAG00000003375 transcript:ENSMGAT00000006827 gene_biotype:protein_coding transcript_biotype:protein_coding	1	5	3	3	39.4	23.8	23.8	17.792	160	160	2.07	9	10	9	1															0	430290000	47810000
ENSMGAP00000006089 pep:novel chromosome:UMD2:6:13940380:14044390:1 gene:ENSMGAG00000006001 transcript:ENSMGAT00000006836 gene_biotype:protein_coding transcript_biotype:protein_coding	ENSMGAP00000006089 pep:novel chromosome:UMD2:6:13940380:14044390:1 gene:ENSMGAG00000006001 transcript:ENSMGAT00000006836 gene_biotype:protein_coding transcript_biotype:protein_coding	6	6	6	>ENSMGAP00000006089 pep:novel chromosome:UMD2:6:13940380:14044390:1 gene:ENSMGAG00000006001 transcript:ENSMGAT00000006836 gene_biotype:protein_coding transcript_biotype:protein_coding	1	6	6	6	10.2	10.2	10.2	98.966	893	893	5.56	5	6	9	16	7	2	2		1	1					2	3	3		0	261400000	6375500
ENSMGAP00000006093 pep:novel chromosome:UMD2:20:5484799:5486614:-1 gene:ENSMGAG00000006094 transcript:ENSMGAT00000006840 gene_biotype:protein_coding transcript_biotype:protein_coding	ENSMGAP00000006093 pep:novel chromosome:UMD2:20:5484799:5486614:-1 gene:ENSMGAG00000006094 transcript:ENSMGAT00000006840 gene_biotype:protein_coding transcript_biotype:protein_coding	2	2	2	>ENSMGAP00000006093 pep:novel chromosome:UMD2:20:5484799:5486614:-1 gene:ENSMGAG00000006094 transcript:ENSMGAT00000006840 gene_biotype:protein_coding transcript_biotype:protein_coding	1	2	2	2	4.6	4.6	4.6	44.026	390	390	7.4						1	5	3	1										3.0625e-09	47899000	2993700
ENSMGAP00000006099 pep:novel scaffold:UMD2:GL425607.1:2854:3397:1 gene:ENSMGAG00000006125 transcript:ENSMGAT00000006846 gene_biotype:protein_coding transcript_biotype:protein_coding	ENSMGAP00000006099 pep:novel scaffold:UMD2:GL425607.1:2854:3397:1 gene:ENSMGAG00000006125 transcript:ENSMGAT00000006846 gene_biotype:protein_coding transcript_biotype:protein_coding	2	2	2	>ENSMGAP00000006099 pep:novel scaffold:UMD2:GL425607.1:2854:3397:1 gene:ENSMGAG00000006125 transcript:ENSMGAT00000006846 gene_biotype:protein_coding transcript_biotype:protein_coding	1	2	2	2	15.8	15.8	15.8	11.37	101	101	17.1																	14	1	9.6627e-182	59353000	14838000
ENSMGAP00000006122 pep:novel chromosome:UMD2:21:6531020:6549870:1 gene:ENSMGAG00000006112 transcript:ENSMGAT00000006869 gene_biotype:protein_coding transcript_biotype:protein_coding;REV__ENSMGAP00000006122 pep:novel chromosome:UMD2:21:6531020:6549870:1 gene:ENSMGAG00000006112 transcript:ENSMGAT00000006869 gene_biotype:protein_coding transcript_biotype:protein_coding	ENSMGAP00000006122 pep:novel chromosome:UMD2:21:6531020:6549870:1 gene:ENSMGAG00000006112 transcript:ENSMGAT00000006869 gene_biotype:protein_coding transcript_biotype:protein_coding	5;1	5;1	5;1	>ENSMGAP00000006122 pep:novel chromosome:UMD2:21:6531020:6549870:1 gene:ENSMGAG00000006112 transcript:ENSMGAT00000006869 gene_biotype:protein_coding transcript_biotype:protein_coding	2	5	5	5	5	5	5	127.53	1141	1141;1141	2.91	8	13	18	14	5														0	98420000	1757500
ENSMGAP00000006131 pep:novel chromosome:UMD2:15:12635717:12809546:-1 gene:ENSMGAG00000006141 transcript:ENSMGAT00000006878 gene_biotype:protein_coding transcript_biotype:protein_coding	ENSMGAP00000006131 pep:novel chromosome:UMD2:15:12635717:12809546:-1 gene:ENSMGAG00000006141 transcript:ENSMGAT00000006878 gene_biotype:protein_coding transcript_biotype:protein_coding	6	6	6	>ENSMGAP00000006131 pep:novel chromosome:UMD2:15:12635717:12809546:-1 gene:ENSMGAG00000006141 transcript:ENSMGAT00000006878 gene_biotype:protein_coding transcript_biotype:protein_coding	1	6	6	6	48.3	48.3	48.3	16.571	145	145	13.9									3	1	5	3	5	22	24	4	3		5.4132e-132	632950000	70328000
ENSMGAP00000006152 pep:novel chromosome:UMD2:23:5729615:5746389:-1 gene:ENSMGAG00000006085 transcript:ENSMGAT00000006899 gene_biotype:protein_coding transcript_biotype:protein_coding	ENSMGAP00000006152 pep:novel chromosome:UMD2:23:5729615:5746389:-1 gene:ENSMGAG00000006085 transcript:ENSMGAT00000006899 gene_biotype:protein_coding transcript_biotype:protein_coding	27	27	26	>ENSMGAP00000006152 pep:novel chromosome:UMD2:23:5729615:5746389:-1 gene:ENSMGAG00000006085 transcript:ENSMGAT00000006899 gene_biotype:protein_coding transcript_biotype:protein_coding	1	27	27	26	48.6	48.6	46.3	84.292	730	730	5.76	60	71	71	88	123	113	59	51	46	16	11	13	15	9	11	5	5	3	0	11160000000	293690000
ENSMGAP00000006187 pep:novel chromosome:UMD2:15:12590161:12591184:-1 gene:ENSMGAG00000006203 transcript:ENSMGAT00000006934 gene_biotype:protein_coding transcript_biotype:protein_coding;REV__ENSMGAP00000006187 pep:novel chromosome:UMD2:15:12590161:12591184:-1 gene:ENSMGAG00000006203 transcript:ENSMGAT00000006934 gene_biotype:protein_coding transcript_biotype:protein_coding	ENSMGAP00000006187 pep:novel chromosome:UMD2:15:12590161:12591184:-1 gene:ENSMGAG00000006203 transcript:ENSMGAT00000006934 gene_biotype:protein_coding transcript_biotype:protein_coding	5;1	5;1	5;1	>ENSMGAP00000006187 pep:novel chromosome:UMD2:15:12590161:12591184:-1 gene:ENSMGAG00000006203 transcript:ENSMGAT00000006934 gene_biotype:protein_coding transcript_biotype:protein_coding	2	5	5	5	30.6	30.6	30.6	18.116	170	170;170	15.4													1	2	19	13	2		7.9882e-159	805590000	100700000
ENSMGAP00000006236 pep:novel chromosome:UMD2:20:5521593:5693305:1 gene:ENSMGAG00000006224 transcript:ENSMGAT00000006983 gene_biotype:protein_coding transcript_biotype:protein_coding	ENSMGAP00000006236 pep:novel chromosome:UMD2:20:5521593:5693305:1 gene:ENSMGAG00000006224 transcript:ENSMGAT00000006983 gene_biotype:protein_coding transcript_biotype:protein_coding	1	1	1	>ENSMGAP00000006236 pep:novel chromosome:UMD2:20:5521593:5693305:1 gene:ENSMGAG00000006224 transcript:ENSMGAT00000006983 gene_biotype:protein_coding transcript_biotype:protein_coding	1	1	1	1	6.2	6.2	6.2	18.268	161	161	12												1							9.744e-05	634600	79325
ENSMGAP00000006253 pep:novel chromosome:UMD2:8:18156597:18163111:-1 gene:ENSMGAG00000006225 transcript:ENSMGAT00000007000 gene_biotype:protein_coding transcript_biotype:protein_coding	ENSMGAP00000006253 pep:novel chromosome:UMD2:8:18156597:18163111:-1 gene:ENSMGAG00000006225 transcript:ENSMGAT00000007000 gene_biotype:protein_coding transcript_biotype:protein_coding	5	5	5	>ENSMGAP00000006253 pep:novel chromosome:UMD2:8:18156597:18163111:-1 gene:ENSMGAG00000006225 transcript:ENSMGAT00000007000 gene_biotype:protein_coding transcript_biotype:protein_coding	1	5	5	5	14.5	14.5	14.5	48.771	434	434	9.47									12	2	3								1.8861e-240	83214000	4623000
ENSMGAP00000006367 pep:novel chromosome:UMD2:5:9224214:9257844:1 gene:ENSMGAG00000006324 transcript:ENSMGAT00000007117 gene_biotype:protein_coding transcript_biotype:protein_coding	ENSMGAP00000006367 pep:novel chromosome:UMD2:5:9224214:9257844:1 gene:ENSMGAG00000006324 transcript:ENSMGAT00000007117 gene_biotype:protein_coding transcript_biotype:protein_coding	5	1	1	>ENSMGAP00000006367 pep:novel chromosome:UMD2:5:9224214:9257844:1 gene:ENSMGAG00000006324 transcript:ENSMGAT00000007117 gene_biotype:protein_coding transcript_biotype:protein_coding	1	5	1	1	5.2	1.6	1.6	106.95	956	956	7.63	4	6	8	10	5	5	5	4	8	1	7	5	4	5	6				6.8748e-237	848390000	18853000
ENSMGAP00000006393 pep:novel chromosome:UMD2:4:20466241:20480367:1 gene:ENSMGAG00000006386 transcript:ENSMGAT00000007144 gene_biotype:protein_coding transcript_biotype:protein_coding	ENSMGAP00000006393 pep:novel chromosome:UMD2:4:20466241:20480367:1 gene:ENSMGAG00000006386 transcript:ENSMGAT00000007144 gene_biotype:protein_coding transcript_biotype:protein_coding	2	2	2	>ENSMGAP00000006393 pep:novel chromosome:UMD2:4:20466241:20480367:1 gene:ENSMGAG00000006386 transcript:ENSMGAT00000007144 gene_biotype:protein_coding transcript_biotype:protein_coding	1	2	2	2	7.1	7.1	7.1	42.288	365	365	6.62	1		1	3	1	1	4	6	4										1.3568e-12	127100000	6689300
ENSMGAP00000006439 pep:novel chromosome:UMD2:23:6212710:6354336:-1 gene:ENSMGAG00000006426 transcript:ENSMGAT00000007192 gene_biotype:protein_coding transcript_biotype:protein_coding	ENSMGAP00000006439 pep:novel chromosome:UMD2:23:6212710:6354336:-1 gene:ENSMGAG00000006426 transcript:ENSMGAT00000007192 gene_biotype:protein_coding transcript_biotype:protein_coding	7	7	7	>ENSMGAP00000006439 pep:novel chromosome:UMD2:23:6212710:6354336:-1 gene:ENSMGAG00000006426 transcript:ENSMGAT00000007192 gene_biotype:protein_coding transcript_biotype:protein_coding	1	7	7	7	11.1	11.1	11.1	110.83	994	994	11.2									6	3	18	9	4	2					0	108150000	2120700
ENSMGAP00000006474 pep:novel scaffold:UMD2:GL425745.1:31:1348:1 gene:ENSMGAG00000006469 transcript:ENSMGAT00000007227 gene_biotype:protein_coding transcript_biotype:protein_coding	ENSMGAP00000006474 pep:novel scaffold:UMD2:GL425745.1:31:1348:1 gene:ENSMGAG00000006469 transcript:ENSMGAT00000007227 gene_biotype:protein_coding transcript_biotype:protein_coding	6	6	6	>ENSMGAP00000006474 pep:novel scaffold:UMD2:GL425745.1:31:1348:1 gene:ENSMGAG00000006469 transcript:ENSMGAT00000007227 gene_biotype:protein_coding transcript_biotype:protein_coding	1	6	6	6	26.5	26.5	26.5	33.547	313	313	8.35	1	3	12	6	8	3	12	17	11		5	6	10	9	5				3.5209e-201	412710000	29479000
ENSMGAP00000006481 pep:novel chromosome:UMD2:14:9105762:9110968:-1 gene:ENSMGAG00000006460 transcript:ENSMGAT00000007234 gene_biotype:protein_coding transcript_biotype:protein_coding	ENSMGAP00000006481 pep:novel chromosome:UMD2:14:9105762:9110968:-1 gene:ENSMGAG00000006460 transcript:ENSMGAT00000007234 gene_biotype:protein_coding transcript_biotype:protein_coding	4	1	1	>ENSMGAP00000006481 pep:novel chromosome:UMD2:14:9105762:9110968:-1 gene:ENSMGAG00000006460 transcript:ENSMGAT00000007234 gene_biotype:protein_coding transcript_biotype:protein_coding	1	4	1	1	28	5.5	5.5	20.775	182	182	15															1				2.87e-93	1211400	110130
ENSMGAP00000006485 pep:novel chromosome:UMD2:Z:18295753:18320620:-1 gene:ENSMGAG00000006482 transcript:ENSMGAT00000007238 gene_biotype:protein_coding transcript_biotype:protein_coding	ENSMGAP00000006485 pep:novel chromosome:UMD2:Z:18295753:18320620:-1 gene:ENSMGAG00000006482 transcript:ENSMGAT00000007238 gene_biotype:protein_coding transcript_biotype:protein_coding	1	1	1	>ENSMGAP00000006485 pep:novel chromosome:UMD2:Z:18295753:18320620:-1 gene:ENSMGAG00000006482 transcript:ENSMGAT00000007238 gene_biotype:protein_coding transcript_biotype:protein_coding	1	1	1	1	1	1	1	101.95	900	900	5.7					5	3	2												2.7947e-63	39051000	1115800
ENSMGAP00000006525 pep:novel chromosome:UMD2:8:18617697:18624815:-1 gene:ENSMGAG00000006512 transcript:ENSMGAT00000007278 gene_biotype:protein_coding transcript_biotype:protein_coding	ENSMGAP00000006525 pep:novel chromosome:UMD2:8:18617697:18624815:-1 gene:ENSMGAG00000006512 transcript:ENSMGAT00000007278 gene_biotype:protein_coding transcript_biotype:protein_coding	2	2	2	>ENSMGAP00000006525 pep:novel chromosome:UMD2:8:18617697:18624815:-1 gene:ENSMGAG00000006512 transcript:ENSMGAT00000007278 gene_biotype:protein_coding transcript_biotype:protein_coding	1	2	2	2	6.8	6.8	6.8	33.147	281	281	7.91							1	10											3.3923e-14	32695000	2724600
ENSMGAP00000006532 pep:novel chromosome:UMD2:9:13396393:13433580:1 gene:ENSMGAG00000006501 transcript:ENSMGAT00000007285 gene_biotype:protein_coding transcript_biotype:protein_coding;REV__ENSMGAP00000006532 pep:novel chromosome:UMD2:9:13396393:13433580:1 gene:ENSMGAG00000006501 transcript:ENSMGAT00000007285 gene_biotype:protein_coding transcript_biotype:protein_coding	ENSMGAP00000006532 pep:novel chromosome:UMD2:9:13396393:13433580:1 gene:ENSMGAG00000006501 transcript:ENSMGAT00000007285 gene_biotype:protein_coding transcript_biotype:protein_coding	14;1	14;1	14;1	>ENSMGAP00000006532 pep:novel chromosome:UMD2:9:13396393:13433580:1 gene:ENSMGAG00000006501 transcript:ENSMGAT00000007285 gene_biotype:protein_coding transcript_biotype:protein_coding	2	14	14	14	39.3	39.3	39.3	52.262	456	456;456	10.9							3	16	40	2	8	26	28	15					0	564290000	23512000
ENSMGAP00000006570 pep:novel chromosome:UMD2:2:14836631:14837473:-1 gene:ENSMGAG00000006552 transcript:ENSMGAT00000007324 gene_biotype:protein_coding transcript_biotype:protein_coding	ENSMGAP00000006570 pep:novel chromosome:UMD2:2:14836631:14837473:-1 gene:ENSMGAG00000006552 transcript:ENSMGAT00000007324 gene_biotype:protein_coding transcript_biotype:protein_coding	1	1	1	>ENSMGAP00000006570 pep:novel chromosome:UMD2:2:14836631:14837473:-1 gene:ENSMGAG00000006552 transcript:ENSMGAT00000007324 gene_biotype:protein_coding transcript_biotype:protein_coding	1	1	1	1	5.3	5.3	5.3	32.323	281	281	11											3								4.7115e-16	3361100	280100
ENSMGAP00000006579 pep:novel chromosome:UMD2:5:10111043:10122923:-1 gene:ENSMGAG00000006557 transcript:ENSMGAT00000007333 gene_biotype:protein_coding transcript_biotype:protein_coding	ENSMGAP00000006579 pep:novel chromosome:UMD2:5:10111043:10122923:-1 gene:ENSMGAG00000006557 transcript:ENSMGAT00000007333 gene_biotype:protein_coding transcript_biotype:protein_coding	3	3	3	>ENSMGAP00000006579 pep:novel chromosome:UMD2:5:10111043:10122923:-1 gene:ENSMGAG00000006557 transcript:ENSMGAT00000007333 gene_biotype:protein_coding transcript_biotype:protein_coding	1	3	3	3	23.7	23.7	23.7	19.819	169	169	13.5												1	7	10					0	26151000	2179300
ENSMGAP00000006599 pep:novel chromosome:UMD2:19:7112502:7130290:1 gene:ENSMGAG00000006545 transcript:ENSMGAT00000007353 gene_biotype:protein_coding transcript_biotype:protein_coding	ENSMGAP00000006599 pep:novel chromosome:UMD2:19:7112502:7130290:1 gene:ENSMGAG00000006545 transcript:ENSMGAT00000007353 gene_biotype:protein_coding transcript_biotype:protein_coding	2	2	2	>ENSMGAP00000006599 pep:novel chromosome:UMD2:19:7112502:7130290:1 gene:ENSMGAG00000006545 transcript:ENSMGAT00000007353 gene_biotype:protein_coding transcript_biotype:protein_coding	1	2	2	2	1.5	1.5	1.5	151.18	1370	1370	2.83		3	8	1															2.5935e-11	18772000	297970
ENSMGAP00000006604 pep:novel chromosome:UMD2:15:12717184:12720615:1 gene:ENSMGAG00000006575 transcript:ENSMGAT00000007359 gene_biotype:protein_coding transcript_biotype:protein_coding	ENSMGAP00000006604 pep:novel chromosome:UMD2:15:12717184:12720615:1 gene:ENSMGAG00000006575 transcript:ENSMGAT00000007359 gene_biotype:protein_coding transcript_biotype:protein_coding	1	1	1	>ENSMGAP00000006604 pep:novel chromosome:UMD2:15:12717184:12720615:1 gene:ENSMGAG00000006575 transcript:ENSMGAT00000007359 gene_biotype:protein_coding transcript_biotype:protein_coding	1	1	1	1	8.2	8.2	8.2	17.124	159	159	18																		1	0.0003342	8220600	1644100
ENSMGAP00000006622 pep:novel chromosome:UMD2:2:15076198:15082628:1 gene:ENSMGAG00000006588 transcript:ENSMGAT00000007377 gene_biotype:protein_coding transcript_biotype:protein_coding	ENSMGAP00000006622 pep:novel chromosome:UMD2:2:15076198:15082628:1 gene:ENSMGAG00000006588 transcript:ENSMGAT00000007377 gene_biotype:protein_coding transcript_biotype:protein_coding	4	4	4	>ENSMGAP00000006622 pep:novel chromosome:UMD2:2:15076198:15082628:1 gene:ENSMGAG00000006588 transcript:ENSMGAT00000007377 gene_biotype:protein_coding transcript_biotype:protein_coding	1	4	4	4	5.6	5.6	5.6	78.828	702	702	4.21	1	2	7	10	16	3													6.6307e-76	193380000	7437700
ENSMGAP00000006673 pep:novel chromosome:UMD2:11:11315941:11351346:-1 gene:ENSMGAG00000006583 transcript:ENSMGAT00000007428 gene_biotype:protein_coding transcript_biotype:protein_coding	ENSMGAP00000006673 pep:novel chromosome:UMD2:11:11315941:11351346:-1 gene:ENSMGAG00000006583 transcript:ENSMGAT00000007428 gene_biotype:protein_coding transcript_biotype:protein_coding	9	8	8	>ENSMGAP00000006673 pep:novel chromosome:UMD2:11:11315941:11351346:-1 gene:ENSMGAG00000006583 transcript:ENSMGAT00000007428 gene_biotype:protein_coding transcript_biotype:protein_coding	1	9	8	8	16.4	14.2	14.2	85.18	742	742	4.59		3	7	6	32	5	1												9.6646e-289	221490000	5150900
ENSMGAP00000006692 pep:novel chromosome:UMD2:11:11382313:11387750:-1 gene:ENSMGAG00000006650 transcript:ENSMGAT00000007448 gene_biotype:protein_coding transcript_biotype:protein_coding	ENSMGAP00000006692 pep:novel chromosome:UMD2:11:11382313:11387750:-1 gene:ENSMGAG00000006650 transcript:ENSMGAT00000007448 gene_biotype:protein_coding transcript_biotype:protein_coding	3	3	3	>ENSMGAP00000006692 pep:novel chromosome:UMD2:11:11382313:11387750:-1 gene:ENSMGAG00000006650 transcript:ENSMGAT00000007448 gene_biotype:protein_coding transcript_biotype:protein_coding	1	3	3	3	18.1	18.1	18.1	26.67	238	238	8	3	4	2	2	3	1	2	4	3	3	9	3	2	3					1.9799e-54	86840000	9648900
ENSMGAP00000006703 pep:novel chromosome:UMD2:3:32968808:33010761:-1 gene:ENSMGAG00000006639 transcript:ENSMGAT00000007459 gene_biotype:protein_coding transcript_biotype:protein_coding	ENSMGAP00000006703 pep:novel chromosome:UMD2:3:32968808:33010761:-1 gene:ENSMGAG00000006639 transcript:ENSMGAT00000007459 gene_biotype:protein_coding transcript_biotype:protein_coding	2	2	2	>ENSMGAP00000006703 pep:novel chromosome:UMD2:3:32968808:33010761:-1 gene:ENSMGAG00000006639 transcript:ENSMGAT00000007459 gene_biotype:protein_coding transcript_biotype:protein_coding	1	2	2	2	3.8	3.8	3.8	64.072	559	559	7.44							6	2	1										4.3302e-16	19967000	688500
ENSMGAP00000006759 pep:novel chromosome:UMD2:Z:43965587:43966997:-1 gene:ENSMGAG00000006705 transcript:ENSMGAT00000007516 gene_biotype:protein_coding transcript_biotype:protein_coding	ENSMGAP00000006759 pep:novel chromosome:UMD2:Z:43965587:43966997:-1 gene:ENSMGAG00000006705 transcript:ENSMGAT00000007516 gene_biotype:protein_coding transcript_biotype:protein_coding	5	5	5	>ENSMGAP00000006759 pep:novel chromosome:UMD2:Z:43965587:43966997:-1 gene:ENSMGAG00000006705 transcript:ENSMGAT00000007516 gene_biotype:protein_coding transcript_biotype:protein_coding	1	5	5	5	36.3	36.3	36.3	24.807	215	215	8.06	3	1	2	3	3		2	3	1	25	4								7.279e-135	481540000	53504000
ENSMGAP00000006766 pep:novel chromosome:UMD2:4:23219235:23242921:1 gene:ENSMGAG00000006703 transcript:ENSMGAT00000007523 gene_biotype:protein_coding transcript_biotype:protein_coding	ENSMGAP00000006766 pep:novel chromosome:UMD2:4:23219235:23242921:1 gene:ENSMGAG00000006703 transcript:ENSMGAT00000007523 gene_biotype:protein_coding transcript_biotype:protein_coding	7	7	7	>ENSMGAP00000006766 pep:novel chromosome:UMD2:4:23219235:23242921:1 gene:ENSMGAG00000006703 transcript:ENSMGAT00000007523 gene_biotype:protein_coding transcript_biotype:protein_coding	1	7	7	7	25.3	25.3	25.3	36.555	344	344	10.7	3	2	3	2	2				24	9	1	6	20	21	4				0	512810000	34188000
ENSMGAP00000006788 pep:novel chromosome:UMD2:12:9753690:9766084:1 gene:ENSMGAG00000006680 transcript:ENSMGAT00000007545 gene_biotype:protein_coding transcript_biotype:protein_coding	ENSMGAP00000006788 pep:novel chromosome:UMD2:12:9753690:9766084:1 gene:ENSMGAG00000006680 transcript:ENSMGAT00000007545 gene_biotype:protein_coding transcript_biotype:protein_coding	2	2	2	>ENSMGAP00000006788 pep:novel chromosome:UMD2:12:9753690:9766084:1 gene:ENSMGAG00000006680 transcript:ENSMGAT00000007545 gene_biotype:protein_coding transcript_biotype:protein_coding	1	2	2	2	2.8	2.8	2.8	120.66	1081	1081	5.62					3	5													7.1326e-23	23136000	462720
ENSMGAP00000006811 pep:novel chromosome:UMD2:10:10921042:10937820:1 gene:ENSMGAG00000006756 transcript:ENSMGAT00000007568 gene_biotype:protein_coding transcript_biotype:protein_coding	ENSMGAP00000006811 pep:novel chromosome:UMD2:10:10921042:10937820:1 gene:ENSMGAG00000006756 transcript:ENSMGAT00000007568 gene_biotype:protein_coding transcript_biotype:protein_coding	2	2	2	>ENSMGAP00000006811 pep:novel chromosome:UMD2:10:10921042:10937820:1 gene:ENSMGAG00000006756 transcript:ENSMGAT00000007568 gene_biotype:protein_coding transcript_biotype:protein_coding	1	2	2	2	5.1	5.1	5.1	56.063	489	489	8.33								6	3										1.7219e-14	41313000	1721400
ENSMGAP00000006852 pep:novel chromosome:UMD2:1:14105487:14136002:1 gene:ENSMGAG00000006791 transcript:ENSMGAT00000007614 gene_biotype:protein_coding transcript_biotype:protein_coding	ENSMGAP00000006852 pep:novel chromosome:UMD2:1:14105487:14136002:1 gene:ENSMGAG00000006791 transcript:ENSMGAT00000007614 gene_biotype:protein_coding transcript_biotype:protein_coding	12	12	12	>ENSMGAP00000006852 pep:novel chromosome:UMD2:1:14105487:14136002:1 gene:ENSMGAG00000006791 transcript:ENSMGAT00000007614 gene_biotype:protein_coding transcript_biotype:protein_coding	1	12	12	12	21	21	21	89.057	803	803	3.36	9	12	25	50	9														0	293000000	9451700
ENSMGAP00000006872 pep:novel chromosome:UMD2:23:6627831:6638477:-1 gene:ENSMGAG00000006810 transcript:ENSMGAT00000007634 gene_biotype:protein_coding transcript_biotype:protein_coding	ENSMGAP00000006872 pep:novel chromosome:UMD2:23:6627831:6638477:-1 gene:ENSMGAG00000006810 transcript:ENSMGAT00000007634 gene_biotype:protein_coding transcript_biotype:protein_coding	3	3	3	>ENSMGAP00000006872 pep:novel chromosome:UMD2:23:6627831:6638477:-1 gene:ENSMGAG00000006810 transcript:ENSMGAT00000007634 gene_biotype:protein_coding transcript_biotype:protein_coding	1	3	3	3	18.3	18.3	18.3	21.31	191	191	14.6														9	10	1			5.0735e-125	39931000	4436800
ENSMGAP00000006889 pep:novel chromosome:UMD2:10:11176555:11177689:1 gene:ENSMGAG00000006833 transcript:ENSMGAT00000007652 gene_biotype:protein_coding transcript_biotype:protein_coding	ENSMGAP00000006889 pep:novel chromosome:UMD2:10:11176555:11177689:1 gene:ENSMGAG00000006833 transcript:ENSMGAT00000007652 gene_biotype:protein_coding transcript_biotype:protein_coding	1	1	1	>ENSMGAP00000006889 pep:novel chromosome:UMD2:10:11176555:11177689:1 gene:ENSMGAG00000006833 transcript:ENSMGAT00000007652 gene_biotype:protein_coding transcript_biotype:protein_coding	1	1	1	1	5.9	5.9	5.9	21.327	187	187	10.9										2	4	1							9.668e-12	19110000	2730000
ENSMGAP00000017964 pep:novel chromosome:UMD2:11:12313593:12331099:-1 gene:ENSMGAG00000006732 transcript:ENSMGAT00000019392 gene_biotype:protein_coding transcript_biotype:protein_coding;ENSMGAP00000006897 pep:novel chromosome:UMD2:11:12313765:12327844:-1 gene:ENSMGAG00000006732 transcript:ENSMGAT00000007660 gene_biotype:protein_coding transcript_biotype:protein_coding	ENSMGAP00000017964 pep:novel chromosome:UMD2:11:12313593:12331099:-1 gene:ENSMGAG00000006732 transcript:ENSMGAT00000019392 gene_biotype:protein_coding transcript_biotype:protein_coding;ENSMGAP00000006897 pep:novel chromosome:UMD2:11:12313765:12327844:-1 gene:ENSMGAG00000006732 transcript:ENSMGAT00000007660 gene_biotype:protein_coding transcript_biotype:protein_coding	1;1	1;1	1;1	>ENSMGAP00000017964 pep:novel chromosome:UMD2:11:12313593:12331099:-1 gene:ENSMGAG00000006732 transcript:ENSMGAT00000019392 gene_biotype:protein_coding transcript_biotype:protein_coding;>ENSMGAP00000006897 pep:novel chromosome:UMD2:11:12313765:12327844:-1	2	1	1	1	1.5	1.5	1.5	80.898	738	738;742	9									2										7.8246e-05	4545800	113640
ENSMGAP00000006900 pep:novel chromosome:UMD2:22:10562895:10566130:-1 gene:ENSMGAG00000006845 transcript:ENSMGAT00000007663 gene_biotype:protein_coding transcript_biotype:protein_coding	ENSMGAP00000006900 pep:novel chromosome:UMD2:22:10562895:10566130:-1 gene:ENSMGAG00000006845 transcript:ENSMGAT00000007663 gene_biotype:protein_coding transcript_biotype:protein_coding	6	6	6	>ENSMGAP00000006900 pep:novel chromosome:UMD2:22:10562895:10566130:-1 gene:ENSMGAG00000006845 transcript:ENSMGAT00000007663 gene_biotype:protein_coding transcript_biotype:protein_coding	1	6	6	6	25.5	25.5	25.5	32.546	290	290	10.3								1	2	25	13	2							0	463730000	38644000
ENSMGAP00000006912 pep:novel chromosome:UMD2:15:12827064:12847974:1 gene:ENSMGAG00000006856 transcript:ENSMGAT00000007675 gene_biotype:protein_coding transcript_biotype:protein_coding	ENSMGAP00000006912 pep:novel chromosome:UMD2:15:12827064:12847974:1 gene:ENSMGAG00000006856 transcript:ENSMGAT00000007675 gene_biotype:protein_coding transcript_biotype:protein_coding	1	1	1	>ENSMGAP00000006912 pep:novel chromosome:UMD2:15:12827064:12847974:1 gene:ENSMGAG00000006856 transcript:ENSMGAT00000007675 gene_biotype:protein_coding transcript_biotype:protein_coding	1	1	1	1	1.1	1.1	1.1	123.16	1097	1097	7.6							2	3											2.0304e-06	4713100	98190
ENSMGAP00000006936 pep:novel chromosome:UMD2:21:725415:725903:-1 gene:ENSMGAG00000017116 transcript:ENSMGAT00000007700 gene_biotype:protein_coding transcript_biotype:protein_coding	ENSMGAP00000006936 pep:novel chromosome:UMD2:21:725415:725903:-1 gene:ENSMGAG00000017116 transcript:ENSMGAT00000007700 gene_biotype:protein_coding transcript_biotype:protein_coding	1	1	1	>ENSMGAP00000006936 pep:novel chromosome:UMD2:21:725415:725903:-1 gene:ENSMGAG00000017116 transcript:ENSMGAT00000007700 gene_biotype:protein_coding transcript_biotype:protein_coding	1	1	1	1	7.4	7.4	7.4	17.621	163	163	15															1				0.00016737	4464100	744010
ENSMGAP00000006977 pep:novel chromosome:UMD2:16:7714975:7724534:1 gene:ENSMGAG00000006901 transcript:ENSMGAT00000007742 gene_biotype:protein_coding transcript_biotype:protein_coding	ENSMGAP00000006977 pep:novel chromosome:UMD2:16:7714975:7724534:1 gene:ENSMGAG00000006901 transcript:ENSMGAT00000007742 gene_biotype:protein_coding transcript_biotype:protein_coding	8	8	8	>ENSMGAP00000006977 pep:novel chromosome:UMD2:16:7714975:7724534:1 gene:ENSMGAG00000006901 transcript:ENSMGAT00000007742 gene_biotype:protein_coding transcript_biotype:protein_coding	1	8	8	8	34.1	34.1	34.1	32.981	290	290	9.02							4	7	30	7	3	1							0	391210000	27944000
ENSMGAP00000006990 pep:novel chromosome:UMD2:2:15336187:15339418:-1 gene:ENSMGAG00000006909 transcript:ENSMGAT00000007755 gene_biotype:protein_coding transcript_biotype:protein_coding	ENSMGAP00000006990 pep:novel chromosome:UMD2:2:15336187:15339418:-1 gene:ENSMGAG00000006909 transcript:ENSMGAT00000007755 gene_biotype:protein_coding transcript_biotype:protein_coding	4	4	4	>ENSMGAP00000006990 pep:novel chromosome:UMD2:2:15336187:15339418:-1 gene:ENSMGAG00000006909 transcript:ENSMGAT00000007755 gene_biotype:protein_coding transcript_biotype:protein_coding	1	4	4	4	23.6	23.6	23.6	18.528	165	165	15.1															12	1			5.4662e-64	23946000	2176900
ENSMGAP00000007002 pep:novel chromosome:UMD2:2:15373455:15375704:1 gene:ENSMGAG00000006932 transcript:ENSMGAT00000007767 gene_biotype:protein_coding transcript_biotype:protein_coding	ENSMGAP00000007002 pep:novel chromosome:UMD2:2:15373455:15375704:1 gene:ENSMGAG00000006932 transcript:ENSMGAT00000007767 gene_biotype:protein_coding transcript_biotype:protein_coding	9	9	9	>ENSMGAP00000007002 pep:novel chromosome:UMD2:2:15373455:15375704:1 gene:ENSMGAG00000006932 transcript:ENSMGAT00000007767 gene_biotype:protein_coding transcript_biotype:protein_coding	1	9	9	9	61.2	61.2	61.2	15.27	139	139	11.4	19	17	22	19	16	13	11	17	22	15	20	26	27	19	31	46	72	32	0	40329000000	5041200000
ENSMGAP00000007021 pep:novel chromosome:UMD2:5:11650006:11666268:1 gene:ENSMGAG00000006904 transcript:ENSMGAT00000007786 gene_biotype:protein_coding transcript_biotype:protein_coding	ENSMGAP00000007021 pep:novel chromosome:UMD2:5:11650006:11666268:1 gene:ENSMGAG00000006904 transcript:ENSMGAT00000007786 gene_biotype:protein_coding transcript_biotype:protein_coding	24	24	24	>ENSMGAP00000007021 pep:novel chromosome:UMD2:5:11650006:11666268:1 gene:ENSMGAG00000006904 transcript:ENSMGAT00000007786 gene_biotype:protein_coding transcript_biotype:protein_coding	1	24	24	24	49.7	49.7	49.7	54.33	459	459	6.5	47	55	79	78	62	63	74	191	80	18	13	24	12	11	4	5	5	3	0	12863000000	535950000
ENSMGAP00000007097 pep:novel chromosome:UMD2:11:12545559:12548505:1 gene:ENSMGAG00000006997 transcript:ENSMGAT00000007862 gene_biotype:protein_coding transcript_biotype:protein_coding	ENSMGAP00000007097 pep:novel chromosome:UMD2:11:12545559:12548505:1 gene:ENSMGAG00000006997 transcript:ENSMGAT00000007862 gene_biotype:protein_coding transcript_biotype:protein_coding	6	6	6	>ENSMGAP00000007097 pep:novel chromosome:UMD2:11:12545559:12548505:1 gene:ENSMGAG00000006997 transcript:ENSMGAT00000007862 gene_biotype:protein_coding transcript_biotype:protein_coding	1	6	6	6	27.6	27.6	27.6	21.961	192	192	13.3						2	5	2	3	2	15	24	41	45	29	12	8	1	0	9578300000	1368300000
ENSMGAP00000007110 pep:novel chromosome:UMD2:Z:54332101:54378531:-1 gene:ENSMGAG00000007011 transcript:ENSMGAT00000007875 gene_biotype:protein_coding transcript_biotype:protein_coding	ENSMGAP00000007110 pep:novel chromosome:UMD2:Z:54332101:54378531:-1 gene:ENSMGAG00000007011 transcript:ENSMGAT00000007875 gene_biotype:protein_coding transcript_biotype:protein_coding	3	3	3	>ENSMGAP00000007110 pep:novel chromosome:UMD2:Z:54332101:54378531:-1 gene:ENSMGAG00000007011 transcript:ENSMGAT00000007875 gene_biotype:protein_coding transcript_biotype:protein_coding	1	3	3	3	5	5	5	96.791	846	846	3.62		1	3	9															7.5806e-19	17878000	446950
ENSMGAP00000007128 pep:novel chromosome:UMD2:11:12626514:12658250:1 gene:ENSMGAG00000007045 transcript:ENSMGAT00000007893 gene_biotype:protein_coding transcript_biotype:protein_coding	ENSMGAP00000007128 pep:novel chromosome:UMD2:11:12626514:12658250:1 gene:ENSMGAG00000007045 transcript:ENSMGAT00000007893 gene_biotype:protein_coding transcript_biotype:protein_coding	4	4	4	>ENSMGAP00000007128 pep:novel chromosome:UMD2:11:12626514:12658250:1 gene:ENSMGAG00000007045 transcript:ENSMGAT00000007893 gene_biotype:protein_coding transcript_biotype:protein_coding	1	4	4	4	29.4	29.4	29.4	21.828	187	187	11										9	16	8	1						5.5217e-126	70637000	7063700
ENSMGAP00000007143 pep:novel chromosome:UMD2:22:10747675:10749745:1 gene:ENSMGAG00000007036 transcript:ENSMGAT00000007909 gene_biotype:protein_coding transcript_biotype:protein_coding	ENSMGAP00000007143 pep:novel chromosome:UMD2:22:10747675:10749745:1 gene:ENSMGAG00000007036 transcript:ENSMGAT00000007909 gene_biotype:protein_coding transcript_biotype:protein_coding	3	3	3	>ENSMGAP00000007143 pep:novel chromosome:UMD2:22:10747675:10749745:1 gene:ENSMGAG00000007036 transcript:ENSMGAT00000007909 gene_biotype:protein_coding transcript_biotype:protein_coding	1	3	3	3	11.3	11.3	11.3	32.335	302	302	11.8											14	3	1	4					3.5923e-19	27115000	2465000
ENSMGAP00000007181 pep:novel chromosome:UMD2:4:25558777:25622438:-1 gene:ENSMGAG00000007088 transcript:ENSMGAT00000007948 gene_biotype:protein_coding transcript_biotype:protein_coding	ENSMGAP00000007181 pep:novel chromosome:UMD2:4:25558777:25622438:-1 gene:ENSMGAG00000007088 transcript:ENSMGAT00000007948 gene_biotype:protein_coding transcript_biotype:protein_coding	1	1	1	>ENSMGAP00000007181 pep:novel chromosome:UMD2:4:25558777:25622438:-1 gene:ENSMGAG00000007088 transcript:ENSMGAT00000007948 gene_biotype:protein_coding transcript_biotype:protein_coding	1	1	1	1	3.2	3.2	3.2	42.048	370	370	11.8											1	5							3.5982e-08	11117000	444670
ENSMGAP00000007187 pep:novel chromosome:UMD2:7:10329628:10338715:-1 gene:ENSMGAG00000007073 transcript:ENSMGAT00000007955 gene_biotype:protein_coding transcript_biotype:protein_coding	ENSMGAP00000007187 pep:novel chromosome:UMD2:7:10329628:10338715:-1 gene:ENSMGAG00000007073 transcript:ENSMGAT00000007955 gene_biotype:protein_coding transcript_biotype:protein_coding	1	1	1	>ENSMGAP00000007187 pep:novel chromosome:UMD2:7:10329628:10338715:-1 gene:ENSMGAG00000007073 transcript:ENSMGAT00000007955 gene_biotype:protein_coding transcript_biotype:protein_coding	1	1	1	1	3.7	3.7	3.7	60.975	573	573	10.1							2		2	1			1			1			1.7777e-125	17115000	552080
ENSMGAP00000007193 pep:novel chromosome:UMD2:14:9483738:9506952:1 gene:ENSMGAG00000006884 transcript:ENSMGAT00000007961 gene_biotype:protein_coding transcript_biotype:protein_coding	ENSMGAP00000007193 pep:novel chromosome:UMD2:14:9483738:9506952:1 gene:ENSMGAG00000006884 transcript:ENSMGAT00000007961 gene_biotype:protein_coding transcript_biotype:protein_coding	24	24	24	>ENSMGAP00000007193 pep:novel chromosome:UMD2:14:9483738:9506952:1 gene:ENSMGAG00000006884 transcript:ENSMGAT00000007961 gene_biotype:protein_coding transcript_biotype:protein_coding	1	24	24	24	12.5	12.5	12.5	293.44	2895	2895	2.55	37	66	49	36	5	2													0	866520000	5700800
ENSMGAP00000007197 pep:novel chromosome:UMD2:13:16862543:16879336:-1 gene:ENSMGAG00000007104 transcript:ENSMGAT00000007965 gene_biotype:protein_coding transcript_biotype:protein_coding	ENSMGAP00000007197 pep:novel chromosome:UMD2:13:16862543:16879336:-1 gene:ENSMGAG00000007104 transcript:ENSMGAT00000007965 gene_biotype:protein_coding transcript_biotype:protein_coding	1	1	1	>ENSMGAP00000007197 pep:novel chromosome:UMD2:13:16862543:16879336:-1 gene:ENSMGAG00000007104 transcript:ENSMGAT00000007965 gene_biotype:protein_coding transcript_biotype:protein_coding	1	1	1	1	6.9	6.9	6.9	13.082	116	116	16																2			0.0064936	3703300	529050
ENSMGAP00000011383 pep:novel chromosome:UMD2:6:35186005:35191836:1 gene:ENSMGAG00000010925 transcript:ENSMGAT00000012258 gene_biotype:protein_coding transcript_biotype:protein_coding;ENSMGAP00000007259 pep:novel chromosome:UMD2:7:10444972:10485063:-1 gene:ENSMGAG00000007167 transcript:ENSMGAT00000008028 gene_biotype:protein_coding transcript_biotype:protein_coding	ENSMGAP00000011383 pep:novel chromosome:UMD2:6:35186005:35191836:1 gene:ENSMGAG00000010925 transcript:ENSMGAT00000012258 gene_biotype:protein_coding transcript_biotype:protein_coding;ENSMGAP00000007259 pep:novel chromosome:UMD2:7:10444972:10485063:-1 gene:ENSMGAG00000007167 transcript:ENSMGAT00000008028 gene_biotype:protein_coding transcript_biotype:protein_coding	1;1	1;1	1;1	>ENSMGAP00000011383 pep:novel chromosome:UMD2:6:35186005:35191836:1 gene:ENSMGAG00000010925 transcript:ENSMGAT00000012258 gene_biotype:protein_coding transcript_biotype:protein_coding;>ENSMGAP00000007259 pep:novel chromosome:UMD2:7:10444972:10485063:-1 gen	2	1	1	1	1	1	1	103.81	913	913;1015	17																	1		0.002001	5606400	133480
ENSMGAP00000007268 pep:novel chromosome:UMD2:2:15875899:15887990:1 gene:ENSMGAG00000007154 transcript:ENSMGAT00000008037 gene_biotype:protein_coding transcript_biotype:protein_coding;ENSMGAP00000019255 pep:novel chromosome:UMD2:2:15875899:15887990:1 gene:ENSMGAG00000007154 transcript:ENSMGAT00000020289 gene_biotype:protein_coding transcript_biotype:protein_coding	ENSMGAP00000007268 pep:novel chromosome:UMD2:2:15875899:15887990:1 gene:ENSMGAG00000007154 transcript:ENSMGAT00000008037 gene_biotype:protein_coding transcript_biotype:protein_coding;ENSMGAP00000019255 pep:novel chromosome:UMD2:2:15875899:15887990:1 gene:ENSMGAG00000007154 transcript:ENSMGAT00000020289 gene_biotype:protein_coding transcript_biotype:protein_coding	6;4	6;4	6;4	>ENSMGAP00000007268 pep:novel chromosome:UMD2:2:15875899:15887990:1 gene:ENSMGAG00000007154 transcript:ENSMGAT00000008037 gene_biotype:protein_coding transcript_biotype:protein_coding;>ENSMGAP00000019255 pep:novel chromosome:UMD2:2:15875899:15887990:1 gene	2	6	6	6	19.5	19.5	19.5	49.035	442	442;305	8.69								13	29										1.8974e-268	162460000	8123100
ENSMGAP00000007318 pep:novel chromosome:UMD2:14:9543699:9547059:-1 gene:ENSMGAG00000007208 transcript:ENSMGAT00000008090 gene_biotype:protein_coding transcript_biotype:protein_coding	ENSMGAP00000007318 pep:novel chromosome:UMD2:14:9543699:9547059:-1 gene:ENSMGAG00000007208 transcript:ENSMGAT00000008090 gene_biotype:protein_coding transcript_biotype:protein_coding	3	3	3	>ENSMGAP00000007318 pep:novel chromosome:UMD2:14:9543699:9547059:-1 gene:ENSMGAG00000007208 transcript:ENSMGAT00000008090 gene_biotype:protein_coding transcript_biotype:protein_coding	1	3	3	3	17.9	17.9	17.9	23.548	207	207	14.4														15	9				1.0226e-157	27128000	1937700
ENSMGAP00000007322 pep:novel chromosome:UMD2:15:13248568:13260963:1 gene:ENSMGAG00000007181 transcript:ENSMGAT00000008094 gene_biotype:protein_coding transcript_biotype:protein_coding	ENSMGAP00000007322 pep:novel chromosome:UMD2:15:13248568:13260963:1 gene:ENSMGAG00000007181 transcript:ENSMGAT00000008094 gene_biotype:protein_coding transcript_biotype:protein_coding	5	5	5	>ENSMGAP00000007322 pep:novel chromosome:UMD2:15:13248568:13260963:1 gene:ENSMGAG00000007181 transcript:ENSMGAT00000008094 gene_biotype:protein_coding transcript_biotype:protein_coding	1	5	5	5	14.9	14.9	14.9	59.771	518	518	7.05							20	1											0	54053000	1930500
ENSMGAP00000007328 pep:novel chromosome:UMD2:23:6952659:7008910:1 gene:ENSMGAG00000007151 transcript:ENSMGAT00000008100 gene_biotype:protein_coding transcript_biotype:protein_coding	ENSMGAP00000007328 pep:novel chromosome:UMD2:23:6952659:7008910:1 gene:ENSMGAG00000007151 transcript:ENSMGAT00000008100 gene_biotype:protein_coding transcript_biotype:protein_coding	1	1	1	>ENSMGAP00000007328 pep:novel chromosome:UMD2:23:6952659:7008910:1 gene:ENSMGAG00000007151 transcript:ENSMGAT00000008100 gene_biotype:protein_coding transcript_biotype:protein_coding	1	1	1	1	0.5	0.5	0.5	175.9	1581	1581	10.7	5	4	5	2	3	3	1	2	4	3	5	9	9	10	9	5	3	4	0.0046781	283780000	3338600
ENSMGAP00000007329 pep:novel chromosome:UMD2:11:12947389:13008882:1 gene:ENSMGAG00000007237 transcript:ENSMGAT00000008101 gene_biotype:protein_coding transcript_biotype:protein_coding	ENSMGAP00000007329 pep:novel chromosome:UMD2:11:12947389:13008882:1 gene:ENSMGAG00000007237 transcript:ENSMGAT00000008101 gene_biotype:protein_coding transcript_biotype:protein_coding	2	1	1	>ENSMGAP00000007329 pep:novel chromosome:UMD2:11:12947389:13008882:1 gene:ENSMGAG00000007237 transcript:ENSMGAT00000008101 gene_biotype:protein_coding transcript_biotype:protein_coding	1	2	1	1	2.1	1.2	1.2	111.02	997	997	1.89	4	3	1	1															7.875e-08	5987900	133060
ENSMGAP00000007343 pep:novel chromosome:UMD2:17:8259688:8269745:-1 gene:ENSMGAG00000007241 transcript:ENSMGAT00000008115 gene_biotype:protein_coding transcript_biotype:protein_coding;ENSMGAP00000019079 pep:novel chromosome:UMD2:17:8259688:8295670:-1 gene:ENSMGAG00000007241 transcript:ENSMGAT00000019804 gene_biotype:protein_coding transcript_biotype:protein_coding	ENSMGAP00000007343 pep:novel chromosome:UMD2:17:8259688:8269745:-1 gene:ENSMGAG00000007241 transcript:ENSMGAT00000008115 gene_biotype:protein_coding transcript_biotype:protein_coding	12;4	3;2	3;2	>ENSMGAP00000007343 pep:novel chromosome:UMD2:17:8259688:8269745:-1 gene:ENSMGAG00000007241 transcript:ENSMGAT00000008115 gene_biotype:protein_coding transcript_biotype:protein_coding	2	12	3	3	58.7	17	17	24.328	230	230;120	11.3	4	1	2	1	2		3	2	5	1	4	5	11	24	5		1	1	0	5107400000	567490000
ENSMGAP00000007359 pep:novel chromosome:UMD2:17:8296540:8296897:1 gene:ENSMGAG00000007265 transcript:ENSMGAT00000008131 gene_biotype:protein_coding transcript_biotype:protein_coding;ENSMGAP00000017987 pep:novel chromosome:UMD2:17:8296555:8297399:1 gene:ENSMGAG00000007265 transcript:ENSMGAT00000020051 gene_biotype:protein_coding transcript_biotype:protein_coding	ENSMGAP00000007359 pep:novel chromosome:UMD2:17:8296540:8296897:1 gene:ENSMGAG00000007265 transcript:ENSMGAT00000008131 gene_biotype:protein_coding transcript_biotype:protein_coding;ENSMGAP00000017987 pep:novel chromosome:UMD2:17:8296555:8297399:1 gene:ENSMGAG00000007265 transcript:ENSMGAT00000020051 gene_biotype:protein_coding transcript_biotype:protein_coding	2;2	1;1	1;1	>ENSMGAP00000007359 pep:novel chromosome:UMD2:17:8296540:8296897:1 gene:ENSMGAG00000007265 transcript:ENSMGAT00000008131 gene_biotype:protein_coding transcript_biotype:protein_coding;>ENSMGAP00000017987 pep:novel chromosome:UMD2:17:8296555:8297399:1 gene:E	2	2	1	1	23.5	16.3	16.3	10.245	98	98;102	13.7												1	3	13					0	305280000	76321000
ENSMGAP00000007361 pep:novel chromosome:UMD2:17:8248270:8248605:-1 gene:ENSMGAG00000007266 transcript:ENSMGAT00000008133 gene_biotype:protein_coding transcript_biotype:protein_coding	ENSMGAP00000007361 pep:novel chromosome:UMD2:17:8248270:8248605:-1 gene:ENSMGAG00000007266 transcript:ENSMGAT00000008133 gene_biotype:protein_coding transcript_biotype:protein_coding	4	3	1	>ENSMGAP00000007361 pep:novel chromosome:UMD2:17:8248270:8248605:-1 gene:ENSMGAG00000007266 transcript:ENSMGAT00000008133 gene_biotype:protein_coding transcript_biotype:protein_coding	1	4	3	1	34.8	34.8	14.3	11.39	112	112	13.7												3	11	27	4				9.4471e-267	1338000000	267600000
ENSMGAP00000007364 pep:novel chromosome:UMD2:11:12989153:13012423:1 gene:ENSMGAG00000007237 transcript:ENSMGAT00000008136 gene_biotype:protein_coding transcript_biotype:protein_coding	ENSMGAP00000007364 pep:novel chromosome:UMD2:11:12989153:13012423:1 gene:ENSMGAG00000007237 transcript:ENSMGAT00000008136 gene_biotype:protein_coding transcript_biotype:protein_coding	2	2	1	>ENSMGAP00000007364 pep:novel chromosome:UMD2:11:12989153:13012423:1 gene:ENSMGAG00000007237 transcript:ENSMGAT00000008136 gene_biotype:protein_coding transcript_biotype:protein_coding	1	2	2	1	1.9	1.9	1.1	126.43	1134	1134	2	4	2	2	1															7.8014e-08	6647900	125430
ENSMGAP00000007369 pep:novel chromosome:UMD2:3:37197643:37228122:1 gene:ENSMGAG00000007244 transcript:ENSMGAT00000008141 gene_biotype:protein_coding transcript_biotype:protein_coding	ENSMGAP00000007369 pep:novel chromosome:UMD2:3:37197643:37228122:1 gene:ENSMGAG00000007244 transcript:ENSMGAT00000008141 gene_biotype:protein_coding transcript_biotype:protein_coding	1	1	1	>ENSMGAP00000007369 pep:novel chromosome:UMD2:3:37197643:37228122:1 gene:ENSMGAG00000007244 transcript:ENSMGAT00000008141 gene_biotype:protein_coding transcript_biotype:protein_coding	1	1	1	1	2.8	2.8	2.8	53.712	462	462	7.43							4	3											3.7188e-24	43669000	2183400
ENSMGAP00000007376 pep:novel chromosome:UMD2:6:17923531:17946489:-1 gene:ENSMGAG00000007260 transcript:ENSMGAT00000008148 gene_biotype:protein_coding transcript_biotype:protein_coding	ENSMGAP00000007376 pep:novel chromosome:UMD2:6:17923531:17946489:-1 gene:ENSMGAG00000007260 transcript:ENSMGAT00000008148 gene_biotype:protein_coding transcript_biotype:protein_coding	1	1	1	>ENSMGAP00000007376 pep:novel chromosome:UMD2:6:17923531:17946489:-1 gene:ENSMGAG00000007260 transcript:ENSMGAT00000008148 gene_biotype:protein_coding transcript_biotype:protein_coding	1	1	1	1	3	3	3	50.521	466	466	9									2										6.5106e-07	4683700	180140
ENSMGAP00000007411 pep:novel chromosome:UMD2:20:7627903:7633141:-1 gene:ENSMGAG00000007284 transcript:ENSMGAT00000008185 gene_biotype:protein_coding transcript_biotype:protein_coding	ENSMGAP00000007411 pep:novel chromosome:UMD2:20:7627903:7633141:-1 gene:ENSMGAG00000007284 transcript:ENSMGAT00000008185 gene_biotype:protein_coding transcript_biotype:protein_coding	6	6	6	>ENSMGAP00000007411 pep:novel chromosome:UMD2:20:7627903:7633141:-1 gene:ENSMGAG00000007284 transcript:ENSMGAT00000008185 gene_biotype:protein_coding transcript_biotype:protein_coding	1	6	6	6	21.2	21.2	21.2	38.248	345	345	8.5								18	12	2									0	150610000	8367100
ENSMGAP00000007430 pep:novel chromosome:UMD2:23:6821806:6843303:1 gene:ENSMGAG00000007242 transcript:ENSMGAT00000008204 gene_biotype:protein_coding transcript_biotype:protein_coding;ENSMGAP00000018496 pep:novel chromosome:UMD2:23:6833005:6843300:1 gene:ENSMGAG00000007242 transcript:ENSMGAT00000018271 gene_biotype:protein_coding transcript_biotype:protein_coding;REV__ENSMGAP00000018496 pep:novel c…	ENSMGAP00000007430 pep:novel chromosome:UMD2:23:6821806:6843303:1 gene:ENSMGAG00000007242 transcript:ENSMGAT00000008204 gene_biotype:protein_coding transcript_biotype:protein_coding	33;12;1;1	33;12;1;1	33;12;1;1	>ENSMGAP00000007430 pep:novel chromosome:UMD2:23:6821806:6843303:1 gene:ENSMGAG00000007242 transcript:ENSMGAT00000008204 gene_biotype:protein_coding transcript_biotype:protein_coding	4	33	33	33	16	16	16	306.04	2858	2858;759;759;2858	2.28	101	93	39	13										9					0	818030000	6150600
ENSMGAP00000007470 pep:novel chromosome:UMD2:15:13317232:13344370:1 gene:ENSMGAG00000007328 transcript:ENSMGAT00000008245 gene_biotype:protein_coding transcript_biotype:protein_coding	ENSMGAP00000007470 pep:novel chromosome:UMD2:15:13317232:13344370:1 gene:ENSMGAG00000007328 transcript:ENSMGAT00000008245 gene_biotype:protein_coding transcript_biotype:protein_coding	1	1	1	>ENSMGAP00000007470 pep:novel chromosome:UMD2:15:13317232:13344370:1 gene:ENSMGAG00000007328 transcript:ENSMGAT00000008245 gene_biotype:protein_coding transcript_biotype:protein_coding	1	1	1	1	3.5	3.5	3.5	52.69	482	482	18																		1	7.0284e-21	2188300	115170
ENSMGAP00000007480 pep:novel chromosome:UMD2:23:6879039:6886925:-1 gene:ENSMGAG00000007370 transcript:ENSMGAT00000008255 gene_biotype:protein_coding transcript_biotype:protein_coding	ENSMGAP00000007480 pep:novel chromosome:UMD2:23:6879039:6886925:-1 gene:ENSMGAG00000007370 transcript:ENSMGAT00000008255 gene_biotype:protein_coding transcript_biotype:protein_coding	1	1	1	>ENSMGAP00000007480 pep:novel chromosome:UMD2:23:6879039:6886925:-1 gene:ENSMGAG00000007370 transcript:ENSMGAT00000008255 gene_biotype:protein_coding transcript_biotype:protein_coding	1	1	1	1	4.2	4.2	4.2	36.931	333	333	9									2										4.9137e-13	3627200	190900
ENSMGAP00000007542 pep:novel chromosome:UMD2:5:12407886:12412834:1 gene:ENSMGAG00000007372 transcript:ENSMGAT00000008319 gene_biotype:protein_coding transcript_biotype:protein_coding	ENSMGAP00000007542 pep:novel chromosome:UMD2:5:12407886:12412834:1 gene:ENSMGAG00000007372 transcript:ENSMGAT00000008319 gene_biotype:protein_coding transcript_biotype:protein_coding	1	1	1	>ENSMGAP00000007542 pep:novel chromosome:UMD2:5:12407886:12412834:1 gene:ENSMGAG00000007372 transcript:ENSMGAT00000008319 gene_biotype:protein_coding transcript_biotype:protein_coding	1	1	1	1	3.6	3.6	3.6	36.574	332	332	18																		1	0.00016829	7297800	429280
ENSMGAP00000007552 pep:novel chromosome:UMD2:11:13704995:13723855:-1 gene:ENSMGAG00000007413 transcript:ENSMGAT00000008330 gene_biotype:protein_coding transcript_biotype:protein_coding	ENSMGAP00000007552 pep:novel chromosome:UMD2:11:13704995:13723855:-1 gene:ENSMGAG00000007413 transcript:ENSMGAT00000008330 gene_biotype:protein_coding transcript_biotype:protein_coding	13	13	13	>ENSMGAP00000007552 pep:novel chromosome:UMD2:11:13704995:13723855:-1 gene:ENSMGAG00000007413 transcript:ENSMGAT00000008330 gene_biotype:protein_coding transcript_biotype:protein_coding	1	13	13	13	18	18	18	76.963	676	676	7.33	1	4	10	14	9	10	30	59	35	6	5	4	2						3.8585e-220	4694300000	111770000
ENSMGAP00000007568 pep:novel chromosome:UMD2:Z:56473208:56519222:-1 gene:ENSMGAG00000007418 transcript:ENSMGAT00000008346 gene_biotype:protein_coding transcript_biotype:protein_coding;REV__ENSMGAP00000007568 pep:novel chromosome:UMD2:Z:56473208:56519222:-1 gene:ENSMGAG00000007418 transcript:ENSMGAT00000008346 gene_biotype:protein_coding transcript_biotype:protein_coding	ENSMGAP00000007568 pep:novel chromosome:UMD2:Z:56473208:56519222:-1 gene:ENSMGAG00000007418 transcript:ENSMGAT00000008346 gene_biotype:protein_coding transcript_biotype:protein_coding	5;1	5;1	5;1	>ENSMGAP00000007568 pep:novel chromosome:UMD2:Z:56473208:56519222:-1 gene:ENSMGAG00000007418 transcript:ENSMGAT00000008346 gene_biotype:protein_coding transcript_biotype:protein_coding	2	5	5	5	11.8	11.8	11.8	67.134	593	593;593	5.08			1	2	16	6													2.9036e-123	119590000	3623900
ENSMGAP00000007574 pep:novel chromosome:UMD2:19:8012792:8019695:-1 gene:ENSMGAG00000007436 transcript:ENSMGAT00000008352 gene_biotype:protein_coding transcript_biotype:protein_coding	ENSMGAP00000007574 pep:novel chromosome:UMD2:19:8012792:8019695:-1 gene:ENSMGAG00000007436 transcript:ENSMGAT00000008352 gene_biotype:protein_coding transcript_biotype:protein_coding	3	3	3	>ENSMGAP00000007574 pep:novel chromosome:UMD2:19:8012792:8019695:-1 gene:ENSMGAG00000007436 transcript:ENSMGAT00000008352 gene_biotype:protein_coding transcript_biotype:protein_coding	1	3	3	3	18.2	18.2	18.2	30.183	275	275	12.6											1	7	9	1					2.1329e-144	28547000	2195900
ENSMGAP00000007579 pep:novel chromosome:UMD2:5:12413410:12424838:-1 gene:ENSMGAG00000007434 transcript:ENSMGAT00000008357 gene_biotype:protein_coding transcript_biotype:protein_coding	ENSMGAP00000007579 pep:novel chromosome:UMD2:5:12413410:12424838:-1 gene:ENSMGAG00000007434 transcript:ENSMGAT00000008357 gene_biotype:protein_coding transcript_biotype:protein_coding	2	2	2	>ENSMGAP00000007579 pep:novel chromosome:UMD2:5:12413410:12424838:-1 gene:ENSMGAG00000007434 transcript:ENSMGAT00000008357 gene_biotype:protein_coding transcript_biotype:protein_coding	1	2	2	2	7.6	7.6	7.6	44.903	395	395	8.93								2	11	1									1.9165e-49	40313000	2121700
ENSMGAP00000007603 pep:novel chromosome:UMD2:10:14148529:14154141:1 gene:ENSMGAG00000007472 transcript:ENSMGAT00000008382 gene_biotype:protein_coding transcript_biotype:protein_coding	ENSMGAP00000007603 pep:novel chromosome:UMD2:10:14148529:14154141:1 gene:ENSMGAG00000007472 transcript:ENSMGAT00000008382 gene_biotype:protein_coding transcript_biotype:protein_coding	1	1	1	>ENSMGAP00000007603 pep:novel chromosome:UMD2:10:14148529:14154141:1 gene:ENSMGAG00000007472 transcript:ENSMGAT00000008382 gene_biotype:protein_coding transcript_biotype:protein_coding	1	1	1	1	6.1	6.1	6.1	31.981	280	280	11											3								2.3256e-210	5637700	563770
ENSMGAP00000007635 pep:novel chromosome:UMD2:4:26766410:26769466:-1 gene:ENSMGAG00000007496 transcript:ENSMGAT00000008415 gene_biotype:protein_coding transcript_biotype:protein_coding	ENSMGAP00000007635 pep:novel chromosome:UMD2:4:26766410:26769466:-1 gene:ENSMGAG00000007496 transcript:ENSMGAT00000008415 gene_biotype:protein_coding transcript_biotype:protein_coding	3	3	3	>ENSMGAP00000007635 pep:novel chromosome:UMD2:4:26766410:26769466:-1 gene:ENSMGAG00000007496 transcript:ENSMGAT00000008415 gene_biotype:protein_coding transcript_biotype:protein_coding	1	3	3	3	12.2	12.2	12.2	29.073	263	263	8.39	4	5	6	6	5	5	5	8	8	13	6	5	2	3	2	2	3	2	5.3791e-129	4701400000	470140000
ENSMGAP00000007641 pep:novel chromosome:UMD2:4:26778639:26781174:-1 gene:ENSMGAG00000007518 transcript:ENSMGAT00000008421 gene_biotype:protein_coding transcript_biotype:protein_coding	ENSMGAP00000007641 pep:novel chromosome:UMD2:4:26778639:26781174:-1 gene:ENSMGAG00000007518 transcript:ENSMGAT00000008421 gene_biotype:protein_coding transcript_biotype:protein_coding	40	40	36	>ENSMGAP00000007641 pep:novel chromosome:UMD2:4:26778639:26781174:-1 gene:ENSMGAG00000007518 transcript:ENSMGAT00000008421 gene_biotype:protein_coding transcript_biotype:protein_coding	1	40	40	36	67.7	67.7	65.7	51.522	499	499	8.34	232	287	336	408	470	369	371	354	382	403	284	241	217	233	249	212	147	72	0	1696900000000	94270000000
ENSMGAP00000007658 pep:novel chromosome:UMD2:4:26785229:26787101:-1 gene:ENSMGAG00000007534 transcript:ENSMGAT00000008439 gene_biotype:protein_coding transcript_biotype:protein_coding	ENSMGAP00000007658 pep:novel chromosome:UMD2:4:26785229:26787101:-1 gene:ENSMGAG00000007534 transcript:ENSMGAT00000008439 gene_biotype:protein_coding transcript_biotype:protein_coding	1	1	1	>ENSMGAP00000007658 pep:novel chromosome:UMD2:4:26785229:26787101:-1 gene:ENSMGAG00000007534 transcript:ENSMGAT00000008439 gene_biotype:protein_coding transcript_biotype:protein_coding	1	1	1	1	4.4	4.4	4.4	46.244	431	431	5.17			2		1	1	2												7.3323e-26	28903000	2223300
ENSMGAP00000007676 pep:novel chromosome:UMD2:4:26806591:26812048:-1 gene:ENSMGAG00000007547 transcript:ENSMGAT00000008457 gene_biotype:protein_coding transcript_biotype:protein_coding	ENSMGAP00000007676 pep:novel chromosome:UMD2:4:26806591:26812048:-1 gene:ENSMGAG00000007547 transcript:ENSMGAT00000008457 gene_biotype:protein_coding transcript_biotype:protein_coding	1	1	1	>ENSMGAP00000007676 pep:novel chromosome:UMD2:4:26806591:26812048:-1 gene:ENSMGAG00000007547 transcript:ENSMGAT00000008457 gene_biotype:protein_coding transcript_biotype:protein_coding	1	1	1	1	2.8	2.8	2.8	35.991	316	316	9.33									2	1									0.0028262	3617900	226120
ENSMGAP00000007710 pep:novel chromosome:UMD2:3:38246457:38251723:1 gene:ENSMGAG00000007570 transcript:ENSMGAT00000008491 gene_biotype:protein_coding transcript_biotype:protein_coding	ENSMGAP00000007710 pep:novel chromosome:UMD2:3:38246457:38251723:1 gene:ENSMGAG00000007570 transcript:ENSMGAT00000008491 gene_biotype:protein_coding transcript_biotype:protein_coding	6	6	6	>ENSMGAP00000007710 pep:novel chromosome:UMD2:3:38246457:38251723:1 gene:ENSMGAG00000007570 transcript:ENSMGAT00000008491 gene_biotype:protein_coding transcript_biotype:protein_coding	1	6	6	6	37.3	37.3	37.3	18.524	158	158	9.55	11	7	6	2							1			2	29	1	3		0	348620000	38735000
ENSMGAP00000007726 pep:novel chromosome:UMD2:11:14739431:14739643:1 gene:ENSMGAG00000007596 transcript:ENSMGAT00000008507 gene_biotype:protein_coding transcript_biotype:protein_coding	ENSMGAP00000007726 pep:novel chromosome:UMD2:11:14739431:14739643:1 gene:ENSMGAG00000007596 transcript:ENSMGAT00000008507 gene_biotype:protein_coding transcript_biotype:protein_coding	1	1	1	>ENSMGAP00000007726 pep:novel chromosome:UMD2:11:14739431:14739643:1 gene:ENSMGAG00000007596 transcript:ENSMGAT00000008507 gene_biotype:protein_coding transcript_biotype:protein_coding	1	1	1	1	15.5	15.5	15.5	8.0809	71	71	17																	1		6.7216e-05	196300	65432
ENSMGAP00000007738 pep:novel chromosome:UMD2:5:12721126:12743452:1 gene:ENSMGAG00000007545 transcript:ENSMGAT00000008519 gene_biotype:protein_coding transcript_biotype:protein_coding	ENSMGAP00000007738 pep:novel chromosome:UMD2:5:12721126:12743452:1 gene:ENSMGAG00000007545 transcript:ENSMGAT00000008519 gene_biotype:protein_coding transcript_biotype:protein_coding	2	2	2	>ENSMGAP00000007738 pep:novel chromosome:UMD2:5:12721126:12743452:1 gene:ENSMGAG00000007545 transcript:ENSMGAT00000008519 gene_biotype:protein_coding transcript_biotype:protein_coding	1	2	2	2	1.7	1.7	1.7	133.19	1210	1210	1.83	2	3	1																3.0592e-40	7029200	171440
ENSMGAP00000007751 pep:novel chromosome:UMD2:2:16582397:16589974:-1 gene:ENSMGAG00000007605 transcript:ENSMGAT00000008532 gene_biotype:protein_coding transcript_biotype:protein_coding	ENSMGAP00000007751 pep:novel chromosome:UMD2:2:16582397:16589974:-1 gene:ENSMGAG00000007605 transcript:ENSMGAT00000008532 gene_biotype:protein_coding transcript_biotype:protein_coding	1	1	1	>ENSMGAP00000007751 pep:novel chromosome:UMD2:2:16582397:16589974:-1 gene:ENSMGAG00000007605 transcript:ENSMGAT00000008532 gene_biotype:protein_coding transcript_biotype:protein_coding	1	1	1	1	1.5	1.5	1.5	51.758	473	473	12.8				1	1			1		1							2	3	0.0023868	43478000	2173900
ENSMGAP00000007758 pep:novel scaffold:UMD2:GL426463.1:3:1022:-1 gene:ENSMGAG00000007630 transcript:ENSMGAT00000008540 gene_biotype:protein_coding transcript_biotype:protein_coding	ENSMGAP00000007758 pep:novel scaffold:UMD2:GL426463.1:3:1022:-1 gene:ENSMGAG00000007630 transcript:ENSMGAT00000008540 gene_biotype:protein_coding transcript_biotype:protein_coding	1	1	1	>ENSMGAP00000007758 pep:novel scaffold:UMD2:GL426463.1:3:1022:-1 gene:ENSMGAG00000007630 transcript:ENSMGAT00000008540 gene_biotype:protein_coding transcript_biotype:protein_coding	1	1	1	1	8.4	8.4	8.4	20.233	178	178	18																		1	2.505e-05	4452000	404730
ENSMGAP00000007759 pep:novel chromosome:UMD2:22:11235888:11243360:1 gene:ENSMGAG00000007622 transcript:ENSMGAT00000008541 gene_biotype:protein_coding transcript_biotype:protein_coding;tr|Q53HW8|Q53HW8_CHICK Ovocalyxin-36 (Putative uncharacterized protein) OS=Gallus gallus PE=2 SV=1	ENSMGAP00000007759 pep:novel chromosome:UMD2:22:11235888:11243360:1 gene:ENSMGAG00000007622 transcript:ENSMGAT00000008541 gene_biotype:protein_coding transcript_biotype:protein_coding	17;1	17;1	17;1	>ENSMGAP00000007759 pep:novel chromosome:UMD2:22:11235888:11243360:1 gene:ENSMGAG00000007622 transcript:ENSMGAT00000008541 gene_biotype:protein_coding transcript_biotype:protein_coding	2	17	17	17	53.5	53.5	53.5	49.332	460	460;459	8.93	61	74	87	91	115	98	150	137	111	105	138	190	106	77	67	45	39	30	0	301300000000	17724000000
ENSMGAP00000007776 pep:novel scaffold:UMD2:GL426489.1:63:1313:-1 gene:ENSMGAG00000007643 transcript:ENSMGAT00000008558 gene_biotype:protein_coding transcript_biotype:protein_coding	ENSMGAP00000007776 pep:novel scaffold:UMD2:GL426489.1:63:1313:-1 gene:ENSMGAG00000007643 transcript:ENSMGAT00000008558 gene_biotype:protein_coding transcript_biotype:protein_coding	3	3	3	>ENSMGAP00000007776 pep:novel scaffold:UMD2:GL426489.1:63:1313:-1 gene:ENSMGAG00000007643 transcript:ENSMGAT00000008558 gene_biotype:protein_coding transcript_biotype:protein_coding	1	3	3	3	29.3	29.3	29.3	14.889	140	140	16.7																8	13	1	0	170660000	34131000
ENSMGAP00000007777 pep:novel chromosome:UMD2:22:10979493:11249114:-1 gene:ENSMGAG00000007635 transcript:ENSMGAT00000008559 gene_biotype:protein_coding transcript_biotype:protein_coding	ENSMGAP00000007777 pep:novel chromosome:UMD2:22:10979493:11249114:-1 gene:ENSMGAG00000007635 transcript:ENSMGAT00000008559 gene_biotype:protein_coding transcript_biotype:protein_coding	5	5	5	>ENSMGAP00000007777 pep:novel chromosome:UMD2:22:10979493:11249114:-1 gene:ENSMGAG00000007635 transcript:ENSMGAT00000008559 gene_biotype:protein_coding transcript_biotype:protein_coding	1	5	5	5	26.7	26.7	26.7	24.554	232	232	10.9								2	20	15	23	18				5	1		0	464160000	42197000
ENSMGAP00000007823 pep:novel chromosome:UMD2:13:18527054:18570475:1 gene:ENSMGAG00000007660 transcript:ENSMGAT00000008606 gene_biotype:protein_coding transcript_biotype:protein_coding	ENSMGAP00000007823 pep:novel chromosome:UMD2:13:18527054:18570475:1 gene:ENSMGAG00000007660 transcript:ENSMGAT00000008606 gene_biotype:protein_coding transcript_biotype:protein_coding	2	2	2	>ENSMGAP00000007823 pep:novel chromosome:UMD2:13:18527054:18570475:1 gene:ENSMGAG00000007660 transcript:ENSMGAT00000008606 gene_biotype:protein_coding transcript_biotype:protein_coding	1	2	2	2	4.8	4.8	4.8	58.281	524	524	8.2								8	2										1.4634e-07	15742000	629670
ENSMGAP00000007835 pep:novel chromosome:UMD2:13:18577721:18579844:1 gene:ENSMGAG00000007692 transcript:ENSMGAT00000008618 gene_biotype:protein_coding transcript_biotype:protein_coding	ENSMGAP00000007835 pep:novel chromosome:UMD2:13:18577721:18579844:1 gene:ENSMGAG00000007692 transcript:ENSMGAT00000008618 gene_biotype:protein_coding transcript_biotype:protein_coding	1	1	1	>ENSMGAP00000007835 pep:novel chromosome:UMD2:13:18577721:18579844:1 gene:ENSMGAG00000007692 transcript:ENSMGAT00000008618 gene_biotype:protein_coding transcript_biotype:protein_coding	1	1	1	1	8.8	8.8	8.8	18.209	170	170	15															2				3.6949e-22	1057700	88143
ENSMGAP00000007843 pep:novel chromosome:UMD2:16:8394078:8470631:1 gene:ENSMGAG00000007657 transcript:ENSMGAT00000008626 gene_biotype:protein_coding transcript_biotype:protein_coding	ENSMGAP00000007843 pep:novel chromosome:UMD2:16:8394078:8470631:1 gene:ENSMGAG00000007657 transcript:ENSMGAT00000008626 gene_biotype:protein_coding transcript_biotype:protein_coding	3	3	3	>ENSMGAP00000007843 pep:novel chromosome:UMD2:16:8394078:8470631:1 gene:ENSMGAG00000007657 transcript:ENSMGAT00000008626 gene_biotype:protein_coding transcript_biotype:protein_coding	1	3	3	3	3.5	3.5	3.5	95.239	829	829	3.26	1	6	7	11	2														3.9763e-45	39482000	962970
ENSMGAP00000007855 pep:novel chromosome:UMD2:3:38601163:38627736:1 gene:ENSMGAG00000007691 transcript:ENSMGAT00000008638 gene_biotype:protein_coding transcript_biotype:protein_coding	ENSMGAP00000007855 pep:novel chromosome:UMD2:3:38601163:38627736:1 gene:ENSMGAG00000007691 transcript:ENSMGAT00000008638 gene_biotype:protein_coding transcript_biotype:protein_coding	3	3	3	>ENSMGAP00000007855 pep:novel chromosome:UMD2:3:38601163:38627736:1 gene:ENSMGAG00000007691 transcript:ENSMGAT00000008638 gene_biotype:protein_coding transcript_biotype:protein_coding	1	3	3	3	8.7	8.7	8.7	49.133	425	425	10									4	7	4								6.0798e-38	33738000	1686900
ENSMGAP00000007908 pep:novel chromosome:UMD2:21:8425744:8433227:-1 gene:ENSMGAG00000007761 transcript:ENSMGAT00000008696 gene_biotype:protein_coding transcript_biotype:protein_coding;REV__ENSMGAP00000007908 pep:novel chromosome:UMD2:21:8425744:8433227:-1 gene:ENSMGAG00000007761 transcript:ENSMGAT00000008696 gene_biotype:protein_coding transcript_biotype:protein_coding	ENSMGAP00000007908 pep:novel chromosome:UMD2:21:8425744:8433227:-1 gene:ENSMGAG00000007761 transcript:ENSMGAT00000008696 gene_biotype:protein_coding transcript_biotype:protein_coding	15;1	15;1	15;1	>ENSMGAP00000007908 pep:novel chromosome:UMD2:21:8425744:8433227:-1 gene:ENSMGAG00000007761 transcript:ENSMGAT00000008696 gene_biotype:protein_coding transcript_biotype:protein_coding	2	15	15	15	50.1	50.1	50.1	38.105	337	337;337	9.59	13	10	16	18	18	20	27	17	33	78	89	33	36	25	9	8	7	5	0	12422000000	653810000
ENSMGAP00000007920 pep:novel chromosome:UMD2:19:8370512:8376361:-1 gene:ENSMGAG00000007763 transcript:ENSMGAT00000008708 gene_biotype:protein_coding transcript_biotype:protein_coding	ENSMGAP00000007920 pep:novel chromosome:UMD2:19:8370512:8376361:-1 gene:ENSMGAG00000007763 transcript:ENSMGAT00000008708 gene_biotype:protein_coding transcript_biotype:protein_coding	1	1	1	>ENSMGAP00000007920 pep:novel chromosome:UMD2:19:8370512:8376361:-1 gene:ENSMGAG00000007763 transcript:ENSMGAT00000008708 gene_biotype:protein_coding transcript_biotype:protein_coding	1	1	1	1	6	6	6	23.897	215	215	13													1						9.8398e-41	1355200	84697
ENSMGAP00000007940 pep:novel chromosome:UMD2:11:14884052:14893879:1 gene:ENSMGAG00000007710 transcript:ENSMGAT00000008729 gene_biotype:protein_coding transcript_biotype:protein_coding	ENSMGAP00000007940 pep:novel chromosome:UMD2:11:14884052:14893879:1 gene:ENSMGAG00000007710 transcript:ENSMGAT00000008729 gene_biotype:protein_coding transcript_biotype:protein_coding	1	1	1	>ENSMGAP00000007940 pep:novel chromosome:UMD2:11:14884052:14893879:1 gene:ENSMGAG00000007710 transcript:ENSMGAT00000008729 gene_biotype:protein_coding transcript_biotype:protein_coding	1	1	1	1	1.8	1.8	1.8	78.794	712	712	5.33					2	1													7.0576e-21	5069800	149110
ENSMGAP00000007948 pep:novel chromosome:UMD2:8:19982860:19987195:1 gene:ENSMGAG00000007796 transcript:ENSMGAT00000008737 gene_biotype:protein_coding transcript_biotype:protein_coding	ENSMGAP00000007948 pep:novel chromosome:UMD2:8:19982860:19987195:1 gene:ENSMGAG00000007796 transcript:ENSMGAT00000008737 gene_biotype:protein_coding transcript_biotype:protein_coding	1	1	1	>ENSMGAP00000007948 pep:novel chromosome:UMD2:8:19982860:19987195:1 gene:ENSMGAG00000007796 transcript:ENSMGAT00000008737 gene_biotype:protein_coding transcript_biotype:protein_coding	1	1	1	1	36.4	36.4	36.4	4.8735	44	44	17																	7		6.2114e-11	54839000	27420000
ENSMGAP00000007961 pep:novel chromosome:UMD2:5:13490717:13516398:-1 gene:ENSMGAG00000007797 transcript:ENSMGAT00000008750 gene_biotype:protein_coding transcript_biotype:protein_coding	ENSMGAP00000007961 pep:novel chromosome:UMD2:5:13490717:13516398:-1 gene:ENSMGAG00000007797 transcript:ENSMGAT00000008750 gene_biotype:protein_coding transcript_biotype:protein_coding	1	1	1	>ENSMGAP00000007961 pep:novel chromosome:UMD2:5:13490717:13516398:-1 gene:ENSMGAG00000007797 transcript:ENSMGAT00000008750 gene_biotype:protein_coding transcript_biotype:protein_coding	1	1	1	1	3.5	3.5	3.5	44.995	398	398	9.75									1	3									2.0201e-21	9277900	463890
ENSMGAP00000007966 pep:novel chromosome:UMD2:8:19995366:19997407:1 gene:ENSMGAG00000007810 transcript:ENSMGAT00000008755 gene_biotype:protein_coding transcript_biotype:protein_coding	ENSMGAP00000007966 pep:novel chromosome:UMD2:8:19995366:19997407:1 gene:ENSMGAG00000007810 transcript:ENSMGAT00000008755 gene_biotype:protein_coding transcript_biotype:protein_coding	3	3	3	>ENSMGAP00000007966 pep:novel chromosome:UMD2:8:19995366:19997407:1 gene:ENSMGAG00000007810 transcript:ENSMGAT00000008755 gene_biotype:protein_coding transcript_biotype:protein_coding	1	3	3	3	26.1	26.1	26.1	12.799	115	115	16															4	12	4		1.9793e-32	79930000	9991200
ENSMGAP00000007971 pep:novel chromosome:UMD2:3:39128257:39143908:-1 gene:ENSMGAG00000007821 transcript:ENSMGAT00000008760 gene_biotype:protein_coding transcript_biotype:protein_coding	ENSMGAP00000007971 pep:novel chromosome:UMD2:3:39128257:39143908:-1 gene:ENSMGAG00000007821 transcript:ENSMGAT00000008760 gene_biotype:protein_coding transcript_biotype:protein_coding	2	2	2	>ENSMGAP00000007971 pep:novel chromosome:UMD2:3:39128257:39143908:-1 gene:ENSMGAG00000007821 transcript:ENSMGAT00000008760 gene_biotype:protein_coding transcript_biotype:protein_coding	1	2	2	2	16	16	16	17.986	163	163	15.2														3	5	1	2		1.5852e-15	17320000	1924500
ENSMGAP00000007974 pep:novel scaffold:UMD2:GL427198.1:3542:4760:1 gene:ENSMGAG00000007823 transcript:ENSMGAT00000008763 gene_biotype:protein_coding transcript_biotype:protein_coding	ENSMGAP00000007974 pep:novel scaffold:UMD2:GL427198.1:3542:4760:1 gene:ENSMGAG00000007823 transcript:ENSMGAT00000008763 gene_biotype:protein_coding transcript_biotype:protein_coding	2	2	2	>ENSMGAP00000007974 pep:novel scaffold:UMD2:GL427198.1:3542:4760:1 gene:ENSMGAG00000007823 transcript:ENSMGAT00000008763 gene_biotype:protein_coding transcript_biotype:protein_coding	1	2	2	2	16.3	16.3	16.3	14.803	129	129	2.83	3	7	5	9															1.3009e-22	29628000	4232600
ENSMGAP00000007984 pep:novel chromosome:UMD2:10:14378786:14384795:1 gene:ENSMGAG00000007822 transcript:ENSMGAT00000008773 gene_biotype:protein_coding transcript_biotype:protein_coding	ENSMGAP00000007984 pep:novel chromosome:UMD2:10:14378786:14384795:1 gene:ENSMGAG00000007822 transcript:ENSMGAT00000008773 gene_biotype:protein_coding transcript_biotype:protein_coding	1	1	1	>ENSMGAP00000007984 pep:novel chromosome:UMD2:10:14378786:14384795:1 gene:ENSMGAG00000007822 transcript:ENSMGAT00000008773 gene_biotype:protein_coding transcript_biotype:protein_coding	1	1	1	1	4.8	4.8	4.8	28.099	249	249	12.3												2	1						6.712e-22	3721200	338300
ENSMGAP00000007994 pep:novel chromosome:UMD2:22:11292540:11299752:-1 gene:ENSMGAG00000007751 transcript:ENSMGAT00000008783 gene_biotype:protein_coding transcript_biotype:protein_coding	ENSMGAP00000007994 pep:novel chromosome:UMD2:22:11292540:11299752:-1 gene:ENSMGAG00000007751 transcript:ENSMGAT00000008783 gene_biotype:protein_coding transcript_biotype:protein_coding	11	11	11	>ENSMGAP00000007994 pep:novel chromosome:UMD2:22:11292540:11299752:-1 gene:ENSMGAG00000007751 transcript:ENSMGAT00000008783 gene_biotype:protein_coding transcript_biotype:protein_coding	1	11	11	11	29.3	29.3	29.3	52.946	484	484	8.4							1	34	22	1									6.4108e-267	274760000	11946000
ENSMGAP00000008002 pep:novel chromosome:UMD2:19:8416826:8429310:1 gene:ENSMGAG00000007784 transcript:ENSMGAT00000008791 gene_biotype:protein_coding transcript_biotype:protein_coding	ENSMGAP00000008002 pep:novel chromosome:UMD2:19:8416826:8429310:1 gene:ENSMGAG00000007784 transcript:ENSMGAT00000008791 gene_biotype:protein_coding transcript_biotype:protein_coding	21	21	20	>ENSMGAP00000008002 pep:novel chromosome:UMD2:19:8416826:8429310:1 gene:ENSMGAG00000007784 transcript:ENSMGAT00000008791 gene_biotype:protein_coding transcript_biotype:protein_coding	1	21	21	20	36.5	36.5	35.1	85.88	778	778	6.89	21	17	40	41	72	66	31	20	30	51	23	25	11	10	4	4			0	4900000000	136110000
ENSMGAP00000008014 pep:novel chromosome:UMD2:8:20043127:20054940:-1 gene:ENSMGAG00000007826 transcript:ENSMGAT00000008803 gene_biotype:protein_coding transcript_biotype:protein_coding	ENSMGAP00000008014 pep:novel chromosome:UMD2:8:20043127:20054940:-1 gene:ENSMGAG00000007826 transcript:ENSMGAT00000008803 gene_biotype:protein_coding transcript_biotype:protein_coding	8	8	8	>ENSMGAP00000008014 pep:novel chromosome:UMD2:8:20043127:20054940:-1 gene:ENSMGAG00000007826 transcript:ENSMGAT00000008803 gene_biotype:protein_coding transcript_biotype:protein_coding	1	8	8	8	28.5	28.5	28.5	39.577	354	354	11.2										1	20	7							3.5362e-303	48227000	2192100
ENSMGAP00000008030 pep:novel chromosome:UMD2:19:8431077:8437742:-1 gene:ENSMGAG00000007860 transcript:ENSMGAT00000008819 gene_biotype:protein_coding transcript_biotype:protein_coding	ENSMGAP00000008030 pep:novel chromosome:UMD2:19:8431077:8437742:-1 gene:ENSMGAG00000007860 transcript:ENSMGAT00000008819 gene_biotype:protein_coding transcript_biotype:protein_coding	9	9	9	>ENSMGAP00000008030 pep:novel chromosome:UMD2:19:8431077:8437742:-1 gene:ENSMGAG00000007860 transcript:ENSMGAT00000008819 gene_biotype:protein_coding transcript_biotype:protein_coding	1	9	9	9	43.2	43.2	43.2	31.7	287	287	10.6	13	8	6	3					1	5	11	47	35	18	3	3	4		0	892060000	63719000
ENSMGAP00000008045 pep:novel chromosome:UMD2:5:13691898:13713044:-1 gene:ENSMGAG00000007871 transcript:ENSMGAT00000008834 gene_biotype:protein_coding transcript_biotype:protein_coding	ENSMGAP00000008045 pep:novel chromosome:UMD2:5:13691898:13713044:-1 gene:ENSMGAG00000007871 transcript:ENSMGAT00000008834 gene_biotype:protein_coding transcript_biotype:protein_coding	2	2	2	>ENSMGAP00000008045 pep:novel chromosome:UMD2:5:13691898:13713044:-1 gene:ENSMGAG00000007871 transcript:ENSMGAT00000008834 gene_biotype:protein_coding transcript_biotype:protein_coding	1	2	2	2	18.6	18.6	18.6	26.139	237	237	15.5															3	3			2.8939e-70	17467000	2183400
ENSMGAP00000008069 pep:novel scaffold:UMD2:GL427315.1:793:1147:1 gene:ENSMGAG00000007905 transcript:ENSMGAT00000008858 gene_biotype:protein_coding transcript_biotype:protein_coding;ENSMGAP00000016988 pep:novel scaffold:UMD2:GL424909.1:21513:21875:1 gene:ENSMGAG00000016045 transcript:ENSMGAT00000017962 gene_biotype:protein_coding transcript_biotype:protein_coding	ENSMGAP00000008069 pep:novel scaffold:UMD2:GL427315.1:793:1147:1 gene:ENSMGAG00000007905 transcript:ENSMGAT00000008858 gene_biotype:protein_coding transcript_biotype:protein_coding;ENSMGAP00000016988 pep:novel scaffold:UMD2:GL424909.1:21513:21875:1 gene:ENSMGAG00000016045 transcript:ENSMGAT00000017962 gene_biotype:protein_coding transcript_biotype:protein_coding	2;1	2;1	2;1	>ENSMGAP00000008069 pep:novel scaffold:UMD2:GL427315.1:793:1147:1 gene:ENSMGAG00000007905 transcript:ENSMGAT00000008858 gene_biotype:protein_coding transcript_biotype:protein_coding;>ENSMGAP00000016988 pep:novel scaffold:UMD2:GL424909.1:21513:21875:1 gene:	2	2	2	2	17.1	17.1	17.1	10.971	105	105;121	5.79		2	4	4	3	8	11	1									1		1.4203e-47	264990000	52999000
ENSMGAP00000008080 pep:novel chromosome:UMD2:13:18989864:19001287:1 gene:ENSMGAG00000008446 transcript:ENSMGAT00000008869 gene_biotype:protein_coding transcript_biotype:protein_coding	ENSMGAP00000008080 pep:novel chromosome:UMD2:13:18989864:19001287:1 gene:ENSMGAG00000008446 transcript:ENSMGAT00000008869 gene_biotype:protein_coding transcript_biotype:protein_coding	2	2	2	>ENSMGAP00000008080 pep:novel chromosome:UMD2:13:18989864:19001287:1 gene:ENSMGAG00000008446 transcript:ENSMGAT00000008869 gene_biotype:protein_coding transcript_biotype:protein_coding	1	2	2	2	1.6	1.6	1.6	73.588	669	669	6.25						6	2												5.8794e-35	81666000	2474700
ENSMGAP00000019745 pep:novel chromosome:UMD2:16:8802584:8810941:-1 gene:ENSMGAG00000007911 transcript:ENSMGAT00000020940 gene_biotype:protein_coding transcript_biotype:protein_coding;ENSMGAP00000008099 pep:novel chromosome:UMD2:16:8798868:8808803:-1 gene:ENSMGAG00000007911 transcript:ENSMGAT00000008888 gene_biotype:protein_coding transcript_biotype:protein_coding	ENSMGAP00000019745 pep:novel chromosome:UMD2:16:8802584:8810941:-1 gene:ENSMGAG00000007911 transcript:ENSMGAT00000020940 gene_biotype:protein_coding transcript_biotype:protein_coding;ENSMGAP00000008099 pep:novel chromosome:UMD2:16:8798868:8808803:-1 gene:ENSMGAG00000007911 transcript:ENSMGAT00000008888 gene_biotype:protein_coding transcript_biotype:protein_coding	1;1	1;1	1;1	>ENSMGAP00000019745 pep:novel chromosome:UMD2:16:8802584:8810941:-1 gene:ENSMGAG00000007911 transcript:ENSMGAT00000020940 gene_biotype:protein_coding transcript_biotype:protein_coding;>ENSMGAP00000008099 pep:novel chromosome:UMD2:16:8798868:8808803:-1 gene	2	1	1	1	3.4	3.4	3.4	47.321	412	412;628	4.5	1	2	4	3	1				1	2									2.3201e-35	18557000	976700
ENSMGAP00000008129 pep:novel chromosome:UMD2:5:13841796:13851576:1 gene:ENSMGAG00000007945 transcript:ENSMGAT00000008918 gene_biotype:protein_coding transcript_biotype:protein_coding	ENSMGAP00000008129 pep:novel chromosome:UMD2:5:13841796:13851576:1 gene:ENSMGAG00000007945 transcript:ENSMGAT00000008918 gene_biotype:protein_coding transcript_biotype:protein_coding	5	5	5	>ENSMGAP00000008129 pep:novel chromosome:UMD2:5:13841796:13851576:1 gene:ENSMGAG00000007945 transcript:ENSMGAT00000008918 gene_biotype:protein_coding transcript_biotype:protein_coding	1	5	5	5	32.1	32.1	32.1	20.855	187	187	13.7	3	4	6	2	2								2	8	14	13	17	18	0	817990000	116860000
ENSMGAP00000008137 pep:novel chromosome:UMD2:12:11449824:11547736:1 gene:ENSMGAG00000007972 transcript:ENSMGAT00000008926 gene_biotype:protein_coding transcript_biotype:protein_coding	ENSMGAP00000008137 pep:novel chromosome:UMD2:12:11449824:11547736:1 gene:ENSMGAG00000007972 transcript:ENSMGAT00000008926 gene_biotype:protein_coding transcript_biotype:protein_coding	1	1	1	>ENSMGAP00000008137 pep:novel chromosome:UMD2:12:11449824:11547736:1 gene:ENSMGAG00000007972 transcript:ENSMGAT00000008926 gene_biotype:protein_coding transcript_biotype:protein_coding	1	1	1	1	0.6	0.6	0.6	194.23	1736	1736	2.56	2	2	3	2															0.00019532	16868000	173890
ENSMGAP00000008151 pep:novel scaffold:UMD2:GL427353.1:468:2411:1 gene:ENSMGAG00000007987 transcript:ENSMGAT00000008940 gene_biotype:protein_coding transcript_biotype:protein_coding	ENSMGAP00000008151 pep:novel scaffold:UMD2:GL427353.1:468:2411:1 gene:ENSMGAG00000007987 transcript:ENSMGAT00000008940 gene_biotype:protein_coding transcript_biotype:protein_coding	3	3	3	>ENSMGAP00000008151 pep:novel scaffold:UMD2:GL427353.1:468:2411:1 gene:ENSMGAG00000007987 transcript:ENSMGAT00000008940 gene_biotype:protein_coding transcript_biotype:protein_coding	1	3	3	3	20.6	20.6	20.6	18.619	170	170	12.6												3	5						7.25e-22	9083000	1009200
ENSMGAP00000008196 pep:novel chromosome:UMD2:Z:60405979:60415231:1 gene:ENSMGAG00000007999 transcript:ENSMGAT00000008986 gene_biotype:protein_coding transcript_biotype:protein_coding	ENSMGAP00000008196 pep:novel chromosome:UMD2:Z:60405979:60415231:1 gene:ENSMGAG00000007999 transcript:ENSMGAT00000008986 gene_biotype:protein_coding transcript_biotype:protein_coding	6	6	6	>ENSMGAP00000008196 pep:novel chromosome:UMD2:Z:60405979:60415231:1 gene:ENSMGAG00000007999 transcript:ENSMGAT00000008986 gene_biotype:protein_coding transcript_biotype:protein_coding	1	6	6	6	10.6	10.6	10.6	75.13	654	654	3.77		2	7	18	4														2.1263e-71	73721000	1940000
ENSMGAP00000019171 pep:novel chromosome:UMD2:9:17683400:17688615:1 gene:ENSMGAG00000008077 transcript:ENSMGAT00000018595 gene_biotype:protein_coding transcript_biotype:protein_coding;ENSMGAP00000008255 pep:novel chromosome:UMD2:9:17683138:17688588:1 gene:ENSMGAG00000008077 transcript:ENSMGAT00000009045 gene_biotype:protein_coding transcript_biotype:protein_coding	ENSMGAP00000019171 pep:novel chromosome:UMD2:9:17683400:17688615:1 gene:ENSMGAG00000008077 transcript:ENSMGAT00000018595 gene_biotype:protein_coding transcript_biotype:protein_coding;ENSMGAP00000008255 pep:novel chromosome:UMD2:9:17683138:17688588:1 gene:ENSMGAG00000008077 transcript:ENSMGAT00000009045 gene_biotype:protein_coding transcript_biotype:protein_coding	1;1	1;1	1;1	>ENSMGAP00000019171 pep:novel chromosome:UMD2:9:17683400:17688615:1 gene:ENSMGAG00000008077 transcript:ENSMGAT00000018595 gene_biotype:protein_coding transcript_biotype:protein_coding;>ENSMGAP00000008255 pep:novel chromosome:UMD2:9:17683138:17688588:1 gene	2	1	1	1	8	8	8	18.681	176	176;195	13													1						0.00011854	659310	73257
ENSMGAP00000008266 pep:novel chromosome:UMD2:15:14974570:14996058:-1 gene:ENSMGAG00000008048 transcript:ENSMGAT00000009058 gene_biotype:protein_coding transcript_biotype:protein_coding	ENSMGAP00000008266 pep:novel chromosome:UMD2:15:14974570:14996058:-1 gene:ENSMGAG00000008048 transcript:ENSMGAT00000009058 gene_biotype:protein_coding transcript_biotype:protein_coding	6	6	6	>ENSMGAP00000008266 pep:novel chromosome:UMD2:15:14974570:14996058:-1 gene:ENSMGAG00000008048 transcript:ENSMGAT00000009058 gene_biotype:protein_coding transcript_biotype:protein_coding	1	6	6	6	11.8	11.8	11.8	70.403	642	642	6.93						1	13												7.9052e-73	46395000	1546500
ENSMGAP00000008278 pep:novel chromosome:UMD2:4:27569315:27574684:-1 gene:ENSMGAG00000008078 transcript:ENSMGAT00000009071 gene_biotype:protein_coding transcript_biotype:protein_coding	ENSMGAP00000008278 pep:novel chromosome:UMD2:4:27569315:27574684:-1 gene:ENSMGAG00000008078 transcript:ENSMGAT00000009071 gene_biotype:protein_coding transcript_biotype:protein_coding	3	3	3	>ENSMGAP00000008278 pep:novel chromosome:UMD2:4:27569315:27574684:-1 gene:ENSMGAG00000008078 transcript:ENSMGAT00000009071 gene_biotype:protein_coding transcript_biotype:protein_coding	1	3	3	3	8.2	8.2	8.2	60.94	547	547	7.4							3	2											1.2177e-29	8135200	290540
ENSMGAP00000008304 pep:novel chromosome:UMD2:12:12139536:12186835:-1 gene:ENSMGAG00000008100 transcript:ENSMGAT00000009097 gene_biotype:protein_coding transcript_biotype:protein_coding	ENSMGAP00000008304 pep:novel chromosome:UMD2:12:12139536:12186835:-1 gene:ENSMGAG00000008100 transcript:ENSMGAT00000009097 gene_biotype:protein_coding transcript_biotype:protein_coding	48	48	48	>ENSMGAP00000008304 pep:novel chromosome:UMD2:12:12139536:12186835:-1 gene:ENSMGAG00000008100 transcript:ENSMGAT00000009097 gene_biotype:protein_coding transcript_biotype:protein_coding	1	48	48	48	46.5	46.5	46.5	151.27	1341	1341	4.09	94	170	232	133	80	82	43	22	21	12	14	9	5	5	3				0	10994000000	152690000
ENSMGAP00000008314 pep:novel chromosome:UMD2:11:15238945:15240994:1 gene:ENSMGAG00000008145 transcript:ENSMGAT00000009108 gene_biotype:protein_coding transcript_biotype:protein_coding	ENSMGAP00000008314 pep:novel chromosome:UMD2:11:15238945:15240994:1 gene:ENSMGAG00000008145 transcript:ENSMGAT00000009108 gene_biotype:protein_coding transcript_biotype:protein_coding	8	8	8	>ENSMGAP00000008314 pep:novel chromosome:UMD2:11:15238945:15240994:1 gene:ENSMGAG00000008145 transcript:ENSMGAT00000009108 gene_biotype:protein_coding transcript_biotype:protein_coding	1	8	8	8	20.7	20.7	20.7	49.034	420	420	5.97	3	14	23	21	20	15	25	38	29	2									0	871330000	37884000
ENSMGAP00000008317 pep:novel chromosome:UMD2:16:9046904:9061883:1 gene:ENSMGAG00000008143 transcript:ENSMGAT00000009111 gene_biotype:protein_coding transcript_biotype:protein_coding	ENSMGAP00000008317 pep:novel chromosome:UMD2:16:9046904:9061883:1 gene:ENSMGAG00000008143 transcript:ENSMGAT00000009111 gene_biotype:protein_coding transcript_biotype:protein_coding	3	3	3	>ENSMGAP00000008317 pep:novel chromosome:UMD2:16:9046904:9061883:1 gene:ENSMGAG00000008143 transcript:ENSMGAT00000009111 gene_biotype:protein_coding transcript_biotype:protein_coding	1	3	3	3	14.6	14.6	14.6	32.31	280	280	11.7											3	7							6.1532e-86	13756000	982590
ENSMGAP00000019449 pep:novel chromosome:UMD2:8:21264987:21278258:-1 gene:ENSMGAG00000008155 transcript:ENSMGAT00000020469 gene_biotype:protein_coding transcript_biotype:protein_coding;ENSMGAP00000008334 pep:novel chromosome:UMD2:8:21264987:21278201:-1 gene:ENSMGAG00000008155 transcript:ENSMGAT00000009128 gene_biotype:protein_coding transcript_biotype:protein_coding	ENSMGAP00000019449 pep:novel chromosome:UMD2:8:21264987:21278258:-1 gene:ENSMGAG00000008155 transcript:ENSMGAT00000020469 gene_biotype:protein_coding transcript_biotype:protein_coding;ENSMGAP00000008334 pep:novel chromosome:UMD2:8:21264987:21278201:-1 gene:ENSMGAG00000008155 transcript:ENSMGAT00000009128 gene_biotype:protein_coding transcript_biotype:protein_coding	2;2	2;2	2;2	>ENSMGAP00000019449 pep:novel chromosome:UMD2:8:21264987:21278258:-1 gene:ENSMGAG00000008155 transcript:ENSMGAT00000020469 gene_biotype:protein_coding transcript_biotype:protein_coding;>ENSMGAP00000008334 pep:novel chromosome:UMD2:8:21264987:21278201:-1 ge	2	2	2	2	20	20	20	12.632	110	110;131	17.3																2	6	7	1.1272e-139	56398000	9399700
ENSMGAP00000008361 pep:novel chromosome:UMD2:Z:70330637:70331917:-1 gene:ENSMGAG00000008185 transcript:ENSMGAT00000009157 gene_biotype:protein_coding transcript_biotype:protein_coding	ENSMGAP00000008361 pep:novel chromosome:UMD2:Z:70330637:70331917:-1 gene:ENSMGAG00000008185 transcript:ENSMGAT00000009157 gene_biotype:protein_coding transcript_biotype:protein_coding	3	1	1	>ENSMGAP00000008361 pep:novel chromosome:UMD2:Z:70330637:70331917:-1 gene:ENSMGAG00000008185 transcript:ENSMGAT00000009157 gene_biotype:protein_coding transcript_biotype:protein_coding	1	3	1	1	27.5	12.5	12.5	12.351	120	120	6.5						2	2												9.4447e-150	12747000	2549500
ENSMGAP00000008403 pep:novel chromosome:UMD2:1:20982243:20996619:-1 gene:ENSMGAG00000008148 transcript:ENSMGAT00000009199 gene_biotype:protein_coding transcript_biotype:protein_coding	ENSMGAP00000008403 pep:novel chromosome:UMD2:1:20982243:20996619:-1 gene:ENSMGAG00000008148 transcript:ENSMGAT00000009199 gene_biotype:protein_coding transcript_biotype:protein_coding	2	2	2	>ENSMGAP00000008403 pep:novel chromosome:UMD2:1:20982243:20996619:-1 gene:ENSMGAG00000008148 transcript:ENSMGAT00000009199 gene_biotype:protein_coding transcript_biotype:protein_coding	1	2	2	2	5.1	5.1	5.1	68.38	609	609	3.67			4	4	1														6.0179e-45	10103000	306150
ENSMGAP00000008423 pep:novel chromosome:UMD2:9:18066023:18079643:1 gene:ENSMGAG00000008205 transcript:ENSMGAT00000009220 gene_biotype:protein_coding transcript_biotype:protein_coding	ENSMGAP00000008423 pep:novel chromosome:UMD2:9:18066023:18079643:1 gene:ENSMGAG00000008205 transcript:ENSMGAT00000009220 gene_biotype:protein_coding transcript_biotype:protein_coding	1	1	1	>ENSMGAP00000008423 pep:novel chromosome:UMD2:9:18066023:18079643:1 gene:ENSMGAG00000008205 transcript:ENSMGAT00000009220 gene_biotype:protein_coding transcript_biotype:protein_coding	1	1	1	1	2.3	2.3	2.3	59.628	524	524	6						2													0.00016996	7855800	357080
ENSMGAP00000008424 pep:novel chromosome:UMD2:20:8772671:8780507:-1 gene:ENSMGAG00000008198 transcript:ENSMGAT00000009221 gene_biotype:protein_coding transcript_biotype:protein_coding;REV__ENSMGAP00000008424 pep:novel chromosome:UMD2:20:8772671:8780507:-1 gene:ENSMGAG00000008198 transcript:ENSMGAT00000009221 gene_biotype:protein_coding transcript_biotype:protein_coding	ENSMGAP00000008424 pep:novel chromosome:UMD2:20:8772671:8780507:-1 gene:ENSMGAG00000008198 transcript:ENSMGAT00000009221 gene_biotype:protein_coding transcript_biotype:protein_coding;REV__ENSMGAP00000008424 pep:novel chromosome:UMD2:20:8772671:8780507:-1 gene:ENSMGAG00000008198 transcript:ENSMGAT00000009221 gene_biotype:protein_coding transcript_biotype:protein_coding	2;1	2;1	2;1	>ENSMGAP00000008424 pep:novel chromosome:UMD2:20:8772671:8780507:-1 gene:ENSMGAG00000008198 transcript:ENSMGAT00000009221 gene_biotype:protein_coding transcript_biotype:protein_coding;>ENSMGAP00000008424 pep:novel chromosome:UMD2:20:8772671:8780507:-1 gene	2	2	2	2	6.2	6.2	6.2	49.269	439	439;439	9									9										9.8597e-61	21845000	1285000
ENSMGAP00000008524 pep:novel chromosome:UMD2:22:11389753:11394342:1 gene:ENSMGAG00000008289 transcript:ENSMGAT00000009323 gene_biotype:protein_coding transcript_biotype:protein_coding	ENSMGAP00000008524 pep:novel chromosome:UMD2:22:11389753:11394342:1 gene:ENSMGAG00000008289 transcript:ENSMGAT00000009323 gene_biotype:protein_coding transcript_biotype:protein_coding	10	10	10	>ENSMGAP00000008524 pep:novel chromosome:UMD2:22:11389753:11394342:1 gene:ENSMGAG00000008289 transcript:ENSMGAT00000009323 gene_biotype:protein_coding transcript_biotype:protein_coding	1	10	10	10	28.3	28.3	28.3	53.05	470	470	8.15	5	11	18	15	11	14	23	56	63	13	17	13	3	10	7	4	1	2	0	3814900000	238430000
ENSMGAP00000008532 pep:novel chromosome:UMD2:19:9560816:9561747:1 gene:ENSMGAG00000008339 transcript:ENSMGAT00000009331 gene_biotype:protein_coding transcript_biotype:protein_coding	ENSMGAP00000008532 pep:novel chromosome:UMD2:19:9560816:9561747:1 gene:ENSMGAG00000008339 transcript:ENSMGAT00000009331 gene_biotype:protein_coding transcript_biotype:protein_coding	2	2	2	>ENSMGAP00000008532 pep:novel chromosome:UMD2:19:9560816:9561747:1 gene:ENSMGAG00000008339 transcript:ENSMGAT00000009331 gene_biotype:protein_coding transcript_biotype:protein_coding	1	2	2	2	12.5	12.5	12.5	31.524	271	271	5.44	4	3	4	4	7	4	2	3	4	3	1								3.1743e-111	162590000	12507000
ENSMGAP00000008584 pep:novel chromosome:UMD2:22:11394834:11398100:-1 gene:ENSMGAG00000008336 transcript:ENSMGAT00000009383 gene_biotype:protein_coding transcript_biotype:protein_coding	ENSMGAP00000008584 pep:novel chromosome:UMD2:22:11394834:11398100:-1 gene:ENSMGAG00000008336 transcript:ENSMGAT00000009383 gene_biotype:protein_coding transcript_biotype:protein_coding	4	4	4	>ENSMGAP00000008584 pep:novel chromosome:UMD2:22:11394834:11398100:-1 gene:ENSMGAG00000008336 transcript:ENSMGAT00000009383 gene_biotype:protein_coding transcript_biotype:protein_coding	1	4	4	4	12.2	12.2	12.2	56.766	508	508	6.6					1	8	16												1.9745e-49	60181000	2616600
ENSMGAP00000008592 pep:novel chromosome:UMD2:19:1792884:1794008:-1 gene:ENSMGAG00000008378 transcript:ENSMGAT00000009391 gene_biotype:protein_coding transcript_biotype:protein_coding	ENSMGAP00000008592 pep:novel chromosome:UMD2:19:1792884:1794008:-1 gene:ENSMGAG00000008378 transcript:ENSMGAT00000009391 gene_biotype:protein_coding transcript_biotype:protein_coding	15	15	2	>ENSMGAP00000008592 pep:novel chromosome:UMD2:19:1792884:1794008:-1 gene:ENSMGAG00000008378 transcript:ENSMGAT00000009391 gene_biotype:protein_coding transcript_biotype:protein_coding	1	15	15	2	55.6	55.6	8.6	41.634	374	374	8.37	25	23	21	17	12	9	10	20	72	15	17	13	12	13	13	8	9	9	0	1846300000	131880000
ENSMGAP00000008598 pep:novel chromosome:UMD2:10:14989409:15090947:1 gene:ENSMGAG00000008367 transcript:ENSMGAT00000009398 gene_biotype:protein_coding transcript_biotype:protein_coding;ENSMGAP00000008600 pep:novel chromosome:UMD2:10:15021890:15090947:1 gene:ENSMGAG00000008367 transcript:ENSMGAT00000009400 gene_biotype:protein_coding transcript_biotype:protein_coding	ENSMGAP00000008598 pep:novel chromosome:UMD2:10:14989409:15090947:1 gene:ENSMGAG00000008367 transcript:ENSMGAT00000009398 gene_biotype:protein_coding transcript_biotype:protein_coding;ENSMGAP00000008600 pep:novel chromosome:UMD2:10:15021890:15090947:1 gene:ENSMGAG00000008367 transcript:ENSMGAT00000009400 gene_biotype:protein_coding transcript_biotype:protein_coding	13;12	13;12	13;12	>ENSMGAP00000008598 pep:novel chromosome:UMD2:10:14989409:15090947:1 gene:ENSMGAG00000008367 transcript:ENSMGAT00000009398 gene_biotype:protein_coding transcript_biotype:protein_coding;>ENSMGAP00000008600 pep:novel chromosome:UMD2:10:15021890:15090947:1 ge	2	13	13	13	21	21	21	91.933	841	841;848	4.63	17	30	53	64	60	16	10	9	7	4				2	4	5			0	1396600000	36753000
ENSMGAP00000008610 pep:novel chromosome:UMD2:14:12047379:12048388:1 gene:ENSMGAG00000008410 transcript:ENSMGAT00000009410 gene_biotype:protein_coding transcript_biotype:protein_coding	ENSMGAP00000008610 pep:novel chromosome:UMD2:14:12047379:12048388:1 gene:ENSMGAG00000008410 transcript:ENSMGAT00000009410 gene_biotype:protein_coding transcript_biotype:protein_coding	1	1	1	>ENSMGAP00000008610 pep:novel chromosome:UMD2:14:12047379:12048388:1 gene:ENSMGAG00000008410 transcript:ENSMGAT00000009410 gene_biotype:protein_coding transcript_biotype:protein_coding	1	1	1	1	6.5	6.5	6.5	19.655	168	168	15															5				3.9062e-18	9953100	1105900
ENSMGAP00000008633 pep:novel chromosome:UMD2:1:22785057:22805192:1 gene:ENSMGAG00000008434 transcript:ENSMGAT00000009433 gene_biotype:protein_coding transcript_biotype:protein_coding	ENSMGAP00000008633 pep:novel chromosome:UMD2:1:22785057:22805192:1 gene:ENSMGAG00000008434 transcript:ENSMGAT00000009433 gene_biotype:protein_coding transcript_biotype:protein_coding	1	1	1	>ENSMGAP00000008633 pep:novel chromosome:UMD2:1:22785057:22805192:1 gene:ENSMGAG00000008434 transcript:ENSMGAT00000009433 gene_biotype:protein_coding transcript_biotype:protein_coding	1	1	1	1	1.7	1.7	1.7	75.33	647	647	2.5		3	3																0.0004034	7971300	215440
ENSMGAP00000008653 pep:novel chromosome:UMD2:1:22819076:22866305:1 gene:ENSMGAG00000008443 transcript:ENSMGAT00000009453 gene_biotype:protein_coding transcript_biotype:protein_coding	ENSMGAP00000008653 pep:novel chromosome:UMD2:1:22819076:22866305:1 gene:ENSMGAG00000008443 transcript:ENSMGAT00000009453 gene_biotype:protein_coding transcript_biotype:protein_coding	4	4	4	>ENSMGAP00000008653 pep:novel chromosome:UMD2:1:22819076:22866305:1 gene:ENSMGAG00000008443 transcript:ENSMGAT00000009453 gene_biotype:protein_coding transcript_biotype:protein_coding	1	4	4	4	17.2	17.2	17.2	46.343	412	412	12.4											4	10	12	1					7.3244e-148	155910000	10394000
ENSMGAP00000008667 pep:novel chromosome:UMD2:6:21186172:21195848:-1 gene:ENSMGAG00000008436 transcript:ENSMGAT00000009467 gene_biotype:protein_coding transcript_biotype:protein_coding	ENSMGAP00000008667 pep:novel chromosome:UMD2:6:21186172:21195848:-1 gene:ENSMGAG00000008436 transcript:ENSMGAT00000009467 gene_biotype:protein_coding transcript_biotype:protein_coding	3	3	3	>ENSMGAP00000008667 pep:novel chromosome:UMD2:6:21186172:21195848:-1 gene:ENSMGAG00000008436 transcript:ENSMGAT00000009467 gene_biotype:protein_coding transcript_biotype:protein_coding	1	3	3	3	16.6	16.6	16.6	22.22	199	199	14.6														4	7				1.2118e-11	29050000	2420800
ENSMGAP00000008668 pep:novel scaffold:UMD2:GL427648.1:124:696:1 gene:ENSMGAG00000008454 transcript:ENSMGAT00000009468 gene_biotype:protein_coding transcript_biotype:protein_coding	ENSMGAP00000008668 pep:novel scaffold:UMD2:GL427648.1:124:696:1 gene:ENSMGAG00000008454 transcript:ENSMGAT00000009468 gene_biotype:protein_coding transcript_biotype:protein_coding	1	1	1	>ENSMGAP00000008668 pep:novel scaffold:UMD2:GL427648.1:124:696:1 gene:ENSMGAG00000008454 transcript:ENSMGAT00000009468 gene_biotype:protein_coding transcript_biotype:protein_coding	1	1	1	1	8.8	8.8	8.8	10.913	102	102	15.5													1	2	1	3	3		0.00062235	24633000	4105500
ENSMGAP00000008686 pep:novel chromosome:UMD2:4:30407986:30412393:1 gene:ENSMGAG00000008468 transcript:ENSMGAT00000009486 gene_biotype:protein_coding transcript_biotype:protein_coding	ENSMGAP00000008686 pep:novel chromosome:UMD2:4:30407986:30412393:1 gene:ENSMGAG00000008468 transcript:ENSMGAT00000009486 gene_biotype:protein_coding transcript_biotype:protein_coding	6	6	6	>ENSMGAP00000008686 pep:novel chromosome:UMD2:4:30407986:30412393:1 gene:ENSMGAG00000008468 transcript:ENSMGAT00000009486 gene_biotype:protein_coding transcript_biotype:protein_coding	1	6	6	6	42.9	42.9	42.9	15.156	140	140	12.5										4	21	27	24	14	9				2.3661e-278	1493900000	165990000
ENSMGAP00000008705 pep:novel chromosome:UMD2:5:14193951:14205567:1 gene:ENSMGAG00000008398 transcript:ENSMGAT00000009507 gene_biotype:protein_coding transcript_biotype:protein_coding	ENSMGAP00000008705 pep:novel chromosome:UMD2:5:14193951:14205567:1 gene:ENSMGAG00000008398 transcript:ENSMGAT00000009507 gene_biotype:protein_coding transcript_biotype:protein_coding	16	16	16	>ENSMGAP00000008705 pep:novel chromosome:UMD2:5:14193951:14205567:1 gene:ENSMGAG00000008398 transcript:ENSMGAT00000009507 gene_biotype:protein_coding transcript_biotype:protein_coding	1	16	16	16	46.7	46.7	46.7	44.345	405	405	9.01	19	20	28	27	33	24	36	41	61	103	31	34	30	34	12	5	26	5	0	8629400000	454180000
ENSMGAP00000008735 pep:novel chromosome:UMD2:19:9626754:9629027:-1 gene:ENSMGAG00000008510 transcript:ENSMGAT00000009538 gene_biotype:protein_coding transcript_biotype:protein_coding	ENSMGAP00000008735 pep:novel chromosome:UMD2:19:9626754:9629027:-1 gene:ENSMGAG00000008510 transcript:ENSMGAT00000009538 gene_biotype:protein_coding transcript_biotype:protein_coding	12	10	10	>ENSMGAP00000008735 pep:novel chromosome:UMD2:19:9626754:9629027:-1 gene:ENSMGAG00000008510 transcript:ENSMGAT00000009538 gene_biotype:protein_coding transcript_biotype:protein_coding	1	12	10	10	30.4	27.8	27.8	47.39	431	431	8.7	1			1	5	13	32	23	14	6	11	10	6	1			2	2	0	490110000	24505000
ENSMGAP00000008758 pep:novel chromosome:UMD2:20:9995001:10000603:-1 gene:ENSMGAG00000008528 transcript:ENSMGAT00000009561 gene_biotype:protein_coding transcript_biotype:protein_coding;ENSMGAP00000008754 pep:novel chromosome:UMD2:20:9995001:10000603:-1 gene:ENSMGAG00000008528 transcript:ENSMGAT00000009557 gene_biotype:protein_coding transcript_biotype:protein_coding	ENSMGAP00000008758 pep:novel chromosome:UMD2:20:9995001:10000603:-1 gene:ENSMGAG00000008528 transcript:ENSMGAT00000009561 gene_biotype:protein_coding transcript_biotype:protein_coding;ENSMGAP00000008754 pep:novel chromosome:UMD2:20:9995001:10000603:-1 gene:ENSMGAG00000008528 transcript:ENSMGAT00000009557 gene_biotype:protein_coding transcript_biotype:protein_coding	4;4	4;4	3;3	>ENSMGAP00000008758 pep:novel chromosome:UMD2:20:9995001:10000603:-1 gene:ENSMGAG00000008528 transcript:ENSMGAT00000009561 gene_biotype:protein_coding transcript_biotype:protein_coding;>ENSMGAP00000008754 pep:novel chromosome:UMD2:20:9995001:10000603:-1 ge	2	4	4	3	37.9	37.9	30.1	17.296	153	153;264	16.1														2	10	15	6	6	2.763e-76	166950000	13912000
ENSMGAP00000008775 pep:novel chromosome:UMD2:4:30467896:30475188:-1 gene:ENSMGAG00000008541 transcript:ENSMGAT00000009579 gene_biotype:protein_coding transcript_biotype:protein_coding;ENSMGAP00000017525 pep:novel chromosome:UMD2:4:30467814:30475161:-1 gene:ENSMGAG00000008541 transcript:ENSMGAT00000018572 gene_biotype:protein_coding transcript_biotype:protein_coding;REV__ENSMGAP00000008775 pep:nov…	ENSMGAP00000008775 pep:novel chromosome:UMD2:4:30467896:30475188:-1 gene:ENSMGAG00000008541 transcript:ENSMGAT00000009579 gene_biotype:protein_coding transcript_biotype:protein_coding;ENSMGAP00000017525 pep:novel chromosome:UMD2:4:30467814:30475161:-1 gene:ENSMGAG00000008541 transcript:ENSMGAT00000018572 gene_biotype:protein_coding transcript_biotype:protein_coding	4;4;1;1	4;4;1;1	4;4;1;1	>ENSMGAP00000008775 pep:novel chromosome:UMD2:4:30467896:30475188:-1 gene:ENSMGAG00000008541 transcript:ENSMGAT00000009579 gene_biotype:protein_coding transcript_biotype:protein_coding;>ENSMGAP00000017525 pep:novel chromosome:UMD2:4:30467814:30475161:-1 ge	4	4	4	4	13	13	13	35.907	331	331;344;331;344	13.8											4	11	1	1	2	3	7		2.3963e-51	102620000	6413500
ENSMGAP00000008807 pep:novel chromosome:UMD2:17:9642813:9645422:-1 gene:ENSMGAG00000008583 transcript:ENSMGAT00000009611 gene_biotype:protein_coding transcript_biotype:protein_coding	ENSMGAP00000008807 pep:novel chromosome:UMD2:17:9642813:9645422:-1 gene:ENSMGAG00000008583 transcript:ENSMGAT00000009611 gene_biotype:protein_coding transcript_biotype:protein_coding	4	4	4	>ENSMGAP00000008807 pep:novel chromosome:UMD2:17:9642813:9645422:-1 gene:ENSMGAG00000008583 transcript:ENSMGAT00000009611 gene_biotype:protein_coding transcript_biotype:protein_coding	1	4	4	4	25.2	25.2	25.2	24.247	214	214	13.4												3	15	11	2				0	67619000	4829900
ENSMGAP00000008824 pep:novel chromosome:UMD2:4:30530048:30532811:-1 gene:ENSMGAG00000008602 transcript:ENSMGAT00000009628 gene_biotype:protein_coding transcript_biotype:protein_coding	ENSMGAP00000008824 pep:novel chromosome:UMD2:4:30530048:30532811:-1 gene:ENSMGAG00000008602 transcript:ENSMGAT00000009628 gene_biotype:protein_coding transcript_biotype:protein_coding	3	3	3	>ENSMGAP00000008824 pep:novel chromosome:UMD2:4:30530048:30532811:-1 gene:ENSMGAG00000008602 transcript:ENSMGAT00000009628 gene_biotype:protein_coding transcript_biotype:protein_coding	1	3	3	3	49.3	49.3	49.3	8.0363	75	75	17.5																	6	7	9.8675e-129	81119000	20280000
ENSMGAP00000008830 pep:novel chromosome:UMD2:5:14886708:14907081:-1 gene:ENSMGAG00000017236 transcript:ENSMGAT00000009635 gene_biotype:protein_coding transcript_biotype:protein_coding	ENSMGAP00000008830 pep:novel chromosome:UMD2:5:14886708:14907081:-1 gene:ENSMGAG00000017236 transcript:ENSMGAT00000009635 gene_biotype:protein_coding transcript_biotype:protein_coding	41	41	40	>ENSMGAP00000008830 pep:novel chromosome:UMD2:5:14886708:14907081:-1 gene:ENSMGAG00000017236 transcript:ENSMGAT00000009635 gene_biotype:protein_coding transcript_biotype:protein_coding	1	41	41	40	37.6	37.6	36.9	171.66	1562	1562	4.06	209	206	163	111	70	56	34	25	26	20	22	23	9	10	4	3	2		0	24613000000	361960000
ENSMGAP00000008850 pep:novel chromosome:UMD2:10:16641629:16658670:1 gene:ENSMGAG00000008630 transcript:ENSMGAT00000009657 gene_biotype:protein_coding transcript_biotype:protein_coding	ENSMGAP00000008850 pep:novel chromosome:UMD2:10:16641629:16658670:1 gene:ENSMGAG00000008630 transcript:ENSMGAT00000009657 gene_biotype:protein_coding transcript_biotype:protein_coding	1	1	1	>ENSMGAP00000008850 pep:novel chromosome:UMD2:10:16641629:16658670:1 gene:ENSMGAG00000008630 transcript:ENSMGAT00000009657 gene_biotype:protein_coding transcript_biotype:protein_coding	1	1	1	1	17.9	17.9	17.9	7.3503	67	67	16.7																4	6	1	4.0068e-163	29760000	7440100
ENSMGAP00000008878 pep:novel chromosome:UMD2:5:14775483:14832573:-1 gene:ENSMGAG00000008582 transcript:ENSMGAT00000009688 gene_biotype:protein_coding transcript_biotype:protein_coding;REV__ENSMGAP00000008878 pep:novel chromosome:UMD2:5:14775483:14832573:-1 gene:ENSMGAG00000008582 transcript:ENSMGAT00000009688 gene_biotype:protein_coding transcript_biotype:protein_coding	ENSMGAP00000008878 pep:novel chromosome:UMD2:5:14775483:14832573:-1 gene:ENSMGAG00000008582 transcript:ENSMGAT00000009688 gene_biotype:protein_coding transcript_biotype:protein_coding	38;1	37;1	37;1	>ENSMGAP00000008878 pep:novel chromosome:UMD2:5:14775483:14832573:-1 gene:ENSMGAG00000008582 transcript:ENSMGAT00000009688 gene_biotype:protein_coding transcript_biotype:protein_coding	2	38	37	37	31.5	30.9	30.9	196.52	1801	1801;1801	3.28	149	124	116	57	43	19	15	12	15	10	4	4	1	2					0	9067800000	105440000
ENSMGAP00000008881 pep:novel chromosome:UMD2:5:14857159:14885936:-1 gene:ENSMGAG00000008659 transcript:ENSMGAT00000009691 gene_biotype:protein_coding transcript_biotype:protein_coding	ENSMGAP00000008881 pep:novel chromosome:UMD2:5:14857159:14885936:-1 gene:ENSMGAG00000008659 transcript:ENSMGAT00000009691 gene_biotype:protein_coding transcript_biotype:protein_coding	13	13	13	>ENSMGAP00000008881 pep:novel chromosome:UMD2:5:14857159:14885936:-1 gene:ENSMGAG00000008659 transcript:ENSMGAT00000009691 gene_biotype:protein_coding transcript_biotype:protein_coding	1	13	13	13	20.5	20.5	20.5	109.95	997	997	3.24	59	41	39	34	35	9	6	2	4	2				1					0	1881400000	50848000
ENSMGAP00000008901 pep:novel chromosome:UMD2:1:23701462:23716063:1 gene:ENSMGAG00000008660 transcript:ENSMGAT00000009711 gene_biotype:protein_coding transcript_biotype:protein_coding	ENSMGAP00000008901 pep:novel chromosome:UMD2:1:23701462:23716063:1 gene:ENSMGAG00000008660 transcript:ENSMGAT00000009711 gene_biotype:protein_coding transcript_biotype:protein_coding	6	6	6	>ENSMGAP00000008901 pep:novel chromosome:UMD2:1:23701462:23716063:1 gene:ENSMGAG00000008660 transcript:ENSMGAT00000009711 gene_biotype:protein_coding transcript_biotype:protein_coding	1	6	6	6	32.2	32.2	32.2	24.824	227	227	13.7													15	29	2				5.3964e-251	121790000	9368800
ENSMGAP00000008902 pep:novel chromosome:UMD2:12:12957400:12962367:1 gene:ENSMGAG00000008653 transcript:ENSMGAT00000009712 gene_biotype:protein_coding transcript_biotype:protein_coding;REV__ENSMGAP00000008902 pep:novel chromosome:UMD2:12:12957400:12962367:1 gene:ENSMGAG00000008653 transcript:ENSMGAT00000009712 gene_biotype:protein_coding transcript_biotype:protein_coding	ENSMGAP00000008902 pep:novel chromosome:UMD2:12:12957400:12962367:1 gene:ENSMGAG00000008653 transcript:ENSMGAT00000009712 gene_biotype:protein_coding transcript_biotype:protein_coding	29;1	29;1	29;1	>ENSMGAP00000008902 pep:novel chromosome:UMD2:12:12957400:12962367:1 gene:ENSMGAG00000008653 transcript:ENSMGAT00000009712 gene_biotype:protein_coding transcript_biotype:protein_coding	2	29	29	29	73.2	73.2	73.2	52.892	473	473;473	8.21	77	71	90	71	66	74	135	195	155	81	82	66	64	65	41	29	26	18	0	82427000000	3297100000
ENSMGAP00000008914 pep:novel chromosome:UMD2:12:12965793:12969333:1 gene:ENSMGAG00000008681 transcript:ENSMGAT00000009724 gene_biotype:protein_coding transcript_biotype:protein_coding;REV__ENSMGAP00000008957 pep:novel scaffold:UMD2:GL428182.1:26908:28243:-1 gene:ENSMGAG00000008723 transcript:ENSMGAT00000009769 gene_biotype:protein_coding transcript_biotype:protein_coding;ENSMGAP00000008957 pep:no…	ENSMGAP00000008914 pep:novel chromosome:UMD2:12:12965793:12969333:1 gene:ENSMGAG00000008681 transcript:ENSMGAT00000009724 gene_biotype:protein_coding transcript_biotype:protein_coding	15;1;1;1	15;1;1;1	15;1;1;1	>ENSMGAP00000008914 pep:novel chromosome:UMD2:12:12965793:12969333:1 gene:ENSMGAG00000008681 transcript:ENSMGAT00000009724 gene_biotype:protein_coding transcript_biotype:protein_coding	4	15	15	15	39.4	39.4	39.4	43.347	381	381;314;314;381	10.6	8	6	9	7	4	4	6	7	27	78	31	24	32	16	10	13	19	1	0	2928800000	139470000
ENSMGAP00000008936 pep:novel chromosome:UMD2:17:9716939:9723984:-1 gene:ENSMGAG00000008703 transcript:ENSMGAT00000009746 gene_biotype:protein_coding transcript_biotype:protein_coding;ENSMGAP00000008375 pep:novel chromosome:UMD2:21:9090816:9093099:-1 gene:ENSMGAG00000008199 transcript:ENSMGAT00000009171 gene_biotype:protein_coding transcript_biotype:protein_coding	ENSMGAP00000008936 pep:novel chromosome:UMD2:17:9716939:9723984:-1 gene:ENSMGAG00000008703 transcript:ENSMGAT00000009746 gene_biotype:protein_coding transcript_biotype:protein_coding;ENSMGAP00000008375 pep:novel chromosome:UMD2:21:9090816:9093099:-1 gene:ENSMGAG00000008199 transcript:ENSMGAT00000009171 gene_biotype:protein_coding transcript_biotype:protein_coding	3;2	3;2	3;2	>ENSMGAP00000008936 pep:novel chromosome:UMD2:17:9716939:9723984:-1 gene:ENSMGAG00000008703 transcript:ENSMGAT00000009746 gene_biotype:protein_coding transcript_biotype:protein_coding;>ENSMGAP00000008375 pep:novel chromosome:UMD2:21:9090816:9093099:-1 gene	2	3	3	3	49.4	49.4	49.4	10.277	89	89;122	17.1																	10	1	2.0454e-111	69534000	11589000
ENSMGAP00000008941 pep:novel chromosome:UMD2:19:10455497:10465803:1 gene:ENSMGAG00000008708 transcript:ENSMGAT00000009751 gene_biotype:protein_coding transcript_biotype:protein_coding	ENSMGAP00000008941 pep:novel chromosome:UMD2:19:10455497:10465803:1 gene:ENSMGAG00000008708 transcript:ENSMGAT00000009751 gene_biotype:protein_coding transcript_biotype:protein_coding	4	4	4	>ENSMGAP00000008941 pep:novel chromosome:UMD2:19:10455497:10465803:1 gene:ENSMGAG00000008708 transcript:ENSMGAT00000009751 gene_biotype:protein_coding transcript_biotype:protein_coding	1	4	4	4	10.6	10.6	10.6	49.863	434	434	9.42	1	1	2	1	1	3	19	17	12	6	5	5	6	4	4	1	3	1	1.7622e-191	404040000	25252000
ENSMGAP00000008961 pep:novel chromosome:UMD2:5:14977917:15019104:-1 gene:ENSMGAG00000008662 transcript:ENSMGAT00000009773 gene_biotype:protein_coding transcript_biotype:protein_coding	ENSMGAP00000008961 pep:novel chromosome:UMD2:5:14977917:15019104:-1 gene:ENSMGAG00000008662 transcript:ENSMGAT00000009773 gene_biotype:protein_coding transcript_biotype:protein_coding	32	32	32	>ENSMGAP00000008961 pep:novel chromosome:UMD2:5:14977917:15019104:-1 gene:ENSMGAG00000008662 transcript:ENSMGAT00000009773 gene_biotype:protein_coding transcript_biotype:protein_coding	1	32	32	32	18.2	18.2	18.2	233.71	2106	2106	2.82	94	98	98	105	32	7	4												0	3349400000	33494000
ENSMGAP00000008980 pep:novel chromosome:UMD2:12:12970780:12995795:-1 gene:ENSMGAG00000008691 transcript:ENSMGAT00000009792 gene_biotype:protein_coding transcript_biotype:protein_coding;ENSMGAP00000017637 pep:novel chromosome:UMD2:12:12970780:12995795:-1 gene:ENSMGAG00000008691 transcript:ENSMGAT00000019841 gene_biotype:protein_coding transcript_biotype:protein_coding;ENSMGAP00000018405 pep:novel …	ENSMGAP00000008980 pep:novel chromosome:UMD2:12:12970780:12995795:-1 gene:ENSMGAG00000008691 transcript:ENSMGAT00000009792 gene_biotype:protein_coding transcript_biotype:protein_coding;ENSMGAP00000017637 pep:novel chromosome:UMD2:12:12970780:12995795:-1 gene:ENSMGAG00000008691 transcript:ENSMGAT00000019841 gene_biotype:protein_coding transcript_biotype:protein_coding	3;3;1	3;3;1	3;3;1	>ENSMGAP00000008980 pep:novel chromosome:UMD2:12:12970780:12995795:-1 gene:ENSMGAG00000008691 transcript:ENSMGAT00000009792 gene_biotype:protein_coding transcript_biotype:protein_coding;>ENSMGAP00000017637 pep:novel chromosome:UMD2:12:12970780:12995795:-1	3	3	3	3	2.2	2.2	2.2	215.23	2028	2028;2102;379	7							3												2.8854e-25	27167000	617420
ENSMGAP00000008986 pep:novel chromosome:UMD2:22:11710156:11713567:1 gene:ENSMGAG00000008750 transcript:ENSMGAT00000009798 gene_biotype:protein_coding transcript_biotype:protein_coding	ENSMGAP00000008986 pep:novel chromosome:UMD2:22:11710156:11713567:1 gene:ENSMGAG00000008750 transcript:ENSMGAT00000009798 gene_biotype:protein_coding transcript_biotype:protein_coding	4	4	4	>ENSMGAP00000008986 pep:novel chromosome:UMD2:22:11710156:11713567:1 gene:ENSMGAG00000008750 transcript:ENSMGAT00000009798 gene_biotype:protein_coding transcript_biotype:protein_coding	1	4	4	4	24.7	24.7	24.7	25.345	231	231	11.3											15	5	1						1.542e-119	83200000	10400000
ENSMGAP00000008988 pep:novel chromosome:UMD2:3:46468058:46471811:1 gene:ENSMGAG00000008749 transcript:ENSMGAT00000009800 gene_biotype:protein_coding transcript_biotype:protein_coding	ENSMGAP00000008988 pep:novel chromosome:UMD2:3:46468058:46471811:1 gene:ENSMGAG00000008749 transcript:ENSMGAT00000009800 gene_biotype:protein_coding transcript_biotype:protein_coding	1	1	1	>ENSMGAP00000008988 pep:novel chromosome:UMD2:3:46468058:46471811:1 gene:ENSMGAG00000008749 transcript:ENSMGAT00000009800 gene_biotype:protein_coding transcript_biotype:protein_coding	1	1	1	1	4.3	4.3	4.3	28.594	255	255	12.8												2	3	1					8.1258e-08	16748000	1196300
ENSMGAP00000009056 pep:novel chromosome:UMD2:16:12629075:12629931:1 gene:ENSMGAG00000008803 transcript:ENSMGAT00000009869 gene_biotype:protein_coding transcript_biotype:protein_coding	ENSMGAP00000009056 pep:novel chromosome:UMD2:16:12629075:12629931:1 gene:ENSMGAG00000008803 transcript:ENSMGAT00000009869 gene_biotype:protein_coding transcript_biotype:protein_coding	1	1	1	>ENSMGAP00000009056 pep:novel chromosome:UMD2:16:12629075:12629931:1 gene:ENSMGAG00000008803 transcript:ENSMGAT00000009869 gene_biotype:protein_coding transcript_biotype:protein_coding	1	1	1	1	11.3	11.3	11.3	15.767	141	141	16.5																2	2		3.3041e-07	8587100	780640
ENSMGAP00000009067 pep:novel chromosome:UMD2:14:12459815:12463237:-1 gene:ENSMGAG00000008819 transcript:ENSMGAT00000009880 gene_biotype:protein_coding transcript_biotype:protein_coding	ENSMGAP00000009067 pep:novel chromosome:UMD2:14:12459815:12463237:-1 gene:ENSMGAG00000008819 transcript:ENSMGAT00000009880 gene_biotype:protein_coding transcript_biotype:protein_coding	6	6	6	>ENSMGAP00000009067 pep:novel chromosome:UMD2:14:12459815:12463237:-1 gene:ENSMGAG00000008819 transcript:ENSMGAT00000009880 gene_biotype:protein_coding transcript_biotype:protein_coding	1	6	6	6	38.1	38.1	38.1	25.215	226	226	13.6												4	9	25					5.5291e-293	287940000	22149000
ENSMGAP00000009068 pep:novel chromosome:UMD2:16:12632771:12633561:1 gene:ENSMGAG00000008823 transcript:ENSMGAT00000009881 gene_biotype:protein_coding transcript_biotype:protein_coding;ENSMGAP00000019278 pep:novel chromosome:UMD2:16:12632771:12633561:1 gene:ENSMGAG00000008823 transcript:ENSMGAT00000019132 gene_biotype:protein_coding transcript_biotype:protein_coding	ENSMGAP00000009068 pep:novel chromosome:UMD2:16:12632771:12633561:1 gene:ENSMGAG00000008823 transcript:ENSMGAT00000009881 gene_biotype:protein_coding transcript_biotype:protein_coding	3;1	3;1	3;1	>ENSMGAP00000009068 pep:novel chromosome:UMD2:16:12632771:12633561:1 gene:ENSMGAG00000008823 transcript:ENSMGAT00000009881 gene_biotype:protein_coding transcript_biotype:protein_coding	2	3	3	3	36.6	36.6	36.6	15.469	142	142;92	16.3																8	3		1.1832e-124	42038000	4670900
ENSMGAP00000009077 pep:novel chromosome:UMD2:3:46605834:46611118:-1 gene:ENSMGAG00000008839 transcript:ENSMGAT00000009891 gene_biotype:protein_coding transcript_biotype:protein_coding	ENSMGAP00000009077 pep:novel chromosome:UMD2:3:46605834:46611118:-1 gene:ENSMGAG00000008839 transcript:ENSMGAT00000009891 gene_biotype:protein_coding transcript_biotype:protein_coding	7	1	1	>ENSMGAP00000009077 pep:novel chromosome:UMD2:3:46605834:46611118:-1 gene:ENSMGAG00000008839 transcript:ENSMGAT00000009891 gene_biotype:protein_coding transcript_biotype:protein_coding	1	7	1	1	19.7	3.8	3.8	43.904	391	391	9.07	2	2	3	1	1			1	5	2		1	1	3	2	1	1	1	0	444220000	26131000
ENSMGAP00000009081 pep:novel chromosome:UMD2:22:11732881:11779349:-1 gene:ENSMGAG00000008811 transcript:ENSMGAT00000009895 gene_biotype:protein_coding transcript_biotype:protein_coding	ENSMGAP00000009081 pep:novel chromosome:UMD2:22:11732881:11779349:-1 gene:ENSMGAG00000008811 transcript:ENSMGAT00000009895 gene_biotype:protein_coding transcript_biotype:protein_coding	1	1	1	>ENSMGAP00000009081 pep:novel chromosome:UMD2:22:11732881:11779349:-1 gene:ENSMGAG00000008811 transcript:ENSMGAT00000009895 gene_biotype:protein_coding transcript_biotype:protein_coding	1	1	1	1	2.9	2.9	2.9	37.117	314	314	10										2									0.00025541	5076100	317260
ENSMGAP00000018231 pep:novel chromosome:UMD2:8:22591210:22596105:1 gene:ENSMGAG00000008841 transcript:ENSMGAT00000018463 gene_biotype:protein_coding transcript_biotype:protein_coding;ENSMGAP00000009084 pep:novel chromosome:UMD2:8:22591210:22594023:1 gene:ENSMGAG00000008841 transcript:ENSMGAT00000009898 gene_biotype:protein_coding transcript_biotype:protein_coding	ENSMGAP00000018231 pep:novel chromosome:UMD2:8:22591210:22596105:1 gene:ENSMGAG00000008841 transcript:ENSMGAT00000018463 gene_biotype:protein_coding transcript_biotype:protein_coding;ENSMGAP00000009084 pep:novel chromosome:UMD2:8:22591210:22594023:1 gene:ENSMGAG00000008841 transcript:ENSMGAT00000009898 gene_biotype:protein_coding transcript_biotype:protein_coding	4;4	4;4	4;4	>ENSMGAP00000018231 pep:novel chromosome:UMD2:8:22591210:22596105:1 gene:ENSMGAG00000008841 transcript:ENSMGAT00000018463 gene_biotype:protein_coding transcript_biotype:protein_coding;>ENSMGAP00000009084 pep:novel chromosome:UMD2:8:22591210:22594023:1 gene	2	4	4	4	24	24	24	22.528	196	196;205	14.6														10	16				2.4533e-186	129360000	12936000
ENSMGAP00000009120 pep:novel chromosome:UMD2:14:13447766:13743695:1 gene:ENSMGAG00000008850 transcript:ENSMGAT00000009934 gene_biotype:protein_coding transcript_biotype:protein_coding;ENSMGAP00000009127 pep:novel chromosome:UMD2:14:13447766:13743695:1 gene:ENSMGAG00000008850 transcript:ENSMGAT00000009941 gene_biotype:protein_coding transcript_biotype:protein_coding	ENSMGAP00000009120 pep:novel chromosome:UMD2:14:13447766:13743695:1 gene:ENSMGAG00000008850 transcript:ENSMGAT00000009934 gene_biotype:protein_coding transcript_biotype:protein_coding;ENSMGAP00000009127 pep:novel chromosome:UMD2:14:13447766:13743695:1 gene:ENSMGAG00000008850 transcript:ENSMGAT00000009941 gene_biotype:protein_coding transcript_biotype:protein_coding	6;5	6;5	6;5	>ENSMGAP00000009120 pep:novel chromosome:UMD2:14:13447766:13743695:1 gene:ENSMGAG00000008850 transcript:ENSMGAT00000009934 gene_biotype:protein_coding transcript_biotype:protein_coding;>ENSMGAP00000009127 pep:novel chromosome:UMD2:14:13447766:13743695:1 ge	2	6	6	6	7.2	7.2	7.2	156.27	1395	1395;1360	7.05		1	3	8	3	4	18	25	10	2	1								0	459730000	7415000
ENSMGAP00000009145 pep:novel chromosome:UMD2:Z:77360606:77362596:1 gene:ENSMGAG00000008897 transcript:ENSMGAT00000009959 gene_biotype:protein_coding transcript_biotype:protein_coding	ENSMGAP00000009145 pep:novel chromosome:UMD2:Z:77360606:77362596:1 gene:ENSMGAG00000008897 transcript:ENSMGAT00000009959 gene_biotype:protein_coding transcript_biotype:protein_coding	2	2	2	>ENSMGAP00000009145 pep:novel chromosome:UMD2:Z:77360606:77362596:1 gene:ENSMGAG00000008897 transcript:ENSMGAT00000009959 gene_biotype:protein_coding transcript_biotype:protein_coding	1	2	2	2	14.5	14.5	14.5	18.846	165	165	15.3													1	4	7	8	2		2.1765e-07	74311000	8256800
ENSMGAP00000009161 pep:novel chromosome:UMD2:16:12764768:12794634:-1 gene:ENSMGAG00000008900 transcript:ENSMGAT00000009977 gene_biotype:protein_coding transcript_biotype:protein_coding;ENSMGAP00000009157 pep:novel chromosome:UMD2:16:12764768:12794634:-1 gene:ENSMGAG00000008900 transcript:ENSMGAT00000009972 gene_biotype:protein_coding transcript_biotype:protein_coding	ENSMGAP00000009161 pep:novel chromosome:UMD2:16:12764768:12794634:-1 gene:ENSMGAG00000008900 transcript:ENSMGAT00000009977 gene_biotype:protein_coding transcript_biotype:protein_coding;ENSMGAP00000009157 pep:novel chromosome:UMD2:16:12764768:12794634:-1 gene:ENSMGAG00000008900 transcript:ENSMGAT00000009972 gene_biotype:protein_coding transcript_biotype:protein_coding	1;1	1;1	1;1	>ENSMGAP00000009161 pep:novel chromosome:UMD2:16:12764768:12794634:-1 gene:ENSMGAG00000008900 transcript:ENSMGAT00000009977 gene_biotype:protein_coding transcript_biotype:protein_coding;>ENSMGAP00000009157 pep:novel chromosome:UMD2:16:12764768:12794634:-1	2	1	1	1	2.2	2.2	2.2	61.999	554	554;554	9									2										8.2858e-11	3019500	125810
ENSMGAP00000009158 pep:novel chromosome:UMD2:10:16949267:16951398:-1 gene:ENSMGAG00000008895 transcript:ENSMGAT00000009974 gene_biotype:protein_coding transcript_biotype:protein_coding	ENSMGAP00000009158 pep:novel chromosome:UMD2:10:16949267:16951398:-1 gene:ENSMGAG00000008895 transcript:ENSMGAT00000009974 gene_biotype:protein_coding transcript_biotype:protein_coding	5	5	5	>ENSMGAP00000009158 pep:novel chromosome:UMD2:10:16949267:16951398:-1 gene:ENSMGAG00000008895 transcript:ENSMGAT00000009974 gene_biotype:protein_coding transcript_biotype:protein_coding	1	5	5	5	18.5	18.5	18.5	35.387	319	319	12.3										8	6			9	4				6.2436e-61	81586000	3885100
ENSMGAP00000009163 pep:novel chromosome:UMD2:17:9972673:9975012:1 gene:ENSMGAG00000008894 transcript:ENSMGAT00000009979 gene_biotype:protein_coding transcript_biotype:protein_coding	ENSMGAP00000009163 pep:novel chromosome:UMD2:17:9972673:9975012:1 gene:ENSMGAG00000008894 transcript:ENSMGAT00000009979 gene_biotype:protein_coding transcript_biotype:protein_coding	1	1	1	>ENSMGAP00000009163 pep:novel chromosome:UMD2:17:9972673:9975012:1 gene:ENSMGAG00000008894 transcript:ENSMGAT00000009979 gene_biotype:protein_coding transcript_biotype:protein_coding	1	1	1	1	4.3	4.3	4.3	29.58	276	276	13.3											2							1	4.6514e-06	4003800	363980
ENSMGAP00000009188 pep:novel chromosome:UMD2:5:15251337:15292121:1 gene:ENSMGAG00000008898 transcript:ENSMGAT00000010004 gene_biotype:protein_coding transcript_biotype:protein_coding	ENSMGAP00000009188 pep:novel chromosome:UMD2:5:15251337:15292121:1 gene:ENSMGAG00000008898 transcript:ENSMGAT00000010004 gene_biotype:protein_coding transcript_biotype:protein_coding	4	4	4	>ENSMGAP00000009188 pep:novel chromosome:UMD2:5:15251337:15292121:1 gene:ENSMGAG00000008898 transcript:ENSMGAT00000010004 gene_biotype:protein_coding transcript_biotype:protein_coding	1	4	4	4	19	19	19	38.241	336	336	10										13									9.2102e-291	68625000	4901800
ENSMGAP00000009193 pep:novel scaffold:UMD2:GL428220.1:707:8216:1 gene:ENSMGAG00000008923 transcript:ENSMGAT00000010009 gene_biotype:protein_coding transcript_biotype:protein_coding	ENSMGAP00000009193 pep:novel scaffold:UMD2:GL428220.1:707:8216:1 gene:ENSMGAG00000008923 transcript:ENSMGAT00000010009 gene_biotype:protein_coding transcript_biotype:protein_coding	2	2	2	>ENSMGAP00000009193 pep:novel scaffold:UMD2:GL428220.1:707:8216:1 gene:ENSMGAG00000008923 transcript:ENSMGAT00000010009 gene_biotype:protein_coding transcript_biotype:protein_coding	1	2	2	2	14.2	14.2	14.2	25.304	232	232	14												1	2	4				1	1.1591e-27	10405000	945920
ENSMGAP00000009278 pep:novel chromosome:UMD2:3:47696734:47714927:1 gene:ENSMGAG00000009004 transcript:ENSMGAT00000010096 gene_biotype:protein_coding transcript_biotype:protein_coding	ENSMGAP00000009278 pep:novel chromosome:UMD2:3:47696734:47714927:1 gene:ENSMGAG00000009004 transcript:ENSMGAT00000010096 gene_biotype:protein_coding transcript_biotype:protein_coding	9	9	9	>ENSMGAP00000009278 pep:novel chromosome:UMD2:3:47696734:47714927:1 gene:ENSMGAG00000009004 transcript:ENSMGAT00000010096 gene_biotype:protein_coding transcript_biotype:protein_coding	1	9	9	9	22.5	22.5	22.5	58.952	516	516	8.19	2	4	14	16	9	8	24	45	25	17	11	13	8	5	2	3	3		0	1643700000	56679000
ENSMGAP00000009315 pep:novel chromosome:UMD2:Z:80210427:80213169:-1 gene:ENSMGAG00000009053 transcript:ENSMGAT00000010134 gene_biotype:protein_coding transcript_biotype:protein_coding	ENSMGAP00000009315 pep:novel chromosome:UMD2:Z:80210427:80213169:-1 gene:ENSMGAG00000009053 transcript:ENSMGAT00000010134 gene_biotype:protein_coding transcript_biotype:protein_coding	1	1	1	>ENSMGAP00000009315 pep:novel chromosome:UMD2:Z:80210427:80213169:-1 gene:ENSMGAG00000009053 transcript:ENSMGAT00000010134 gene_biotype:protein_coding transcript_biotype:protein_coding	1	1	1	1	7.3	7.3	7.3	19.002	177	177	14.4													1	1	3				0.00036729	21129000	3521500
ENSMGAP00000009321 pep:novel chromosome:UMD2:14:14150031:14153079:1 gene:ENSMGAG00000009047 transcript:ENSMGAT00000010140 gene_biotype:protein_coding transcript_biotype:protein_coding	ENSMGAP00000009321 pep:novel chromosome:UMD2:14:14150031:14153079:1 gene:ENSMGAG00000009047 transcript:ENSMGAT00000010140 gene_biotype:protein_coding transcript_biotype:protein_coding	6	6	6	>ENSMGAP00000009321 pep:novel chromosome:UMD2:14:14150031:14153079:1 gene:ENSMGAG00000009047 transcript:ENSMGAT00000010140 gene_biotype:protein_coding transcript_biotype:protein_coding	1	6	6	6	43.8	43.8	43.8	15.756	144	144	15	1								4	4	5	6	9	5	20	45	32	5	0	1767900000	220980000
ENSMGAP00000009349 pep:novel chromosome:UMD2:12:14650042:14653704:-1 gene:ENSMGAG00000009073 transcript:ENSMGAT00000010169 gene_biotype:protein_coding transcript_biotype:protein_coding	ENSMGAP00000009349 pep:novel chromosome:UMD2:12:14650042:14653704:-1 gene:ENSMGAG00000009073 transcript:ENSMGAT00000010169 gene_biotype:protein_coding transcript_biotype:protein_coding	7	7	7	>ENSMGAP00000009349 pep:novel chromosome:UMD2:12:14650042:14653704:-1 gene:ENSMGAG00000009073 transcript:ENSMGAT00000010169 gene_biotype:protein_coding transcript_biotype:protein_coding	1	7	7	7	21.6	21.6	21.6	46.12	416	416	14.9													3	4	24	2		2	1.9612e-195	117000000	5318300
ENSMGAP00000009412 pep:novel chromosome:UMD2:3:47946143:47962265:-1 gene:ENSMGAG00000009128 transcript:ENSMGAT00000010234 gene_biotype:protein_coding transcript_biotype:protein_coding	ENSMGAP00000009412 pep:novel chromosome:UMD2:3:47946143:47962265:-1 gene:ENSMGAG00000009128 transcript:ENSMGAT00000010234 gene_biotype:protein_coding transcript_biotype:protein_coding	1	1	1	>ENSMGAP00000009412 pep:novel chromosome:UMD2:3:47946143:47962265:-1 gene:ENSMGAG00000009128 transcript:ENSMGAT00000010234 gene_biotype:protein_coding transcript_biotype:protein_coding	1	1	1	1	6.7	6.7	6.7	24.932	224	224	11											1								2.2755e-27	5203800	473070
ENSMGAP00000009421 pep:novel chromosome:UMD2:14:14447375:14501703:1 gene:ENSMGAG00000009139 transcript:ENSMGAT00000010243 gene_biotype:protein_coding transcript_biotype:protein_coding;ENSMGAP00000018091 pep:novel chromosome:UMD2:14:14446689:14501703:1 gene:ENSMGAG00000009139 transcript:ENSMGAT00000019147 gene_biotype:protein_coding transcript_biotype:protein_coding	ENSMGAP00000009421 pep:novel chromosome:UMD2:14:14447375:14501703:1 gene:ENSMGAG00000009139 transcript:ENSMGAT00000010243 gene_biotype:protein_coding transcript_biotype:protein_coding;ENSMGAP00000018091 pep:novel chromosome:UMD2:14:14446689:14501703:1 gene:ENSMGAG00000009139 transcript:ENSMGAT00000019147 gene_biotype:protein_coding transcript_biotype:protein_coding	3;3	3;3	3;3	>ENSMGAP00000009421 pep:novel chromosome:UMD2:14:14447375:14501703:1 gene:ENSMGAG00000009139 transcript:ENSMGAT00000010243 gene_biotype:protein_coding transcript_biotype:protein_coding;>ENSMGAP00000018091 pep:novel chromosome:UMD2:14:14446689:14501703:1 ge	2	3	3	3	8.6	8.6	8.6	41.12	350	350;373	15															3				4.5564e-18	9150300	481600
ENSMGAP00000019091 pep:novel chromosome:UMD2:10:17266277:17286317:1 gene:ENSMGAG00000009088 transcript:ENSMGAT00000020644 gene_biotype:protein_coding transcript_biotype:protein_coding;ENSMGAP00000009450 pep:novel chromosome:UMD2:10:17266277:17286317:1 gene:ENSMGAG00000009088 transcript:ENSMGAT00000010272 gene_biotype:protein_coding transcript_biotype:protein_coding;ENSMGAP00000017831 pep:novel ch…	ENSMGAP00000019091 pep:novel chromosome:UMD2:10:17266277:17286317:1 gene:ENSMGAG00000009088 transcript:ENSMGAT00000020644 gene_biotype:protein_coding transcript_biotype:protein_coding;ENSMGAP00000009450 pep:novel chromosome:UMD2:10:17266277:17286317:1 gene:ENSMGAG00000009088 transcript:ENSMGAT00000010272 gene_biotype:protein_coding transcript_biotype:protein_coding;ENSMGAP00000017831 pep:novel ch…	53;53;37;2;2;1	53;53;37;2;2;1	53;53;37;2;2;1	>ENSMGAP00000019091 pep:novel chromosome:UMD2:10:17266277:17286317:1 gene:ENSMGAG00000009088 transcript:ENSMGAT00000020644 gene_biotype:protein_coding transcript_biotype:protein_coding;>ENSMGAP00000009450 pep:novel chromosome:UMD2:10:17266277:17286317:1 ge	6	53	53	53	36.9	36.9	36.9	205.24	1845	1845;1845;1279;1845;1845;1279	5.39	174	157	176	105	73	41	51	25	19	30	38	33	25	26	14	11	24	11	0	5099800000	51513000
ENSMGAP00000009469 pep:novel chromosome:UMD2:10:17292102:17311049:1 gene:ENSMGAG00000009088 transcript:ENSMGAT00000010293 gene_biotype:protein_coding transcript_biotype:protein_coding;ENSMGAP00000019570 pep:novel chromosome:UMD2:10:17276927:17302822:1 gene:ENSMGAG00000009088 transcript:ENSMGAT00000018421 gene_biotype:protein_coding transcript_biotype:protein_coding;ENSMGAP00000018654 pep:novel ch…	ENSMGAP00000009469 pep:novel chromosome:UMD2:10:17292102:17311049:1 gene:ENSMGAG00000009088 transcript:ENSMGAT00000010293 gene_biotype:protein_coding transcript_biotype:protein_coding	8;1;1	8;1;1	8;1;1	>ENSMGAP00000009469 pep:novel chromosome:UMD2:10:17292102:17311049:1 gene:ENSMGAG00000009088 transcript:ENSMGAT00000010293 gene_biotype:protein_coding transcript_biotype:protein_coding	3	8	8	8	5.9	5.9	5.9	188.35	1701	1701;271;342	2.97	21	20	12	7	1	1	1				1	4							7.698e-114	128190000	1526100
ENSMGAP00000009474 pep:novel chromosome:UMD2:10:17311390:17316929:1 gene:ENSMGAG00000009191 transcript:ENSMGAT00000010298 gene_biotype:protein_coding transcript_biotype:protein_coding	ENSMGAP00000009474 pep:novel chromosome:UMD2:10:17311390:17316929:1 gene:ENSMGAG00000009191 transcript:ENSMGAT00000010298 gene_biotype:protein_coding transcript_biotype:protein_coding	10	10	10	>ENSMGAP00000009474 pep:novel chromosome:UMD2:10:17311390:17316929:1 gene:ENSMGAG00000009191 transcript:ENSMGAT00000010298 gene_biotype:protein_coding transcript_biotype:protein_coding	1	10	10	10	28.3	28.3	28.3	40.881	367	367	7.65	7	8	8	8	13	6	9	18	47	34	4	5	2	2					0	2549300000	134180000
ENSMGAP00000009485 pep:novel chromosome:UMD2:4:31240235:31258781:1 gene:ENSMGAG00000009126 transcript:ENSMGAT00000010309 gene_biotype:protein_coding transcript_biotype:protein_coding	ENSMGAP00000009485 pep:novel chromosome:UMD2:4:31240235:31258781:1 gene:ENSMGAG00000009126 transcript:ENSMGAT00000010309 gene_biotype:protein_coding transcript_biotype:protein_coding	7	7	7	>ENSMGAP00000009485 pep:novel chromosome:UMD2:4:31240235:31258781:1 gene:ENSMGAG00000009126 transcript:ENSMGAT00000010309 gene_biotype:protein_coding transcript_biotype:protein_coding	1	7	7	7	4.6	4.6	4.6	229.77	2065	2065	3.4	5	14	18	15	5	1		3	1										1.2277e-76	207690000	2209500
ENSMGAP00000009518 pep:novel chromosome:UMD2:1:29302246:29304918:-1 gene:ENSMGAG00000009234 transcript:ENSMGAT00000010342 gene_biotype:protein_coding transcript_biotype:protein_coding	ENSMGAP00000009518 pep:novel chromosome:UMD2:1:29302246:29304918:-1 gene:ENSMGAG00000009234 transcript:ENSMGAT00000010342 gene_biotype:protein_coding transcript_biotype:protein_coding	4	4	4	>ENSMGAP00000009518 pep:novel chromosome:UMD2:1:29302246:29304918:-1 gene:ENSMGAG00000009234 transcript:ENSMGAT00000010342 gene_biotype:protein_coding transcript_biotype:protein_coding	1	4	4	4	20.4	20.4	20.4	25.278	216	216	15.4														3		5	1		6.8001e-18	14170000	1574500
ENSMGAP00000009617 pep:novel chromosome:UMD2:5:16499486:16598153:1 gene:ENSMGAG00000009268 transcript:ENSMGAT00000010446 gene_biotype:protein_coding transcript_biotype:protein_coding	ENSMGAP00000009617 pep:novel chromosome:UMD2:5:16499486:16598153:1 gene:ENSMGAG00000009268 transcript:ENSMGAT00000010446 gene_biotype:protein_coding transcript_biotype:protein_coding	1	1	1	>ENSMGAP00000009617 pep:novel chromosome:UMD2:5:16499486:16598153:1 gene:ENSMGAG00000009268 transcript:ENSMGAT00000010446 gene_biotype:protein_coding transcript_biotype:protein_coding	1	1	1	1	0.7	0.7	0.7	178.86	1595	1595	3			6																1.7735e-35	7073700	93075
ENSMGAP00000009632 pep:novel chromosome:UMD2:11:16147523:16153723:1 gene:ENSMGAG00000009326 transcript:ENSMGAT00000010462 gene_biotype:protein_coding transcript_biotype:protein_coding	ENSMGAP00000009632 pep:novel chromosome:UMD2:11:16147523:16153723:1 gene:ENSMGAG00000009326 transcript:ENSMGAT00000010462 gene_biotype:protein_coding transcript_biotype:protein_coding	2	2	2	>ENSMGAP00000009632 pep:novel chromosome:UMD2:11:16147523:16153723:1 gene:ENSMGAG00000009326 transcript:ENSMGAT00000010462 gene_biotype:protein_coding transcript_biotype:protein_coding	1	2	2	2	7.3	7.3	7.3	37.304	344	344	9.63									9	8	2								2.1237e-37	280190000	40027000
ENSMGAP00000009646 pep:novel chromosome:UMD2:11:16159477:16166607:1 gene:ENSMGAG00000009336 transcript:ENSMGAT00000010477 gene_biotype:protein_coding transcript_biotype:protein_coding	ENSMGAP00000009646 pep:novel chromosome:UMD2:11:16159477:16166607:1 gene:ENSMGAG00000009336 transcript:ENSMGAT00000010477 gene_biotype:protein_coding transcript_biotype:protein_coding	3	3	3	>ENSMGAP00000009646 pep:novel chromosome:UMD2:11:16159477:16166607:1 gene:ENSMGAG00000009336 transcript:ENSMGAT00000010477 gene_biotype:protein_coding transcript_biotype:protein_coding	1	3	3	3	8.2	8.2	8.2	22.553	207	207	9									19										9.4703e-212	71081000	7108100
ENSMGAP00000009670 pep:novel chromosome:UMD2:2:19385238:19386934:-1 gene:ENSMGAG00000009368 transcript:ENSMGAT00000010502 gene_biotype:protein_coding transcript_biotype:protein_coding	ENSMGAP00000009670 pep:novel chromosome:UMD2:2:19385238:19386934:-1 gene:ENSMGAG00000009368 transcript:ENSMGAT00000010502 gene_biotype:protein_coding transcript_biotype:protein_coding	5	5	5	>ENSMGAP00000009670 pep:novel chromosome:UMD2:2:19385238:19386934:-1 gene:ENSMGAG00000009368 transcript:ENSMGAT00000010502 gene_biotype:protein_coding transcript_biotype:protein_coding	1	5	5	5	40.2	40.2	40.2	15.172	132	132	8.5							3	20	23	2									6.6056e-194	269810000	26981000
ENSMGAP00000009674 pep:novel chromosome:UMD2:4:30864623:30865613:-1 gene:ENSMGAG00000009373 transcript:ENSMGAT00000010506 gene_biotype:protein_coding transcript_biotype:protein_coding;REV__ENSMGAP00000009674 pep:novel chromosome:UMD2:4:30864623:30865613:-1 gene:ENSMGAG00000009373 transcript:ENSMGAT00000010506 gene_biotype:protein_coding transcript_biotype:protein_coding	ENSMGAP00000009674 pep:novel chromosome:UMD2:4:30864623:30865613:-1 gene:ENSMGAG00000009373 transcript:ENSMGAT00000010506 gene_biotype:protein_coding transcript_biotype:protein_coding	3;1	3;1	3;1	>ENSMGAP00000009674 pep:novel chromosome:UMD2:4:30864623:30865613:-1 gene:ENSMGAG00000009373 transcript:ENSMGAT00000010506 gene_biotype:protein_coding transcript_biotype:protein_coding	2	3	3	3	33.1	33.1	33.1	15.924	145	145;145	16																6			6.5091e-59	28968000	3218600
ENSMGAP00000009685 pep:novel chromosome:UMD2:10:19406965:19449617:1 gene:ENSMGAG00000009357 transcript:ENSMGAT00000010517 gene_biotype:protein_coding transcript_biotype:protein_coding;ENSMGAP00000009689 pep:novel chromosome:UMD2:10:19406965:19449617:1 gene:ENSMGAG00000009357 transcript:ENSMGAT00000010521 gene_biotype:protein_coding transcript_biotype:protein_coding	ENSMGAP00000009685 pep:novel chromosome:UMD2:10:19406965:19449617:1 gene:ENSMGAG00000009357 transcript:ENSMGAT00000010517 gene_biotype:protein_coding transcript_biotype:protein_coding;ENSMGAP00000009689 pep:novel chromosome:UMD2:10:19406965:19449617:1 gene:ENSMGAG00000009357 transcript:ENSMGAT00000010521 gene_biotype:protein_coding transcript_biotype:protein_coding	36;36	36;36	36;36	>ENSMGAP00000009685 pep:novel chromosome:UMD2:10:19406965:19449617:1 gene:ENSMGAG00000009357 transcript:ENSMGAT00000010517 gene_biotype:protein_coding transcript_biotype:protein_coding;>ENSMGAP00000009689 pep:novel chromosome:UMD2:10:19406965:19449617:1 ge	2	36	36	36	26.1	26.1	26.1	200.67	1810	1810;1875	3.7	133	120	106	84	27	10	12	2	6	20	6	3	4	6	4	3	2	5	0	2866800000	29554000
ENSMGAP00000009693 pep:novel chromosome:UMD2:2:19403068:19549229:-1 gene:ENSMGAG00000009386 transcript:ENSMGAT00000010525 gene_biotype:protein_coding transcript_biotype:protein_coding	ENSMGAP00000009693 pep:novel chromosome:UMD2:2:19403068:19549229:-1 gene:ENSMGAG00000009386 transcript:ENSMGAT00000010525 gene_biotype:protein_coding transcript_biotype:protein_coding	2	2	2	>ENSMGAP00000009693 pep:novel chromosome:UMD2:2:19403068:19549229:-1 gene:ENSMGAG00000009386 transcript:ENSMGAT00000010525 gene_biotype:protein_coding transcript_biotype:protein_coding	1	2	2	2	6.4	6.4	6.4	34.29	297	297	17																	7		4.5094e-20	47043000	2940200
ENSMGAP00000009749 pep:novel chromosome:UMD2:16:13327657:13332310:-1 gene:ENSMGAG00000009444 transcript:ENSMGAT00000010583 gene_biotype:protein_coding transcript_biotype:protein_coding	ENSMGAP00000009749 pep:novel chromosome:UMD2:16:13327657:13332310:-1 gene:ENSMGAG00000009444 transcript:ENSMGAT00000010583 gene_biotype:protein_coding transcript_biotype:protein_coding	7	7	7	>ENSMGAP00000009749 pep:novel chromosome:UMD2:16:13327657:13332310:-1 gene:ENSMGAG00000009444 transcript:ENSMGAT00000010583 gene_biotype:protein_coding transcript_biotype:protein_coding	1	7	7	7	36.8	36.8	36.8	25.973	234	234	11.4											24	13							1.841e-78	108640000	7759800
ENSMGAP00000009803 pep:novel chromosome:UMD2:4:31450862:31454470:-1 gene:ENSMGAG00000009492 transcript:ENSMGAT00000010638 gene_biotype:protein_coding transcript_biotype:protein_coding	ENSMGAP00000009803 pep:novel chromosome:UMD2:4:31450862:31454470:-1 gene:ENSMGAG00000009492 transcript:ENSMGAT00000010638 gene_biotype:protein_coding transcript_biotype:protein_coding	4	4	4	>ENSMGAP00000009803 pep:novel chromosome:UMD2:4:31450862:31454470:-1 gene:ENSMGAG00000009492 transcript:ENSMGAT00000010638 gene_biotype:protein_coding transcript_biotype:protein_coding	1	4	4	4	21.4	21.4	21.4	27.397	243	243	8.66							2	8	21	1									1.5601e-239	185040000	11565000
ENSMGAP00000009818 pep:novel chromosome:UMD2:5:16975388:16978168:-1 gene:ENSMGAG00000009502 transcript:ENSMGAT00000010654 gene_biotype:protein_coding transcript_biotype:protein_coding	ENSMGAP00000009818 pep:novel chromosome:UMD2:5:16975388:16978168:-1 gene:ENSMGAG00000009502 transcript:ENSMGAT00000010654 gene_biotype:protein_coding transcript_biotype:protein_coding	1	1	1	>ENSMGAP00000009818 pep:novel chromosome:UMD2:5:16975388:16978168:-1 gene:ENSMGAG00000009502 transcript:ENSMGAT00000010654 gene_biotype:protein_coding transcript_biotype:protein_coding	1	1	1	1	7.6	7.6	7.6	17.033	145	145	14.5														4	4				0.00049797	9863100	1095900
ENSMGAP00000009854 pep:novel chromosome:UMD2:6:23794478:23846500:1 gene:ENSMGAG00000008980 transcript:ENSMGAT00000010691 gene_biotype:protein_coding transcript_biotype:protein_coding	ENSMGAP00000009854 pep:novel chromosome:UMD2:6:23794478:23846500:1 gene:ENSMGAG00000008980 transcript:ENSMGAT00000010691 gene_biotype:protein_coding transcript_biotype:protein_coding	2	2	2	>ENSMGAP00000009854 pep:novel chromosome:UMD2:6:23794478:23846500:1 gene:ENSMGAG00000008980 transcript:ENSMGAT00000010691 gene_biotype:protein_coding transcript_biotype:protein_coding	1	2	2	2	2	2	2	128	1337	1337	11							1					2	1						3.6724e-20	8157400	123600
ENSMGAP00000009925 pep:novel chromosome:UMD2:20:11039064:11068043:-1 gene:ENSMGAG00000009583 transcript:ENSMGAT00000010766 gene_biotype:protein_coding transcript_biotype:protein_coding	ENSMGAP00000009925 pep:novel chromosome:UMD2:20:11039064:11068043:-1 gene:ENSMGAG00000009583 transcript:ENSMGAT00000010766 gene_biotype:protein_coding transcript_biotype:protein_coding	1	1	1	>ENSMGAP00000009925 pep:novel chromosome:UMD2:20:11039064:11068043:-1 gene:ENSMGAG00000009583 transcript:ENSMGAT00000010766 gene_biotype:protein_coding transcript_biotype:protein_coding	1	1	1	1	2.3	2.3	2.3	116.63	1058	1058	18																		1	1.0778e-50	1038400	18218
ENSMGAP00000009946 pep:novel scaffold:UMD2:GL427119.1:1:4264:-1 gene:ENSMGAG00000009629 transcript:ENSMGAT00000010788 gene_biotype:protein_coding transcript_biotype:protein_coding	ENSMGAP00000009946 pep:novel scaffold:UMD2:GL427119.1:1:4264:-1 gene:ENSMGAG00000009629 transcript:ENSMGAT00000010788 gene_biotype:protein_coding transcript_biotype:protein_coding	2	2	2	>ENSMGAP00000009946 pep:novel scaffold:UMD2:GL427119.1:1:4264:-1 gene:ENSMGAG00000009629 transcript:ENSMGAT00000010788 gene_biotype:protein_coding transcript_biotype:protein_coding	1	2	2	2	16.6	16.6	16.6	37.583	362	362	1.93	4	7	3																2.4144e-06	16550000	1034400
ENSMGAP00000009949 pep:novel chromosome:UMD2:5:17010444:17013187:1 gene:ENSMGAG00000009628 transcript:ENSMGAT00000010792 gene_biotype:protein_coding transcript_biotype:protein_coding	ENSMGAP00000009949 pep:novel chromosome:UMD2:5:17010444:17013187:1 gene:ENSMGAG00000009628 transcript:ENSMGAT00000010792 gene_biotype:protein_coding transcript_biotype:protein_coding	18	18	18	>ENSMGAP00000009949 pep:novel chromosome:UMD2:5:17010444:17013187:1 gene:ENSMGAG00000009628 transcript:ENSMGAT00000010792 gene_biotype:protein_coding transcript_biotype:protein_coding	1	18	18	18	42.4	42.4	42.4	50.513	467	467	6.14	24	27	49	56	109	123	81	82	39	17	10	4	2	2	1	3	5	5	0	9767800000	375690000
ENSMGAP00000009990 pep:novel chromosome:UMD2:14:17281022:17292370:1 gene:ENSMGAG00000009655 transcript:ENSMGAT00000010833 gene_biotype:protein_coding transcript_biotype:protein_coding	ENSMGAP00000009990 pep:novel chromosome:UMD2:14:17281022:17292370:1 gene:ENSMGAG00000009655 transcript:ENSMGAT00000010833 gene_biotype:protein_coding transcript_biotype:protein_coding	5	5	5	>ENSMGAP00000009990 pep:novel chromosome:UMD2:14:17281022:17292370:1 gene:ENSMGAG00000009655 transcript:ENSMGAT00000010833 gene_biotype:protein_coding transcript_biotype:protein_coding	1	5	5	5	15.4	15.4	15.4	41.354	351	351	9.48									14	13									0	65510000	3275500
ENSMGAP00000009997 pep:novel chromosome:UMD2:4:31630335:31632821:-1 gene:ENSMGAG00000009671 transcript:ENSMGAT00000010840 gene_biotype:protein_coding transcript_biotype:protein_coding;ENSMGAP00000016369 pep:novel chromosome:UMD2:3:30123187:30124032:1 gene:ENSMGAG00000015426 transcript:ENSMGAT00000017343 gene_biotype:protein_coding transcript_biotype:protein_coding	ENSMGAP00000009997 pep:novel chromosome:UMD2:4:31630335:31632821:-1 gene:ENSMGAG00000009671 transcript:ENSMGAT00000010840 gene_biotype:protein_coding transcript_biotype:protein_coding;ENSMGAP00000016369 pep:novel chromosome:UMD2:3:30123187:30124032:1 gene:ENSMGAG00000015426 transcript:ENSMGAT00000017343 gene_biotype:protein_coding transcript_biotype:protein_coding	1;1	1;1	1;1	>ENSMGAP00000009997 pep:novel chromosome:UMD2:4:31630335:31632821:-1 gene:ENSMGAG00000009671 transcript:ENSMGAT00000010840 gene_biotype:protein_coding transcript_biotype:protein_coding;>ENSMGAP00000016369 pep:novel chromosome:UMD2:3:30123187:30124032:1 gen	2	1	1	1	7.4	7.4	7.4	19.595	176	176;263	18																		1	0.00033947	2342400	195200
ENSMGAP00000010021 pep:novel chromosome:UMD2:11:15938604:15943797:-1 gene:ENSMGAG00000009672 transcript:ENSMGAT00000010864 gene_biotype:protein_coding transcript_biotype:protein_coding	ENSMGAP00000010021 pep:novel chromosome:UMD2:11:15938604:15943797:-1 gene:ENSMGAG00000009672 transcript:ENSMGAT00000010864 gene_biotype:protein_coding transcript_biotype:protein_coding	30	30	7	>ENSMGAP00000010021 pep:novel chromosome:UMD2:11:15938604:15943797:-1 gene:ENSMGAG00000009672 transcript:ENSMGAT00000010864 gene_biotype:protein_coding transcript_biotype:protein_coding	1	30	30	7	48.6	48.6	11.2	86.175	784	784	5.71	99	118	159	191	172	96	84	52	54	34	25	18	13	23	21	18	25	1	0	28031000000	667400000
ENSMGAP00000010033 pep:novel scaffold:UMD2:GL424516.1:284:13495:-1 gene:ENSMGAG00000009650 transcript:ENSMGAT00000010877 gene_biotype:protein_coding transcript_biotype:protein_coding;ENSMGAP00000017954 pep:novel scaffold:UMD2:GL424516.1:284:14020:-1 gene:ENSMGAG00000009650 transcript:ENSMGAT00000020375 gene_biotype:protein_coding transcript_biotype:protein_coding	ENSMGAP00000010033 pep:novel scaffold:UMD2:GL424516.1:284:13495:-1 gene:ENSMGAG00000009650 transcript:ENSMGAT00000010877 gene_biotype:protein_coding transcript_biotype:protein_coding;ENSMGAP00000017954 pep:novel scaffold:UMD2:GL424516.1:284:14020:-1 gene:ENSMGAG00000009650 transcript:ENSMGAT00000020375 gene_biotype:protein_coding transcript_biotype:protein_coding	1;1	1;1	1;1	>ENSMGAP00000010033 pep:novel scaffold:UMD2:GL424516.1:284:13495:-1 gene:ENSMGAG00000009650 transcript:ENSMGAT00000010877 gene_biotype:protein_coding transcript_biotype:protein_coding;>ENSMGAP00000017954 pep:novel scaffold:UMD2:GL424516.1:284:14020:-1 gene	2	1	1	1	1	1	1	166.25	1541	1541;1619	12												1							4.602e-35	1327300	20739
ENSMGAP00000010039 pep:novel chromosome:UMD2:10:20432100:20434261:-1 gene:ENSMGAG00000009718 transcript:ENSMGAT00000010884 gene_biotype:protein_coding transcript_biotype:protein_coding	ENSMGAP00000010039 pep:novel chromosome:UMD2:10:20432100:20434261:-1 gene:ENSMGAG00000009718 transcript:ENSMGAT00000010884 gene_biotype:protein_coding transcript_biotype:protein_coding	1	1	1	>ENSMGAP00000010039 pep:novel chromosome:UMD2:10:20432100:20434261:-1 gene:ENSMGAG00000009718 transcript:ENSMGAT00000010884 gene_biotype:protein_coding transcript_biotype:protein_coding	1	1	1	1	3.3	3.3	3.3	37.061	334	334	7.81	2	2	3	1	2			1	3	4	4	3	1	1					9.3808e-67	70706000	7070600
ENSMGAP00000010072 pep:novel chromosome:UMD2:16:13755378:13756682:-1 gene:ENSMGAG00000009748 transcript:ENSMGAT00000010918 gene_biotype:protein_coding transcript_biotype:protein_coding	ENSMGAP00000010072 pep:novel chromosome:UMD2:16:13755378:13756682:-1 gene:ENSMGAG00000009748 transcript:ENSMGAT00000010918 gene_biotype:protein_coding transcript_biotype:protein_coding	4	4	4	>ENSMGAP00000010072 pep:novel chromosome:UMD2:16:13755378:13756682:-1 gene:ENSMGAG00000009748 transcript:ENSMGAT00000010918 gene_biotype:protein_coding transcript_biotype:protein_coding	1	4	4	4	15.5	15.5	15.5	23.59	206	206	11.7											4	9							1.3309e-210	46751000	5194600
ENSMGAP00000010089 pep:novel chromosome:UMD2:6:25014594:25018219:1 gene:ENSMGAG00000009765 transcript:ENSMGAT00000010935 gene_biotype:protein_coding transcript_biotype:protein_coding	ENSMGAP00000010089 pep:novel chromosome:UMD2:6:25014594:25018219:1 gene:ENSMGAG00000009765 transcript:ENSMGAT00000010935 gene_biotype:protein_coding transcript_biotype:protein_coding	1	1	1	>ENSMGAP00000010089 pep:novel chromosome:UMD2:6:25014594:25018219:1 gene:ENSMGAG00000009765 transcript:ENSMGAT00000010935 gene_biotype:protein_coding transcript_biotype:protein_coding	1	1	1	1	3.6	3.6	3.6	42.648	366	366	10										3									1.1011e-09	6957600	463840
ENSMGAP00000010144 pep:novel chromosome:UMD2:16:13860195:13861989:1 gene:ENSMGAG00000009804 transcript:ENSMGAT00000010990 gene_biotype:protein_coding transcript_biotype:protein_coding	ENSMGAP00000010144 pep:novel chromosome:UMD2:16:13860195:13861989:1 gene:ENSMGAG00000009804 transcript:ENSMGAT00000010990 gene_biotype:protein_coding transcript_biotype:protein_coding	3	2	2	>ENSMGAP00000010144 pep:novel chromosome:UMD2:16:13860195:13861989:1 gene:ENSMGAG00000009804 transcript:ENSMGAT00000010990 gene_biotype:protein_coding transcript_biotype:protein_coding	1	3	2	2	20.8	13.9	13.9	19.506	173	173	15.8															1	4			8.1909e-69	15652000	1739100
ENSMGAP00000010145 pep:novel chromosome:UMD2:14:17986021:18091513:1 gene:ENSMGAG00000009762 transcript:ENSMGAT00000010991 gene_biotype:protein_coding transcript_biotype:protein_coding;REV__ENSMGAP00000010145 pep:novel chromosome:UMD2:14:17986021:18091513:1 gene:ENSMGAG00000009762 transcript:ENSMGAT00000010991 gene_biotype:protein_coding transcript_biotype:protein_coding	ENSMGAP00000010145 pep:novel chromosome:UMD2:14:17986021:18091513:1 gene:ENSMGAG00000009762 transcript:ENSMGAT00000010991 gene_biotype:protein_coding transcript_biotype:protein_coding	13;1	13;1	13;1	>ENSMGAP00000010145 pep:novel chromosome:UMD2:14:17986021:18091513:1 gene:ENSMGAG00000009762 transcript:ENSMGAT00000010991 gene_biotype:protein_coding transcript_biotype:protein_coding	2	13	13	13	13.8	13.8	13.8	134.6	1210	1210;1210	3.28	1	12	35	28	4														3.0672e-199	203280000	3985800
ENSMGAP00000010162 pep:novel chromosome:UMD2:8:24591032:24651839:-1 gene:ENSMGAG00000009817 transcript:ENSMGAT00000011008 gene_biotype:protein_coding transcript_biotype:protein_coding	ENSMGAP00000010162 pep:novel chromosome:UMD2:8:24591032:24651839:-1 gene:ENSMGAG00000009817 transcript:ENSMGAT00000011008 gene_biotype:protein_coding transcript_biotype:protein_coding	3	3	3	>ENSMGAP00000010162 pep:novel chromosome:UMD2:8:24591032:24651839:-1 gene:ENSMGAG00000009817 transcript:ENSMGAT00000011008 gene_biotype:protein_coding transcript_biotype:protein_coding	1	3	3	3	17.5	17.5	17.5	24.146	212	212	12.8												2	6						1.3542e-78	22273000	2024800
ENSMGAP00000010222 pep:novel chromosome:UMD2:6:26880641:27005017:-1 gene:ENSMGAG00000009862 transcript:ENSMGAT00000011069 gene_biotype:protein_coding transcript_biotype:protein_coding;ENSMGAP00000018368 pep:novel chromosome:UMD2:6:26880641:27006288:-1 gene:ENSMGAG00000009862 transcript:ENSMGAT00000019372 gene_biotype:protein_coding transcript_biotype:protein_coding	ENSMGAP00000010222 pep:novel chromosome:UMD2:6:26880641:27005017:-1 gene:ENSMGAG00000009862 transcript:ENSMGAT00000011069 gene_biotype:protein_coding transcript_biotype:protein_coding;ENSMGAP00000018368 pep:novel chromosome:UMD2:6:26880641:27006288:-1 gene:ENSMGAG00000009862 transcript:ENSMGAT00000019372 gene_biotype:protein_coding transcript_biotype:protein_coding	10;10	10;10	10;10	>ENSMGAP00000010222 pep:novel chromosome:UMD2:6:26880641:27005017:-1 gene:ENSMGAG00000009862 transcript:ENSMGAT00000011069 gene_biotype:protein_coding transcript_biotype:protein_coding;>ENSMGAP00000018368 pep:novel chromosome:UMD2:6:26880641:27006288:-1 ge	2	10	10	10	6.7	6.7	6.7	176.78	1575	1575;1625	2.93		3	25	1															9.5721e-236	89252000	1257100
ENSMGAP00000010309 pep:novel chromosome:UMD2:1:14878129:14920694:-1 gene:ENSMGAG00000009954 transcript:ENSMGAT00000011160 gene_biotype:protein_coding transcript_biotype:protein_coding;ENSMGAP00000007178 pep:novel chromosome:UMD2:1:14910795:14919141:-1 gene:ENSMGAG00000009954 transcript:ENSMGAT00000007945 gene_biotype:protein_coding transcript_biotype:protein_coding;ENSMGAP00000008260 pep:novel ch…	ENSMGAP00000010309 pep:novel chromosome:UMD2:1:14878129:14920694:-1 gene:ENSMGAG00000009954 transcript:ENSMGAT00000011160 gene_biotype:protein_coding transcript_biotype:protein_coding	26;7;2	26;7;2	26;7;2	>ENSMGAP00000010309 pep:novel chromosome:UMD2:1:14878129:14920694:-1 gene:ENSMGAG00000009954 transcript:ENSMGAT00000011160 gene_biotype:protein_coding transcript_biotype:protein_coding	3	26	26	26	17.1	17.1	17.1	191.42	1728	1728;269;1790	2.91	75	79	107	63	33	4	4	4	3										0	1599600000	19273000
ENSMGAP00000010324 pep:novel chromosome:UMD2:6:27282791:27292644:1 gene:ENSMGAG00000009979 transcript:ENSMGAT00000011177 gene_biotype:protein_coding transcript_biotype:protein_coding	ENSMGAP00000010324 pep:novel chromosome:UMD2:6:27282791:27292644:1 gene:ENSMGAG00000009979 transcript:ENSMGAT00000011177 gene_biotype:protein_coding transcript_biotype:protein_coding	6	6	6	>ENSMGAP00000010324 pep:novel chromosome:UMD2:6:27282791:27292644:1 gene:ENSMGAG00000009979 transcript:ENSMGAT00000011177 gene_biotype:protein_coding transcript_biotype:protein_coding	1	6	6	6	45.2	45.2	45.2	17.339	168	168	13.4								1	2	2	2	5	16	22	8		3		0	794540000	66212000
ENSMGAP00000010338 pep:novel chromosome:UMD2:4:31914370:31918907:-1 gene:ENSMGAG00000009989 transcript:ENSMGAT00000011192 gene_biotype:protein_coding transcript_biotype:protein_coding	ENSMGAP00000010338 pep:novel chromosome:UMD2:4:31914370:31918907:-1 gene:ENSMGAG00000009989 transcript:ENSMGAT00000011192 gene_biotype:protein_coding transcript_biotype:protein_coding	6	6	6	>ENSMGAP00000010338 pep:novel chromosome:UMD2:4:31914370:31918907:-1 gene:ENSMGAG00000009989 transcript:ENSMGAT00000011192 gene_biotype:protein_coding transcript_biotype:protein_coding	1	6	6	6	49.7	49.7	49.7	18.009	159	159	11	7	5	5	6	11	6	5	5	8	2	5	7	16	33	26	5	8	5	0	3778300000	629720000
ENSMGAP00000010343 pep:novel chromosome:UMD2:10:21204954:21207801:1 gene:ENSMGAG00000009980 transcript:ENSMGAT00000011197 gene_biotype:protein_coding transcript_biotype:protein_coding	ENSMGAP00000010343 pep:novel chromosome:UMD2:10:21204954:21207801:1 gene:ENSMGAG00000009980 transcript:ENSMGAT00000011197 gene_biotype:protein_coding transcript_biotype:protein_coding	3	3	3	>ENSMGAP00000010343 pep:novel chromosome:UMD2:10:21204954:21207801:1 gene:ENSMGAG00000009980 transcript:ENSMGAT00000011197 gene_biotype:protein_coding transcript_biotype:protein_coding	1	3	3	3	13.9	13.9	13.9	37.133	316	316	7.88						3	8	12	10										1.2251e-124	76966000	4527400
ENSMGAP00000010350 pep:novel chromosome:UMD2:7:18367709:18388163:-1 gene:ENSMGAG00000009918 transcript:ENSMGAT00000011204 gene_biotype:protein_coding transcript_biotype:protein_coding;ENSMGAP00000017377 pep:novel chromosome:UMD2:7:18369015:18388163:-1 gene:ENSMGAG00000009918 transcript:ENSMGAT00000018688 gene_biotype:protein_coding transcript_biotype:protein_coding	ENSMGAP00000010350 pep:novel chromosome:UMD2:7:18367709:18388163:-1 gene:ENSMGAG00000009918 transcript:ENSMGAT00000011204 gene_biotype:protein_coding transcript_biotype:protein_coding;ENSMGAP00000017377 pep:novel chromosome:UMD2:7:18369015:18388163:-1 gene:ENSMGAG00000009918 transcript:ENSMGAT00000018688 gene_biotype:protein_coding transcript_biotype:protein_coding	6;6	6;6	6;6	>ENSMGAP00000010350 pep:novel chromosome:UMD2:7:18367709:18388163:-1 gene:ENSMGAG00000009918 transcript:ENSMGAT00000011204 gene_biotype:protein_coding transcript_biotype:protein_coding;>ENSMGAP00000017377 pep:novel chromosome:UMD2:7:18369015:18388163:-1 ge	2	6	6	6	9.1	9.1	9.1	113.4	1018	1018;1072	5.81				1	5	18	2												3.3159e-124	105600000	2070600
ENSMGAP00000010351 pep:novel chromosome:UMD2:16:15032447:15035728:1 gene:ENSMGAG00000010004 transcript:ENSMGAT00000011206 gene_biotype:protein_coding transcript_biotype:protein_coding	ENSMGAP00000010351 pep:novel chromosome:UMD2:16:15032447:15035728:1 gene:ENSMGAG00000010004 transcript:ENSMGAT00000011206 gene_biotype:protein_coding transcript_biotype:protein_coding	1	1	1	>ENSMGAP00000010351 pep:novel chromosome:UMD2:16:15032447:15035728:1 gene:ENSMGAG00000010004 transcript:ENSMGAT00000011206 gene_biotype:protein_coding transcript_biotype:protein_coding	1	1	1	1	11.5	11.5	11.5	15.535	156	156	16.4															3	3	8		4.2097e-18	68442000	13688000
ENSMGAP00000010367 pep:novel chromosome:UMD2:17:11934999:11937669:1 gene:ENSMGAG00000010021 transcript:ENSMGAT00000011223 gene_biotype:protein_coding transcript_biotype:protein_coding	ENSMGAP00000010367 pep:novel chromosome:UMD2:17:11934999:11937669:1 gene:ENSMGAG00000010021 transcript:ENSMGAT00000011223 gene_biotype:protein_coding transcript_biotype:protein_coding	3	3	3	>ENSMGAP00000010367 pep:novel chromosome:UMD2:17:11934999:11937669:1 gene:ENSMGAG00000010021 transcript:ENSMGAT00000011223 gene_biotype:protein_coding transcript_biotype:protein_coding	1	3	3	3	22.4	22.4	22.4	23.592	205	205	13										1	3	7	9	7	5				1.1705e-124	66486000	6044200
ENSMGAP00000010372 pep:novel chromosome:UMD2:6:27951760:28013892:-1 gene:ENSMGAG00000010009 transcript:ENSMGAT00000011229 gene_biotype:protein_coding transcript_biotype:protein_coding	ENSMGAP00000010372 pep:novel chromosome:UMD2:6:27951760:28013892:-1 gene:ENSMGAG00000010009 transcript:ENSMGAT00000011229 gene_biotype:protein_coding transcript_biotype:protein_coding	1	1	1	>ENSMGAP00000010372 pep:novel chromosome:UMD2:6:27951760:28013892:-1 gene:ENSMGAG00000010009 transcript:ENSMGAT00000011229 gene_biotype:protein_coding transcript_biotype:protein_coding	1	1	1	1	2.1	2.1	2.1	55.258	477	477	6.33						2	1												0.00074135	12088000	671530
ENSMGAP00000010377 pep:novel chromosome:UMD2:11:19390320:19393946:1 gene:ENSMGAG00000010032 transcript:ENSMGAT00000011234 gene_biotype:protein_coding transcript_biotype:protein_coding	ENSMGAP00000010377 pep:novel chromosome:UMD2:11:19390320:19393946:1 gene:ENSMGAG00000010032 transcript:ENSMGAT00000011234 gene_biotype:protein_coding transcript_biotype:protein_coding	2	2	2	>ENSMGAP00000010377 pep:novel chromosome:UMD2:11:19390320:19393946:1 gene:ENSMGAG00000010032 transcript:ENSMGAT00000011234 gene_biotype:protein_coding transcript_biotype:protein_coding	1	2	2	2	9.7	9.7	9.7	29.88	259	259	14.1												3	3		2	1	2		4.6527e-75	18621000	1330100
ENSMGAP00000010382 pep:novel chromosome:UMD2:16:15080591:15092413:1 gene:ENSMGAG00000010029 transcript:ENSMGAT00000011239 gene_biotype:protein_coding transcript_biotype:protein_coding	ENSMGAP00000010382 pep:novel chromosome:UMD2:16:15080591:15092413:1 gene:ENSMGAG00000010029 transcript:ENSMGAT00000011239 gene_biotype:protein_coding transcript_biotype:protein_coding	2	2	2	>ENSMGAP00000010382 pep:novel chromosome:UMD2:16:15080591:15092413:1 gene:ENSMGAG00000010029 transcript:ENSMGAT00000011239 gene_biotype:protein_coding transcript_biotype:protein_coding	1	2	2	2	2.8	2.8	2.8	113.31	1041	1041	3.8			1	4															2.7372e-57	4527700	90553
ENSMGAP00000010386 pep:novel chromosome:UMD2:14:19186048:19210949:-1 gene:ENSMGAG00000010033 transcript:ENSMGAT00000011243 gene_biotype:protein_coding transcript_biotype:protein_coding	ENSMGAP00000010386 pep:novel chromosome:UMD2:14:19186048:19210949:-1 gene:ENSMGAG00000010033 transcript:ENSMGAT00000011243 gene_biotype:protein_coding transcript_biotype:protein_coding	3	3	3	>ENSMGAP00000010386 pep:novel chromosome:UMD2:14:19186048:19210949:-1 gene:ENSMGAG00000010033 transcript:ENSMGAT00000011243 gene_biotype:protein_coding transcript_biotype:protein_coding	1	3	3	3	12.4	12.4	12.4	34.877	315	315	10.1										11	1								1.449e-261	53721000	3357600
ENSMGAP00000010399 pep:novel chromosome:UMD2:Z:40305283:40315860:1 gene:ENSMGAG00000010052 transcript:ENSMGAT00000011256 gene_biotype:protein_coding transcript_biotype:protein_coding	ENSMGAP00000010399 pep:novel chromosome:UMD2:Z:40305283:40315860:1 gene:ENSMGAG00000010052 transcript:ENSMGAT00000011256 gene_biotype:protein_coding transcript_biotype:protein_coding	1	1	1	>ENSMGAP00000010399 pep:novel chromosome:UMD2:Z:40305283:40315860:1 gene:ENSMGAG00000010052 transcript:ENSMGAT00000011256 gene_biotype:protein_coding transcript_biotype:protein_coding	1	1	1	1	3.2	3.2	3.2	34.17	309	309	17.5																	1	1	0.0012921	4652400	258470
ENSMGAP00000010409 pep:novel chromosome:UMD2:29:4271831:4274736:1 gene:ENSMGAG00000010064 transcript:ENSMGAT00000011266 gene_biotype:protein_coding transcript_biotype:protein_coding	ENSMGAP00000010409 pep:novel chromosome:UMD2:29:4271831:4274736:1 gene:ENSMGAG00000010064 transcript:ENSMGAT00000011266 gene_biotype:protein_coding transcript_biotype:protein_coding	3	3	3	>ENSMGAP00000010409 pep:novel chromosome:UMD2:29:4271831:4274736:1 gene:ENSMGAG00000010064 transcript:ENSMGAT00000011266 gene_biotype:protein_coding transcript_biotype:protein_coding	1	3	3	3	13.2	13.2	13.2	37.721	340	340	11.9	1	2	2	2	1	1	2	3	3			1	3	1	3	1	8	8	2.063e-41	176590000	7677700
ENSMGAP00000010418 pep:novel chromosome:UMD2:4:32308595:32314360:-1 gene:ENSMGAG00000010043 transcript:ENSMGAT00000011276 gene_biotype:protein_coding transcript_biotype:protein_coding	ENSMGAP00000010418 pep:novel chromosome:UMD2:4:32308595:32314360:-1 gene:ENSMGAG00000010043 transcript:ENSMGAT00000011276 gene_biotype:protein_coding transcript_biotype:protein_coding	24	24	24	>ENSMGAP00000010418 pep:novel chromosome:UMD2:4:32308595:32314360:-1 gene:ENSMGAG00000010043 transcript:ENSMGAT00000011276 gene_biotype:protein_coding transcript_biotype:protein_coding	1	24	24	24	72.7	72.7	72.7	53.713	484	484	7.87	17	14	13	19	16	10	26	120	123	39	20	14	8	4					0	8425100000	351050000
ENSMGAP00000010463 pep:novel chromosome:UMD2:6:29178273:29182023:-1 gene:ENSMGAG00000010106 transcript:ENSMGAT00000011321 gene_biotype:protein_coding transcript_biotype:protein_coding;ENSMGAP00000018773 pep:novel chromosome:UMD2:6:29178273:29182023:-1 gene:ENSMGAG00000010106 transcript:ENSMGAT00000020713 gene_biotype:protein_coding transcript_biotype:protein_coding	ENSMGAP00000010463 pep:novel chromosome:UMD2:6:29178273:29182023:-1 gene:ENSMGAG00000010106 transcript:ENSMGAT00000011321 gene_biotype:protein_coding transcript_biotype:protein_coding;ENSMGAP00000018773 pep:novel chromosome:UMD2:6:29178273:29182023:-1 gene:ENSMGAG00000010106 transcript:ENSMGAT00000020713 gene_biotype:protein_coding transcript_biotype:protein_coding	2;2	2;2	2;2	>ENSMGAP00000010463 pep:novel chromosome:UMD2:6:29178273:29182023:-1 gene:ENSMGAG00000010106 transcript:ENSMGAT00000011321 gene_biotype:protein_coding transcript_biotype:protein_coding;>ENSMGAP00000018773 pep:novel chromosome:UMD2:6:29178273:29182023:-1 ge	2	2	2	2	12.1	12.1	12.1	23.177	206	206;231	12.3												2	1						7.5904e-27	3321400	369040
ENSMGAP00000010464 pep:novel chromosome:UMD2:4:32383035:32420297:-1 gene:ENSMGAG00000010085 transcript:ENSMGAT00000011322 gene_biotype:protein_coding transcript_biotype:protein_coding	ENSMGAP00000010464 pep:novel chromosome:UMD2:4:32383035:32420297:-1 gene:ENSMGAG00000010085 transcript:ENSMGAT00000011322 gene_biotype:protein_coding transcript_biotype:protein_coding	1	1	1	>ENSMGAP00000010464 pep:novel chromosome:UMD2:4:32383035:32420297:-1 gene:ENSMGAG00000010085 transcript:ENSMGAT00000011322 gene_biotype:protein_coding transcript_biotype:protein_coding	1	1	1	1	1.7	1.7	1.7	111.73	988	988	3.5	1	1	4	3	3														4.4182e-141	53111000	1130000
ENSMGAP00000010498 pep:novel chromosome:UMD2:17:13078697:13080244:-1 gene:ENSMGAG00000010139 transcript:ENSMGAT00000011357 gene_biotype:protein_coding transcript_biotype:protein_coding	ENSMGAP00000010498 pep:novel chromosome:UMD2:17:13078697:13080244:-1 gene:ENSMGAG00000010139 transcript:ENSMGAT00000011357 gene_biotype:protein_coding transcript_biotype:protein_coding	4	4	4	>ENSMGAP00000010498 pep:novel chromosome:UMD2:17:13078697:13080244:-1 gene:ENSMGAG00000010139 transcript:ENSMGAT00000011357 gene_biotype:protein_coding transcript_biotype:protein_coding	1	4	4	4	17.1	17.1	17.1	33.658	298	298	6.89						2	16												5.961e-69	112520000	8655600
ENSMGAP00000010528 pep:novel chromosome:UMD2:6:29351173:29353996:-1 gene:ENSMGAG00000010157 transcript:ENSMGAT00000011387 gene_biotype:protein_coding transcript_biotype:protein_coding	ENSMGAP00000010528 pep:novel chromosome:UMD2:6:29351173:29353996:-1 gene:ENSMGAG00000010157 transcript:ENSMGAT00000011387 gene_biotype:protein_coding transcript_biotype:protein_coding	1	1	1	>ENSMGAP00000010528 pep:novel chromosome:UMD2:6:29351173:29353996:-1 gene:ENSMGAG00000010157 transcript:ENSMGAT00000011387 gene_biotype:protein_coding transcript_biotype:protein_coding	1	1	1	1	6.4	6.4	6.4	19.695	173	173	15															3				1.9844e-05	6218400	690930
ENSMGAP00000010561 pep:novel chromosome:UMD2:4:32741672:32754434:1 gene:ENSMGAG00000010180 transcript:ENSMGAT00000011421 gene_biotype:protein_coding transcript_biotype:protein_coding	ENSMGAP00000010561 pep:novel chromosome:UMD2:4:32741672:32754434:1 gene:ENSMGAG00000010180 transcript:ENSMGAT00000011421 gene_biotype:protein_coding transcript_biotype:protein_coding	72	72	72	>ENSMGAP00000010561 pep:novel chromosome:UMD2:4:32741672:32754434:1 gene:ENSMGAG00000010180 transcript:ENSMGAT00000011421 gene_biotype:protein_coding transcript_biotype:protein_coding	1	72	72	72	85.8	85.8	85.8	69.902	613	613	7.78	100	122	170	171	174	169	551	197	171	123	111	100	78	91	66	47	57	38	0	210930000000	6026600000
ENSMGAP00000010618 pep:novel chromosome:UMD2:3:52628275:52737224:1 gene:ENSMGAG00000010165 transcript:ENSMGAT00000011479 gene_biotype:protein_coding transcript_biotype:protein_coding	ENSMGAP00000010618 pep:novel chromosome:UMD2:3:52628275:52737224:1 gene:ENSMGAG00000010165 transcript:ENSMGAT00000011479 gene_biotype:protein_coding transcript_biotype:protein_coding	10	10	10	>ENSMGAP00000010618 pep:novel chromosome:UMD2:3:52628275:52737224:1 gene:ENSMGAG00000010165 transcript:ENSMGAT00000011479 gene_biotype:protein_coding transcript_biotype:protein_coding	1	10	10	10	3.4	3.4	3.4	360.78	3244	3244	2.41	12	18	30	4															5.1097e-110	100920000	626840
ENSMGAP00000010656 pep:novel chromosome:UMD2:1:35586090:35605374:-1 gene:ENSMGAG00000010279 transcript:ENSMGAT00000011517 gene_biotype:protein_coding transcript_biotype:protein_coding	ENSMGAP00000010656 pep:novel chromosome:UMD2:1:35586090:35605374:-1 gene:ENSMGAG00000010279 transcript:ENSMGAT00000011517 gene_biotype:protein_coding transcript_biotype:protein_coding	3	3	3	>ENSMGAP00000010656 pep:novel chromosome:UMD2:1:35586090:35605374:-1 gene:ENSMGAG00000010279 transcript:ENSMGAT00000011517 gene_biotype:protein_coding transcript_biotype:protein_coding	1	3	3	3	19.4	19.4	19.4	32.558	299	299	9.57	5	2	1	2	1	1	1	3	7	16	6	3	2		2	5	3		5.0471e-179	1288900000	92062000
ENSMGAP00000010659 pep:novel chromosome:UMD2:12:19743637:19768833:1 gene:ENSMGAG00000010277 transcript:ENSMGAT00000011520 gene_biotype:protein_coding transcript_biotype:protein_coding;ENSMGAP00000018135 pep:novel chromosome:UMD2:12:19750107:19768836:1 gene:ENSMGAG00000010277 transcript:ENSMGAT00000018656 gene_biotype:protein_coding transcript_biotype:protein_coding	ENSMGAP00000010659 pep:novel chromosome:UMD2:12:19743637:19768833:1 gene:ENSMGAG00000010277 transcript:ENSMGAT00000011520 gene_biotype:protein_coding transcript_biotype:protein_coding;ENSMGAP00000018135 pep:novel chromosome:UMD2:12:19750107:19768836:1 gene:ENSMGAG00000010277 transcript:ENSMGAT00000018656 gene_biotype:protein_coding transcript_biotype:protein_coding	2;1	2;1	2;1	>ENSMGAP00000010659 pep:novel chromosome:UMD2:12:19743637:19768833:1 gene:ENSMGAG00000010277 transcript:ENSMGAT00000011520 gene_biotype:protein_coding transcript_biotype:protein_coding;>ENSMGAP00000018135 pep:novel chromosome:UMD2:12:19750107:19768836:1 ge	2	2	2	2	10.5	10.5	10.5	37.381	332	332;213	9.75								3	2		1	1	1						1.2645e-64	31561000	1856500
ENSMGAP00000010690 pep:novel chromosome:UMD2:1:35481671:35498013:-1 gene:ENSMGAG00000010289 transcript:ENSMGAT00000011551 gene_biotype:protein_coding transcript_biotype:protein_coding	ENSMGAP00000010690 pep:novel chromosome:UMD2:1:35481671:35498013:-1 gene:ENSMGAG00000010289 transcript:ENSMGAT00000011551 gene_biotype:protein_coding transcript_biotype:protein_coding	9	9	9	>ENSMGAP00000010690 pep:novel chromosome:UMD2:1:35481671:35498013:-1 gene:ENSMGAG00000010289 transcript:ENSMGAT00000011551 gene_biotype:protein_coding transcript_biotype:protein_coding	1	9	9	9	23.9	23.9	23.9	55.184	485	485	6.03	2	4	7	8	24	24	6	2	8	3	4	4							0	1038000000	47181000
ENSMGAP00000018366 pep:novel chromosome:UMD2:5:19242678:19277534:1 gene:ENSMGAG00000010318 transcript:ENSMGAT00000020880 gene_biotype:protein_coding transcript_biotype:protein_coding;ENSMGAP00000010715 pep:novel chromosome:UMD2:5:19222596:19277531:1 gene:ENSMGAG00000010318 transcript:ENSMGAT00000011577 gene_biotype:protein_coding transcript_biotype:protein_coding	ENSMGAP00000018366 pep:novel chromosome:UMD2:5:19242678:19277534:1 gene:ENSMGAG00000010318 transcript:ENSMGAT00000020880 gene_biotype:protein_coding transcript_biotype:protein_coding;ENSMGAP00000010715 pep:novel chromosome:UMD2:5:19222596:19277531:1 gene:ENSMGAG00000010318 transcript:ENSMGAT00000011577 gene_biotype:protein_coding transcript_biotype:protein_coding	2;2	2;2	2;2	>ENSMGAP00000018366 pep:novel chromosome:UMD2:5:19242678:19277534:1 gene:ENSMGAG00000010318 transcript:ENSMGAT00000020880 gene_biotype:protein_coding transcript_biotype:protein_coding;>ENSMGAP00000010715 pep:novel chromosome:UMD2:5:19222596:19277531:1 gene	2	2	2	2	4.9	4.9	4.9	40.188	368	368;393	3.25			3	1															5.6365e-06	20042000	1002100
ENSMGAP00000010793 pep:novel chromosome:UMD2:11:20694399:20714322:-1 gene:ENSMGAG00000010398 transcript:ENSMGAT00000011658 gene_biotype:protein_coding transcript_biotype:protein_coding	ENSMGAP00000010793 pep:novel chromosome:UMD2:11:20694399:20714322:-1 gene:ENSMGAG00000010398 transcript:ENSMGAT00000011658 gene_biotype:protein_coding transcript_biotype:protein_coding	11	11	11	>ENSMGAP00000010793 pep:novel chromosome:UMD2:11:20694399:20714322:-1 gene:ENSMGAG00000010398 transcript:ENSMGAT00000011658 gene_biotype:protein_coding transcript_biotype:protein_coding	1	11	11	11	32.3	32.3	32.3	47.386	418	418	9.81							5	9	49	35	15	2	1				3	2	1.512e-256	509550000	29974000
ENSMGAP00000010828 pep:novel chromosome:UMD2:10:22020437:22026429:-1 gene:ENSMGAG00000010420 transcript:ENSMGAT00000011693 gene_biotype:protein_coding transcript_biotype:protein_coding	ENSMGAP00000010828 pep:novel chromosome:UMD2:10:22020437:22026429:-1 gene:ENSMGAG00000010420 transcript:ENSMGAT00000011693 gene_biotype:protein_coding transcript_biotype:protein_coding	6	5	5	>ENSMGAP00000010828 pep:novel chromosome:UMD2:10:22020437:22026429:-1 gene:ENSMGAG00000010420 transcript:ENSMGAT00000011693 gene_biotype:protein_coding transcript_biotype:protein_coding	1	6	5	5	36.2	32.7	32.7	22.314	199	199	14								1	1	2	5	5	3	26	18	2	4	4	5.0276e-113	359680000	29973000
ENSMGAP00000010836 pep:novel chromosome:UMD2:11:20630622:20656845:1 gene:ENSMGAG00000010425 transcript:ENSMGAT00000011701 gene_biotype:protein_coding transcript_biotype:protein_coding;REV__ENSMGAP00000010836 pep:novel chromosome:UMD2:11:20630622:20656845:1 gene:ENSMGAG00000010425 transcript:ENSMGAT00000011701 gene_biotype:protein_coding transcript_biotype:protein_coding	ENSMGAP00000010836 pep:novel chromosome:UMD2:11:20630622:20656845:1 gene:ENSMGAG00000010425 transcript:ENSMGAT00000011701 gene_biotype:protein_coding transcript_biotype:protein_coding	5;1	5;1	5;1	>ENSMGAP00000010836 pep:novel chromosome:UMD2:11:20630622:20656845:1 gene:ENSMGAG00000010425 transcript:ENSMGAT00000011701 gene_biotype:protein_coding transcript_biotype:protein_coding	2	5	5	5	10.4	10.4	10.4	82.521	699	699;699	4.69			1	3	8	1													4.7265e-108	25212000	720350
[truncated: 319 more rows]
