# Supplementary material for: The proteome of the calcified layer organic matrix of turkey (Meleagris gallopavo) eggshell
Source: Proteome Sci. 2013 Aug 27;11:40. doi: 10.1186/1477-5956-11-40 (PMC3766105; doi:10.1186/1477-5956-11-40)
Supplement: Additional file 3: Table S3 — ProteinGroups pool B. MaxQuant-derived protein data for pool B (strain Big6). [file 1477-5956-11-40-S3.xls]

## Sheet: proteinGroups
Protein IDs	Majority protein IDs	Peptide counts (all)	Peptide counts (razor+unique)	Peptide counts (unique)	Fasta headers	Proteins	Peptides	Razor + unique peptides	Unique peptides	Sequence coverage [%]	Unique + razor sequence coverage [%]	Unique sequence coverage [%]	Mol. weight [kDa]	Sequence length	Sequence lengths	Fraction average	Fraction 1	Fraction 2	Fraction 3	Fraction 4	Fraction 5	Fraction 6	Fraction 7	Fraction 8	Fraction 9	Fraction 10	Fraction 11	Fraction 12	Fraction 13	Fraction 14	Fraction 15	Fraction 16	Fraction 17	Fraction 18	PEP	Intensity	iBAQ	Only identified by site	Reverse	Contaminant	id	Peptide IDs	Peptide is razor	Mod. peptide IDs	Evidence IDs	MS/MS IDs	Best MS/MS	Oxidation (M) site IDs	Oxidation (M) site positions
ENSMGAP00000000004 pep:novel chromosome:UMD2:18:41026:41839:-1 gene:ENSMGAG00000000631 transcript:ENSMGAT00000000632 gene_biotype:protein_coding transcript_biotype:protein_coding	ENSMGAP00000000004 pep:novel chromosome:UMD2:18:41026:41839:-1 gene:ENSMGAG00000000631 transcript:ENSMGAT00000000632 gene_biotype:protein_coding transcript_biotype:protein_coding	1	1	1	>ENSMGAP00000000004 pep:novel chromosome:UMD2:18:41026:41839:-1 gene:ENSMGAG00000000631 transcript:ENSMGAT00000000632 gene_biotype:protein_coding transcript_biotype:protein_coding	1	1	1	1	16.2	16.2	16.2	11.821	105	105	16.2															4	6	7		1.125e-156	55487000	11097000				62	3657	TRUE	3807	83676;83677;83678;83679;83680;83681;83682;83683;83684;83685;83686;83687;83688;83689;83690;83691;83692	39631;39632;39633	39632	109	59
ENSMGAP00000000006 pep:novel chromosome:UMD2:18:93007:96368:-1 gene:ENSMGAG00000000633 transcript:ENSMGAT00000000634 gene_biotype:protein_coding transcript_biotype:protein_coding	ENSMGAP00000000006 pep:novel chromosome:UMD2:18:93007:96368:-1 gene:ENSMGAG00000000633 transcript:ENSMGAT00000000634 gene_biotype:protein_coding transcript_biotype:protein_coding	5	5	5	>ENSMGAP00000000006 pep:novel chromosome:UMD2:18:93007:96368:-1 gene:ENSMGAG00000000633 transcript:ENSMGAT00000000634 gene_biotype:protein_coding transcript_biotype:protein_coding	1	5	5	5	18.3	18.3	18.3	35.076	317	317	7.31	6										1	3	2			1			4.1556e-43	55400000	2770000				63	676;970;2447;3510;5857	True;True;True;True;True	689;991;2559;3641;6222	15202;15203;15204;15205;20980;20981;20982;20983;57551;57552;80402;80403;135525	7764;7765;7766;10630;10631;27930;27931;37923;37924;64902	7766;10630;27931;37923;64902
ENSMGAP00000000018 pep:novel chromosome:UMD2:27:1331:11793:1 gene:ENSMGAG00000000634 transcript:ENSMGAT00000000646 gene_biotype:protein_coding transcript_biotype:protein_coding	ENSMGAP00000000018 pep:novel chromosome:UMD2:27:1331:11793:1 gene:ENSMGAG00000000634 transcript:ENSMGAT00000000646 gene_biotype:protein_coding transcript_biotype:protein_coding	15	15	13	>ENSMGAP00000000018 pep:novel chromosome:UMD2:27:1331:11793:1 gene:ENSMGAG00000000634 transcript:ENSMGAT00000000646 gene_biotype:protein_coding transcript_biotype:protein_coding	1	15	15	13	17.7	17.7	16.8	119.01	1062	1062	4.66	4	5	18	22	8	1	26					1							0	445210000	7298500				64	36;79;202;226;1374;1434;2076;2690;2769;3480;4187;4480;4875;5458;5731	True;True;True;True;True;True;True;True;True;True;True;True;True;True;True	36;80;205;229;1456;1517;2177;2805;2886;3611;4417;4805;5211;5811;6091	1109;1110;1111;1112;1113;1114;1115;1116;2592;2593;2594;2595;2596;5334;5335;5336;5337;5338;5339;5797;5798;5799;32056;32057;32058;32059;33079;33080;33081;33082;48562;48563;48564;48565;48566;48567;48568;63401;63402;63403;63404;65343;65344;65345;65346;65347;65348;79921;96658;96659;96660;96661;96662;96663;96664;96665;96666;103712;103713;103714;103715;103716;103717;103718;103719;112196;112197;112198;12…	613;614;615;616;1195;1196;1197;1198;2617;2618;2826;15744;15745;16164;23719;23720;23721;23722;30345;30346;30347;31325;31326;37700;46379;46380;46381;49664;49665;49666;49667;49668;53771;53772;53773;61324;63715	614;1195;2618;2826;15744;16164;23720;30346;31326;37700;46380;49666;53771;61324;63715	110;111;112	266;938;942
ENSMGAP00000000029 pep:novel chromosome:UMD2:29:30587:33491:1 gene:ENSMGAG00000000656 transcript:ENSMGAT00000000657 gene_biotype:protein_coding transcript_biotype:protein_coding	ENSMGAP00000000029 pep:novel chromosome:UMD2:29:30587:33491:1 gene:ENSMGAG00000000656 transcript:ENSMGAT00000000657 gene_biotype:protein_coding transcript_biotype:protein_coding	1	1	1	>ENSMGAP00000000029 pep:novel chromosome:UMD2:29:30587:33491:1 gene:ENSMGAG00000000656 transcript:ENSMGAT00000000657 gene_biotype:protein_coding transcript_biotype:protein_coding	1	1	1	1	14	14	14	12.77	121	121	17																	3		1.7586e-15	1712200	342440				65	4527	TRUE	4855	104760;104761;104762	50125	50125
ENSMGAP00000017469 pep:novel chromosome:UMD2:30:51424:73010:-1 gene:ENSMGAG00000000700 transcript:ENSMGAT00000019715 gene_biotype:protein_coding transcript_biotype:protein_coding;ENSMGAP00000000090 pep:novel chromosome:UMD2:30:51691:73010:-1 gene:ENSMGAG00000000700 transcript:ENSMGAT00000000721 gene_biotype:protein_coding transcript_biotype:protein_coding	ENSMGAP00000017469 pep:novel chromosome:UMD2:30:51424:73010:-1 gene:ENSMGAG00000000700 transcript:ENSMGAT00000019715 gene_biotype:protein_coding transcript_biotype:protein_coding;ENSMGAP00000000090 pep:novel chromosome:UMD2:30:51691:73010:-1 gene:ENSMGAG00000000700 transcript:ENSMGAT00000000721 gene_biotype:protein_coding transcript_biotype:protein_coding	1;1	1;1	1;1	>ENSMGAP00000017469 pep:novel chromosome:UMD2:30:51424:73010:-1 gene:ENSMGAG00000000700 transcript:ENSMGAT00000019715 gene_biotype:protein_coding transcript_biotype:protein_coding;>ENSMGAP00000000090 pep:novel chromosome:UMD2:30:51691:73010:-1 gene:ENSMGAG	2	1	1	1	1.6	1.6	1.6	72.343	667	667;687	8.67	1											1	1						5.0989e-07	7240000	154040				66	139	TRUE	140	3963;3964;3965	1868;1869	1868
ENSMGAP00000000098 pep:novel chromosome:UMD2:24:406619:411013:-1 gene:ENSMGAG00000000725 transcript:ENSMGAT00000000729 gene_biotype:protein_coding transcript_biotype:protein_coding;REV__ENSMGAP00000000098 pep:novel chromosome:UMD2:24:406619:411013:-1 gene:ENSMGAG00000000725 transcript:ENSMGAT00000000729 gene_biotype:protein_coding transcript_biotype:protein_coding	ENSMGAP00000000098 pep:novel chromosome:UMD2:24:406619:411013:-1 gene:ENSMGAG00000000725 transcript:ENSMGAT00000000729 gene_biotype:protein_coding transcript_biotype:protein_coding;REV__ENSMGAP00000000098 pep:novel chromosome:UMD2:24:406619:411013:-1 gene:ENSMGAG00000000725 transcript:ENSMGAT00000000729 gene_biotype:protein_coding transcript_biotype:protein_coding	2;1	2;1	2;1	>ENSMGAP00000000098 pep:novel chromosome:UMD2:24:406619:411013:-1 gene:ENSMGAG00000000725 transcript:ENSMGAT00000000729 gene_biotype:protein_coding transcript_biotype:protein_coding;>ENSMGAP00000000098 pep:novel chromosome:UMD2:24:406619:411013:-1 gene:ENS	2	2	2	2	12.9	12.9	12.9	29.77	271	271;271	15.6															2	3			5.1547e-45	31011000	3101100				67	1836;2233	True;True	1926;2340	41655;41656;41657;41658;52252	20232;20233;25479	20233;25479	113	142
ENSMGAP00000000099 pep:novel chromosome:UMD2:30:152299:164335:1 gene:ENSMGAG00000000721 transcript:ENSMGAT00000000730 gene_biotype:protein_coding transcript_biotype:protein_coding	ENSMGAP00000000099 pep:novel chromosome:UMD2:30:152299:164335:1 gene:ENSMGAG00000000721 transcript:ENSMGAT00000000730 gene_biotype:protein_coding transcript_biotype:protein_coding	11	11	11	>ENSMGAP00000000099 pep:novel chromosome:UMD2:30:152299:164335:1 gene:ENSMGAG00000000721 transcript:ENSMGAT00000000730 gene_biotype:protein_coding transcript_biotype:protein_coding	1	11	11	11	11.5	11.5	11.5	118.49	1099	1099	6.34	2	4	32	19	1								3	21					1.4331e-131	209180000	4183700				68	34;529;1058;1646;1716;2437;3155;3604;4061;5761;5762	True;True;True;True;True;True;True;True;True;True;True	34;542;1086;1734;1806;2549;3282;3744;4229;6122;6123	1084;1085;1086;1087;1088;1089;12856;12857;12858;12859;22641;22642;22643;22644;22645;22646;22647;22648;22649;22650;22651;22652;22653;22654;22655;22656;22657;22658;22659;22660;22661;37890;37891;37892;37893;37894;37895;37896;39099;39100;39101;39102;39103;39104;39105;39106;39107;39108;39109;57335;57336;57337;57338;57339;57340;73473;73474;73475;73476;73477;73478;73479;82129;93402;93403;93404;93405;934…	601;602;603;6406;6407;11487;11488;18427;18981;27814;34848;38815;44582;44583;44584;64023;64024;64025;64026	601;6407;11488;18427;18981;27814;34848;38815;44584;64024;64026	114	407
ENSMGAP00000000114 pep:novel chromosome:UMD2:19:356456:361529:-1 gene:ENSMGAG00000000742 transcript:ENSMGAT00000000745 gene_biotype:protein_coding transcript_biotype:protein_coding	ENSMGAP00000000114 pep:novel chromosome:UMD2:19:356456:361529:-1 gene:ENSMGAG00000000742 transcript:ENSMGAT00000000745 gene_biotype:protein_coding transcript_biotype:protein_coding	1	1	1	>ENSMGAP00000000114 pep:novel chromosome:UMD2:19:356456:361529:-1 gene:ENSMGAG00000000742 transcript:ENSMGAT00000000745 gene_biotype:protein_coding transcript_biotype:protein_coding	1	1	1	1	9.5	9.5	9.5	21.753	200	200	16																1			4.5224e-08	3312500	414060				69	5265	TRUE	5613	122338	58823	58823
ENSMGAP00000000116 pep:novel chromosome:UMD2:26:398815:406410:1 gene:ENSMGAG00000000732 transcript:ENSMGAT00000000747 gene_biotype:protein_coding transcript_biotype:protein_coding	ENSMGAP00000000116 pep:novel chromosome:UMD2:26:398815:406410:1 gene:ENSMGAG00000000732 transcript:ENSMGAT00000000747 gene_biotype:protein_coding transcript_biotype:protein_coding	7	7	7	>ENSMGAP00000000116 pep:novel chromosome:UMD2:26:398815:406410:1 gene:ENSMGAG00000000732 transcript:ENSMGAT00000000747 gene_biotype:protein_coding transcript_biotype:protein_coding	1	7	7	7	18.1	18.1	18.1	66.71	602	602	6.24						36	4		2										1.2781e-133	377720000	11109000				70	248;608;3094;3631;3869;4068;5642	True;True;True;True;True;True;True	251;621;3220;3774;4030;4236;5999	6103;6104;6105;6106;13864;13865;13866;13867;13868;13869;13870;72188;82668;82669;82670;82671;82672;82673;82674;82675;88656;88657;88658;88659;88660;88661;88662;88663;88664;88665;93457;93458;93459;93460;93461;93462;131130;131131;131132;131133;131134;131135	2934;2935;6959;6960;6961;6962;34310;39044;39045;39046;39047;39048;42053;42054;42055;42056;42057;44604;44605;44606;44607;62983;62984	2934;6960;34310;39045;42054;44605;62984	115;116;117;118;119	339;467;489;496;539
ENSMGAP00000000141 pep:novel chromosome:UMD2:24:433193:476057:-1 gene:ENSMGAG00000000749 transcript:ENSMGAT00000000773 gene_biotype:protein_coding transcript_biotype:protein_coding;ENSMGAP00000009957 pep:novel chromosome:UMD2:15:17928000:17943913:-1 gene:ENSMGAG00000009560 transcript:ENSMGAT00000010800 gene_biotype:protein_coding transcript_biotype:protein_coding	ENSMGAP00000000141 pep:novel chromosome:UMD2:24:433193:476057:-1 gene:ENSMGAG00000000749 transcript:ENSMGAT00000000773 gene_biotype:protein_coding transcript_biotype:protein_coding;ENSMGAP00000009957 pep:novel chromosome:UMD2:15:17928000:17943913:-1 gene:ENSMGAG00000009560 transcript:ENSMGAT00000010800 gene_biotype:protein_coding transcript_biotype:protein_coding	2;1	2;1	2;1	>ENSMGAP00000000141 pep:novel chromosome:UMD2:24:433193:476057:-1 gene:ENSMGAG00000000749 transcript:ENSMGAT00000000773 gene_biotype:protein_coding transcript_biotype:protein_coding;>ENSMGAP00000009957 pep:novel chromosome:UMD2:15:17928000:17943913:-1 gene	2	2	2	2	3.9	3.9	3.9	77.03	713	713;569	16																2			1.5998e-26	24119000	618420				71	3550;3666	True;True	3684;3817	81369;83772	38416;39667	38416;39667	120;121	168;479
ENSMGAP00000000142 pep:novel chromosome:UMD2:19:399103:402098:-1 gene:ENSMGAG00000000761 transcript:ENSMGAT00000000774 gene_biotype:protein_coding transcript_biotype:protein_coding	ENSMGAP00000000142 pep:novel chromosome:UMD2:19:399103:402098:-1 gene:ENSMGAG00000000761 transcript:ENSMGAT00000000774 gene_biotype:protein_coding transcript_biotype:protein_coding	15	15	15	>ENSMGAP00000000142 pep:novel chromosome:UMD2:19:399103:402098:-1 gene:ENSMGAG00000000761 transcript:ENSMGAT00000000774 gene_biotype:protein_coding transcript_biotype:protein_coding	1	15	15	15	63.5	63.5	63.5	20.046	178	178	9.78	55	45	66	62	76	59	64	55	63	58	78	55	59	90	161	53	63	15	0	143340000000	17918000000				72	1279;1355;2590;2831;2832;2833;4488;4489;4775;4885;5233;5234;5287;5288;5946	True;True;True;True;True;True;True;True;True;True;True;True;True;True;True	1341;1432;1433;2704;2952;2953;2954;4813;4814;5108;5221;5580;5581;5635;5636;6311	29227;29228;31553;31554;31555;31556;31557;31558;31559;31560;31561;31562;31563;31564;31565;31566;31567;31568;31569;31570;31571;31572;31573;31574;31575;31576;31577;31578;31579;31580;31581;31582;31583;31584;31585;31586;31587;31588;31589;31590;31591;31592;31593;31594;31595;31596;31597;31598;31599;31600;31601;31602;31603;31604;31605;31606;31607;31608;31609;31610;31611;31612;31613;31614;31615;31616;316…	14379;15483;15484;15485;15486;15487;15488;15489;15490;15491;15492;15493;15494;15495;15496;15497;15498;15499;15500;15501;15502;15503;15504;15505;15506;15507;15508;15509;15510;15511;15512;15513;15514;15515;15516;15517;15518;15519;15520;15521;15522;15523;15524;15525;15526;15527;15528;15529;15530;15531;15532;15533;15534;15535;15536;15537;15538;15539;15540;15541;15542;15543;15544;15545;15546;15547;155…	14379;15494;29105;31782;31796;31803;49769;49770;53032;53862;58525;58625;59060;59151;65574	122;123	163;166
ENSMGAP00000000157 pep:novel chromosome:UMD2:19:406281:408208:-1 gene:ENSMGAG00000000770 transcript:ENSMGAT00000000789 gene_biotype:protein_coding transcript_biotype:protein_coding	ENSMGAP00000000157 pep:novel chromosome:UMD2:19:406281:408208:-1 gene:ENSMGAG00000000770 transcript:ENSMGAT00000000789 gene_biotype:protein_coding transcript_biotype:protein_coding	1	1	1	>ENSMGAP00000000157 pep:novel chromosome:UMD2:19:406281:408208:-1 gene:ENSMGAG00000000770 transcript:ENSMGAT00000000789 gene_biotype:protein_coding transcript_biotype:protein_coding	1	1	1	1	7	7	7	20.864	185	185	14														4					2.283e-11	15219000	1902400				73	4827	TRUE	5161	111295;111296;111297;111298	53346;53347;53348	53347	124	139
ENSMGAP00000000163 pep:novel chromosome:UMD2:24:516842:547960:-1 gene:ENSMGAG00000000768 transcript:ENSMGAT00000000795 gene_biotype:protein_coding transcript_biotype:protein_coding	ENSMGAP00000000163 pep:novel chromosome:UMD2:24:516842:547960:-1 gene:ENSMGAG00000000768 transcript:ENSMGAT00000000795 gene_biotype:protein_coding transcript_biotype:protein_coding	1	1	1	>ENSMGAP00000000163 pep:novel chromosome:UMD2:24:516842:547960:-1 gene:ENSMGAG00000000768 transcript:ENSMGAT00000000795 gene_biotype:protein_coding transcript_biotype:protein_coding	1	1	1	1	2.7	2.7	2.7	51.758	447	447	1	1																		0.00038541	1817400	75727				74	3678	TRUE	3830	84026	39799	39799
ENSMGAP00000000221 pep:novel chromosome:UMD2:19:410858:413105:-1 gene:ENSMGAG00000000833 transcript:ENSMGAT00000000855 gene_biotype:protein_coding transcript_biotype:protein_coding	ENSMGAP00000000221 pep:novel chromosome:UMD2:19:410858:413105:-1 gene:ENSMGAG00000000833 transcript:ENSMGAT00000000855 gene_biotype:protein_coding transcript_biotype:protein_coding	7	7	7	>ENSMGAP00000000221 pep:novel chromosome:UMD2:19:410858:413105:-1 gene:ENSMGAG00000000833 transcript:ENSMGAT00000000855 gene_biotype:protein_coding transcript_biotype:protein_coding	1	7	7	7	43.3	43.3	43.3	22.19	201	201	15.2														23	56	2	10	6	0	2350600000	235060000				75	2975;3572;4807;4808;4883;5846;5898	True;True;True;True;True;True;True	3099;3710;3711;5141;5142;5219;6211;6263	70001;70002;70003;70004;70005;70006;70007;70008;70009;70010;70011;70012;70013;81809;81810;81811;81812;81813;81814;81815;81816;81817;81818;81819;81820;81821;81822;111062;111063;111064;111065;111066;111067;111068;111069;111070;111071;111072;111073;111074;111075;111076;111077;111078;111079;111080;111081;111082;111083;111084;111085;111086;111087;111088;111089;111090;111091;111092;111093;111094;111095…	33227;33228;33229;33230;33231;38646;38647;38648;38649;38650;38651;38652;53247;53248;53249;53250;53251;53252;53253;53254;53255;53256;53257;53258;53259;53260;53261;53262;53263;53264;53825;53826;53827;53828;53829;53830;53831;53832;64808;64809;64810;64811;64812;64813;64814;64815;64816;64817;64818;64819;64820;64821;65234	33229;38648;53250;53256;53827;64811;65234	125;126	73;122
ENSMGAP00000000224 pep:novel chromosome:UMD2:14:233461:236871:1 gene:ENSMGAG00000000834 transcript:ENSMGAT00000000858 gene_biotype:protein_coding transcript_biotype:protein_coding	ENSMGAP00000000224 pep:novel chromosome:UMD2:14:233461:236871:1 gene:ENSMGAG00000000834 transcript:ENSMGAT00000000858 gene_biotype:protein_coding transcript_biotype:protein_coding	2	2	2	>ENSMGAP00000000224 pep:novel chromosome:UMD2:14:233461:236871:1 gene:ENSMGAG00000000834 transcript:ENSMGAT00000000858 gene_biotype:protein_coding transcript_biotype:protein_coding	1	2	2	2	6.5	6.5	6.5	38.509	340	340	9.33									8	4									4.102e-06	24634000	1173100				76	3052;6151	True;True	3177;6517	71614;71615;71616;140847;140848;140849;140850;140851;140852;140853;140854;140855	34014;67506;67507	34014;67506	127	49
ENSMGAP00000000231 pep:novel chromosome:UMD2:11:630096:710657:1 gene:ENSMGAG00000000842 transcript:ENSMGAT00000000865 gene_biotype:protein_coding transcript_biotype:protein_coding;REV__ENSMGAP00000000231 pep:novel chromosome:UMD2:11:630096:710657:1 gene:ENSMGAG00000000842 transcript:ENSMGAT00000000865 gene_biotype:protein_coding transcript_biotype:protein_coding	ENSMGAP00000000231 pep:novel chromosome:UMD2:11:630096:710657:1 gene:ENSMGAG00000000842 transcript:ENSMGAT00000000865 gene_biotype:protein_coding transcript_biotype:protein_coding	17;1	17;1	17;1	>ENSMGAP00000000231 pep:novel chromosome:UMD2:11:630096:710657:1 gene:ENSMGAG00000000842 transcript:ENSMGAT00000000865 gene_biotype:protein_coding transcript_biotype:protein_coding	2	17	17	17	43	43	43	55.426	498	498;498	5.78	7	15	43	55	47	27	12	8	16	51	5	2							0	4312000000	148690000				77	314;834;1675;1987;2082;2307;2581;2582;3241;4262;4486;4783;4868;4884;4899;5747;6110	True;True;True;True;True;True;True;True;True;True;True;True;True;True;True;True;True	319;850;1765;2085;2183;2415;2695;2696;3371;4532;4811;5116;5204;5220;5236;6108;6475	7614;7615;7616;7617;7618;18402;18403;18404;18405;18406;18407;18408;18409;18410;18411;18412;18413;18414;18415;38419;38420;38421;38422;46008;46009;46010;46011;46012;46013;46014;46015;46016;46017;46018;46019;46020;46021;46022;48599;48600;48601;48602;48603;48604;48605;53735;53736;53737;53738;53739;60879;60880;60881;60882;60883;60884;60885;60886;60887;60888;60889;60890;60891;60892;60893;60894;60895;60…	3842;3843;3844;9321;9322;9323;9324;18716;18717;22464;22465;22466;22467;22468;22469;22470;22471;22472;23742;23743;23744;26122;26123;29021;29022;29023;29024;29025;29026;29027;29028;29029;29030;29031;29032;29033;29034;29035;29036;29037;29038;29039;29040;29041;29042;35821;35822;46896;49763;49764;53062;53063;53064;53065;53066;53067;53068;53069;53070;53071;53072;53073;53074;53075;53076;53077;53078;5307…	3842;9323;18717;22469;23742;26123;29025;29041;35821;46896;49763;53078;53748;53835;54095;63943;67100	128;129;130;131;132;133;134;135	33;34;123;137;239;264;322;403
ENSMGAP00000000237 pep:novel chromosome:UMD2:13:216378:239875:-1 gene:ENSMGAG00000000805 transcript:ENSMGAT00000000871 gene_biotype:protein_coding transcript_biotype:protein_coding	ENSMGAP00000000237 pep:novel chromosome:UMD2:13:216378:239875:-1 gene:ENSMGAG00000000805 transcript:ENSMGAT00000000871 gene_biotype:protein_coding transcript_biotype:protein_coding	8	8	8	>ENSMGAP00000000237 pep:novel chromosome:UMD2:13:216378:239875:-1 gene:ENSMGAG00000000805 transcript:ENSMGAT00000000871 gene_biotype:protein_coding transcript_biotype:protein_coding	1	8	8	8	10	10	10	118.93	1060	1060	5.95		1	2	1	26	5									4				1.2263e-25	155700000	3243700				78	1052;1560;2677;4184;4376;5360;5583;5636	True;True;True;True;True;True;True;True	1080;1647;2792;4414;4700;5711;5940;5993	22602;36190;36191;36192;36193;36194;63261;63262;96642;96643;96644;96645;101839;101840;101841;101842;101843;101844;101845;101846;101847;125077;125078;125079;125080;125081;129931;129932;129933;129934;129935;129936;129937;129938;129939;131069;131070;131071;131072	11478;17626;17627;30261;46375;48829;48830;60211;62450;62969	11478;17627;30261;46375;48829;60211;62450;62969	136	466
ENSMGAP00000000288 pep:novel chromosome:UMD2:19:183210:200298:1 gene:ENSMGAG00000000894 transcript:ENSMGAT00000000924 gene_biotype:protein_coding transcript_biotype:protein_coding	ENSMGAP00000000288 pep:novel chromosome:UMD2:19:183210:200298:1 gene:ENSMGAG00000000894 transcript:ENSMGAT00000000924 gene_biotype:protein_coding transcript_biotype:protein_coding	7	7	7	>ENSMGAP00000000288 pep:novel chromosome:UMD2:19:183210:200298:1 gene:ENSMGAG00000000894 transcript:ENSMGAT00000000924 gene_biotype:protein_coding transcript_biotype:protein_coding	1	7	7	7	18.1	18.1	18.1	47.711	432	432	8.52							7	44	36	9	1								2.4483e-157	548420000	36561000				79	793;994;1796;2733;2780;3682;4962	True;True;True;True;True;True;True	808;1015;1886;2849;2897;3834;5302	17713;17714;17715;17716;17717;17718;17719;17720;17721;17722;17723;17724;21422;21423;21424;21425;21426;21427;21428;21429;21430;21431;21432;21433;41020;41021;41022;41023;41024;41025;41026;41027;41028;41029;41030;41031;41032;41033;41034;41035;41036;41037;41038;41039;41040;41041;41042;64398;64399;64400;64401;64402;64403;64404;64405;64406;64407;64408;64409;64410;64411;64412;64413;64414;64415;64416;644…	9014;9015;9016;9017;9018;10819;10820;10821;10822;10823;10824;10825;10826;19938;19939;19940;19941;19942;19943;19944;19945;19946;19947;19948;19949;30807;30808;30809;30810;30811;30812;30813;30814;30815;30816;30817;30818;30819;31367;39805;39806;39807;39808;55320;55321	9016;10819;19939;30815;31367;39807;55321	137;138;139;140	209;212;213;222
ENSMGAP00000000302 pep:novel chromosome:UMD2:26:449750:452503:1 gene:ENSMGAG00000000898 transcript:ENSMGAT00000000938 gene_biotype:protein_coding transcript_biotype:protein_coding	ENSMGAP00000000302 pep:novel chromosome:UMD2:26:449750:452503:1 gene:ENSMGAG00000000898 transcript:ENSMGAT00000000938 gene_biotype:protein_coding transcript_biotype:protein_coding	3	3	3	>ENSMGAP00000000302 pep:novel chromosome:UMD2:26:449750:452503:1 gene:ENSMGAG00000000898 transcript:ENSMGAT00000000938 gene_biotype:protein_coding transcript_biotype:protein_coding	1	3	3	3	13.6	13.6	13.6	38.183	331	331	9.81								1	13	3	8	1							1.7628e-133	175430000	8771500				80	3214;3268;5207	True;True;True	3342;3399;5554	75020;75021;75022;75023;76226;76227;76228;76229;76230;76231;76232;76233;76234;120958;120959;120960;120961;120962;120963;120964;120965;120966;120967;120968;120969;120970	35601;36127;58236;58237;58238;58239;58240;58241	35601;36127;58239
ENSMGAP00000000323 pep:novel chromosome:UMD2:19:205870:223235:-1 gene:ENSMGAG00000000931 transcript:ENSMGAT00000000959 gene_biotype:protein_coding transcript_biotype:protein_coding	ENSMGAP00000000323 pep:novel chromosome:UMD2:19:205870:223235:-1 gene:ENSMGAG00000000931 transcript:ENSMGAT00000000959 gene_biotype:protein_coding transcript_biotype:protein_coding	14	14	14	>ENSMGAP00000000323 pep:novel chromosome:UMD2:19:205870:223235:-1 gene:ENSMGAG00000000931 transcript:ENSMGAT00000000959 gene_biotype:protein_coding transcript_biotype:protein_coding	1	14	14	14	31	31	31	71.64	632	632	5.89	5	7	18	14	17	72	66	22	6										1.9269e-233	2428300000	69380000				81	85;461;679;777;2464;2540;2897;3417;3698;3923;5000;5682;5937;6143	True;True;True;True;True;True;True;True;True;True;True;True;True;True	86;473;693;792;2577;2654;3018;3548;3850;4085;5341;6041;6302;6509	2695;2696;2697;2698;2699;2700;2701;2702;2703;2704;2705;2706;2707;2708;2709;2710;2711;2712;2713;2714;2715;2716;2717;2718;2719;2720;2721;2722;2723;2724;2725;2726;2727;2728;2729;2730;2731;2732;2733;2734;2735;2736;2737;11637;11638;11639;11640;11641;11642;11643;11644;11645;11646;11647;15250;15251;15252;15253;15254;15255;15256;15257;15258;15259;15260;17529;17530;17531;17532;17533;17534;17535;17536;1753…	1215;1216;1217;1218;1219;1220;1221;1222;1223;1224;1225;1226;5828;5829;7796;7797;7798;7799;7800;8931;8932;8933;8934;8935;8936;8937;8938;8939;28071;28072;28073;28074;28075;28076;28699;28700;28701;28702;28703;28704;28705;28706;32511;37251;39951;42530;42531;42532;42533;42534;42535;42536;42537;42538;42539;42540;42541;42542;42543;42544;42545;42546;42547;42548;42549;42550;42551;55848;55849;55850;55851;5…	1220;5829;7796;8936;28075;28701;32511;37251;39951;42532;55852;63223;65524;67474	141;142;143	374;421;589
ENSMGAP00000000324 pep:novel chromosome:UMD2:29:923386:934530:1 gene:ENSMGAG00000000841 transcript:ENSMGAT00000000960 gene_biotype:protein_coding transcript_biotype:protein_coding;REV__ENSMGAP00000000324 pep:novel chromosome:UMD2:29:923386:934530:1 gene:ENSMGAG00000000841 transcript:ENSMGAT00000000960 gene_biotype:protein_coding transcript_biotype:protein_coding	ENSMGAP00000000324 pep:novel chromosome:UMD2:29:923386:934530:1 gene:ENSMGAG00000000841 transcript:ENSMGAT00000000960 gene_biotype:protein_coding transcript_biotype:protein_coding	15;2	15;2	15;2	>ENSMGAP00000000324 pep:novel chromosome:UMD2:29:923386:934530:1 gene:ENSMGAG00000000841 transcript:ENSMGAT00000000960 gene_biotype:protein_coding transcript_biotype:protein_coding	2	15	15	15	13.2	13.2	13.2	163.14	1475	1475;1475	5.25		4	17	8	21	40		1	9										2.7575e-101	375090000	5282900				82	31;84;365;470;497;1391;1569;2791;3171;3307;3343;4141;5075;5415;5619	True;True;True;True;True;True;True;True;True;True;True;True;True;True;True	31;85;371;482;510;1473;1656;2908;3298;3438;3474;4351;5417;5766;5976	999;1000;1001;1002;1003;1004;1005;1006;1007;1008;2692;2693;2694;8940;8941;8942;8943;8944;8945;8946;11846;11847;11848;11849;11850;11851;11852;11853;11854;11855;11856;11857;11858;11859;11860;11861;12332;12333;12334;12335;32238;32239;32240;36315;65522;65523;65524;65525;65526;73968;73969;73970;73971;73972;73973;73974;73975;73976;73977;76924;76925;76926;76927;76928;76929;77381;77382;95520;116971;11697…	556;557;558;559;1214;4491;4492;5970;5971;5972;5973;6146;15817;15818;15819;17666;31394;31395;35068;36438;36604;45636;56432;56433;56434;56435;60863;60864;62613;62614;62615	559;1214;4491;5971;6146;15818;17666;31394;35068;36438;36604;45636;56435;60864;62613	144	1376
ENSMGAP00000000326 pep:novel chromosome:UMD2:13:429751:504594:-1 gene:ENSMGAG00000000941 transcript:ENSMGAT00000000962 gene_biotype:protein_coding transcript_biotype:protein_coding;ENSMGAP00000005826 pep:novel chromosome:UMD2:1:11281828:11294172:-1 gene:ENSMGAG00000005836 transcript:ENSMGAT00000006570 gene_biotype:protein_coding transcript_biotype:protein_coding	ENSMGAP00000000326 pep:novel chromosome:UMD2:13:429751:504594:-1 gene:ENSMGAG00000000941 transcript:ENSMGAT00000000962 gene_biotype:protein_coding transcript_biotype:protein_coding;ENSMGAP00000005826 pep:novel chromosome:UMD2:1:11281828:11294172:-1 gene:ENSMGAG00000005836 transcript:ENSMGAT00000006570 gene_biotype:protein_coding transcript_biotype:protein_coding	1;1	1;1	1;1	>ENSMGAP00000000326 pep:novel chromosome:UMD2:13:429751:504594:-1 gene:ENSMGAG00000000941 transcript:ENSMGAT00000000962 gene_biotype:protein_coding transcript_biotype:protein_coding;>ENSMGAP00000005826 pep:novel chromosome:UMD2:1:11281828:11294172:-1 gene:	2	1	1	1	4.5	4.5	4.5	30.883	267	267;321	8.25	1									1	2								0.00071903	4973200	452110				83	5272	TRUE	5620	122572;122573;122574;122575	58944;58945	58944
ENSMGAP00000000330 pep:novel chromosome:UMD2:17:140012:146355:-1 gene:ENSMGAG00000000933 transcript:ENSMGAT00000000966 gene_biotype:protein_coding transcript_biotype:protein_coding	ENSMGAP00000000330 pep:novel chromosome:UMD2:17:140012:146355:-1 gene:ENSMGAG00000000933 transcript:ENSMGAT00000000966 gene_biotype:protein_coding transcript_biotype:protein_coding	8	8	8	>ENSMGAP00000000330 pep:novel chromosome:UMD2:17:140012:146355:-1 gene:ENSMGAG00000000933 transcript:ENSMGAT00000000966 gene_biotype:protein_coding transcript_biotype:protein_coding	1	8	8	8	17.2	17.2	17.2	55.996	489	489	6.77			1			10	49												6.1321e-181	407230000	19392000				84	694;2721;3260;3964;4672;5232;5327;6016	True;True;True;True;True;True;True;True	708;2837;3391;4127;5002;5579;5676;6381	15581;15582;15583;15584;15585;15586;15587;15588;15589;15590;64089;64090;64091;64092;64093;76149;76150;76151;76152;76153;76154;76155;90915;90916;90917;90918;90919;90920;90921;90922;90923;108500;108501;108502;108503;108504;108505;108506;108507;108508;121596;121597;124374;124375;124376;124377;138478;138479;138480;138481;138482;138483;138484;138485;138486;138487;138488;138489;138490;138491	8009;8010;8011;8012;8013;8014;8015;30644;30645;30646;36104;36105;36106;36107;36108;36109;43218;43219;43220;43221;43222;43223;43224;43225;51943;51944;51945;58520;58521;59943;66401;66402;66403;66404	8010;30644;36105;43219;51945;58521;59943;66401	145;146;147	185;402;480
ENSMGAP00000000333 pep:novel chromosome:UMD2:23:257740:261027:1 gene:ENSMGAG00000000939 transcript:ENSMGAT00000000969 gene_biotype:protein_coding transcript_biotype:protein_coding;ENSMGAP00000019165 pep:novel chromosome:UMD2:23:257740:261027:1 gene:ENSMGAG00000000939 transcript:ENSMGAT00000020840 gene_biotype:protein_coding transcript_biotype:protein_coding	ENSMGAP00000000333 pep:novel chromosome:UMD2:23:257740:261027:1 gene:ENSMGAG00000000939 transcript:ENSMGAT00000000969 gene_biotype:protein_coding transcript_biotype:protein_coding	3;1	3;1	3;1	>ENSMGAP00000000333 pep:novel chromosome:UMD2:23:257740:261027:1 gene:ENSMGAG00000000939 transcript:ENSMGAT00000000969 gene_biotype:protein_coding transcript_biotype:protein_coding	2	3	3	3	19.4	19.4	19.4	14.112	124	124;127	16.6															5	16	19	8	9.5133e-31	160930000	40232000				85	172;2806;3764	True;True;True	175;2925;3920	4911;4912;4913;4914;4915;4916;4917;4918;4919;4920;4921;4922;4923;66029;66030;66031;66032;66033;66034;66035;66036;66037;66038;66039;66040;66041;85816;85817;85818;85819;85820;85821;85822;85823;85824;85825;85826;85827;85828;85829;85830;85831;85832;85833;85834;85835;85836;85837	2435;2436;2437;31563;31564;31565;31566;40635;40636;40637;40638;40639;40640;40641;40642	2436;31563;40636
ENSMGAP00000018034 pep:novel chromosome:UMD2:30:605906:615827:1 gene:ENSMGAG00000001015 transcript:ENSMGAT00000018957 gene_biotype:protein_coding transcript_biotype:protein_coding;ENSMGAP00000000413 pep:novel chromosome:UMD2:30:605898:615827:1 gene:ENSMGAG00000001015 transcript:ENSMGAT00000001050 gene_biotype:protein_coding transcript_biotype:protein_coding	ENSMGAP00000018034 pep:novel chromosome:UMD2:30:605906:615827:1 gene:ENSMGAG00000001015 transcript:ENSMGAT00000018957 gene_biotype:protein_coding transcript_biotype:protein_coding;ENSMGAP00000000413 pep:novel chromosome:UMD2:30:605898:615827:1 gene:ENSMGAG00000001015 transcript:ENSMGAT00000001050 gene_biotype:protein_coding transcript_biotype:protein_coding	1;1	1;1	1;1	>ENSMGAP00000018034 pep:novel chromosome:UMD2:30:605906:615827:1 gene:ENSMGAG00000001015 transcript:ENSMGAT00000018957 gene_biotype:protein_coding transcript_biotype:protein_coding;>ENSMGAP00000000413 pep:novel chromosome:UMD2:30:605898:615827:1 gene:ENSMG	2	1	1	1	4.1	4.1	4.1	29.701	270	270;288	1	1																		0.0019008	1672500	128650				86	5634	TRUE	5991	131064	62963	62963
ENSMGAP00000000502 pep:novel chromosome:UMD2:26:1502345:1523671:-1 gene:ENSMGAG00000001056 transcript:ENSMGAT00000001144 gene_biotype:protein_coding transcript_biotype:protein_coding	ENSMGAP00000000502 pep:novel chromosome:UMD2:26:1502345:1523671:-1 gene:ENSMGAG00000001056 transcript:ENSMGAT00000001144 gene_biotype:protein_coding transcript_biotype:protein_coding	9	8	8	>ENSMGAP00000000502 pep:novel chromosome:UMD2:26:1502345:1523671:-1 gene:ENSMGAG00000001056 transcript:ENSMGAT00000001144 gene_biotype:protein_coding transcript_biotype:protein_coding	1	9	8	8	14.3	13.2	13.2	84.535	740	740	6.39	6	8	26	34	46	31	7	3	6	9	12	14	5	5		2	3		2.1748e-45	1064400000	31307000				87	733;1359;1499;2254;2265;3267;4267;4300;4766	True;True;True;True;True;True;True;True;False	748;1437;1584;2361;2372;3398;4540;4541;4592;4593;5098	16370;16371;16372;16373;16374;16375;16376;16377;16378;16379;16380;16381;16382;16383;16384;16385;16386;16387;16388;16389;16390;16391;16392;16393;16394;16395;16396;16397;16398;16399;16400;16401;16402;16403;16404;16405;16406;16407;16408;16409;31792;31793;31794;31795;31796;31797;31798;31799;31800;31801;31802;31803;31804;31805;31806;31807;31808;31809;31810;34780;34781;34782;34783;34784;52705;52706;527…	8387;8388;8389;8390;8391;8392;8393;8394;8395;8396;8397;8398;15628;15629;15630;15631;15632;16909;16910;25676;25677;25678;25679;25680;25681;25682;25683;25684;25685;25686;25687;25688;25689;25690;25691;25692;25693;25694;25695;25696;25697;25698;25699;25700;25701;25702;25703;25820;36125;36126;46944;46945;46946;46947;46948;47908;47909;47910;47911;47912;47913;47914;47915;47916;52741;52742	8390;15631;16909;25680;25820;36125;46948;47916;52741	148;149;150	35;409;502
ENSMGAP00000000538 pep:novel chromosome:UMD2:11:1960128:1995009:-1 gene:ENSMGAG00000001094 transcript:ENSMGAT00000001180 gene_biotype:protein_coding transcript_biotype:protein_coding	ENSMGAP00000000538 pep:novel chromosome:UMD2:11:1960128:1995009:-1 gene:ENSMGAG00000001094 transcript:ENSMGAT00000001180 gene_biotype:protein_coding transcript_biotype:protein_coding	2	2	2	>ENSMGAP00000000538 pep:novel chromosome:UMD2:11:1960128:1995009:-1 gene:ENSMGAG00000001094 transcript:ENSMGAT00000001180 gene_biotype:protein_coding transcript_biotype:protein_coding	1	2	2	2	2.8	2.8	2.8	80.996	718	718	2.87	2	3	5	5															3.11e-08	24586000	646990				88	97;825	True;True	98;841	3149;3150;3151;3152;3153;3154;3155;3156;3157;18278;18279;18280;18281;18282;18283	1488;9291	1488;9291
ENSMGAP00000000549 pep:novel scaffold:UMD2:GL424144.1:6306:8456:1 gene:ENSMGAG00000001133 transcript:ENSMGAT00000001191 gene_biotype:protein_coding transcript_biotype:protein_coding	ENSMGAP00000000549 pep:novel scaffold:UMD2:GL424144.1:6306:8456:1 gene:ENSMGAG00000001133 transcript:ENSMGAT00000001191 gene_biotype:protein_coding transcript_biotype:protein_coding	5	5	5	>ENSMGAP00000000549 pep:novel scaffold:UMD2:GL424144.1:6306:8456:1 gene:ENSMGAG00000001133 transcript:ENSMGAT00000001191 gene_biotype:protein_coding transcript_biotype:protein_coding	1	5	5	5	14.4	14.4	14.4	45.886	425	425	7.24	5								9			2	1						3.91e-71	49723000	2486100				89	1618;2503;5080;5343;5810	True;True;True;True;True	1706;2617;5423;5693;6175	37484;37485;37486;37487;37488;37489;37490;59243;117197;124651;124652;134780;134781;134782;134783;134784;134785	18265;18266;18267;28507;56500;60082;60083;64579;64580;64581	18266;28507;56500;60083;64579	151;152	10;42
ENSMGAP00000000551 pep:novel chromosome:UMD2:25:1290799:1294357:1 gene:ENSMGAG00000001143 transcript:ENSMGAT00000001193 gene_biotype:protein_coding transcript_biotype:protein_coding	ENSMGAP00000000551 pep:novel chromosome:UMD2:25:1290799:1294357:1 gene:ENSMGAG00000001143 transcript:ENSMGAT00000001193 gene_biotype:protein_coding transcript_biotype:protein_coding	2	2	2	>ENSMGAP00000000551 pep:novel chromosome:UMD2:25:1290799:1294357:1 gene:ENSMGAG00000001143 transcript:ENSMGAT00000001193 gene_biotype:protein_coding transcript_biotype:protein_coding	1	2	2	2	6.3	6.3	6.3	41.75	365	365	7.12							7	1											6.4524e-26	38469000	2262900				90	5993;6114	True;True	6358;6479	137571;137572;137573;137574;140210;140211;140212;140213	65867;65868;65869;67140	65867;67140
ENSMGAP00000000561 pep:novel chromosome:UMD2:27:793369:824763:-1 gene:ENSMGAG00000001155 transcript:ENSMGAT00000001203 gene_biotype:protein_coding transcript_biotype:protein_coding;ENSMGAP00000000548 pep:novel chromosome:UMD2:27:785043:789831:-1 gene:ENSMGAG00000001137 transcript:ENSMGAT00000001190 gene_biotype:protein_coding transcript_biotype:protein_coding	ENSMGAP00000000561 pep:novel chromosome:UMD2:27:793369:824763:-1 gene:ENSMGAG00000001155 transcript:ENSMGAT00000001203 gene_biotype:protein_coding transcript_biotype:protein_coding;ENSMGAP00000000548 pep:novel chromosome:UMD2:27:785043:789831:-1 gene:ENSMGAG00000001137 transcript:ENSMGAT00000001190 gene_biotype:protein_coding transcript_biotype:protein_coding	2;1	2;1	2;1	>ENSMGAP00000000561 pep:novel chromosome:UMD2:27:793369:824763:-1 gene:ENSMGAG00000001155 transcript:ENSMGAT00000001203 gene_biotype:protein_coding transcript_biotype:protein_coding;>ENSMGAP00000000548 pep:novel chromosome:UMD2:27:785043:789831:-1 gene:ENS	2	2	2	2	5.1	5.1	5.1	52.45	471	471;472	10.2									5							1			6.7193e-08	34460000	1111600				91	2710;5594	True;True	2825;5951	63761;63762;63763;130041;130042;130043	30486;30487;62491;62492	30486;62492
ENSMGAP00000017514 pep:novel chromosome:UMD2:8:1798075:2014759:-1 gene:ENSMGAG00000001124 transcript:ENSMGAT00000020098 gene_biotype:protein_coding transcript_biotype:protein_coding;ENSMGAP00000018121 pep:novel chromosome:UMD2:8:1796084:2014759:-1 gene:ENSMGAG00000001124 transcript:ENSMGAT00000019288 gene_biotype:protein_coding transcript_biotype:protein_coding;ENSMGAP00000000565 pep:novel chromo…	ENSMGAP00000017514 pep:novel chromosome:UMD2:8:1798075:2014759:-1 gene:ENSMGAG00000001124 transcript:ENSMGAT00000020098 gene_biotype:protein_coding transcript_biotype:protein_coding;ENSMGAP00000018121 pep:novel chromosome:UMD2:8:1796084:2014759:-1 gene:ENSMGAG00000001124 transcript:ENSMGAT00000019288 gene_biotype:protein_coding transcript_biotype:protein_coding;ENSMGAP00000000565 pep:novel chromo…	9;9;9	9;9;9	9;9;9	>ENSMGAP00000017514 pep:novel chromosome:UMD2:8:1798075:2014759:-1 gene:ENSMGAG00000001124 transcript:ENSMGAT00000020098 gene_biotype:protein_coding transcript_biotype:protein_coding;>ENSMGAP00000018121 pep:novel chromosome:UMD2:8:1796084:2014759:-1 gene:E	3	9	9	9	9.5	9.5	9.5	119.64	1057	1057;1086;1116	4.59	1	3	16	19	52	8	3	1	1										0	1290600000	23046000				92	1170;1371;2148;2293;2748;3142;3587;4194;5139	True;True;True;True;True;True;True;True;True	1216;1453;2251;2401;2864;3269;3727;4428;4429;5483	26300;26301;26302;26303;26304;26305;26306;26307;26308;26309;26310;26311;26312;26313;32023;32024;32025;32026;32027;32028;49668;49669;49670;49671;49672;49673;49674;53531;53532;53533;53534;53535;53536;53537;53538;53539;53540;64721;64722;64723;64724;64725;64726;64727;64728;73175;73176;73177;73178;73179;73180;73181;73182;73183;73184;73185;73186;73187;73188;73189;73190;73191;73192;73193;73194;73195;731…	13111;13112;13113;13114;13115;15728;15729;15730;24295;24296;24297;26037;26038;26039;26040;30942;30943;30944;30945;34696;34697;34698;34699;34700;34701;34702;34703;34704;34705;34706;34707;34708;34709;34710;34711;34712;38721;38722;46429;46430;46431;46432;57403;57404;57405;57406;57407;57408;57409;57410;57411;57412	13113;15730;24295;26039;30944;34698;38721;46430;57405	153;154;155	77;154;417
ENSMGAP00000000586 pep:novel chromosome:UMD2:5:11197:205210:-1 gene:ENSMGAG00000001171 transcript:ENSMGAT00000001228 gene_biotype:protein_coding transcript_biotype:protein_coding	ENSMGAP00000000586 pep:novel chromosome:UMD2:5:11197:205210:-1 gene:ENSMGAG00000001171 transcript:ENSMGAT00000001228 gene_biotype:protein_coding transcript_biotype:protein_coding	13	13	13	>ENSMGAP00000000586 pep:novel chromosome:UMD2:5:11197:205210:-1 gene:ENSMGAG00000001171 transcript:ENSMGAT00000001228 gene_biotype:protein_coding transcript_biotype:protein_coding	1	13	13	13	24.1	24.1	24.1	84.7	750	750	4.38	3	2	24	36	70	5	4												0	1561800000	45937000				93	29;384;2341;2448;2573;3762;3961;4271;4309;4404;4419;5433;5785	True;True;True;True;True;True;True;True;True;True;True;True;True	29;391;2450;2560;2687;3918;4124;4548;4549;4610;4611;4729;4744;5786;6148	961;962;963;964;965;966;967;968;969;970;971;972;973;974;975;976;977;978;979;980;981;982;983;984;9335;9336;9337;9338;9339;9340;9341;54343;54344;57553;57554;57555;57556;57557;57558;57559;57560;57561;57562;57563;57564;57565;57566;57567;57568;57569;57570;60745;60746;60747;85806;85807;85808;85809;85810;85811;85812;85813;85814;90889;90890;98051;98052;98053;98054;98055;98056;98057;98058;98059;98060;9806…	548;549;550;551;552;553;4695;4696;4697;4698;26329;26330;27932;27933;27934;27935;27936;27937;27938;27939;27940;28974;28975;40627;40628;40629;40630;40631;40632;40633;43205;47027;47028;47029;47030;47031;47032;47033;47034;47035;47036;47037;47038;47039;48050;48051;48052;48053;48990;49077;49078;61031;64318;64319;64320	549;4698;26329;27933;28975;40631;43205;47034;48050;48990;49078;61031;64320
ENSMGAP00000000610 pep:novel chromosome:UMD2:24:1049891:1062800:-1 gene:ENSMGAG00000001087 transcript:ENSMGAT00000001254 gene_biotype:protein_coding transcript_biotype:protein_coding;ENSMGAP00000017458 pep:novel chromosome:UMD2:24:1052821:1063656:-1 gene:ENSMGAG00000001087 transcript:ENSMGAT00000019220 gene_biotype:protein_coding transcript_biotype:protein_coding	ENSMGAP00000000610 pep:novel chromosome:UMD2:24:1049891:1062800:-1 gene:ENSMGAG00000001087 transcript:ENSMGAT00000001254 gene_biotype:protein_coding transcript_biotype:protein_coding;ENSMGAP00000017458 pep:novel chromosome:UMD2:24:1052821:1063656:-1 gene:ENSMGAG00000001087 transcript:ENSMGAT00000019220 gene_biotype:protein_coding transcript_biotype:protein_coding	10;9	10;9	10;9	>ENSMGAP00000000610 pep:novel chromosome:UMD2:24:1049891:1062800:-1 gene:ENSMGAG00000001087 transcript:ENSMGAT00000001254 gene_biotype:protein_coding transcript_biotype:protein_coding;>ENSMGAP00000017458 pep:novel chromosome:UMD2:24:1052821:1063656:-1 gene	2	10	10	10	20	20	20	75.531	684	684;428	9.29						1	8	10	30	5						1	2	2	2.7624e-215	179800000	5288400				94	14;587;2090;2356;2754;3704;4567;4607;5377;5988	True;True;True;True;True;True;True;True;True;True	14;600;2191;2465;2870;3856;4896;4936;5728;6353	688;689;690;13537;13538;13539;13540;48683;48684;48685;48686;48687;48688;48689;54478;54479;54480;54481;54482;54483;54484;54485;54486;54487;64824;64825;64826;64827;64828;84537;84538;84539;84540;105805;105806;105807;105808;105809;105810;105811;105812;105813;105814;105815;105816;105817;105818;105819;105820;106818;125460;125461;125462;125463;125464;125465;125466;137495;137496	427;6793;23770;23771;26367;26368;30979;40036;40037;50643;50644;51051;60346;60347;60348;65839	427;6793;23770;26368;30979;40037;50643;51051;60348;65839	156	361
ENSMGAP00000000611 pep:novel chromosome:UMD2:26:1637986:1647876:1 gene:ENSMGAG00000001154 transcript:ENSMGAT00000001255 gene_biotype:protein_coding transcript_biotype:protein_coding	ENSMGAP00000000611 pep:novel chromosome:UMD2:26:1637986:1647876:1 gene:ENSMGAG00000001154 transcript:ENSMGAT00000001255 gene_biotype:protein_coding transcript_biotype:protein_coding	9	9	9	>ENSMGAP00000000611 pep:novel chromosome:UMD2:26:1637986:1647876:1 gene:ENSMGAG00000001154 transcript:ENSMGAT00000001255 gene_biotype:protein_coding transcript_biotype:protein_coding	1	9	9	9	15.5	15.5	15.5	94.047	845	845	8.52			1		1	11	2	22	48	10	4	1							0	1030900000	25773000				95	52;862;1111;1552;2281;4751;5121;5446;5872	True;True;True;True;True;True;True;True;True	52;879;1145;1639;2389;5083;5465;5799;6237	1345;1346;1347;1348;1349;1350;1351;1352;1353;1354;1355;1356;1357;1358;1359;18709;18710;18711;18712;18713;18714;18715;18716;18717;18718;18719;18720;18721;18722;18723;18724;18725;23641;23642;23643;36097;36098;36099;36100;36101;53238;53239;53240;53241;53242;53243;53244;53245;53246;53247;53248;53249;53250;53251;53252;53253;53254;53255;53256;53257;53258;53259;53260;53261;53262;53263;53264;53265;53266;…	717;718;719;720;721;722;723;724;725;9466;9467;9468;9469;9470;9471;9472;9473;11900;17582;17583;17584;25920;25921;25922;25923;25924;25925;25926;25927;25928;25929;52672;52673;52674;57142;57143;57144;57145;57146;57147;57148;61273;61274;61275;61276;61277;61278;61279;61280;64959	719;9471;11900;17584;25922;52672;57142;61278;64959	157	373
ENSMGAP00000000645 pep:novel chromosome:UMD2:24:1149303:1154081:1 gene:ENSMGAG00000001210 transcript:ENSMGAT00000001290 gene_biotype:protein_coding transcript_biotype:protein_coding	ENSMGAP00000000645 pep:novel chromosome:UMD2:24:1149303:1154081:1 gene:ENSMGAG00000001210 transcript:ENSMGAT00000001290 gene_biotype:protein_coding transcript_biotype:protein_coding	5	5	5	>ENSMGAP00000000645 pep:novel chromosome:UMD2:24:1149303:1154081:1 gene:ENSMGAG00000001210 transcript:ENSMGAT00000001290 gene_biotype:protein_coding transcript_biotype:protein_coding	1	5	5	5	24.3	24.3	24.3	24.317	218	218	12.9											5	13	18	18					0	223220000	24802000				96	2955;3599;3858;4378;4633	True;True;True;True;True	3079;3739;4019;4702;4963	69566;69567;69568;69569;69570;69571;69572;69573;69574;69575;69576;69577;82084;82085;82086;82087;82088;82089;82090;82091;82092;82093;82094;82095;88438;88439;88440;88441;88442;88443;88444;88445;88446;88447;88448;88449;88450;101886;101887;101888;101889;101890;101891;101892;101893;101894;101895;107431;107432;107433;107434;107435;107436;107437	33081;38790;38791;38792;38793;38794;38795;38796;41940;41941;41942;41943;41944;41945;41946;41947;41948;48839;48840;48841;48842;48843;48844;48845;51286;51287;51288;51289;51290	33081;38794;41945;48841;51288	158;159	91;105
ENSMGAP00000000650 pep:novel chromosome:UMD2:9:1013927:1134640:1 gene:ENSMGAG00000001235 transcript:ENSMGAT00000001295 gene_biotype:protein_coding transcript_biotype:protein_coding	ENSMGAP00000000650 pep:novel chromosome:UMD2:9:1013927:1134640:1 gene:ENSMGAG00000001235 transcript:ENSMGAT00000001295 gene_biotype:protein_coding transcript_biotype:protein_coding	1	1	1	>ENSMGAP00000000650 pep:novel chromosome:UMD2:9:1013927:1134640:1 gene:ENSMGAG00000001235 transcript:ENSMGAT00000001295 gene_biotype:protein_coding transcript_biotype:protein_coding	1	1	1	1	3.3	3.3	3.3	28.969	272	272	11											4								0.0030231	14573000	1214400				97	2227	TRUE	2334	52090;52091;52092;52093	25390	25390
ENSMGAP00000000679 pep:novel chromosome:UMD2:19:534788:540008:-1 gene:ENSMGAG00000001224 transcript:ENSMGAT00000001324 gene_biotype:protein_coding transcript_biotype:protein_coding	ENSMGAP00000000679 pep:novel chromosome:UMD2:19:534788:540008:-1 gene:ENSMGAG00000001224 transcript:ENSMGAT00000001324 gene_biotype:protein_coding transcript_biotype:protein_coding	3	3	3	>ENSMGAP00000000679 pep:novel chromosome:UMD2:19:534788:540008:-1 gene:ENSMGAG00000001224 transcript:ENSMGAT00000001324 gene_biotype:protein_coding transcript_biotype:protein_coding	1	3	3	3	9.8	9.8	9.8	38.947	348	348	14														11					1.7254e-11	83459000	5216200				98	5189;5253;5941	True;True;True	5536;5600;6306	120572;120573;120574;122136;122137;122138;122139;122140;136835;136836;136837	58070;58071;58072;58073;58753;58754;58755;65530	58071;58754;65530	160	133
ENSMGAP00000000704 pep:novel chromosome:UMD2:12:593433:704831:1 gene:ENSMGAG00000001283 transcript:ENSMGAT00000001349 gene_biotype:protein_coding transcript_biotype:protein_coding	ENSMGAP00000000704 pep:novel chromosome:UMD2:12:593433:704831:1 gene:ENSMGAG00000001283 transcript:ENSMGAT00000001349 gene_biotype:protein_coding transcript_biotype:protein_coding	5	5	5	>ENSMGAP00000000704 pep:novel chromosome:UMD2:12:593433:704831:1 gene:ENSMGAG00000001283 transcript:ENSMGAT00000001349 gene_biotype:protein_coding transcript_biotype:protein_coding	1	5	5	5	53.8	53.8	53.8	11.036	104	104	11.6	4	1	1	3	2	3	4	2	2	2	3	8	22	30	6	3	1	1	2.2521e-234	2478300000	413050000				99	940;984;985;4599;5601	True;True;True;True;True	961;1005;1006;4928;5958	20433;20434;20435;20436;20437;20438;21261;21262;21263;21264;21265;21266;21267;21268;21269;21270;21271;21272;21273;21274;21275;21276;106372;106373;106374;106375;106376;106377;106378;106379;106380;106381;106382;106383;106384;106385;106386;106387;106388;106389;106390;106391;106392;106393;106394;106395;130127;130128;130129;130130;130131;130132;130133;130134;130135;130136;130137;130138;130139;130140;1…	10345;10346;10746;10747;10748;10749;10750;10751;10752;10753;10754;50854;50855;50856;50857;62529;62530;62531;62532;62533;62534;62535;62536;62537;62538	10345;10749;10754;50855;62529	161	64
ENSMGAP00000000718 pep:novel chromosome:UMD2:3:369769:379798:1 gene:ENSMGAG00000001292 transcript:ENSMGAT00000001364 gene_biotype:protein_coding transcript_biotype:protein_coding	ENSMGAP00000000718 pep:novel chromosome:UMD2:3:369769:379798:1 gene:ENSMGAG00000001292 transcript:ENSMGAT00000001364 gene_biotype:protein_coding transcript_biotype:protein_coding	5	5	5	>ENSMGAP00000000718 pep:novel chromosome:UMD2:3:369769:379798:1 gene:ENSMGAG00000001292 transcript:ENSMGAT00000001364 gene_biotype:protein_coding transcript_biotype:protein_coding	1	5	5	5	31.8	31.8	31.8	18.051	157	157	10.8									2	17	30	8							4.5635e-23	549130000	49921000				100	1234;1746;2480;5659;6055	True;True;True;True;True	1292;1836;2594;6017;6420	28474;28475;28476;28477;28478;28479;28480;28481;28482;28483;28484;28485;28486;28487;28488;28489;28490;28491;28492;28493;28494;28495;28496;28497;28498;28499;39497;39498;39499;58532;58533;58534;58535;58536;58537;58538;58539;131369;131370;131371;131372;131373;131374;131375;131376;131377;139127;139128;139129;139130;139131;139132;139133;139134;139135;139136;139137	14044;14045;14046;14047;14048;14049;14050;14051;14052;14053;14054;14055;19155;28221;28222;63085;63086;63087;63088;63089;66667;66668;66669;66670	14053;19155;28221;63089;66667	162	83
ENSMGAP00000000764 pep:novel chromosome:UMD2:25:1614584:1621258:-1 gene:ENSMGAG00000001291 transcript:ENSMGAT00000001410 gene_biotype:protein_coding transcript_biotype:protein_coding	ENSMGAP00000000764 pep:novel chromosome:UMD2:25:1614584:1621258:-1 gene:ENSMGAG00000001291 transcript:ENSMGAT00000001410 gene_biotype:protein_coding transcript_biotype:protein_coding	8	8	8	>ENSMGAP00000000764 pep:novel chromosome:UMD2:25:1614584:1621258:-1 gene:ENSMGAG00000001291 transcript:ENSMGAT00000001410 gene_biotype:protein_coding transcript_biotype:protein_coding	1	8	8	8	13.7	13.7	13.7	67.848	628	628	5.53			4	2	43	33	2	3	3										2.0045e-34	410760000	12836000				101	1505;1559;1580;2241;2324;2973;3386;4116	True;True;True;True;True;True;True;True	1590;1646;1667;2348;2432;3097;3517;4314;4315	34848;34849;34850;36178;36179;36180;36181;36182;36183;36184;36185;36186;36187;36188;36189;36452;36453;36454;36455;36456;52356;52357;52358;52359;52360;53932;53933;53934;53935;53936;53937;53938;53939;53940;53941;53942;53943;53944;53945;53946;53947;69934;69935;69936;69937;69938;69939;69940;69941;69942;69943;69944;69945;69946;69947;69948;69949;69950;69951;69952;69953;69954;69955;78233;78234;78235;782…	16925;17619;17620;17621;17622;17623;17624;17625;17714;17715;25508;25509;26178;26179;33208;33209;33210;37013;37014;37015;37016;37017;37018;37019;37020;45209;45210;45211	16925;17621;17714;25509;26178;33208;37013;45211	163	232
ENSMGAP00000019360 pep:novel chromosome:UMD2:Z:1102551:1106609:1 gene:ENSMGAG00000001342 transcript:ENSMGAT00000019937 gene_biotype:protein_coding transcript_biotype:protein_coding;ENSMGAP00000000771 pep:novel chromosome:UMD2:Z:1102551:1106609:1 gene:ENSMGAG00000001342 transcript:ENSMGAT00000001417 gene_biotype:protein_coding transcript_biotype:protein_coding	ENSMGAP00000019360 pep:novel chromosome:UMD2:Z:1102551:1106609:1 gene:ENSMGAG00000001342 transcript:ENSMGAT00000019937 gene_biotype:protein_coding transcript_biotype:protein_coding;ENSMGAP00000000771 pep:novel chromosome:UMD2:Z:1102551:1106609:1 gene:ENSMGAG00000001342 transcript:ENSMGAT00000001417 gene_biotype:protein_coding transcript_biotype:protein_coding	1;1	1;1	1;1	>ENSMGAP00000019360 pep:novel chromosome:UMD2:Z:1102551:1106609:1 gene:ENSMGAG00000001342 transcript:ENSMGAT00000019937 gene_biotype:protein_coding transcript_biotype:protein_coding;>ENSMGAP00000000771 pep:novel chromosome:UMD2:Z:1102551:1106609:1 gene:ENS	2	1	1	1	5.4	5.4	5.4	21.411	184	184;185	13													1						0.0030308	3135200	348350				102	6173	TRUE	6539	141163	67672	67672
ENSMGAP00000000781 pep:novel chromosome:UMD2:24:1225745:1252949:1 gene:ENSMGAG00000001314 transcript:ENSMGAT00000001427 gene_biotype:protein_coding transcript_biotype:protein_coding	ENSMGAP00000000781 pep:novel chromosome:UMD2:24:1225745:1252949:1 gene:ENSMGAG00000001314 transcript:ENSMGAT00000001427 gene_biotype:protein_coding transcript_biotype:protein_coding	12	12	12	>ENSMGAP00000000781 pep:novel chromosome:UMD2:24:1225745:1252949:1 gene:ENSMGAG00000001314 transcript:ENSMGAT00000001427 gene_biotype:protein_coding transcript_biotype:protein_coding	1	12	12	12	18	18	18	86.844	773	773	6.63	54	37	49	23	34	22	11	15	19	23	37	10	6	16	22	4	4		1.5359e-185	2027400000	59631000				103	131;563;1197;1551;1597;2091;2217;2218;3069;4413;5689;5807	True;True;True;True;True;True;True;True;True;True;True;True	132;576;1246;1638;1684;2192;2324;2325;3194;4738;6049;6172	3863;3864;3865;3866;3867;3868;3869;3870;3871;3872;3873;3874;3875;3876;3877;3878;3879;3880;3881;3882;3883;3884;3885;3886;3887;3888;3889;3890;3891;3892;3893;3894;3895;3896;3897;3898;3899;3900;13211;13212;13213;13214;13215;13216;13217;13218;26882;26883;26884;26885;26886;26887;26888;26889;26890;26891;26892;26893;26894;26895;26896;26897;26898;26899;26900;26901;26902;26903;26904;26905;26906;26907;26908…	1823;1824;1825;1826;1827;1828;1829;1830;1831;1832;1833;1834;1835;1836;1837;1838;6594;6595;6596;6597;13368;13369;13370;13371;13372;13373;13374;13375;13376;13377;13378;13379;17554;17555;17556;17557;17558;17559;17560;17561;17562;17563;17564;17565;17566;17567;17568;17569;17570;17571;17572;17573;17574;17575;17576;17577;17578;17579;17580;17581;17951;17952;17953;17954;23772;25293;25294;25295;25296;25297…	1829;6596;13378;17557;17951;23772;25298;25329;34065;49055;63288;64551	164;165;166;167	232;384;408;428
ENSMGAP00000000796 pep:novel chromosome:UMD2:15:1847580:1935985:1 gene:ENSMGAG00000001358 transcript:ENSMGAT00000001442 gene_biotype:protein_coding transcript_biotype:protein_coding	ENSMGAP00000000796 pep:novel chromosome:UMD2:15:1847580:1935985:1 gene:ENSMGAG00000001358 transcript:ENSMGAT00000001442 gene_biotype:protein_coding transcript_biotype:protein_coding	11	11	11	>ENSMGAP00000000796 pep:novel chromosome:UMD2:15:1847580:1935985:1 gene:ENSMGAG00000001358 transcript:ENSMGAT00000001442 gene_biotype:protein_coding transcript_biotype:protein_coding	1	11	11	11	28.9	28.9	28.9	52.465	467	467	8.62							2	24	30	5									5.7204e-67	204570000	6819100				104	443;480;1705;2112;3053;3220;3570;3608;4506;5328;5699	True;True;True;True;True;True;True;True;True;True;True	455;492;1795;2214;3178;3348;3707;3748;4832;5677;6059	11281;11282;12099;12100;12101;38911;38912;38913;38914;38915;38916;48916;48917;48918;48919;48920;71617;71618;71619;71620;71621;75110;75111;75112;75113;75114;81711;81712;82167;82168;82169;82170;82171;82172;104266;104267;104268;104269;104270;104271;104272;104273;104274;104275;104276;124378;124379;124380;124381;132208;132209;132210;132211;132212;132213;132214;132215;132216;132217;132218;132219	5688;6052;18890;18891;18892;23874;23875;34015;35621;35622;35623;38608;38830;38831;49916;49917;49918;49919;49920;49921;49922;59944;63493;63494;63495;63496;63497	5688;6052;18891;23874;34015;35623;38608;38831;49922;59944;63493	168;169;170;171	186;193;352;411
ENSMGAP00000000799 pep:novel chromosome:UMD2:3:753176:760354:1 gene:ENSMGAG00000001335 transcript:ENSMGAT00000001445 gene_biotype:protein_coding transcript_biotype:protein_coding;ENSMGAP00000017818 pep:novel chromosome:UMD2:3:751948:760354:1 gene:ENSMGAG00000001335 transcript:ENSMGAT00000018624 gene_biotype:protein_coding transcript_biotype:protein_coding	ENSMGAP00000000799 pep:novel chromosome:UMD2:3:753176:760354:1 gene:ENSMGAG00000001335 transcript:ENSMGAT00000001445 gene_biotype:protein_coding transcript_biotype:protein_coding;ENSMGAP00000017818 pep:novel chromosome:UMD2:3:751948:760354:1 gene:ENSMGAG00000001335 transcript:ENSMGAT00000018624 gene_biotype:protein_coding transcript_biotype:protein_coding	6;5	6;5	6;5	>ENSMGAP00000000799 pep:novel chromosome:UMD2:3:753176:760354:1 gene:ENSMGAG00000001335 transcript:ENSMGAT00000001445 gene_biotype:protein_coding transcript_biotype:protein_coding;>ENSMGAP00000017818 pep:novel chromosome:UMD2:3:751948:760354:1 gene:ENSMGAG	2	6	6	6	11.8	11.8	11.8	69.465	612	612;587	8.24						1	15	19	3		7	1							2.2311e-42	188790000	4968000				105	1429;1481;2297;5382;5958;6181	True;True;True;True;True;True	1512;1566;2405;5733;6323;6547	33023;33024;33025;33026;33027;33028;33029;33030;33031;34163;34164;34165;34166;34167;34168;34169;53559;53560;53561;53562;53563;53564;53565;53566;53567;53568;53569;53570;53571;125661;125662;125663;125664;125665;125666;125667;125668;125669;125670;125671;137001;137002;137003;141231;141232;141233	16138;16746;16747;26045;26046;26047;26048;26049;26050;26051;26052;60419;60420;60421;60422;60423;60424;65613;67716	16138;16746;26045;60423;65613;67716	172	455
ENSMGAP00000000809 pep:novel chromosome:UMD2:12:621802:623484:-1 gene:ENSMGAG00000001359 transcript:ENSMGAT00000001455 gene_biotype:protein_coding transcript_biotype:protein_coding	ENSMGAP00000000809 pep:novel chromosome:UMD2:12:621802:623484:-1 gene:ENSMGAG00000001359 transcript:ENSMGAT00000001455 gene_biotype:protein_coding transcript_biotype:protein_coding	1	1	1	>ENSMGAP00000000809 pep:novel chromosome:UMD2:12:621802:623484:-1 gene:ENSMGAG00000001359 transcript:ENSMGAT00000001455 gene_biotype:protein_coding transcript_biotype:protein_coding	1	1	1	1	9.8	9.8	9.8	11.604	102	102	1	1																		0.00091707	1612700	403180				106	2261	TRUE	2368	52878	25774	25774	173	25
ENSMGAP00000017786 pep:novel chromosome:UMD2:4:725252:731699:-1 gene:ENSMGAG00000001391 transcript:ENSMGAT00000018916 gene_biotype:protein_coding transcript_biotype:protein_coding;ENSMGAP00000000839 pep:novel chromosome:UMD2:4:725255:731726:-1 gene:ENSMGAG00000001391 transcript:ENSMGAT00000001486 gene_biotype:protein_coding transcript_biotype:protein_coding	ENSMGAP00000017786 pep:novel chromosome:UMD2:4:725252:731699:-1 gene:ENSMGAG00000001391 transcript:ENSMGAT00000018916 gene_biotype:protein_coding transcript_biotype:protein_coding;ENSMGAP00000000839 pep:novel chromosome:UMD2:4:725255:731726:-1 gene:ENSMGAG00000001391 transcript:ENSMGAT00000001486 gene_biotype:protein_coding transcript_biotype:protein_coding	1;1	1;1	1;1	>ENSMGAP00000017786 pep:novel chromosome:UMD2:4:725252:731699:-1 gene:ENSMGAG00000001391 transcript:ENSMGAT00000018916 gene_biotype:protein_coding transcript_biotype:protein_coding;>ENSMGAP00000000839 pep:novel chromosome:UMD2:4:725255:731726:-1 gene:ENSMG	2	1	1	1	1.9	1.9	1.9	82.583	740	740;758	8.67								1	2										0.0026143	5029400	135930				107	303	TRUE	308	7488;7489;7490	3775	3775	174	166
ENSMGAP00000000842 pep:novel chromosome:UMD2:Z:26585481:26600056:-1 gene:ENSMGAG00000001400 transcript:ENSMGAT00000001489 gene_biotype:protein_coding transcript_biotype:protein_coding	ENSMGAP00000000842 pep:novel chromosome:UMD2:Z:26585481:26600056:-1 gene:ENSMGAG00000001400 transcript:ENSMGAT00000001489 gene_biotype:protein_coding transcript_biotype:protein_coding	6	6	6	>ENSMGAP00000000842 pep:novel chromosome:UMD2:Z:26585481:26600056:-1 gene:ENSMGAG00000001400 transcript:ENSMGAT00000001489 gene_biotype:protein_coding transcript_biotype:protein_coding	1	6	6	6	20	20	20	46.784	405	405	6.12	11	14	16	10	12	11	43	29	24	6	2	1							2.7993e-198	2848600000	123850000				108	58;1669;1805;4581;5440;5562	True;True;True;True;True;True	58;1758;1895;4910;5793;5918	1417;1418;1419;1420;1421;1422;1423;1424;1425;1426;1427;1428;1429;1430;1431;1432;1433;1434;1435;1436;38296;38297;38298;38299;38300;38301;38302;38303;38304;38305;38306;38307;38308;38309;38310;38311;38312;38313;38314;38315;38316;38317;38318;38319;38320;38321;38322;38323;38324;38325;38326;38327;38328;38329;38330;38331;38332;38333;41165;41166;41167;41168;41169;41170;41171;41172;41173;41174;41175;41176…	762;763;764;765;766;767;768;18687;18688;18689;18690;18691;18692;18693;19996;19997;19998;19999;20000;20001;20002;50689;50690;50691;50692;50693;50694;50695;50696;50697;50698;50699;50700;50701;50702;50703;50704;50705;50706;50707;50708;50709;50710;50711;50712;50713;50714;50715;50716;50717;50718;50719;50720;50721;50722;50723;50724;50725;50726;50727;50728;61072;61073;61074;61075;61076;61077;62319;62320…	763;18690;20000;50696;61072;62320	175	77
ENSMGAP00000000854 pep:novel chromosome:UMD2:8:2166104:2176078:-1 gene:ENSMGAG00000001360 transcript:ENSMGAT00000001501 gene_biotype:protein_coding transcript_biotype:protein_coding	ENSMGAP00000000854 pep:novel chromosome:UMD2:8:2166104:2176078:-1 gene:ENSMGAG00000001360 transcript:ENSMGAT00000001501 gene_biotype:protein_coding transcript_biotype:protein_coding	7	7	7	>ENSMGAP00000000854 pep:novel chromosome:UMD2:8:2166104:2176078:-1 gene:ENSMGAG00000001360 transcript:ENSMGAT00000001501 gene_biotype:protein_coding transcript_biotype:protein_coding	1	7	7	7	17.8	17.8	17.8	52.825	488	488	5.5	22	16	20	15	6	3	9	26	30	9	1								2.2302e-143	773280000	33621000				109	457;674;976;1547;1810;2019;5200	True;True;True;True;True;True;True	469;687;997;1634;1900;2118;5547	11527;11528;11529;11530;11531;11532;11533;11534;11535;11536;11537;15200;21074;21075;21076;21077;21078;21079;21080;21081;21082;21083;21084;21085;21086;21087;21088;21089;21090;21091;21092;21093;21094;21095;21096;21097;21098;21099;21100;21101;21102;21103;35993;35994;35995;35996;35997;35998;35999;36000;36001;36002;36003;36004;36005;36006;36007;36008;36009;41240;41241;41242;41243;41244;41245;41246;412…	5781;5782;5783;7762;10665;10666;10667;10668;10669;10670;10671;10672;10673;10674;10675;10676;10677;10678;10679;17529;17530;17531;20034;20035;20036;20037;20038;20039;20040;20041;20042;20043;20044;20045;20046;20047;20048;23055;23056;23057;23058;23059;23060;58144;58145;58146;58147;58148;58149;58150;58151;58152;58153;58154;58155;58156;58157;58158;58159;58160;58161;58162;58163;58164;58165;58166;58167	5782;7762;10672;17529;20036;23059;58163	176;177	259;338
ENSMGAP00000000857 pep:novel chromosome:UMD2:23:635375:637529:1 gene:ENSMGAG00000001055 transcript:ENSMGAT00000001504 gene_biotype:protein_coding transcript_biotype:protein_coding	ENSMGAP00000000857 pep:novel chromosome:UMD2:23:635375:637529:1 gene:ENSMGAG00000001055 transcript:ENSMGAT00000001504 gene_biotype:protein_coding transcript_biotype:protein_coding	1	1	1	>ENSMGAP00000000857 pep:novel chromosome:UMD2:23:635375:637529:1 gene:ENSMGAG00000001055 transcript:ENSMGAT00000001504 gene_biotype:protein_coding transcript_biotype:protein_coding	1	1	1	1	8.7	8.7	8.7	14.655	127	127	1	1																		0.0010465	6592300	1648100				110	2655	TRUE	2770	62932	30126	30126
ENSMGAP00000000859 pep:novel chromosome:UMD2:29:1742727:1757430:1 gene:ENSMGAG00000001316 transcript:ENSMGAT00000001506 gene_biotype:protein_coding transcript_biotype:protein_coding	ENSMGAP00000000859 pep:novel chromosome:UMD2:29:1742727:1757430:1 gene:ENSMGAG00000001316 transcript:ENSMGAT00000001506 gene_biotype:protein_coding transcript_biotype:protein_coding	2	2	2	>ENSMGAP00000000859 pep:novel chromosome:UMD2:29:1742727:1757430:1 gene:ENSMGAG00000001316 transcript:ENSMGAT00000001506 gene_biotype:protein_coding transcript_biotype:protein_coding	1	2	2	2	1.9	1.9	1.9	163.61	1441	1441	3			7																4.2958e-13	17127000	251870				111	1852;2005	True;True	1942;2104	41899;41900;41901;41902;46929;46930;46931	20363;20364;22866	20364;22866
ENSMGAP00000000865 pep:novel chromosome:UMD2:14:1389064:1390577:-1 gene:ENSMGAG00000001420 transcript:ENSMGAT00000001512 gene_biotype:protein_coding transcript_biotype:protein_coding	ENSMGAP00000000865 pep:novel chromosome:UMD2:14:1389064:1390577:-1 gene:ENSMGAG00000001420 transcript:ENSMGAT00000001512 gene_biotype:protein_coding transcript_biotype:protein_coding	6	6	6	>ENSMGAP00000000865 pep:novel chromosome:UMD2:14:1389064:1390577:-1 gene:ENSMGAG00000001420 transcript:ENSMGAT00000001512 gene_biotype:protein_coding transcript_biotype:protein_coding	1	6	6	6	18.4	18.4	18.4	48.608	434	434	8.52							10	30	21	14									3.7964e-156	348970000	26844000				112	144;270;742;997;3539;5331	True;True;True;True;True;True	145;273;757;1018;3673;5680	4270;4271;4272;4273;4274;4275;4276;4277;4278;4279;4280;4281;4282;4283;4284;4285;4286;6718;6719;6720;6721;6722;6723;6724;6725;6726;6727;6728;6729;6730;6731;6732;6733;6734;6735;6736;6737;6738;6739;16526;16527;21447;21448;81265;81266;81267;81268;81269;81270;81271;81272;81273;81274;81275;81276;81277;81278;81279;81280;124395;124396;124397;124398;124399;124400;124401;124402;124403;124404;124405;124406;…	2081;2082;2083;2084;2085;2086;2087;2088;3338;3339;3340;3341;3342;3343;3344;3345;3346;3347;8434;10830;38369;38370;38371;38372;38373;59950;59951	2086;3341;8434;10830;38369;59951	178;179;180	144;183;376
ENSMGAP00000000869 pep:novel chromosome:UMD2:26:2087930:2187500:1 gene:ENSMGAG00000001367 transcript:ENSMGAT00000001516 gene_biotype:protein_coding transcript_biotype:protein_coding	ENSMGAP00000000869 pep:novel chromosome:UMD2:26:2087930:2187500:1 gene:ENSMGAG00000001367 transcript:ENSMGAT00000001516 gene_biotype:protein_coding transcript_biotype:protein_coding	1	1	1	>ENSMGAP00000000869 pep:novel chromosome:UMD2:26:2087930:2187500:1 gene:ENSMGAG00000001367 transcript:ENSMGAT00000001516 gene_biotype:protein_coding transcript_biotype:protein_coding	1	1	1	1	3.2	3.2	3.2	34.692	314	314	11.5											3	3							0.0031141	7977800	531850				113	5525	TRUE	5878	128528;128529;128530;128531;128532;128533	61885	61885
ENSMGAP00000000886 pep:novel chromosome:UMD2:4:736742:741879:-1 gene:ENSMGAG00000001402 transcript:ENSMGAT00000001533 gene_biotype:protein_coding transcript_biotype:protein_coding	ENSMGAP00000000886 pep:novel chromosome:UMD2:4:736742:741879:-1 gene:ENSMGAG00000001402 transcript:ENSMGAT00000001533 gene_biotype:protein_coding transcript_biotype:protein_coding	4	4	4	>ENSMGAP00000000886 pep:novel chromosome:UMD2:4:736742:741879:-1 gene:ENSMGAG00000001402 transcript:ENSMGAT00000001533 gene_biotype:protein_coding transcript_biotype:protein_coding	1	4	4	4	12.2	12.2	12.2	49.748	435	435	9									15										1.0886e-46	76682000	2949300				114	2410;3366;3440;4301	True;True;True;True	2522;3497;3571;4594	55951;55952;55953;55954;77871;77872;77873;79302;79303;79304;79305;99737;99738;99739;99740	27041;27042;27043;36820;36821;37431;37432;37433;37434;47917;47918;47919;47920	27043;36820;37433;47919
ENSMGAP00000001003 pep:novel chromosome:UMD2:19:851135:855570:1 gene:ENSMGAG00000001451 transcript:ENSMGAT00000001652 gene_biotype:protein_coding transcript_biotype:protein_coding;ENSMGAP00000017672 pep:novel chromosome:UMD2:19:850278:855570:1 gene:ENSMGAG00000001451 transcript:ENSMGAT00000019575 gene_biotype:protein_coding transcript_biotype:protein_coding;ENSMGAP00000000893 pep:novel chromosome…	ENSMGAP00000001003 pep:novel chromosome:UMD2:19:851135:855570:1 gene:ENSMGAG00000001451 transcript:ENSMGAT00000001652 gene_biotype:protein_coding transcript_biotype:protein_coding;ENSMGAP00000017672 pep:novel chromosome:UMD2:19:850278:855570:1 gene:ENSMGAG00000001451 transcript:ENSMGAT00000019575 gene_biotype:protein_coding transcript_biotype:protein_coding;ENSMGAP00000000893 pep:novel chromosome…	1;1;1	1;1;1	1;1;1	>ENSMGAP00000001003 pep:novel chromosome:UMD2:19:851135:855570:1 gene:ENSMGAG00000001451 transcript:ENSMGAT00000001652 gene_biotype:protein_coding transcript_biotype:protein_coding;>ENSMGAP00000017672 pep:novel chromosome:UMD2:19:850278:855570:1 gene:ENSMG	3	1	1	1	2.2	2.2	2.2	50.971	461	461;494;495	6						5													0.0018681	44897000	2641000				115	119	TRUE	120	3563;3564;3565;3566;3567	1669	1669
ENSMGAP00000000900 pep:novel chromosome:UMD2:13:940247:971920:1 gene:ENSMGAG00000001428 transcript:ENSMGAT00000001548 gene_biotype:protein_coding transcript_biotype:protein_coding	ENSMGAP00000000900 pep:novel chromosome:UMD2:13:940247:971920:1 gene:ENSMGAG00000001428 transcript:ENSMGAT00000001548 gene_biotype:protein_coding transcript_biotype:protein_coding	47	47	47	>ENSMGAP00000000900 pep:novel chromosome:UMD2:13:940247:971920:1 gene:ENSMGAG00000001428 transcript:ENSMGAT00000001548 gene_biotype:protein_coding transcript_biotype:protein_coding	1	47	47	47	48.1	48.1	48.1	119.14	1034	1034	5.02	153	195	305	378	231	132	111	78	98	50	33	27	23	35	9		2		0	60400000000	1041400000				116	66;239;292;509;552;562;623;660;1045;1400;1404;1439;1720;1751;1904;2169;2335;2747;3003;3093;3095;3096;3169;3249;3325;3378;3400;3610;3653;3662;3831;3887;3955;4180;4234;4235;4326;4540;4830;5007;5128;5333;5428;5429;5553;5710;5711	True;True;True;True;True;True;True;True;True;True;True;True;True;True;True;True;True;True;True;True;True;True;True;True;True;True;True;True;True;True;True;True;True;True;True;True;True;True;True;True;True;True;True;True;True;True;True	66;242;296;522;565;575;636;673;1071;1482;1486;1522;1810;1841;1996;2273;2443;2444;2863;3127;3219;3221;3222;3223;3296;3380;3456;3509;3531;3750;3799;3800;3813;3989;3990;4048;4118;4408;4409;4489;4490;4491;4492;4493;4494;4638;4639;4640;4868;4869;5164;5348;5472;5682;5779;5780;5781;5782;5908;6070;6071	2022;2023;2024;2025;2026;2027;2028;2029;2030;2031;2032;2033;2034;2035;2036;2037;2038;2039;2040;2041;2042;2043;2044;2045;2046;2047;2048;2049;2050;2051;2052;2053;2054;2055;2056;2057;2058;2059;2060;2061;2062;2063;2064;2065;2066;2067;2068;2069;2070;2071;2072;2073;2074;2075;2076;2077;2078;2079;2080;2081;2082;2083;5915;5916;5917;5918;5919;5920;5921;5922;5923;5924;5925;5926;5927;5928;5929;5930;5931;5932…	1021;1022;1023;1024;1025;1026;1027;1028;1029;1030;1031;1032;1033;1034;1035;1036;1037;1038;1039;1040;1041;2872;2873;2874;2875;2876;2877;2878;2879;2880;2881;2882;2883;2884;2885;2886;2887;2888;2889;2890;2891;2892;2893;2894;2895;2896;2897;2898;2899;2900;2901;2902;2903;2904;2905;2906;3518;3519;3520;3521;3522;3523;3524;3525;3526;3527;3528;3529;3530;3531;3532;3533;3534;3535;3536;3537;3538;3539;3540;3541…	1037;2888;3521;6324;6526;6592;7221;7492;11398;15878;15910;16191;19038;19206;21377;24471;26232;30940;33463;34309;34315;34321;35034;36078;36511;36941;37116;38839;39256;39660;41826;42183;43147;46333;46711;46714;48390;50172;53420;55885;57272;59961;61012;61018;62252;63577;63578	181;182;183;184;185;186;187;188;189;190;191;192;193;194;195;196;197;198;199;200;201;202	78;93;202;258;278;284;286;321;379;385;393;601;667;726;727;736;755;768;908;945;949;973
ENSMGAP00000017949 pep:novel chromosome:UMD2:15:1960941:2131273:1 gene:ENSMGAG00000001438 transcript:ENSMGAT00000020451 gene_biotype:protein_coding transcript_biotype:protein_coding;ENSMGAP00000000922 pep:novel chromosome:UMD2:15:2110978:2131962:1 gene:ENSMGAG00000001438 transcript:ENSMGAT00000001570 gene_biotype:protein_coding transcript_biotype:protein_coding	ENSMGAP00000017949 pep:novel chromosome:UMD2:15:1960941:2131273:1 gene:ENSMGAG00000001438 transcript:ENSMGAT00000020451 gene_biotype:protein_coding transcript_biotype:protein_coding;ENSMGAP00000000922 pep:novel chromosome:UMD2:15:2110978:2131962:1 gene:ENSMGAG00000001438 transcript:ENSMGAT00000001570 gene_biotype:protein_coding transcript_biotype:protein_coding	1;1	1;1	1;1	>ENSMGAP00000017949 pep:novel chromosome:UMD2:15:1960941:2131273:1 gene:ENSMGAG00000001438 transcript:ENSMGAT00000020451 gene_biotype:protein_coding transcript_biotype:protein_coding;>ENSMGAP00000000922 pep:novel chromosome:UMD2:15:2110978:2131962:1 gene:E	2	1	1	1	1.8	1.8	1.8	71.059	655	655;669	12												1							0.00071264	3249300	87819				117	618	TRUE	631	14173	7162	7162
ENSMGAP00000000949 pep:novel chromosome:UMD2:14:1413441:1416456:-1 gene:ENSMGAG00000001466 transcript:ENSMGAT00000001597 gene_biotype:protein_coding transcript_biotype:protein_coding	ENSMGAP00000000949 pep:novel chromosome:UMD2:14:1413441:1416456:-1 gene:ENSMGAG00000001466 transcript:ENSMGAT00000001597 gene_biotype:protein_coding transcript_biotype:protein_coding	1	1	1	>ENSMGAP00000000949 pep:novel chromosome:UMD2:14:1413441:1416456:-1 gene:ENSMGAG00000001466 transcript:ENSMGAT00000001597 gene_biotype:protein_coding transcript_biotype:protein_coding	1	1	1	1	3.6	3.6	3.6	40.681	359	359	1.33	2	1																	0.00010352	6759400	337970				118	2576	TRUE	2690	60775;60776;60777	28986	28986
ENSMGAP00000000965 pep:novel chromosome:UMD2:15:2144933:2158026:1 gene:ENSMGAG00000001474 transcript:ENSMGAT00000001613 gene_biotype:protein_coding transcript_biotype:protein_coding	ENSMGAP00000000965 pep:novel chromosome:UMD2:15:2144933:2158026:1 gene:ENSMGAG00000001474 transcript:ENSMGAT00000001613 gene_biotype:protein_coding transcript_biotype:protein_coding	3	3	3	>ENSMGAP00000000965 pep:novel chromosome:UMD2:15:2144933:2158026:1 gene:ENSMGAG00000001474 transcript:ENSMGAT00000001613 gene_biotype:protein_coding transcript_biotype:protein_coding	1	3	3	3	7.8	7.8	7.8	49.031	437	437	6.5	2											2							3.4817e-25	4132100	165290				119	1461;1743;3396	True;True;True	1545;1833;3527	33803;39490;78500;78501	16556;19151;37097;37098	16556;19151;37097
ENSMGAP00000000966 pep:novel chromosome:UMD2:11:2204979:2210214:-1 gene:ENSMGAG00000001508 transcript:ENSMGAT00000001614 gene_biotype:protein_coding transcript_biotype:protein_coding	ENSMGAP00000000966 pep:novel chromosome:UMD2:11:2204979:2210214:-1 gene:ENSMGAG00000001508 transcript:ENSMGAT00000001614 gene_biotype:protein_coding transcript_biotype:protein_coding	8	7	7	>ENSMGAP00000000966 pep:novel chromosome:UMD2:11:2204979:2210214:-1 gene:ENSMGAG00000001508 transcript:ENSMGAT00000001614 gene_biotype:protein_coding transcript_biotype:protein_coding	1	8	7	7	15.8	14.3	14.3	69.957	628	628	6.74					2	21	26	8	1										2.2886e-54	362190000	10975000				120	30;747;1938;2637;4015;5507;5739;5938	True;True;True;True;True;True;False;True	30;762;2031;2752;4179;5860;6099;6303	985;986;987;988;989;990;991;992;993;994;995;996;997;998;16628;16629;16630;16631;16632;16633;16634;16635;16636;16637;16638;16639;16640;44530;44531;44532;44533;44534;44535;44536;44537;44538;44539;44540;62578;92329;92330;92331;92332;92333;92334;92335;128092;128093;128094;128095;128096;128097;128098;128099;133137;133138;133139;133140;133141;133142;133143;133144;133145;133146;133147;133148;133149;1331…	554;555;8483;8484;8485;8486;8487;8488;21777;21778;21779;21780;29963;43974;43975;43976;43977;61640;61641;63860;63861;63862;63863;63864;63865;63866;63867;63868;63869;63870;65525	554;8483;21779;29963;43975;61641;63870;65525	203	508
ENSMGAP00000000969 pep:novel chromosome:UMD2:12:896778:901952:-1 gene:ENSMGAG00000016448 transcript:ENSMGAT00000001617 gene_biotype:protein_coding transcript_biotype:protein_coding	ENSMGAP00000000969 pep:novel chromosome:UMD2:12:896778:901952:-1 gene:ENSMGAG00000016448 transcript:ENSMGAT00000001617 gene_biotype:protein_coding transcript_biotype:protein_coding	10	10	10	>ENSMGAP00000000969 pep:novel chromosome:UMD2:12:896778:901952:-1 gene:ENSMGAG00000016448 transcript:ENSMGAT00000001617 gene_biotype:protein_coding transcript_biotype:protein_coding	1	10	10	10	24.4	24.4	24.4	50.744	446	446	5.82	9	13	24	22	18	8	51	40	21										0	1846000000	80261000				121	223;290;917;1849;2071;3007;3153;3581;3817;4693	True;True;True;True;True;True;True;True;True;True	226;294;937;1939;2172;3131;3280;3720;3973;5024	5768;5769;5770;5771;5772;5773;5774;5775;5776;5777;5778;5779;5780;5781;5782;5783;5784;5785;5786;5787;5788;5789;5790;7069;7070;7071;7072;7073;7074;7075;7076;7077;7078;7079;7080;7081;7082;7083;7084;7085;7086;7087;7088;7089;7090;7091;7092;7093;7094;20011;20012;20013;20014;20015;41844;41845;41846;41847;41848;41849;41850;41851;41852;41853;41854;41855;41856;41857;41858;41859;41860;41861;41862;41863;4186…	2812;2813;2814;2815;2816;2817;2818;2819;2820;2821;2822;3500;3501;3502;3503;3504;3505;3506;3507;3508;3509;3510;3511;10121;10122;20330;20331;20332;20333;20334;20335;20336;20337;20338;20339;20340;20341;20342;20343;20344;20345;20346;20347;20348;20349;20350;20351;20352;20353;20354;20355;20356;20357;20358;20359;20360;23601;23602;23603;23604;23605;33588;33589;33590;33591;33592;33593;34824;34825;34826;34…	2820;3511;10122;20347;23601;33590;34836;38697;41729;52169	204;205;206;207;208	44;112;258;261;290
ENSMGAP00000000972 pep:novel chromosome:UMD2:10:2877646:2882958:1 gene:ENSMGAG00000001510 transcript:ENSMGAT00000001620 gene_biotype:protein_coding transcript_biotype:protein_coding	ENSMGAP00000000972 pep:novel chromosome:UMD2:10:2877646:2882958:1 gene:ENSMGAG00000001510 transcript:ENSMGAT00000001620 gene_biotype:protein_coding transcript_biotype:protein_coding	1	1	1	>ENSMGAP00000000972 pep:novel chromosome:UMD2:10:2877646:2882958:1 gene:ENSMGAG00000001510 transcript:ENSMGAT00000001620 gene_biotype:protein_coding transcript_biotype:protein_coding	1	1	1	1	12.6	12.6	12.6	10.165	95	95	15															1				7.5921e-05	0	0				122	246	TRUE	249	6101	2932	2932
ENSMGAP00000000984 pep:novel chromosome:UMD2:29:2330613:2331145:1 gene:ENSMGAG00000001528 transcript:ENSMGAT00000001633 gene_biotype:protein_coding transcript_biotype:protein_coding	ENSMGAP00000000984 pep:novel chromosome:UMD2:29:2330613:2331145:1 gene:ENSMGAG00000001528 transcript:ENSMGAT00000001633 gene_biotype:protein_coding transcript_biotype:protein_coding	1	1	1	>ENSMGAP00000000984 pep:novel chromosome:UMD2:29:2330613:2331145:1 gene:ENSMGAG00000001528 transcript:ENSMGAT00000001633 gene_biotype:protein_coding transcript_biotype:protein_coding	1	1	1	1	8.9	8.9	8.9	16.36	146	146	11.8											1	3							2.1033e-18	7926800	1321100				123	288	TRUE	292	7060;7061;7062;7063	3494;3495	3495
ENSMGAP00000001002 pep:novel chromosome:UMD2:11:2212526:2221952:-1 gene:ENSMGAG00000001514 transcript:ENSMGAT00000001651 gene_biotype:protein_coding transcript_biotype:protein_coding	ENSMGAP00000001002 pep:novel chromosome:UMD2:11:2212526:2221952:-1 gene:ENSMGAG00000001514 transcript:ENSMGAT00000001651 gene_biotype:protein_coding transcript_biotype:protein_coding	3	3	3	>ENSMGAP00000001002 pep:novel chromosome:UMD2:11:2212526:2221952:-1 gene:ENSMGAG00000001514 transcript:ENSMGAT00000001651 gene_biotype:protein_coding transcript_biotype:protein_coding	1	3	3	3	7.4	7.4	7.4	48.584	433	433	8.52								11	12										1.2778e-11	295700000	11828000				125	782;2058;5955	True;True;True	797;2159;6320	17585;17586;17587;17588;17589;48118;48119;48120;48121;48122;48123;48124;48125;136987;136988;136989;136990;136991;136992;136993;136994;136995;136996	8947;8948;23502;23503;65609	8947;23503;65609
ENSMGAP00000001025 pep:novel chromosome:UMD2:8:4422041:4437887:1 gene:ENSMGAG00000001553 transcript:ENSMGAT00000001674 gene_biotype:protein_coding transcript_biotype:protein_coding	ENSMGAP00000001025 pep:novel chromosome:UMD2:8:4422041:4437887:1 gene:ENSMGAG00000001553 transcript:ENSMGAT00000001674 gene_biotype:protein_coding transcript_biotype:protein_coding	4	4	4	>ENSMGAP00000001025 pep:novel chromosome:UMD2:8:4422041:4437887:1 gene:ENSMGAG00000001553 transcript:ENSMGAT00000001674 gene_biotype:protein_coding transcript_biotype:protein_coding	1	4	4	4	23.5	23.5	23.5	28.326	247	247	8.35						1	2	11	7	1	1								6.7293e-33	97016000	8819600				126	2069;2681;4786;5250	True;True;True;True	2170;2796;5119;5597	48288;48289;48290;48291;48292;48293;48294;48295;48296;48297;48298;48299;63324;63325;63326;110673;110674;110675;110676;110677;110678;122124;122125	23547;23548;23549;23550;30305;53093;53094;53095;53096;53097;58743	23548;30305;53095;58743	209	195
ENSMGAP00000001054 pep:novel scaffold:UMD2:GL424262.1:919:1268:-1 gene:ENSMGAG00000001593 transcript:ENSMGAT00000001705 gene_biotype:protein_coding transcript_biotype:protein_coding	ENSMGAP00000001054 pep:novel scaffold:UMD2:GL424262.1:919:1268:-1 gene:ENSMGAG00000001593 transcript:ENSMGAT00000001705 gene_biotype:protein_coding transcript_biotype:protein_coding	3	1	1	>ENSMGAP00000001054 pep:novel scaffold:UMD2:GL424262.1:919:1268:-1 gene:ENSMGAG00000001593 transcript:ENSMGAT00000001705 gene_biotype:protein_coding transcript_biotype:protein_coding	1	3	1	1	27.1	15.6	15.6	10.401	96	96	7							6												8.5059e-90	33912000	6782400				127	100;852;3335	False;True;False	101;869;3466	3210;3211;3212;3213;3214;3215;3216;3217;3218;3219;3220;3221;3222;3223;3224;3225;3226;3227;3228;3229;3230;3231;3232;3233;3234;3235;3236;3237;3238;3239;3240;3241;3242;3243;3244;3245;3246;3247;3248;3249;3250;3251;3252;3253;3254;3255;3256;3257;3258;3259;3260;3261;3262;3263;3264;3265;3266;3267;3268;3269;3270;3271;3272;3273;3274;3275;3276;3277;3278;3279;3280;3281;3282;3283;3284;3285;3286;3287;3288;3289…	1522;1523;1524;1525;1526;1527;1528;1529;1530;1531;1532;1533;1534;1535;1536;1537;1538;1539;1540;1541;1542;1543;1544;1545;1546;1547;1548;1549;1550;1551;1552;1553;1554;1555;1556;1557;1558;1559;1560;1561;1562;1563;1564;1565;9416;36549;36550;36551;36552	1526;9416;36550
ENSMGAP00000001080 pep:novel scaffold:UMD2:GL426472.1:766:1131:1 gene:ENSMGAG00000001594 transcript:ENSMGAT00000001731 gene_biotype:protein_coding transcript_biotype:protein_coding	ENSMGAP00000001080 pep:novel scaffold:UMD2:GL426472.1:766:1131:1 gene:ENSMGAG00000001594 transcript:ENSMGAT00000001731 gene_biotype:protein_coding transcript_biotype:protein_coding	3	1	1	>ENSMGAP00000001080 pep:novel scaffold:UMD2:GL426472.1:766:1131:1 gene:ENSMGAG00000001594 transcript:ENSMGAT00000001731 gene_biotype:protein_coding transcript_biotype:protein_coding	1	3	1	1	33.6	18.9	18.9	12.791	122	122	8.07	7	6	8	8	6	15	12	7	8	4	7	6	5	8	7	3	2		0	7079600000	884950000				128	100;479;3335	False;True;False	101;491;3466	3210;3211;3212;3213;3214;3215;3216;3217;3218;3219;3220;3221;3222;3223;3224;3225;3226;3227;3228;3229;3230;3231;3232;3233;3234;3235;3236;3237;3238;3239;3240;3241;3242;3243;3244;3245;3246;3247;3248;3249;3250;3251;3252;3253;3254;3255;3256;3257;3258;3259;3260;3261;3262;3263;3264;3265;3266;3267;3268;3269;3270;3271;3272;3273;3274;3275;3276;3277;3278;3279;3280;3281;3282;3283;3284;3285;3286;3287;3288;3289…	1522;1523;1524;1525;1526;1527;1528;1529;1530;1531;1532;1533;1534;1535;1536;1537;1538;1539;1540;1541;1542;1543;1544;1545;1546;1547;1548;1549;1550;1551;1552;1553;1554;1555;1556;1557;1558;1559;1560;1561;1562;1563;1564;1565;6024;6025;6026;6027;6028;6029;6030;6031;6032;6033;6034;6035;6036;6037;6038;6039;6040;6041;6042;6043;6044;6045;6046;6047;6048;6049;6050;6051;36549;36550;36551;36552	1526;6035;36550
ENSMGAP00000001099 pep:novel chromosome:UMD2:4:1319107:1324232:-1 gene:ENSMGAG00000001589 transcript:ENSMGAT00000001750 gene_biotype:protein_coding transcript_biotype:protein_coding	ENSMGAP00000001099 pep:novel chromosome:UMD2:4:1319107:1324232:-1 gene:ENSMGAG00000001589 transcript:ENSMGAT00000001750 gene_biotype:protein_coding transcript_biotype:protein_coding	3	3	3	>ENSMGAP00000001099 pep:novel chromosome:UMD2:4:1319107:1324232:-1 gene:ENSMGAG00000001589 transcript:ENSMGAT00000001750 gene_biotype:protein_coding transcript_biotype:protein_coding	1	3	3	3	11.1	11.1	11.1	31.671	287	287	10.7										5	10								7.2165e-24	71513000	6501200				129	331;380;5308	True;True;True	337;387;5656	8041;8042;8043;8044;9298;9299;9300;9301;9302;9303;9304;123370;123371;123372;123373	4125;4126;4127;4128;4679;4680;59394;59395;59396	4128;4679;59395
ENSMGAP00000001108 pep:novel scaffold:UMD2:GL429741.1:78469:89482:1 gene:ENSMGAG00000001606 transcript:ENSMGAT00000001759 gene_biotype:protein_coding transcript_biotype:protein_coding;ENSMGAP00000001096 pep:novel scaffold:UMD2:GL429741.1:79376:89482:1 gene:ENSMGAG00000001606 transcript:ENSMGAT00000001747 gene_biotype:protein_coding transcript_biotype:protein_coding	ENSMGAP00000001108 pep:novel scaffold:UMD2:GL429741.1:78469:89482:1 gene:ENSMGAG00000001606 transcript:ENSMGAT00000001759 gene_biotype:protein_coding transcript_biotype:protein_coding;ENSMGAP00000001096 pep:novel scaffold:UMD2:GL429741.1:79376:89482:1 gene:ENSMGAG00000001606 transcript:ENSMGAT00000001747 gene_biotype:protein_coding transcript_biotype:protein_coding	7;6	7;6	7;6	>ENSMGAP00000001108 pep:novel scaffold:UMD2:GL429741.1:78469:89482:1 gene:ENSMGAG00000001606 transcript:ENSMGAT00000001759 gene_biotype:protein_coding transcript_biotype:protein_coding;>ENSMGAP00000001096 pep:novel scaffold:UMD2:GL429741.1:79376:89482:1 ge	2	7	7	7	18.9	18.9	18.9	50.117	434	434;381	8.88								4	28										1.6936e-84	171610000	6864300				130	1162;2539;3522;3589;5466;5467;6108	True;True;True;True;True;True;True	1207;2653;3653;3729;5819;5820;6473	26032;26033;26034;26035;59901;59902;80827;80828;80829;80830;80831;81969;81970;81971;81972;81973;81974;81975;81976;81977;127388;127389;127390;127391;127392;127393;127394;127395;140125;140126;140127;140128	13012;28698;38154;38729;38730;38731;38732;38733;61340;61341;61342;61343;67098	13012;28698;38154;38729;61340;61343;67098	210	285
ENSMGAP00000001119 pep:novel chromosome:UMD2:16:1211810:1219048:1 gene:ENSMGAG00000001643 transcript:ENSMGAT00000001770 gene_biotype:protein_coding transcript_biotype:protein_coding	ENSMGAP00000001119 pep:novel chromosome:UMD2:16:1211810:1219048:1 gene:ENSMGAG00000001643 transcript:ENSMGAT00000001770 gene_biotype:protein_coding transcript_biotype:protein_coding	3	3	3	>ENSMGAP00000001119 pep:novel chromosome:UMD2:16:1211810:1219048:1 gene:ENSMGAG00000001643 transcript:ENSMGAT00000001770 gene_biotype:protein_coding transcript_biotype:protein_coding	1	3	3	3	9.2	9.2	9.2	30.709	273	273	8.26								14	5										1.2696e-83	56197000	4683100				131	4189;5006;5352	True;True;True	4419;5347;5703	96678;96679;96680;96681;115839;115840;115841;115842;115843;115844;115845;115846;115847;124880;124881;124882;124883;124884;124885	46385;55876;55877;55878;55879;60164;60165;60166;60167	46385;55878;60164
ENSMGAP00000001127 pep:novel chromosome:UMD2:4:1817001:1866117:1 gene:ENSMGAG00000001633 transcript:ENSMGAT00000001778 gene_biotype:protein_coding transcript_biotype:protein_coding	ENSMGAP00000001127 pep:novel chromosome:UMD2:4:1817001:1866117:1 gene:ENSMGAG00000001633 transcript:ENSMGAT00000001778 gene_biotype:protein_coding transcript_biotype:protein_coding	2	2	2	>ENSMGAP00000001127 pep:novel chromosome:UMD2:4:1817001:1866117:1 gene:ENSMGAG00000001633 transcript:ENSMGAT00000001778 gene_biotype:protein_coding transcript_biotype:protein_coding	1	2	2	2	5.2	5.2	5.2	39.817	347	347	11										13	2	2	3	2					1.1283e-05	82816000	4358700				132	5812;6057	True;True	6177;6422	134789;134790;134791;134792;134793;139141;139142;139143;139144;139145;139146;139147;139148;139149;139150;139151;139152;139153;139154;139155;139156;139157	64583;66672;66673;66674	64583;66672
ENSMGAP00000001167 pep:novel chromosome:UMD2:12:866521:879996:-1 gene:ENSMGAG00000001626 transcript:ENSMGAT00000001819 gene_biotype:protein_coding transcript_biotype:protein_coding	ENSMGAP00000001167 pep:novel chromosome:UMD2:12:866521:879996:-1 gene:ENSMGAG00000001626 transcript:ENSMGAT00000001819 gene_biotype:protein_coding transcript_biotype:protein_coding	7	7	7	>ENSMGAP00000001167 pep:novel chromosome:UMD2:12:866521:879996:-1 gene:ENSMGAG00000001626 transcript:ENSMGAT00000001819 gene_biotype:protein_coding transcript_biotype:protein_coding	1	7	7	7	14.3	14.3	14.3	58.007	530	530	8.8	5	1	1		1		1	7	4		4	4	1	3	1	2			1.5766e-66	286570000	8684000				133	1037;1700;1977;1978;2048;2767;3915	True;True;True;True;True;True;True	1062;1790;2072;2073;2149;2884;4077	22344;22345;38709;38710;38711;38712;38713;38714;38715;38716;38717;38718;38719;38720;38721;38722;38723;38724;38725;38726;38727;38728;38729;38730;38731;38732;38733;38734;38735;45618;45619;48061;65341;89574;89575	11344;18795;18796;18797;18798;18799;22206;22207;23479;31323;42487;42488	11344;18795;22206;22207;23479;31323;42488
ENSMGAP00000001173 pep:novel chromosome:UMD2:9:1425948:1433588:-1 gene:ENSMGAG00000001684 transcript:ENSMGAT00000001825 gene_biotype:protein_coding transcript_biotype:protein_coding	ENSMGAP00000001173 pep:novel chromosome:UMD2:9:1425948:1433588:-1 gene:ENSMGAG00000001684 transcript:ENSMGAT00000001825 gene_biotype:protein_coding transcript_biotype:protein_coding	5	5	5	>ENSMGAP00000001173 pep:novel chromosome:UMD2:9:1425948:1433588:-1 gene:ENSMGAG00000001684 transcript:ENSMGAT00000001825 gene_biotype:protein_coding transcript_biotype:protein_coding	1	5	5	5	23	23	23	29.639	261	261	14.4												3	6	13	16	8			2.168e-251	368410000	23026000				134	1585;1723;2914;3215;3816	True;True;True;True;True	1672;1813;3035;3343;3972	36573;36574;36575;36576;36577;36578;36579;36580;36581;36582;36583;36584;36585;36586;36587;36588;36589;36590;36591;36592;36593;39291;39292;39293;39294;68618;68619;68620;68621;68622;68623;68624;68625;75024;75025;87818;87819;87820;87821;87822;87823;87824;87825;87826;87827;87828	17778;17779;19045;19046;19047;32694;32695;32696;32697;32698;32699;35602;41725;41726	17778;19046;32697;35602;41725	211;212	90;175
ENSMGAP00000011995 pep:novel chromosome:UMD2:6:42746957:42838798:-1 gene:ENSMGAG00000011450 transcript:ENSMGAT00000012880 gene_biotype:protein_coding transcript_biotype:protein_coding;ENSMGAP00000008225 pep:novel chromosome:UMD2:13:18853697:18857847:1 gene:ENSMGAG00000008042 transcript:ENSMGAT00000009015 gene_biotype:protein_coding transcript_biotype:protein_coding;ENSMGAP00000007562 pep:novel ch…	ENSMGAP00000011995 pep:novel chromosome:UMD2:6:42746957:42838798:-1 gene:ENSMGAG00000011450 transcript:ENSMGAT00000012880 gene_biotype:protein_coding transcript_biotype:protein_coding;ENSMGAP00000008225 pep:novel chromosome:UMD2:13:18853697:18857847:1 gene:ENSMGAG00000008042 transcript:ENSMGAT00000009015 gene_biotype:protein_coding transcript_biotype:protein_coding;ENSMGAP00000007562 pep:novel ch…	1;1;1;1;1;1;1	1;1;1;1;1;1;1	1;1;1;1;1;1;1	>ENSMGAP00000011995 pep:novel chromosome:UMD2:6:42746957:42838798:-1 gene:ENSMGAG00000011450 transcript:ENSMGAT00000012880 gene_biotype:protein_coding transcript_biotype:protein_coding;>ENSMGAP00000008225 pep:novel chromosome:UMD2:13:18853697:18857847:1 ge	7	1	1	1	2.5	2.5	2.5	40.03	359	359;530;532;532;537;545;549	4.67	5	2						1	3			1							0.00013801	21972000	1292400				135	764	TRUE	779	16997;16998;16999;17000;17001;17002;17003;17004;17005;17006;17007;17008	8644;8645;8646;8647;8648;8649;8650;8651	8647
ENSMGAP00000001201 pep:novel chromosome:UMD2:10:3076286:3088808:-1 gene:ENSMGAG00000001662 transcript:ENSMGAT00000001853 gene_biotype:protein_coding transcript_biotype:protein_coding;ENSMGAP00000018581 pep:novel chromosome:UMD2:10:3077388:3078569:-1 gene:ENSMGAG00000001662 transcript:ENSMGAT00000019141 gene_biotype:protein_coding transcript_biotype:protein_coding	ENSMGAP00000001201 pep:novel chromosome:UMD2:10:3076286:3088808:-1 gene:ENSMGAG00000001662 transcript:ENSMGAT00000001853 gene_biotype:protein_coding transcript_biotype:protein_coding	13;3	13;3	13;3	>ENSMGAP00000001201 pep:novel chromosome:UMD2:10:3076286:3088808:-1 gene:ENSMGAG00000001662 transcript:ENSMGAT00000001853 gene_biotype:protein_coding transcript_biotype:protein_coding	2	13	13	13	13.4	13.4	13.4	127.4	1174	1174;144	3.28	12	8	26	50	5														1.2735e-124	280630000	4838500				136	98;322;1027;1270;2195;2967;3308;3632;4614;4911;5240;5416;5716	True;True;True;True;True;True;True;True;True;True;True;True;True	99;327;1051;1332;2300;3091;3439;3775;4944;5248;5587;5767;6076	3158;3159;7665;7666;22111;22112;22113;22114;22115;22116;22117;22118;22119;22120;22121;22122;22123;22124;22125;29140;51038;51039;51040;51041;51042;51043;51044;51045;69718;69719;69720;69721;69722;69723;69724;69725;69726;69727;69728;69729;69730;69731;69732;76930;76931;76932;76933;76934;76935;76936;76937;76938;76939;76940;82676;82677;82678;82679;82680;82681;82682;107003;107004;107005;107006;107007;10…	1489;1490;3868;11203;11204;11205;11206;11207;14348;25013;25014;25015;33120;33121;33122;33123;33124;36439;36440;39049;39050;51115;51116;51117;54590;54591;54592;58694;58695;58696;58697;58698;58699;60865;60866;63639	1490;3868;11206;14348;25013;33120;36440;39049;51116;54590;58696;60865;63639	213;214;215;216;217	642;871;901;1055;1123
ENSMGAP00000001205 pep:novel chromosome:UMD2:16:1751352:1803828:1 gene:ENSMGAG00000001714 transcript:ENSMGAT00000001857 gene_biotype:protein_coding transcript_biotype:protein_coding;ENSMGAP00000014249 pep:novel chromosome:UMD2:1:50581018:50585300:-1 gene:ENSMGAG00000013486 transcript:ENSMGAT00000015177 gene_biotype:protein_coding transcript_biotype:protein_coding;ENSMGAP00000007019 pep:novel chro…	ENSMGAP00000001205 pep:novel chromosome:UMD2:16:1751352:1803828:1 gene:ENSMGAG00000001714 transcript:ENSMGAT00000001857 gene_biotype:protein_coding transcript_biotype:protein_coding	10;2;1	10;2;1	10;2;1	>ENSMGAP00000001205 pep:novel chromosome:UMD2:16:1751352:1803828:1 gene:ENSMGAG00000001714 transcript:ENSMGAT00000001857 gene_biotype:protein_coding transcript_biotype:protein_coding	3	10	10	10	38.9	38.9	38.9	34.591	293	293;533;392	7.36	16	21	31	26	31	70	82	56	41	23	30	22	16	15	7	1	1		0	19443000000	1388800000				137	129;775;1260;2136;2172;2270;2460;2712;4303;6170	True;True;True;True;True;True;True;True;True;True	130;790;1321;1322;2239;2276;2377;2378;2573;2827;4597;4598;6536	3833;3834;3835;3836;3837;3838;3839;3840;3841;3842;3843;17525;17526;17527;28994;28995;28996;28997;28998;28999;29000;29001;29002;29003;29004;29005;29006;29007;29008;29009;29010;29011;29012;29013;29014;29015;29016;29017;29018;29019;29020;29021;29022;29023;29024;29025;29026;29027;29028;29029;29030;29031;29032;29033;29034;29035;29036;29037;29038;29039;29040;29041;29042;29043;29044;29045;29046;29047;29…	1812;1813;1814;1815;8929;14275;14276;14277;14278;14279;14280;14281;14282;14283;14284;14285;14286;14287;14288;14289;14290;14291;14292;14293;14294;14295;14296;14297;14298;14299;14300;14301;14302;14303;14304;14305;14306;14307;14308;14309;14310;14311;14312;14313;14314;14315;14316;14317;14318;14319;14320;14321;14322;24248;24487;24488;24489;24490;24491;24492;24493;24494;24495;24496;24497;24498;24499;24…	1812;8929;14279;24248;24494;25853;28063;30509;47937;67635	218;219;220;221;222	159;161;168;171;260
ENSMGAP00000001213 pep:novel chromosome:UMD2:24:1638474:1643122:-1 gene:ENSMGAG00000001709 transcript:ENSMGAT00000001865 gene_biotype:protein_coding transcript_biotype:protein_coding	ENSMGAP00000001213 pep:novel chromosome:UMD2:24:1638474:1643122:-1 gene:ENSMGAG00000001709 transcript:ENSMGAT00000001865 gene_biotype:protein_coding transcript_biotype:protein_coding	1	1	1	>ENSMGAP00000001213 pep:novel chromosome:UMD2:24:1638474:1643122:-1 gene:ENSMGAG00000001709 transcript:ENSMGAT00000001865 gene_biotype:protein_coding transcript_biotype:protein_coding	1	1	1	1	3.2	3.2	3.2	51.9	466	466	1	1																		2.2258e-45	1261100	57325				138	486	TRUE	499	12265	6114	6114
ENSMGAP00000001217 pep:novel chromosome:UMD2:9:1478528:1484995:-1 gene:ENSMGAG00000001711 transcript:ENSMGAT00000001869 gene_biotype:protein_coding transcript_biotype:protein_coding	ENSMGAP00000001217 pep:novel chromosome:UMD2:9:1478528:1484995:-1 gene:ENSMGAG00000001711 transcript:ENSMGAT00000001869 gene_biotype:protein_coding transcript_biotype:protein_coding	2	2	2	>ENSMGAP00000001217 pep:novel chromosome:UMD2:9:1478528:1484995:-1 gene:ENSMGAG00000001711 transcript:ENSMGAT00000001869 gene_biotype:protein_coding transcript_biotype:protein_coding	1	2	2	2	5.1	5.1	5.1	21.902	196	196	12.6												6	6	1					2.1301e-40	32012000	4001500				139	3866;4186	True;True	4027;4416	88637;88638;88639;88640;88641;88642;88643;88644;88645;88646;88647;96656;96657	42048;46378	42048;46378
ENSMGAP00000001258 pep:novel chromosome:UMD2:19:1320122:1323410:-1 gene:ENSMGAG00000001755 transcript:ENSMGAT00000001911 gene_biotype:protein_coding transcript_biotype:protein_coding	ENSMGAP00000001258 pep:novel chromosome:UMD2:19:1320122:1323410:-1 gene:ENSMGAG00000001755 transcript:ENSMGAT00000001911 gene_biotype:protein_coding transcript_biotype:protein_coding	1	1	1	>ENSMGAP00000001258 pep:novel chromosome:UMD2:19:1320122:1323410:-1 gene:ENSMGAG00000001755 transcript:ENSMGAT00000001911 gene_biotype:protein_coding transcript_biotype:protein_coding	1	1	1	1	8	8	8	21.2	199	199	6.5	1											1							4.3878e-40	5653400	565340				140	4072	TRUE	4245	93779;93780	44740;44741	44740
ENSMGAP00000001272 pep:novel chromosome:UMD2:7:490725:517527:-1 gene:ENSMGAG00000001719 transcript:ENSMGAT00000001925 gene_biotype:protein_coding transcript_biotype:protein_coding;ENSMGAP00000018682 pep:novel chromosome:UMD2:7:496501:517527:-1 gene:ENSMGAG00000001719 transcript:ENSMGAT00000018366 gene_biotype:protein_coding transcript_biotype:protein_coding	ENSMGAP00000001272 pep:novel chromosome:UMD2:7:490725:517527:-1 gene:ENSMGAG00000001719 transcript:ENSMGAT00000001925 gene_biotype:protein_coding transcript_biotype:protein_coding;ENSMGAP00000018682 pep:novel chromosome:UMD2:7:496501:517527:-1 gene:ENSMGAG00000001719 transcript:ENSMGAT00000018366 gene_biotype:protein_coding transcript_biotype:protein_coding	9;7	9;7	9;7	>ENSMGAP00000001272 pep:novel chromosome:UMD2:7:490725:517527:-1 gene:ENSMGAG00000001719 transcript:ENSMGAT00000001925 gene_biotype:protein_coding transcript_biotype:protein_coding;>ENSMGAP00000018682 pep:novel chromosome:UMD2:7:496501:517527:-1 gene:ENSMG	2	9	9	9	11.4	11.4	11.4	109.1	1022	1022;918	4.02			1	39	2														7.3674e-125	196120000	4172800				141	193;382;627;649;3012;3036;3737;3803;5514	True;True;True;True;True;True;True;True;True	196;389;640;662;3136;3161;3890;3959;5867	5161;5162;5163;9316;9317;9318;9319;9320;9321;14426;14657;14658;14659;14660;14661;14662;14663;70747;70748;70749;70750;70751;71146;71147;71148;85052;85053;85054;85055;85056;85057;85058;87549;87550;87551;87552;87553;87554;128197;128198;128199;128200	2557;4684;4685;4686;4687;4688;7294;7423;7424;7425;7426;7427;33618;33619;33620;33621;33796;33797;40245;41594;41595;41596;61708	2557;4686;7294;7426;33619;33796;40245;41594;61708	223	967
ENSMGAP00000001277 pep:novel scaffold:UMD2:GL428330.1:20995:24763:-1 gene:ENSMGAG00000001788 transcript:ENSMGAT00000001930 gene_biotype:protein_coding transcript_biotype:protein_coding	ENSMGAP00000001277 pep:novel scaffold:UMD2:GL428330.1:20995:24763:-1 gene:ENSMGAG00000001788 transcript:ENSMGAT00000001930 gene_biotype:protein_coding transcript_biotype:protein_coding	4	4	4	>ENSMGAP00000001277 pep:novel scaffold:UMD2:GL428330.1:20995:24763:-1 gene:ENSMGAG00000001788 transcript:ENSMGAT00000001930 gene_biotype:protein_coding transcript_biotype:protein_coding	1	4	4	4	19.8	19.8	19.8	29.189	257	257	11.1											16	2							3.3803e-59	71019000	4438700				142	1098;1658;1855;4500	True;True;True;True	1130;1747;1945;4826	23469;23470;38037;38038;38039;38040;41906;41907;41908;41909;104188;104189;104190;104191;104192;104193;104194;104195	11819;18511;18512;18513;20367;20368;20369;20370;49880;49881	11819;18511;20368;49880	224;225	166;228
ENSMGAP00000001294 pep:novel chromosome:UMD2:10:3097293:3130070:-1 gene:ENSMGAG00000001723 transcript:ENSMGAT00000001947 gene_biotype:protein_coding transcript_biotype:protein_coding	ENSMGAP00000001294 pep:novel chromosome:UMD2:10:3097293:3130070:-1 gene:ENSMGAG00000001723 transcript:ENSMGAT00000001947 gene_biotype:protein_coding transcript_biotype:protein_coding	21	21	21	>ENSMGAP00000001294 pep:novel chromosome:UMD2:10:3097293:3130070:-1 gene:ENSMGAG00000001723 transcript:ENSMGAT00000001947 gene_biotype:protein_coding transcript_biotype:protein_coding	1	21	21	21	17.9	17.9	17.9	162.49	1473	1473	2.64	58	80	151	23	16	7													0	2831700000	40453000				143	133;549;644;760;961;972;1000;1017;1189;1837;1964;3252;3275;3354;3777;4071;4748;4900;5003;5034;5074	True;True;True;True;True;True;True;True;True;True;True;True;True;True;True;True;True;True;True;True;True	134;562;657;775;982;993;1021;1041;1238;1927;2059;3383;3406;3485;3933;4243;4244;5080;5237;5344;5375;5416	3932;3933;3934;3935;3936;3937;3938;3939;3940;3941;3942;3943;3944;3945;3946;3947;3948;3949;3950;3951;3952;3953;3954;13050;14633;14634;14635;14636;14637;14638;14639;16979;16980;16981;16982;16983;16984;16985;16986;16987;16988;20916;20917;20918;20919;20920;20921;20922;20923;20924;20925;20926;20927;20928;20929;20930;20931;20932;20933;20934;20935;20936;20993;20994;20995;20996;20997;20998;20999;21000;21…	1851;1852;1853;1854;1855;1856;1857;1858;1859;6510;7404;7405;7406;7407;7408;8637;8638;10605;10606;10607;10608;10609;10610;10611;10638;10639;10640;10641;10846;10847;10848;11146;11147;11148;11149;11150;11151;11152;11153;11154;11155;11156;11157;11158;11159;11160;11161;11162;11163;11164;11165;11166;13335;20234;20235;20236;20237;20238;20239;20240;22032;36082;36083;36084;36085;36180;36181;36182;36183;36…	1853;6510;7408;8638;10608;10640;10846;11148;13335;20236;22032;36083;36180;36728;40812;44726;52651;54100;55866;56059;56425	226;227;228;229;230	947;964;1011;1015;1178
ENSMGAP00000001302 pep:novel chromosome:UMD2:23:1000757:1018518:1 gene:ENSMGAG00000001770 transcript:ENSMGAT00000001955 gene_biotype:protein_coding transcript_biotype:protein_coding;ENSMGAP00000019558 pep:novel chromosome:UMD2:23:986371:1018487:1 gene:ENSMGAG00000001770 transcript:ENSMGAT00000020233 gene_biotype:protein_coding transcript_biotype:protein_coding	ENSMGAP00000001302 pep:novel chromosome:UMD2:23:1000757:1018518:1 gene:ENSMGAG00000001770 transcript:ENSMGAT00000001955 gene_biotype:protein_coding transcript_biotype:protein_coding;ENSMGAP00000019558 pep:novel chromosome:UMD2:23:986371:1018487:1 gene:ENSMGAG00000001770 transcript:ENSMGAT00000020233 gene_biotype:protein_coding transcript_biotype:protein_coding	2;1	2;1	2;1	>ENSMGAP00000001302 pep:novel chromosome:UMD2:23:1000757:1018518:1 gene:ENSMGAG00000001770 transcript:ENSMGAT00000001955 gene_biotype:protein_coding transcript_biotype:protein_coding;>ENSMGAP00000019558 pep:novel chromosome:UMD2:23:986371:1018487:1 gene:EN	2	2	2	2	1.6	1.6	1.6	149.88	1419	1419;1446	3.83	2			6	4														8.9485e-11	21255000	462060				144	45;2697	True;True	45;2812	1295;1296;1297;1298;1299;1300;63516;63517;63518;63519;63520;63521	692;30394;30395	692;30395
ENSMGAP00000019300 pep:novel chromosome:UMD2:7:540032:559240:-1 gene:ENSMGAG00000001789 transcript:ENSMGAT00000018682 gene_biotype:protein_coding transcript_biotype:protein_coding;ENSMGAP00000001374 pep:novel chromosome:UMD2:7:540032:559240:-1 gene:ENSMGAG00000001789 transcript:ENSMGAT00000002030 gene_biotype:protein_coding transcript_biotype:protein_coding	ENSMGAP00000019300 pep:novel chromosome:UMD2:7:540032:559240:-1 gene:ENSMGAG00000001789 transcript:ENSMGAT00000018682 gene_biotype:protein_coding transcript_biotype:protein_coding;ENSMGAP00000001374 pep:novel chromosome:UMD2:7:540032:559240:-1 gene:ENSMGAG00000001789 transcript:ENSMGAT00000002030 gene_biotype:protein_coding transcript_biotype:protein_coding	1;1	1;1	1;1	>ENSMGAP00000019300 pep:novel chromosome:UMD2:7:540032:559240:-1 gene:ENSMGAG00000001789 transcript:ENSMGAT00000018682 gene_biotype:protein_coding transcript_biotype:protein_coding;>ENSMGAP00000001374 pep:novel chromosome:UMD2:7:540032:559240:-1 gene:ENSMG	2	1	1	1	1.3	1.3	1.3	108.17	1018	1018;1025	4				2															2.2557e-10	2309100	44406				145	1511	TRUE	1596	35009;35010	16995;16996	16995
ENSMGAP00000001387 pep:novel chromosome:UMD2:4:2491204:2522517:1 gene:ENSMGAG00000001800 transcript:ENSMGAT00000002043 gene_biotype:protein_coding transcript_biotype:protein_coding	ENSMGAP00000001387 pep:novel chromosome:UMD2:4:2491204:2522517:1 gene:ENSMGAG00000001800 transcript:ENSMGAT00000002043 gene_biotype:protein_coding transcript_biotype:protein_coding	2	2	2	>ENSMGAP00000001387 pep:novel chromosome:UMD2:4:2491204:2522517:1 gene:ENSMGAG00000001800 transcript:ENSMGAT00000002043 gene_biotype:protein_coding transcript_biotype:protein_coding	1	2	2	2	3	3	3	80.405	697	697	10.7								1	3	6	3					1	1		9.818e-09	41273000	1423200				146	2551;3634	True;True	2665;3777	60153;60154;60155;60156;60157;60158;60159;60160;60161;60162;60163;60164;60165;82684;82685	28759;28760;39052	28760;39052	231	21
ENSMGAP00000001432 pep:novel chromosome:UMD2:22:1301956:1305047:1 gene:ENSMGAG00000001922 transcript:ENSMGAT00000002092 gene_biotype:protein_coding transcript_biotype:protein_coding	ENSMGAP00000001432 pep:novel chromosome:UMD2:22:1301956:1305047:1 gene:ENSMGAG00000001922 transcript:ENSMGAT00000002092 gene_biotype:protein_coding transcript_biotype:protein_coding	1	1	1	>ENSMGAP00000001432 pep:novel chromosome:UMD2:22:1301956:1305047:1 gene:ENSMGAG00000001922 transcript:ENSMGAT00000002092 gene_biotype:protein_coding transcript_biotype:protein_coding	1	1	1	1	2.6	2.6	2.6	55.984	500	500	16																4			1.7461e-05	12303000	512620				147	4338	TRUE	4656	100924;100925;100926;100927	48467;48468;48469	48469	232	492
ENSMGAP00000001450 pep:novel chromosome:UMD2:26:3256665:3260833:1 gene:ENSMGAG00000001929 transcript:ENSMGAT00000002110 gene_biotype:protein_coding transcript_biotype:protein_coding	ENSMGAP00000001450 pep:novel chromosome:UMD2:26:3256665:3260833:1 gene:ENSMGAG00000001929 transcript:ENSMGAT00000002110 gene_biotype:protein_coding transcript_biotype:protein_coding	20	20	10	>ENSMGAP00000001450 pep:novel chromosome:UMD2:26:3256665:3260833:1 gene:ENSMGAG00000001929 transcript:ENSMGAT00000002110 gene_biotype:protein_coding transcript_biotype:protein_coding	1	20	20	10	37	37	23.2	70.87	646	646	6.43	40	20	32	16	5	33	98	8	2	3	4	13	11	2	3	7	6	5	0	2349500000	71198000				148	391;619;1149;1410;1437;1914;2244;2432;2433;3206;3600;3667;3880;3896;4582;4753;4815;5278;5304;5436	True;True;True;True;True;True;True;True;True;True;True;True;True;True;True;True;True;True;True;True	399;632;1192;1492;1520;2006;2351;2544;2545;3334;3740;3818;4041;4057;4911;5085;5149;5626;5652;5789	9791;9792;9793;9794;9795;9796;9797;9798;9799;9800;9801;9802;9803;9804;9805;9806;9807;9808;9809;9810;9811;14174;14175;14176;14177;14178;14179;14180;14181;14182;14183;14184;14185;14186;14187;14188;14189;14190;14191;14192;14193;14194;14195;14196;14197;14198;14199;14200;14201;14202;14203;14204;14205;14206;14207;14208;25717;25718;32649;32650;32651;32652;32653;32654;32655;33095;33096;33097;33098;33099;…	4875;4876;4877;4878;4879;4880;4881;4882;4883;7163;7164;7165;7166;7167;7168;7169;7170;12874;15942;15943;15944;15945;15946;15947;16171;16172;16173;16174;16175;16176;16177;16178;16179;16180;16181;16182;16183;16184;16185;16186;16187;16188;16189;21498;25543;25544;25545;25546;25547;27783;27784;27785;27786;27787;27788;27789;27790;27791;27792;27793;27794;27795;27796;27797;27798;27799;27800;27801;27802;35…	4881;7170;12874;15943;16174;21498;25545;27794;27800;35488;38797;39669;42159;42241;50729;52690;53292;58969;59360;61048	233;234;235;236;237	61;87;127;237;549
ENSMGAP00000001453 pep:novel chromosome:UMD2:30:1320617:1332025:-1 gene:ENSMGAG00000001942 transcript:ENSMGAT00000002113 gene_biotype:protein_coding transcript_biotype:protein_coding	ENSMGAP00000001453 pep:novel chromosome:UMD2:30:1320617:1332025:-1 gene:ENSMGAG00000001942 transcript:ENSMGAT00000002113 gene_biotype:protein_coding transcript_biotype:protein_coding	2	2	2	>ENSMGAP00000001453 pep:novel chromosome:UMD2:30:1320617:1332025:-1 gene:ENSMGAG00000001942 transcript:ENSMGAT00000002113 gene_biotype:protein_coding transcript_biotype:protein_coding	1	2	2	2	3.1	3.1	3.1	80.202	708	708	1.27	8	3																	1.1113e-06	34140000	948340				149	4138;5646	True;True	4348;6004	95493;95494;131189;131190;131191;131192;131193;131194;131195;131196;131197	45631;63011;63012;63013	45631;63011	238	31
ENSMGAP00000001458 pep:novel chromosome:UMD2:2:2264911:2279567:1 gene:ENSMGAG00000001940 transcript:ENSMGAT00000002118 gene_biotype:protein_coding transcript_biotype:protein_coding;REV__ENSMGAP00000001458 pep:novel chromosome:UMD2:2:2264911:2279567:1 gene:ENSMGAG00000001940 transcript:ENSMGAT00000002118 gene_biotype:protein_coding transcript_biotype:protein_coding	ENSMGAP00000001458 pep:novel chromosome:UMD2:2:2264911:2279567:1 gene:ENSMGAG00000001940 transcript:ENSMGAT00000002118 gene_biotype:protein_coding transcript_biotype:protein_coding	10;1	10;1	10;1	>ENSMGAP00000001458 pep:novel chromosome:UMD2:2:2264911:2279567:1 gene:ENSMGAG00000001940 transcript:ENSMGAT00000002118 gene_biotype:protein_coding transcript_biotype:protein_coding	2	10	10	10	41.4	41.4	41.4	36.132	321	321;321	9							2	11	66	15									0	1530600000	90036000				150	83;598;1055;1139;1582;1971;4305;4552;4952;5260	True;True;True;True;True;True;True;True;True;True	84;611;1083;1176;1669;2066;4601;4602;4603;4604;4881;5292;5608	2682;2683;2684;2685;2686;2687;2688;2689;2690;2691;13689;13690;13691;13692;13693;13694;13695;13696;13697;22615;22616;22617;22618;22619;25063;25064;25065;25066;25067;25068;25069;25070;25071;25072;25073;25074;25075;25076;25077;25078;25079;36460;36461;36462;36463;36464;36465;36466;36467;36468;36469;36470;45363;45364;45365;45366;45367;45368;45369;99851;99852;99853;99854;99855;99856;99857;99858;99859;9…	1212;1213;6882;6883;6884;6885;6886;11481;12671;12672;12673;12674;12675;12676;12677;12678;12679;12680;12681;12682;17717;17718;17719;17720;17721;17722;22062;22063;47946;47947;47948;47949;47950;47951;47952;47953;47954;47955;47956;47957;47958;50570;50571;50572;50573;55234;58798	1213;6885;11481;12679;17717;22062;47947;50570;55234;58798	239;240	277;296
ENSMGAP00000001469 pep:novel chromosome:UMD2:24:2276371:2285158:1 gene:ENSMGAG00000001925 transcript:ENSMGAT00000002129 gene_biotype:protein_coding transcript_biotype:protein_coding;ENSMGAP00000018164 pep:novel chromosome:UMD2:8:4758207:4775172:-1 gene:ENSMGAG00000002031 transcript:ENSMGAT00000020372 gene_biotype:protein_coding transcript_biotype:protein_coding	ENSMGAP00000001469 pep:novel chromosome:UMD2:24:2276371:2285158:1 gene:ENSMGAG00000001925 transcript:ENSMGAT00000002129 gene_biotype:protein_coding transcript_biotype:protein_coding;ENSMGAP00000018164 pep:novel chromosome:UMD2:8:4758207:4775172:-1 gene:ENSMGAG00000002031 transcript:ENSMGAT00000020372 gene_biotype:protein_coding transcript_biotype:protein_coding	1;1	1;1	1;1	>ENSMGAP00000001469 pep:novel chromosome:UMD2:24:2276371:2285158:1 gene:ENSMGAG00000001925 transcript:ENSMGAT00000002129 gene_biotype:protein_coding transcript_biotype:protein_coding;>ENSMGAP00000018164 pep:novel chromosome:UMD2:8:4758207:4775172:-1 gene:E	2	1	1	1	3.9	3.9	3.9	34.207	304	304;363	1	1																		0.00049801	1323300	73516				151	2583	TRUE	2697	60937	29043	29043
ENSMGAP00000001471 pep:novel chromosome:UMD2:29:2202422:2207443:1 gene:ENSMGAG00000001941 transcript:ENSMGAT00000002131 gene_biotype:protein_coding transcript_biotype:protein_coding	ENSMGAP00000001471 pep:novel chromosome:UMD2:29:2202422:2207443:1 gene:ENSMGAG00000001941 transcript:ENSMGAT00000002131 gene_biotype:protein_coding transcript_biotype:protein_coding	1	1	1	>ENSMGAP00000001471 pep:novel chromosome:UMD2:29:2202422:2207443:1 gene:ENSMGAG00000001941 transcript:ENSMGAT00000002131 gene_biotype:protein_coding transcript_biotype:protein_coding	1	1	1	1	4.5	4.5	4.5	21.912	198	198	13.3	1											2	1		1	5			2.1104e-11	71613000	5508700				152	2239	TRUE	2346	52328;52329;52330;52331;52332;52333;52334;52335;52336;52337	25498;25499;25500;25501;25502;25503	25501
ENSMGAP00000001491 pep:novel chromosome:UMD2:Z:9427284:9428515:1 gene:ENSMGAG00000001978 transcript:ENSMGAT00000002153 gene_biotype:protein_coding transcript_biotype:protein_coding	ENSMGAP00000001491 pep:novel chromosome:UMD2:Z:9427284:9428515:1 gene:ENSMGAG00000001978 transcript:ENSMGAT00000002153 gene_biotype:protein_coding transcript_biotype:protein_coding	11	11	11	>ENSMGAP00000001491 pep:novel chromosome:UMD2:Z:9427284:9428515:1 gene:ENSMGAG00000001978 transcript:ENSMGAT00000002153 gene_biotype:protein_coding transcript_biotype:protein_coding	1	11	11	11	72.8	72.8	72.8	16.754	151	151	10.6	33	34	43	35	35	28	40	37	41	39	50	44	42	60	176	51	38	18	0	99944000000	12493000000				153	1290;1291;1345;1586;1717;2830;4595;4596;5224;5497;5908	True;True;True;True;True;True;True;True;True;True;True	1353;1354;1355;1356;1421;1422;1673;1807;2951;4924;4925;5571;5850;6273	29522;29523;29524;29525;29526;29527;29528;29529;29530;29531;29532;29533;29534;29535;29536;29537;29538;29539;29540;29541;29542;29543;29544;29545;29546;29547;29548;29549;29550;29551;29552;29553;29554;29555;29556;29557;29558;29559;29560;29561;29562;29563;29564;29565;29566;29567;29568;29569;29570;29571;29572;29573;29574;29575;29576;29577;29578;29579;29580;29581;29582;29583;29584;29585;29586;29587;295…	14430;14431;14432;14433;14434;14435;14436;14437;14438;14439;14440;14441;14442;14443;14444;14445;14446;14447;14448;14449;14450;14451;14452;14453;14454;14455;14456;14457;14458;14459;14460;14461;14462;14463;14464;14465;14466;14467;14468;14469;14470;14471;14472;14473;14474;14475;14476;14477;14478;14479;14480;14481;14482;14483;14484;14485;14486;14487;14488;14489;14490;14491;14492;14493;14494;14495;144…	14463;14504;15433;17817;18987;31756;50818;50832;58383;61538;65256	241;242	41;119
ENSMGAP00000001496 pep:novel scaffold:UMD2:GL424362.1:4292:6980:1 gene:ENSMGAG00000001972 transcript:ENSMGAT00000002158 gene_biotype:protein_coding transcript_biotype:protein_coding	ENSMGAP00000001496 pep:novel scaffold:UMD2:GL424362.1:4292:6980:1 gene:ENSMGAG00000001972 transcript:ENSMGAT00000002158 gene_biotype:protein_coding transcript_biotype:protein_coding	1	1	1	>ENSMGAP00000001496 pep:novel scaffold:UMD2:GL424362.1:4292:6980:1 gene:ENSMGAG00000001972 transcript:ENSMGAT00000002158 gene_biotype:protein_coding transcript_biotype:protein_coding	1	1	1	1	10.2	10.2	10.2	15.559	137	137	8.67	1											1	1						2.8531e-08	15670000	1958800				154	2280	TRUE	2388	53235;53236;53237	25917;25918;25919	25919
ENSMGAP00000002516 pep:novel chromosome:UMD2:5:5347949:5394981:1 gene:ENSMGAG00000002884 transcript:ENSMGAT00000003195 gene_biotype:protein_coding transcript_biotype:protein_coding;ENSMGAP00000001510 pep:novel chromosome:UMD2:5:3234564:3270502:-1 gene:ENSMGAG00000001988 transcript:ENSMGAT00000002172 gene_biotype:protein_coding transcript_biotype:protein_coding;ENSMGAP00000019610 pep:novel chromos…	ENSMGAP00000002516 pep:novel chromosome:UMD2:5:5347949:5394981:1 gene:ENSMGAG00000002884 transcript:ENSMGAT00000003195 gene_biotype:protein_coding transcript_biotype:protein_coding;ENSMGAP00000001510 pep:novel chromosome:UMD2:5:3234564:3270502:-1 gene:ENSMGAG00000001988 transcript:ENSMGAT00000002172 gene_biotype:protein_coding transcript_biotype:protein_coding;ENSMGAP00000019610 pep:novel chromos…	1;1;1;1	1;1;1;1	1;1;1;1	>ENSMGAP00000002516 pep:novel chromosome:UMD2:5:5347949:5394981:1 gene:ENSMGAG00000002884 transcript:ENSMGAT00000003195 gene_biotype:protein_coding transcript_biotype:protein_coding;>ENSMGAP00000001510 pep:novel chromosome:UMD2:5:3234564:3270502:-1 gene:EN	4	1	1	1	3.6	3.6	3.6	28.212	248	248;250;253;268	9									1										0.00067839	2389700	183820				155	4257	TRUE	4525	97746	46877	46877
ENSMGAP00000013789 pep:novel chromosome:UMD2:4:67137500:67170848:-1 gene:ENSMGAG00000013059 transcript:ENSMGAT00000014705 gene_biotype:protein_coding transcript_biotype:protein_coding;ENSMGAP00000001513 pep:novel chromosome:UMD2:4:67137497:67171827:-1 gene:ENSMGAG00000013059 transcript:ENSMGAT00000002175 gene_biotype:protein_coding transcript_biotype:protein_coding	ENSMGAP00000013789 pep:novel chromosome:UMD2:4:67137500:67170848:-1 gene:ENSMGAG00000013059 transcript:ENSMGAT00000014705 gene_biotype:protein_coding transcript_biotype:protein_coding;ENSMGAP00000001513 pep:novel chromosome:UMD2:4:67137497:67171827:-1 gene:ENSMGAG00000013059 transcript:ENSMGAT00000002175 gene_biotype:protein_coding transcript_biotype:protein_coding	6;6	6;6	6;6	>ENSMGAP00000013789 pep:novel chromosome:UMD2:4:67137500:67170848:-1 gene:ENSMGAG00000013059 transcript:ENSMGAT00000014705 gene_biotype:protein_coding transcript_biotype:protein_coding;>ENSMGAP00000001513 pep:novel chromosome:UMD2:4:67137497:67171827:-1 ge	2	6	6	6	8.4	8.4	8.4	86.19	771	771;803	7.28					2	11	14	14	4	2									8.1065e-26	332700000	9785300				156	2232;2436;2786;3148;5877;6053	True;True;True;True;True;True	2339;2548;2903;3275;6242;6418	52236;52237;52238;52239;52240;52241;52242;52243;52244;52245;52246;52247;52248;52249;52250;52251;57329;57330;57331;57332;57333;57334;65467;65468;65469;65470;73369;73370;73371;73372;73373;135740;135741;135742;135743;135744;135745;135746;135747;135748;135749;139110;139111;139112;139113;139114;139115	25472;25473;25474;25475;25476;25477;25478;27813;31378;34784;34785;64971;66664	25473;27813;31378;34784;64971;66664
ENSMGAP00000001522 pep:novel chromosome:UMD2:24:2432826:2446032:-1 gene:ENSMGAG00000002004 transcript:ENSMGAT00000002184 gene_biotype:protein_coding transcript_biotype:protein_coding	ENSMGAP00000001522 pep:novel chromosome:UMD2:24:2432826:2446032:-1 gene:ENSMGAG00000002004 transcript:ENSMGAT00000002184 gene_biotype:protein_coding transcript_biotype:protein_coding	1	1	1	>ENSMGAP00000001522 pep:novel chromosome:UMD2:24:2432826:2446032:-1 gene:ENSMGAG00000002004 transcript:ENSMGAT00000002184 gene_biotype:protein_coding transcript_biotype:protein_coding	1	1	1	1	1.7	1.7	1.7	88.203	786	786	8.67								2	4										0.00013497	15688000	402260				157	2391	TRUE	2502	55703;55704;55705;55706;55707;55708	26962;26963;26964	26962
ENSMGAP00000001542 pep:novel chromosome:UMD2:10:3251906:3255254:-1 gene:ENSMGAG00000001991 transcript:ENSMGAT00000002205 gene_biotype:protein_coding transcript_biotype:protein_coding;ENSMGAP00000017214 pep:novel chromosome:UMD2:10:3251906:3255122:-1 gene:ENSMGAG00000001991 transcript:ENSMGAT00000019444 gene_biotype:protein_coding transcript_biotype:protein_coding;CON__P41361	ENSMGAP00000001542 pep:novel chromosome:UMD2:10:3251906:3255254:-1 gene:ENSMGAG00000001991 transcript:ENSMGAT00000002205 gene_biotype:protein_coding transcript_biotype:protein_coding;ENSMGAP00000017214 pep:novel chromosome:UMD2:10:3251906:3255122:-1 gene:ENSMGAG00000001991 transcript:ENSMGAT00000019444 gene_biotype:protein_coding transcript_biotype:protein_coding	27;22;1	27;22;1	27;22;1	>ENSMGAP00000001542 pep:novel chromosome:UMD2:10:3251906:3255254:-1 gene:ENSMGAG00000001991 transcript:ENSMGAT00000002205 gene_biotype:protein_coding transcript_biotype:protein_coding;>ENSMGAP00000017214 pep:novel chromosome:UMD2:10:3251906:3255122:-1 gene	3	27	27	27	57.9	57.9	57.9	53.215	466	466;422;465	6.38	30	40	70	61	51	42	93	163	140	8	1	1					1	6	0	18843000000	588860000				158	141;183;759;849;1015;1576;1686;1963;2083;2084;2147;2525;2634;2797;2812;3040;3297;3586;4750;4971;5235;5542;5670;5708;5709;5965;5966	True;True;True;True;True;True;True;True;True;True;True;True;True;True;True;True;True;True;True;True;True;True;True;True;True;True;True	142;186;774;866;1038;1039;1663;1776;2058;2184;2185;2250;2639;2749;2914;2931;3165;3428;3726;5082;5312;5582;5896;6028;6029;6068;6069;6330;6331	4232;4233;4234;4235;4236;4237;4238;4239;4240;5057;5058;5059;5060;5061;5062;5063;5064;5065;5066;5067;5068;5069;5070;5071;5072;5073;5074;5075;5076;5077;5078;5079;5080;5081;16960;16961;16962;16963;16964;16965;16966;16967;16968;16969;16970;16971;16972;16973;16974;16975;16976;16977;16978;18569;18570;21955;21956;21957;21958;21959;21960;21961;21962;21963;21964;21965;21966;21967;21968;21969;21970;21971;2…	2062;2063;2064;2065;2066;2067;2068;2514;2515;2516;2517;2518;2519;2520;8628;8629;8630;8631;8632;8633;8634;8635;8636;9408;11115;11116;11117;11118;11119;11120;11121;11122;11123;11124;11125;11126;11127;11128;11129;11130;11131;11132;11133;11134;11135;11136;11137;11138;11139;11140;11141;11142;11143;11144;17683;17684;17685;17686;17687;17688;17689;18756;18757;18758;18759;22030;22031;23745;23746;23747;237…	2062;2519;8633;9408;11121;17687;18759;22030;23745;23746;24294;28619;29921;31424;31656;33820;36361;38714;52671;55388;58646;62034;63167;63574;63576;65653;65657	243;244;245;246;247;248	124;138;287;317;374;459
ENSMGAP00000001556 pep:novel chromosome:UMD2:28:859838:892893:-1 gene:ENSMGAG00000002027 transcript:ENSMGAT00000002219 gene_biotype:protein_coding transcript_biotype:protein_coding	ENSMGAP00000001556 pep:novel chromosome:UMD2:28:859838:892893:-1 gene:ENSMGAG00000002027 transcript:ENSMGAT00000002219 gene_biotype:protein_coding transcript_biotype:protein_coding	2	2	2	>ENSMGAP00000001556 pep:novel chromosome:UMD2:28:859838:892893:-1 gene:ENSMGAG00000002027 transcript:ENSMGAT00000002219 gene_biotype:protein_coding transcript_biotype:protein_coding	1	2	2	2	3	3	3	78.406	707	707	7.5	2											1				1			9.077e-08	15172000	352840				159	4534;5693	True;True	4862;6053	104811;132163;132164;132165	50152;63472;63473;63474	50152;63474	249;250;251	46;47;583
ENSMGAP00000001557 pep:novel chromosome:UMD2:12:1038439:1283565:1 gene:ENSMGAG00000001915 transcript:ENSMGAT00000002220 gene_biotype:protein_coding transcript_biotype:protein_coding	ENSMGAP00000001557 pep:novel chromosome:UMD2:12:1038439:1283565:1 gene:ENSMGAG00000001915 transcript:ENSMGAT00000002220 gene_biotype:protein_coding transcript_biotype:protein_coding	2	2	2	>ENSMGAP00000001557 pep:novel chromosome:UMD2:12:1038439:1283565:1 gene:ENSMGAG00000001915 transcript:ENSMGAT00000002220 gene_biotype:protein_coding transcript_biotype:protein_coding	1	2	2	2	1.5	1.5	1.5	157.9	1441	1441	3.67			6	12															4.2222e-109	53091000	842720				160	986;1140	True;True	1007;1177	21277;21278;21279;21280;21281;21282;21283;21284;21285;25080;25081;25082;25083;25084;25085;25086;25087;25088	10755;10756;10757;10758;10759;10760;12683;12684	10755;12683
ENSMGAP00000001575 pep:novel chromosome:UMD2:25:2268499:2275613:-1 gene:ENSMGAG00000002041 transcript:ENSMGAT00000002238 gene_biotype:protein_coding transcript_biotype:protein_coding	ENSMGAP00000001575 pep:novel chromosome:UMD2:25:2268499:2275613:-1 gene:ENSMGAG00000002041 transcript:ENSMGAT00000002238 gene_biotype:protein_coding transcript_biotype:protein_coding	3	3	3	>ENSMGAP00000001575 pep:novel chromosome:UMD2:25:2268499:2275613:-1 gene:ENSMGAG00000002041 transcript:ENSMGAT00000002238 gene_biotype:protein_coding transcript_biotype:protein_coding	1	3	3	3	13.9	13.9	13.9	27.484	244	244	12.8												5	19						7.5132e-17	67991000	5665900				161	2055;2187;6121	True;True;True	2156;2292;6486	48106;48107;48108;48109;48110;48111;50744;50745;50746;50747;50748;50749;50750;50751;50752;50753;50754;50755;140302;140303;140304;140305;140306;140307	23499;24923;24924;24925;24926;24927;67193;67194	23499;24926;67194	252	110
ENSMGAP00000001580 pep:novel chromosome:UMD2:22:1487096:1491410:-1 gene:ENSMGAG00000002057 transcript:ENSMGAT00000002243 gene_biotype:protein_coding transcript_biotype:protein_coding;ENSMGAP00000006752 pep:novel chromosome:UMD2:13:15146845:15151726:1 gene:ENSMGAG00000006708 transcript:ENSMGAT00000007509 gene_biotype:protein_coding transcript_biotype:protein_coding	ENSMGAP00000001580 pep:novel chromosome:UMD2:22:1487096:1491410:-1 gene:ENSMGAG00000002057 transcript:ENSMGAT00000002243 gene_biotype:protein_coding transcript_biotype:protein_coding;ENSMGAP00000006752 pep:novel chromosome:UMD2:13:15146845:15151726:1 gene:ENSMGAG00000006708 transcript:ENSMGAT00000007509 gene_biotype:protein_coding transcript_biotype:protein_coding	2;1	2;1	2;1	>ENSMGAP00000001580 pep:novel chromosome:UMD2:22:1487096:1491410:-1 gene:ENSMGAG00000002057 transcript:ENSMGAT00000002243 gene_biotype:protein_coding transcript_biotype:protein_coding;>ENSMGAP00000006752 pep:novel chromosome:UMD2:13:15146845:15151726:1 gen	2	2	2	2	29.2	29.2	29.2	10.908	96	96;96	17.4																	5	3	6.8801e-09	19826000	3304300				162	741;2049	True;True	756;2150	16521;16522;16523;16524;16525;48062;48063;48064	8431;8432;8433;23480	8432;23480
ENSMGAP00000001590 pep:novel chromosome:UMD2:26:3681577:3711047:-1 gene:ENSMGAG00000002011 transcript:ENSMGAT00000002253 gene_biotype:protein_coding transcript_biotype:protein_coding;ENSMGAP00000018081 pep:novel chromosome:UMD2:26:3688200:3711047:-1 gene:ENSMGAG00000002011 transcript:ENSMGAT00000018946 gene_biotype:protein_coding transcript_biotype:protein_coding	ENSMGAP00000001590 pep:novel chromosome:UMD2:26:3681577:3711047:-1 gene:ENSMGAG00000002011 transcript:ENSMGAT00000002253 gene_biotype:protein_coding transcript_biotype:protein_coding;ENSMGAP00000018081 pep:novel chromosome:UMD2:26:3688200:3711047:-1 gene:ENSMGAG00000002011 transcript:ENSMGAT00000018946 gene_biotype:protein_coding transcript_biotype:protein_coding	22;19	22;19	22;19	>ENSMGAP00000001590 pep:novel chromosome:UMD2:26:3681577:3711047:-1 gene:ENSMGAG00000002011 transcript:ENSMGAT00000002253 gene_biotype:protein_coding transcript_biotype:protein_coding;>ENSMGAP00000018081 pep:novel chromosome:UMD2:26:3688200:3711047:-1 gene	2	22	22	22	11.7	11.7	11.7	237.7	2125	2125;1590	2.67	17	91	98	20	10	2													4.7327e-177	574080000	4629600				163	6;673;914;1057;1095;1281;1343;2345;2592;3383;3820;3863;4474;4587;4699;4817;5184;5393;5614;5873;5994;6027	True;True;True;True;True;True;True;True;True;True;True;True;True;True;True;True;True;True;True;True;True;True	6;686;934;1085;1127;1343;1419;2454;2706;3514;3976;4024;4799;4916;5030;5151;5530;5744;5971;6238;6359;6392	558;559;560;561;562;563;564;565;566;567;568;569;570;571;572;573;574;575;576;577;15195;15196;15197;15198;15199;19973;19974;19975;19976;19977;19978;19979;19980;19981;19982;22632;22633;22634;22635;22636;22637;22638;22639;22640;23446;23447;23448;23449;23450;23451;23452;23453;23454;23455;23456;29246;29247;29248;29249;29250;29251;29252;29253;29254;29255;29256;29257;29258;29259;29260;29261;31389;31390;3…	400;401;402;403;7758;7759;7760;7761;10116;10117;10118;11484;11485;11486;11804;11805;11806;11807;11808;11809;11810;14389;14390;15424;15425;15426;26340;26341;26342;26343;29117;29118;36997;36998;36999;37000;37001;37002;37003;37004;37005;37006;37007;41735;41736;41737;41738;41965;41966;41967;41968;41969;41970;41971;41972;41973;41974;41975;41976;41977;41978;49642;50740;50741;52201;52202;52203;52204;533…	400;7758;10117;11484;11804;14389;15424;26342;29118;36997;41735;41969;49642;50740;52203;53303;58014;60485;62596;64960;65870;66437	253;254	647;817
ENSMGAP00000001643 pep:novel chromosome:UMD2:7:619874:649607:-1 gene:ENSMGAG00000001967 transcript:ENSMGAT00000002307 gene_biotype:protein_coding transcript_biotype:protein_coding;ENSMGAP00000017375 pep:novel chromosome:UMD2:7:619877:634764:-1 gene:ENSMGAG00000001967 transcript:ENSMGAT00000019805 gene_biotype:protein_coding transcript_biotype:protein_coding	ENSMGAP00000001643 pep:novel chromosome:UMD2:7:619874:649607:-1 gene:ENSMGAG00000001967 transcript:ENSMGAT00000002307 gene_biotype:protein_coding transcript_biotype:protein_coding;ENSMGAP00000017375 pep:novel chromosome:UMD2:7:619877:634764:-1 gene:ENSMGAG00000001967 transcript:ENSMGAT00000019805 gene_biotype:protein_coding transcript_biotype:protein_coding	4;4	4;4	4;4	>ENSMGAP00000001643 pep:novel chromosome:UMD2:7:619874:649607:-1 gene:ENSMGAG00000001967 transcript:ENSMGAT00000002307 gene_biotype:protein_coding transcript_biotype:protein_coding;>ENSMGAP00000017375 pep:novel chromosome:UMD2:7:619877:634764:-1 gene:ENSMG	2	4	4	4	2.9	2.9	2.9	136	1333	1333;1420	2.38	6	13	19	1															3.1454e-16	141750000	2214800				164	695;2488;3322;5264	True;True;True;True	709;2602;3453;5612	15591;15592;15593;15594;15595;58756;58757;58758;58759;77134;77135;77136;77137;77138;77139;77140;77141;77142;77143;77144;77145;77146;77147;77148;77149;77150;122325;122326;122327;122328;122329;122330;122331;122332;122333;122334;122335;122336;122337	8016;28367;36499;36500;36501;58816;58817;58818;58819;58820;58821;58822	8016;28367;36500;58816
ENSMGAP00000001694 pep:novel chromosome:UMD2:22:1623599:1643520:1 gene:ENSMGAG00000002143 transcript:ENSMGAT00000002359 gene_biotype:protein_coding transcript_biotype:protein_coding	ENSMGAP00000001694 pep:novel chromosome:UMD2:22:1623599:1643520:1 gene:ENSMGAG00000002143 transcript:ENSMGAT00000002359 gene_biotype:protein_coding transcript_biotype:protein_coding	1	1	1	>ENSMGAP00000001694 pep:novel chromosome:UMD2:22:1623599:1643520:1 gene:ENSMGAG00000002143 transcript:ENSMGAT00000002359 gene_biotype:protein_coding transcript_biotype:protein_coding	1	1	1	1	2.7	2.7	2.7	48.199	438	438	12.5												1	1						0.00025442	6277300	285330				165	5658	TRUE	6016	131367;131368	63084	63084
ENSMGAP00000001721 pep:novel chromosome:UMD2:17:2811244:2825794:-1 gene:ENSMGAG00000002046 transcript:ENSMGAT00000002386 gene_biotype:protein_coding transcript_biotype:protein_coding	ENSMGAP00000001721 pep:novel chromosome:UMD2:17:2811244:2825794:-1 gene:ENSMGAG00000002046 transcript:ENSMGAT00000002386 gene_biotype:protein_coding transcript_biotype:protein_coding	2	2	2	>ENSMGAP00000001721 pep:novel chromosome:UMD2:17:2811244:2825794:-1 gene:ENSMGAG00000002046 transcript:ENSMGAT00000002386 gene_biotype:protein_coding transcript_biotype:protein_coding	1	2	2	2	4.8	4.8	4.8	63.503	561	561	9									5										1.5631e-10	20962000	748640				166	1868;2166	True;True	1959;2270	42325;42326;42327;50001;50002	20590;24448;24449	20590;24449
ENSMGAP00000001750 pep:novel chromosome:UMD2:22:1783334:1790284:1 gene:ENSMGAG00000002174 transcript:ENSMGAT00000002415 gene_biotype:protein_coding transcript_biotype:protein_coding	ENSMGAP00000001750 pep:novel chromosome:UMD2:22:1783334:1790284:1 gene:ENSMGAG00000002174 transcript:ENSMGAT00000002415 gene_biotype:protein_coding transcript_biotype:protein_coding	1	1	1	>ENSMGAP00000001750 pep:novel chromosome:UMD2:22:1783334:1790284:1 gene:ENSMGAG00000002174 transcript:ENSMGAT00000002415 gene_biotype:protein_coding transcript_biotype:protein_coding	1	1	1	1	3.6	3.6	3.6	38.456	334	334	1	1																		0.00099722	1493100	74654				167	2354	TRUE	2463	54469	26365	26365
ENSMGAP00000001774 pep:novel chromosome:UMD2:14:2287055:2288602:1 gene:ENSMGAG00000002219 transcript:ENSMGAT00000002440 gene_biotype:protein_coding transcript_biotype:protein_coding	ENSMGAP00000001774 pep:novel chromosome:UMD2:14:2287055:2288602:1 gene:ENSMGAG00000002219 transcript:ENSMGAT00000002440 gene_biotype:protein_coding transcript_biotype:protein_coding	5	5	5	>ENSMGAP00000001774 pep:novel chromosome:UMD2:14:2287055:2288602:1 gene:ENSMGAG00000002219 transcript:ENSMGAT00000002440 gene_biotype:protein_coding transcript_biotype:protein_coding	1	5	5	5	52.1	52.1	52.1	13.429	117	117	15.3															20	1	3		2.9718e-53	177970000	25425000				168	1647;2435;2938;4155;4156	True;True;True;True;True	1735;2547;3061;4370;4371;4372;4373	37897;37898;37899;57326;57327;57328;69155;69156;69157;69158;69159;69160;95862;95863;95864;95865;95866;95867;95868;95869;95870;95871;95872;95873	18428;18429;27812;32923;32924;32925;32926;32927;45911;45912;45913;45914;45915;45916;45917	18429;27812;32925;45911;45916	255	72
ENSMGAP00000001776 pep:novel chromosome:UMD2:4:4551984:4565677:1 gene:ENSMGAG00000002224 transcript:ENSMGAT00000002442 gene_biotype:protein_coding transcript_biotype:protein_coding	ENSMGAP00000001776 pep:novel chromosome:UMD2:4:4551984:4565677:1 gene:ENSMGAG00000002224 transcript:ENSMGAT00000002442 gene_biotype:protein_coding transcript_biotype:protein_coding	1	1	1	>ENSMGAP00000001776 pep:novel chromosome:UMD2:4:4551984:4565677:1 gene:ENSMGAG00000002224 transcript:ENSMGAT00000002442 gene_biotype:protein_coding transcript_biotype:protein_coding	1	1	1	1	3.5	3.5	3.5	41.928	374	374	9									4										4.2902e-05	23752000	1131000				169	3405	TRUE	3536	78627;78628;78629;78630	37150	37150
ENSMGAP00000001821 pep:novel chromosome:UMD2:29:4196993:4198994:-1 gene:ENSMGAG00000002274 transcript:ENSMGAT00000002490 gene_biotype:protein_coding transcript_biotype:protein_coding	ENSMGAP00000001821 pep:novel chromosome:UMD2:29:4196993:4198994:-1 gene:ENSMGAG00000002274 transcript:ENSMGAT00000002490 gene_biotype:protein_coding transcript_biotype:protein_coding	2	2	2	>ENSMGAP00000001821 pep:novel chromosome:UMD2:29:4196993:4198994:-1 gene:ENSMGAG00000002274 transcript:ENSMGAT00000002490 gene_biotype:protein_coding transcript_biotype:protein_coding	1	2	2	2	22.1	22.1	22.1	12.784	113	113	9.38	9	9	5	4	2	6	6	5	2		7	9	7	3	6	5	7	6	2.6991e-37	680800000	136160000				170	3714;5752	True;True	3867;6113	84827;84828;84829;84830;84831;84832;84833;84834;84835;84836;84837;84838;84839;84840;84841;84842;84843;84844;84845;84846;84847;84848;84849;84850;84851;84852;84853;84854;84855;84856;84857;84858;84859;84860;84861;133493;133494;133495;133496;133497;133498;133499;133500;133501;133502;133503;133504;133505;133506;133507;133508;133509;133510;133511;133512;133513;133514;133515;133516;133517;133518;133519;…	40156;40157;40158;40159;40160;40161;40162;40163;40164;40165;63974;63975;63976;63977;63978;63979;63980;63981;63982;63983;63984;63985;63986;63987;63988;63989;63990;63991	40164;63977
ENSMGAP00000019323 pep:novel chromosome:UMD2:14:2798316:2803389:1 gene:ENSMGAG00000002280 transcript:ENSMGAT00000020562 gene_biotype:protein_coding transcript_biotype:protein_coding;ENSMGAP00000001835 pep:novel chromosome:UMD2:14:2798311:2803504:1 gene:ENSMGAG00000002280 transcript:ENSMGAT00000002504 gene_biotype:protein_coding transcript_biotype:protein_coding;ENSMGAP00000004819 pep:novel chromo…	ENSMGAP00000019323 pep:novel chromosome:UMD2:14:2798316:2803389:1 gene:ENSMGAG00000002280 transcript:ENSMGAT00000020562 gene_biotype:protein_coding transcript_biotype:protein_coding;ENSMGAP00000001835 pep:novel chromosome:UMD2:14:2798311:2803504:1 gene:ENSMGAG00000002280 transcript:ENSMGAT00000002504 gene_biotype:protein_coding transcript_biotype:protein_coding;ENSMGAP00000004819 pep:novel chromo…	4;4;2;1;1	4;4;2;1;1	4;4;2;1;1	>ENSMGAP00000019323 pep:novel chromosome:UMD2:14:2798316:2803389:1 gene:ENSMGAG00000002280 transcript:ENSMGAT00000020562 gene_biotype:protein_coding transcript_biotype:protein_coding;>ENSMGAP00000001835 pep:novel chromosome:UMD2:14:2798311:2803504:1 gene:E	5	4	4	4	29.4	29.4	29.4	18.197	160	160;193;193;174;196	14.5														8	9				2.5527e-18	94703000	11838000				171	2107;2379;3476;4947	True;True;True;True	2209;2490;3607;5287	48806;48807;55197;55198;55199;55200;55201;55202;79798;79799;79800;79801;79802;79803;79804;114391;114392	23824;26705;26706;37659;37660;37661;37662;55170;55171	23824;26705;37660;55170	256	155
ENSMGAP00000001848 pep:novel chromosome:UMD2:17:3289851:3292483:-1 gene:ENSMGAG00000002285 transcript:ENSMGAT00000002517 gene_biotype:protein_coding transcript_biotype:protein_coding	ENSMGAP00000001848 pep:novel chromosome:UMD2:17:3289851:3292483:-1 gene:ENSMGAG00000002285 transcript:ENSMGAT00000002517 gene_biotype:protein_coding transcript_biotype:protein_coding	4	4	4	>ENSMGAP00000001848 pep:novel chromosome:UMD2:17:3289851:3292483:-1 gene:ENSMGAG00000002285 transcript:ENSMGAT00000002517 gene_biotype:protein_coding transcript_biotype:protein_coding	1	4	4	4	20.8	20.8	20.8	24.537	216	216	11.6	2											2	10	3					1.3893e-15	45943000	4176700				172	1558;3482;3821;5366	True;True;True;True	1645;3613;3977;5717	36177;79930;79931;79932;79933;79934;79935;79936;79937;79938;79939;87857;87858;87859;87860;87861;125220	17618;37707;37708;37709;41739;41740;60277	17618;37707;41739;60277
ENSMGAP00000001887 pep:novel chromosome:UMD2:24:2541261:2555700:1 gene:ENSMGAG00000002335 transcript:ENSMGAT00000002558 gene_biotype:protein_coding transcript_biotype:protein_coding;ENSMGAP00000002344 pep:novel chromosome:UMD2:24:2541231:2553743:1 gene:ENSMGAG00000002335 transcript:ENSMGAT00000003021 gene_biotype:protein_coding transcript_biotype:protein_coding	ENSMGAP00000001887 pep:novel chromosome:UMD2:24:2541261:2555700:1 gene:ENSMGAG00000002335 transcript:ENSMGAT00000002558 gene_biotype:protein_coding transcript_biotype:protein_coding;ENSMGAP00000002344 pep:novel chromosome:UMD2:24:2541231:2553743:1 gene:ENSMGAG00000002335 transcript:ENSMGAT00000003021 gene_biotype:protein_coding transcript_biotype:protein_coding	2;2	2;2	2;2	>ENSMGAP00000001887 pep:novel chromosome:UMD2:24:2541261:2555700:1 gene:ENSMGAG00000002335 transcript:ENSMGAT00000002558 gene_biotype:protein_coding transcript_biotype:protein_coding;>ENSMGAP00000002344 pep:novel chromosome:UMD2:24:2541231:2553743:1 gene:E	2	2	2	2	2.8	2.8	2.8	74.165	672	672;827	12.6											5	12	9	9					1.7568e-10	138030000	4452600				173	697;5755	True;True	711;6116	15603;15604;15605;15606;15607;15608;15609;15610;15611;15612;15613;15614;15615;15616;15617;15618;15619;15620;15621;15622;133571;133572;133573;133574;133575;133576;133577;133578;133579;133580;133581;133582;133583;133584;133585	8023;8024;8025;8026;8027;8028;8029;8030;8031;63994;63995;63996;63997	8031;63997
ENSMGAP00000001902 pep:novel chromosome:UMD2:26:4032291:4043413:-1 gene:ENSMGAG00000002341 transcript:ENSMGAT00000002573 gene_biotype:protein_coding transcript_biotype:protein_coding	ENSMGAP00000001902 pep:novel chromosome:UMD2:26:4032291:4043413:-1 gene:ENSMGAG00000002341 transcript:ENSMGAT00000002573 gene_biotype:protein_coding transcript_biotype:protein_coding	4	4	4	>ENSMGAP00000001902 pep:novel chromosome:UMD2:26:4032291:4043413:-1 gene:ENSMGAG00000002341 transcript:ENSMGAT00000002573 gene_biotype:protein_coding transcript_biotype:protein_coding	1	4	4	4	16.5	16.5	16.5	31.669	278	278	15.6											4	4					14	6	8.5808e-40	168590000	12969000				174	282;1953;3717;4963	True;True;True;True	286;2046;3870;5303	7011;7012;7013;7014;7015;7016;7017;7018;7019;7020;7021;7022;7023;7024;7025;7026;7027;44849;44850;44851;44852;84890;84891;84892;84893;114663;114664;114665	3477;3478;3479;21901;21902;40172;55322;55323	3479;21901;40172;55322	257	123
ENSMGAP00000001910 pep:novel chromosome:UMD2:19:1909909:1922452:1 gene:ENSMGAG00000002332 transcript:ENSMGAT00000002581 gene_biotype:protein_coding transcript_biotype:protein_coding	ENSMGAP00000001910 pep:novel chromosome:UMD2:19:1909909:1922452:1 gene:ENSMGAG00000002332 transcript:ENSMGAT00000002581 gene_biotype:protein_coding transcript_biotype:protein_coding	6	6	6	>ENSMGAP00000001910 pep:novel chromosome:UMD2:19:1909909:1922452:1 gene:ENSMGAG00000002332 transcript:ENSMGAT00000002581 gene_biotype:protein_coding transcript_biotype:protein_coding	1	6	6	6	20.4	20.4	20.4	41.648	382	382	7.09	27	17	27	20	17	17	21	20	33	24	22	18	7	11	1		3		0	1788600000	149050000				175	935;2070;4553;4709;5079;5715	True;True;True;True;True;True	956;2171;4882;5040;5422;6075	20309;20310;20311;20312;20313;20314;20315;20316;20317;20318;20319;20320;20321;20322;20323;20324;20325;20326;20327;20328;20329;20330;20331;20332;20333;20334;20335;20336;20337;20338;20339;20340;20341;20342;20343;20344;20345;20346;20347;20348;20349;20350;20351;20352;20353;20354;20355;20356;20357;20358;20359;20360;20361;20362;20363;20364;20365;20366;20367;20368;20369;20370;20371;20372;20373;20374;203…	10263;10264;10265;10266;10267;10268;10269;10270;10271;10272;10273;10274;10275;10276;10277;10278;10279;10280;10281;10282;10283;10284;10285;10286;10287;10288;10289;10290;10291;10292;10293;10294;10295;10296;10297;10298;10299;10300;10301;10302;10303;10304;10305;10306;10307;10308;10309;10310;10311;10312;10313;10314;10315;10316;10317;10318;10319;10320;10321;10322;10323;10324;10325;10326;10327;10328;103…	10307;23556;50574;52255;56490;63634
ENSMGAP00000001922 pep:novel chromosome:UMD2:15:4224041:4237676:-1 gene:ENSMGAG00000002320 transcript:ENSMGAT00000002593 gene_biotype:protein_coding transcript_biotype:protein_coding	ENSMGAP00000001922 pep:novel chromosome:UMD2:15:4224041:4237676:-1 gene:ENSMGAG00000002320 transcript:ENSMGAT00000002593 gene_biotype:protein_coding transcript_biotype:protein_coding	1	1	1	>ENSMGAP00000001922 pep:novel chromosome:UMD2:15:4224041:4237676:-1 gene:ENSMGAG00000002320 transcript:ENSMGAT00000002593 gene_biotype:protein_coding transcript_biotype:protein_coding	1	1	1	1	1.7	1.7	1.7	75.491	662	662	1	1																		0.00031317	884490	23905				176	3017	TRUE	3141	70820	33650	33650
ENSMGAP00000001935 pep:novel chromosome:UMD2:4:5075881:5173529:-1 gene:ENSMGAG00000002370 transcript:ENSMGAT00000002606 gene_biotype:protein_coding transcript_biotype:protein_coding;ENSMGAP00000008132 pep:novel chromosome:UMD2:15:14360204:14374012:-1 gene:ENSMGAG00000007969 transcript:ENSMGAT00000008921 gene_biotype:protein_coding transcript_biotype:protein_coding	ENSMGAP00000001935 pep:novel chromosome:UMD2:4:5075881:5173529:-1 gene:ENSMGAG00000002370 transcript:ENSMGAT00000002606 gene_biotype:protein_coding transcript_biotype:protein_coding	6;1	6;1	6;1	>ENSMGAP00000001935 pep:novel chromosome:UMD2:4:5075881:5173529:-1 gene:ENSMGAG00000002370 transcript:ENSMGAT00000002606 gene_biotype:protein_coding transcript_biotype:protein_coding	2	6	6	6	20.8	20.8	20.8	38.531	337	337;242	7.41			1	9	9	6	12	4	22	1	1			4					7.9379e-142	411560000	20578000				177	136;912;1426;3011;4258;5376	True;True;True;True;True;True	137;932;1509;3135;4526;4527;5727	3958;19954;19955;19956;19957;19958;19959;19960;19961;19962;19963;32977;32978;32979;32980;32981;32982;32983;32984;32985;32986;32987;32988;32989;70731;70732;70733;70734;70735;70736;70737;70738;70739;70740;70741;70742;70743;70744;70745;70746;97747;97748;97749;97750;97751;97752;125437;125438;125439;125440;125441;125442;125443;125444;125445;125446;125447;125448;125449;125450;125451;125452;125453;12545…	1863;10106;10107;10108;10109;10110;16124;16125;16126;16127;16128;33613;33614;33615;33616;33617;46878;46879;46880;60340;60341;60342;60343;60344;60345	1863;10107;16124;33614;46879;60342	258	203
ENSMGAP00000001937 pep:novel chromosome:UMD2:26:4298014:4299672:1 gene:ENSMGAG00000002372 transcript:ENSMGAT00000002608 gene_biotype:protein_coding transcript_biotype:protein_coding	ENSMGAP00000001937 pep:novel chromosome:UMD2:26:4298014:4299672:1 gene:ENSMGAG00000002372 transcript:ENSMGAT00000002608 gene_biotype:protein_coding transcript_biotype:protein_coding	4	4	4	>ENSMGAP00000001937 pep:novel chromosome:UMD2:26:4298014:4299672:1 gene:ENSMGAG00000002372 transcript:ENSMGAT00000002608 gene_biotype:protein_coding transcript_biotype:protein_coding	1	4	4	4	23.8	23.8	23.8	25.347	227	227	8.2							2	12	6										4.8169e-104	164960000	16496000				178	3136;3562;4246;4263	True;True;True;True	3263;3698;4511;4533	72883;72884;72885;72886;72887;72888;72889;72890;81575;97661;97662;97663;97789;97790;97791;97792;97793;97794;97795;97796	34556;34557;38520;46842;46843;46897;46898;46899;46900	34557;38520;46842;46898	259;260;261	66;131;205
ENSMGAP00000001973 pep:novel chromosome:UMD2:Z:57680441:57690045:-1 gene:ENSMGAG00000002398 transcript:ENSMGAT00000002644 gene_biotype:protein_coding transcript_biotype:protein_coding	ENSMGAP00000001973 pep:novel chromosome:UMD2:Z:57680441:57690045:-1 gene:ENSMGAG00000002398 transcript:ENSMGAT00000002644 gene_biotype:protein_coding transcript_biotype:protein_coding	2	2	2	>ENSMGAP00000001973 pep:novel chromosome:UMD2:Z:57680441:57690045:-1 gene:ENSMGAG00000002398 transcript:ENSMGAT00000002644 gene_biotype:protein_coding transcript_biotype:protein_coding	1	2	2	2	10.9	10.9	10.9	29.341	267	267	8								8											2.521e-44	19464000	1769400				179	1757;2638	True;True	1847;2753	39672;39673;39674;39675;62579;62580;62581;62582	19264;19265;29964	19264;29964
ENSMGAP00000001986 pep:novel chromosome:UMD2:20:1152619:1335062:1 gene:ENSMGAG00000002210 transcript:ENSMGAT00000002657 gene_biotype:protein_coding transcript_biotype:protein_coding	ENSMGAP00000001986 pep:novel chromosome:UMD2:20:1152619:1335062:1 gene:ENSMGAG00000002210 transcript:ENSMGAT00000002657 gene_biotype:protein_coding transcript_biotype:protein_coding	3	3	3	>ENSMGAP00000001986 pep:novel chromosome:UMD2:20:1152619:1335062:1 gene:ENSMGAG00000002210 transcript:ENSMGAT00000002657 gene_biotype:protein_coding transcript_biotype:protein_coding	1	3	3	3	0.7	0.7	0.7	497.59	4352	4352	1	4																		2.7059e-15	7038000	29203				180	440;3318;5394	True;True;True	451;3449;5745	11087;77090;77091;125796	5528;36481;60488	5528;36481;60488
ENSMGAP00000002001 pep:novel chromosome:UMD2:29:2829371:2832880:1 gene:ENSMGAG00000002414 transcript:ENSMGAT00000002673 gene_biotype:protein_coding transcript_biotype:protein_coding	ENSMGAP00000002001 pep:novel chromosome:UMD2:29:2829371:2832880:1 gene:ENSMGAG00000002414 transcript:ENSMGAT00000002673 gene_biotype:protein_coding transcript_biotype:protein_coding	2	2	2	>ENSMGAP00000002001 pep:novel chromosome:UMD2:29:2829371:2832880:1 gene:ENSMGAG00000002414 transcript:ENSMGAT00000002673 gene_biotype:protein_coding transcript_biotype:protein_coding	1	2	2	2	8.1	8.1	8.1	29.896	272	272	1.33	2	1																	1.4892e-06	5513700	306320				181	820;2372	True;True	836;2482	18219;18220;54929	9268;26499	9268;26499
ENSMGAP00000002025 pep:novel chromosome:UMD2:1:144419:147596:1 gene:ENSMGAG00000002418 transcript:ENSMGAT00000002697 gene_biotype:protein_coding transcript_biotype:protein_coding	ENSMGAP00000002025 pep:novel chromosome:UMD2:1:144419:147596:1 gene:ENSMGAG00000002418 transcript:ENSMGAT00000002697 gene_biotype:protein_coding transcript_biotype:protein_coding	3	3	3	>ENSMGAP00000002025 pep:novel chromosome:UMD2:1:144419:147596:1 gene:ENSMGAG00000002418 transcript:ENSMGAT00000002697 gene_biotype:protein_coding transcript_biotype:protein_coding	1	3	3	3	7.2	7.2	7.2	47.068	432	432	8.38							6	11	9	1	2								2.7679e-09	180190000	12871000				182	683;1777;5903	True;True;True	697;1867;6268	15496;15497;15498;15499;15500;15501;15502;15503;15504;15505;40511;40512;40513;40514;40515;40516;40517;40518;40519;40520;40521;40522;40523;40524;136255;136256;136257;136258;136259	7981;19805;19806;19807;19808;65242	7981;19806;65242
ENSMGAP00000002034 pep:novel chromosome:UMD2:22:2730969:2734429:1 gene:ENSMGAG00000002444 transcript:ENSMGAT00000002707 gene_biotype:protein_coding transcript_biotype:protein_coding;ENSMGAP00000008279 pep:novel chromosome:UMD2:22:2730969:2734423:1 gene:ENSMGAG00000002444 transcript:ENSMGAT00000009072 gene_biotype:protein_coding transcript_biotype:protein_coding	ENSMGAP00000002034 pep:novel chromosome:UMD2:22:2730969:2734429:1 gene:ENSMGAG00000002444 transcript:ENSMGAT00000002707 gene_biotype:protein_coding transcript_biotype:protein_coding;ENSMGAP00000008279 pep:novel chromosome:UMD2:22:2730969:2734423:1 gene:ENSMGAG00000002444 transcript:ENSMGAT00000009072 gene_biotype:protein_coding transcript_biotype:protein_coding	1;1	1;1	1;1	>ENSMGAP00000002034 pep:novel chromosome:UMD2:22:2730969:2734429:1 gene:ENSMGAG00000002444 transcript:ENSMGAT00000002707 gene_biotype:protein_coding transcript_biotype:protein_coding;>ENSMGAP00000008279 pep:novel chromosome:UMD2:22:2730969:2734423:1 gene:E	2	1	1	1	8.6	8.6	8.6	18.165	162	162;175	11.2											3	1							7.1893e-35	5830700	583070				183	1023	TRUE	1047	22073;22074;22075;22076	11183;11184;11185	11184
ENSMGAP00000002060 pep:novel chromosome:UMD2:2:2695756:2785798:-1 gene:ENSMGAG00000002389 transcript:ENSMGAT00000002733 gene_biotype:protein_coding transcript_biotype:protein_coding	ENSMGAP00000002060 pep:novel chromosome:UMD2:2:2695756:2785798:-1 gene:ENSMGAG00000002389 transcript:ENSMGAT00000002733 gene_biotype:protein_coding transcript_biotype:protein_coding	1	1	1	>ENSMGAP00000002060 pep:novel chromosome:UMD2:2:2695756:2785798:-1 gene:ENSMGAG00000002389 transcript:ENSMGAT00000002733 gene_biotype:protein_coding transcript_biotype:protein_coding	1	1	1	1	0.4	0.4	0.4	273.78	2361	2361	3			3																0.0028505	4132200	28897				184	3442	TRUE	3573	79320;79321;79322	37443	37443
ENSMGAP00000010131 pep:novel chromosome:UMD2:11:17521616:17529007:1 gene:ENSMGAG00000002359 transcript:ENSMGAT00000010977 gene_biotype:protein_coding transcript_biotype:protein_coding;ENSMGAP00000002065 pep:novel chromosome:UMD2:11:17521616:17529008:1 gene:ENSMGAG00000002359 transcript:ENSMGAT00000002738 gene_biotype:protein_coding transcript_biotype:protein_coding	ENSMGAP00000010131 pep:novel chromosome:UMD2:11:17521616:17529007:1 gene:ENSMGAG00000002359 transcript:ENSMGAT00000010977 gene_biotype:protein_coding transcript_biotype:protein_coding;ENSMGAP00000002065 pep:novel chromosome:UMD2:11:17521616:17529008:1 gene:ENSMGAG00000002359 transcript:ENSMGAT00000002738 gene_biotype:protein_coding transcript_biotype:protein_coding	2;2	1;1	1;1	>ENSMGAP00000010131 pep:novel chromosome:UMD2:11:17521616:17529007:1 gene:ENSMGAG00000002359 transcript:ENSMGAT00000010977 gene_biotype:protein_coding transcript_biotype:protein_coding;>ENSMGAP00000002065 pep:novel chromosome:UMD2:11:17521616:17529008:1 ge	2	2	1	1	6.2	3.2	3.2	37.49	340	340;341	3	3	2	1								1								2.393e-16	10912000	779420				185	3108;3222	True;False	3235;3350	72424;72425;72426;72427;72428;72429;72430;75162;75163;75164;75165;75166;75167;75168;75169;75170;75171;75172;75173;75174;75175;75176;75177;75178;75179	34344;34345;34346;35650;35651;35652;35653;35654;35655;35656;35657	34345;35651
ENSMGAP00000002079 pep:novel scaffold:UMD2:GL424502.1:5805:6830:1 gene:ENSMGAG00000002470 transcript:ENSMGAT00000002752 gene_biotype:protein_coding transcript_biotype:protein_coding	ENSMGAP00000002079 pep:novel scaffold:UMD2:GL424502.1:5805:6830:1 gene:ENSMGAG00000002470 transcript:ENSMGAT00000002752 gene_biotype:protein_coding transcript_biotype:protein_coding	7	7	7	>ENSMGAP00000002079 pep:novel scaffold:UMD2:GL424502.1:5805:6830:1 gene:ENSMGAG00000002470 transcript:ENSMGAT00000002752 gene_biotype:protein_coding transcript_biotype:protein_coding	1	7	7	7	20.9	20.9	20.9	26.81	230	230	8.9							1	5	32	1	1								3.6209e-46	239060000	17075000				186	779;1446;2103;2843;4157;5166;5530	True;True;True;True;True;True;True	794;1530;2205;2964;4374;5511;5883	17572;17573;17574;17575;17576;17577;33402;33403;33404;33405;48756;48757;48758;66956;66957;66958;66959;66960;66961;66962;66963;66964;66965;66966;66967;95874;119785;119786;119787;119788;119789;119790;128571;128572;128573;128574;128575;128576;128577;128578	8941;8942;16338;23795;31937;31938;31939;31940;31941;45918;57642;57643;57644;57645;61897	8941;16338;23795;31939;45918;57645;61897
ENSMGAP00000002096 pep:novel chromosome:UMD2:28:1497330:1502996:1 gene:ENSMGAG00000002503 transcript:ENSMGAT00000002769 gene_biotype:protein_coding transcript_biotype:protein_coding	ENSMGAP00000002096 pep:novel chromosome:UMD2:28:1497330:1502996:1 gene:ENSMGAG00000002503 transcript:ENSMGAT00000002769 gene_biotype:protein_coding transcript_biotype:protein_coding	1	1	1	>ENSMGAP00000002096 pep:novel chromosome:UMD2:28:1497330:1502996:1 gene:ENSMGAG00000002503 transcript:ENSMGAT00000002769 gene_biotype:protein_coding transcript_biotype:protein_coding	1	1	1	1	5.1	5.1	5.1	20.842	177	177	6.5	1											1							3.1077e-12	5267800	658480				187	138	TRUE	139	3961;3962	1866;1867	1867
ENSMGAP00000019169 pep:novel chromosome:UMD2:21:3109927:3243261:-1 gene:ENSMGAG00000002508 transcript:ENSMGAT00000019904 gene_biotype:protein_coding transcript_biotype:protein_coding;ENSMGAP00000002135 pep:novel chromosome:UMD2:21:3107049:3111267:-1 gene:ENSMGAG00000002508 transcript:ENSMGAT00000002809 gene_biotype:protein_coding transcript_biotype:protein_coding	ENSMGAP00000019169 pep:novel chromosome:UMD2:21:3109927:3243261:-1 gene:ENSMGAG00000002508 transcript:ENSMGAT00000019904 gene_biotype:protein_coding transcript_biotype:protein_coding;ENSMGAP00000002135 pep:novel chromosome:UMD2:21:3107049:3111267:-1 gene:ENSMGAG00000002508 transcript:ENSMGAT00000002809 gene_biotype:protein_coding transcript_biotype:protein_coding	1;1	1;1	1;1	>ENSMGAP00000019169 pep:novel chromosome:UMD2:21:3109927:3243261:-1 gene:ENSMGAG00000002508 transcript:ENSMGAT00000019904 gene_biotype:protein_coding transcript_biotype:protein_coding;>ENSMGAP00000002135 pep:novel chromosome:UMD2:21:3107049:3111267:-1 gene	2	1	1	1	10.2	10.2	10.2	14.078	127	127;235	6.5	1											1							3.5508e-18	6359300	1059900				188	1030	TRUE	1054	22131;22132	11210;11211	11210
ENSMGAP00000002157 pep:novel chromosome:UMD2:Z:8703005:8725525:-1 gene:ENSMGAG00000002491 transcript:ENSMGAT00000002831 gene_biotype:protein_coding transcript_biotype:protein_coding;ENSMGAP00000002151 pep:novel chromosome:UMD2:Z:8703005:8724942:-1 gene:ENSMGAG00000002491 transcript:ENSMGAT00000002825 gene_biotype:protein_coding transcript_biotype:protein_coding	ENSMGAP00000002157 pep:novel chromosome:UMD2:Z:8703005:8725525:-1 gene:ENSMGAG00000002491 transcript:ENSMGAT00000002831 gene_biotype:protein_coding transcript_biotype:protein_coding;ENSMGAP00000002151 pep:novel chromosome:UMD2:Z:8703005:8724942:-1 gene:ENSMGAG00000002491 transcript:ENSMGAT00000002825 gene_biotype:protein_coding transcript_biotype:protein_coding	8;7	8;7	6;6	>ENSMGAP00000002157 pep:novel chromosome:UMD2:Z:8703005:8725525:-1 gene:ENSMGAG00000002491 transcript:ENSMGAT00000002831 gene_biotype:protein_coding transcript_biotype:protein_coding;>ENSMGAP00000002151 pep:novel chromosome:UMD2:Z:8703005:8724942:-1 gene:E	2	8	8	6	13.9	13.9	10.4	78.509	710	710;705	6.96	5	1	1	1	6							7	3						3.529e-104	81428000	2142800				189	205;1221;1239;1327;1819;2046;2687;2962	True;True;True;True;True;True;True;True	208;1274;1298;1398;1909;2147;2802;3086	5360;27761;27762;28528;28529;30872;30873;30874;30875;30876;30877;30878;30879;30880;30881;30882;30883;30884;41381;48058;63379;69615;69616;69617	2630;13708;13709;14066;14067;15214;15215;15216;15217;20117;23476;30340;33103;33104	2630;13708;14066;15217;20117;23476;30340;33104	262;263	137;250
ENSMGAP00000002159 pep:novel chromosome:UMD2:10:4517240:4521399:1 gene:ENSMGAG00000002559 transcript:ENSMGAT00000002833 gene_biotype:protein_coding transcript_biotype:protein_coding	ENSMGAP00000002159 pep:novel chromosome:UMD2:10:4517240:4521399:1 gene:ENSMGAG00000002559 transcript:ENSMGAT00000002833 gene_biotype:protein_coding transcript_biotype:protein_coding	5	5	5	>ENSMGAP00000002159 pep:novel chromosome:UMD2:10:4517240:4521399:1 gene:ENSMGAG00000002559 transcript:ENSMGAT00000002833 gene_biotype:protein_coding transcript_biotype:protein_coding	1	5	5	5	15.6	15.6	15.6	45.638	404	404	10										14									4.607e-27	93579000	4456100				190	302;1869;3080;4173;4285	True;True;True;True;True	307;1960;3205;4396;4569	7487;42328;42329;71915;71916;71917;71918;96122;96123;96124;96125;98841;98842;98843	3774;20591;20592;34163;45996;45997;45998;45999;47389	3774;20592;34163;45997;47389
ENSMGAP00000002210 pep:novel chromosome:UMD2:22:2050439:2183742:-1 gene:ENSMGAG00000002583 transcript:ENSMGAT00000002885 gene_biotype:protein_coding transcript_biotype:protein_coding	ENSMGAP00000002210 pep:novel chromosome:UMD2:22:2050439:2183742:-1 gene:ENSMGAG00000002583 transcript:ENSMGAT00000002885 gene_biotype:protein_coding transcript_biotype:protein_coding	1	1	1	>ENSMGAP00000002210 pep:novel chromosome:UMD2:22:2050439:2183742:-1 gene:ENSMGAG00000002583 transcript:ENSMGAT00000002885 gene_biotype:protein_coding transcript_biotype:protein_coding	1	1	1	1	2.5	2.5	2.5	48.185	433	433	9									1										3.0045e-11	0	0				191	691	TRUE	705	15546	7998	7998
ENSMGAP00000002213 pep:novel chromosome:UMD2:9:2416519:2458619:1 gene:ENSMGAG00000002595 transcript:ENSMGAT00000002888 gene_biotype:protein_coding transcript_biotype:protein_coding;ENSMGAP00000006435 pep:novel chromosome:UMD2:11:10273575:10294065:1 gene:ENSMGAG00000006387 transcript:ENSMGAT00000007188 gene_biotype:protein_coding transcript_biotype:protein_coding	ENSMGAP00000002213 pep:novel chromosome:UMD2:9:2416519:2458619:1 gene:ENSMGAG00000002595 transcript:ENSMGAT00000002888 gene_biotype:protein_coding transcript_biotype:protein_coding	10;2	10;2	8;1	>ENSMGAP00000002213 pep:novel chromosome:UMD2:9:2416519:2458619:1 gene:ENSMGAG00000002595 transcript:ENSMGAT00000002888 gene_biotype:protein_coding transcript_biotype:protein_coding	2	10	10	8	19	19	16.2	71.177	631	631;630	10.2	6											8	4			5			3.7464e-74	154180000	4282900				192	494;2238;3262;3379;3598;3708;4136;5858;5952;6195	True;True;True;True;True;True;True;True;True;True	507;2345;3393;3510;3738;3860;4345;6223;6317;6561	12316;12317;12318;12319;12320;12321;52327;76166;76167;78152;78153;82081;82082;82083;84635;84636;84637;95467;135526;136962;136963;141375;141376	6135;6136;6137;6138;6139;25497;36112;36113;36976;38787;38788;38789;40076;40077;45621;64903;65595;65596;67786;67787	6137;25497;36112;36976;38788;40076;45621;64903;65596;67786	264;265	150;170
ENSMGAP00000002217 pep:novel chromosome:UMD2:7:1707878:1712739:-1 gene:ENSMGAG00000002620 transcript:ENSMGAT00000002892 gene_biotype:protein_coding transcript_biotype:protein_coding	ENSMGAP00000002217 pep:novel chromosome:UMD2:7:1707878:1712739:-1 gene:ENSMGAG00000002620 transcript:ENSMGAT00000002892 gene_biotype:protein_coding transcript_biotype:protein_coding	3	3	3	>ENSMGAP00000002217 pep:novel chromosome:UMD2:7:1707878:1712739:-1 gene:ENSMGAG00000002620 transcript:ENSMGAT00000002892 gene_biotype:protein_coding transcript_biotype:protein_coding	1	3	3	3	16.1	16.1	16.1	21.58	192	192	14.3														6	3				6.5191e-14	23854000	2385400				193	875;2515;2999	True;True;True	892;2629;3123	18780;18781;59461;59462;59463;59464;70311;70312;70313	9496;28570;33349;33350	9496;28570;33349
ENSMGAP00000002239 pep:novel chromosome:UMD2:6:1817546:1819929:-1 gene:ENSMGAG00000002635 transcript:ENSMGAT00000002914 gene_biotype:protein_coding transcript_biotype:protein_coding;ENSMGAP00000008791 pep:novel scaffold:UMD2:GL428166.1:1431:3895:1 gene:ENSMGAG00000008562 transcript:ENSMGAT00000009595 gene_biotype:protein_coding transcript_biotype:protein_coding	ENSMGAP00000002239 pep:novel chromosome:UMD2:6:1817546:1819929:-1 gene:ENSMGAG00000002635 transcript:ENSMGAT00000002914 gene_biotype:protein_coding transcript_biotype:protein_coding	6;2	6;2	5;1	>ENSMGAP00000002239 pep:novel chromosome:UMD2:6:1817546:1819929:-1 gene:ENSMGAG00000002635 transcript:ENSMGAT00000002914 gene_biotype:protein_coding transcript_biotype:protein_coding	2	6	6	5	43.6	43.6	32	20.697	181	181;132	11.5	6	2	1								1	1		1	24	1			2.0143e-54	157540000	15754000				194	639;2476;3048;3603;3778;4094	True;True;True;True;True;True	652;2589;3173;3743;3934;4278	14593;14594;14595;14596;14597;14598;14599;14600;14601;14602;14603;14604;14605;14606;14607;58315;58316;71540;71541;71542;82125;82126;82127;82128;86140;86141;86142;86143;86144;86145;94221;94222;94223;94224;94225;94226;94227	7379;7380;7381;7382;7383;7384;7385;7386;7387;28181;33969;33970;38812;38813;38814;40815;40816;44968;44969;44970;44971;44972;44973;44974	7381;28181;33970;38812;40815;44970	266;267;268	22;110;134
ENSMGAP00000002254 pep:novel chromosome:UMD2:12:1830638:1839980:1 gene:ENSMGAG00000002642 transcript:ENSMGAT00000002929 gene_biotype:protein_coding transcript_biotype:protein_coding	ENSMGAP00000002254 pep:novel chromosome:UMD2:12:1830638:1839980:1 gene:ENSMGAG00000002642 transcript:ENSMGAT00000002929 gene_biotype:protein_coding transcript_biotype:protein_coding	1	1	1	>ENSMGAP00000002254 pep:novel chromosome:UMD2:12:1830638:1839980:1 gene:ENSMGAG00000002642 transcript:ENSMGAT00000002929 gene_biotype:protein_coding transcript_biotype:protein_coding	1	1	1	1	1.9	1.9	1.9	66.758	583	583	6						3													2.3115e-11	9991800	344540				195	6065	TRUE	6430	139222;139223;139224	66695;66696	66695
ENSMGAP00000002256 pep:novel chromosome:UMD2:2:3039014:3048939:-1 gene:ENSMGAG00000002594 transcript:ENSMGAT00000002931 gene_biotype:protein_coding transcript_biotype:protein_coding	ENSMGAP00000002256 pep:novel chromosome:UMD2:2:3039014:3048939:-1 gene:ENSMGAG00000002594 transcript:ENSMGAT00000002931 gene_biotype:protein_coding transcript_biotype:protein_coding	3	3	3	>ENSMGAP00000002256 pep:novel chromosome:UMD2:2:3039014:3048939:-1 gene:ENSMGAG00000002594 transcript:ENSMGAT00000002931 gene_biotype:protein_coding transcript_biotype:protein_coding	1	3	3	3	7.1	7.1	7.1	45.569	396	396	8.79							2	6	14		1	1							4.2524e-24	90943000	4330600				196	1913;5201;5202	True;True;True	2005;5548;5549	43941;43942;43943;43944;43945;43946;43947;43948;43949;43950;43951;43952;43953;120763;120764;120765;120766;120767;120768;120769;120770;120771;120772;120773	21489;21490;21491;21492;21493;21494;21495;21496;21497;58168;58169;58170;58171	21497;58169;58171
ENSMGAP00000002265 pep:novel chromosome:UMD2:8:6085778:6089614:-1 gene:ENSMGAG00000002659 transcript:ENSMGAT00000002940 gene_biotype:protein_coding transcript_biotype:protein_coding	ENSMGAP00000002265 pep:novel chromosome:UMD2:8:6085778:6089614:-1 gene:ENSMGAG00000002659 transcript:ENSMGAT00000002940 gene_biotype:protein_coding transcript_biotype:protein_coding	2	2	2	>ENSMGAP00000002265 pep:novel chromosome:UMD2:8:6085778:6089614:-1 gene:ENSMGAG00000002659 transcript:ENSMGAT00000002940 gene_biotype:protein_coding transcript_biotype:protein_coding	1	2	2	2	8.1	8.1	8.1	43.327	385	385	2.92	4	5	5	9	1														6.1881e-34	101690000	7821900				197	1039;1247	True;True	1064;1306	22364;22365;22366;22367;22368;22369;22370;22371;22372;22373;22374;22375;22376;22377;22378;22379;22380;22381;28623;28624;28625;28626;28627;28628	11358;11359;11360;11361;11362;11363;14096;14097	11358;14096
ENSMGAP00000018410 pep:novel chromosome:UMD2:30:2029673:2038451:-1 gene:ENSMGAG00000002570 transcript:ENSMGAT00000019807 gene_biotype:protein_coding transcript_biotype:protein_coding;ENSMGAP00000002271 pep:novel chromosome:UMD2:30:2029590:2037870:-1 gene:ENSMGAG00000002570 transcript:ENSMGAT00000002946 gene_biotype:protein_coding transcript_biotype:protein_coding	ENSMGAP00000018410 pep:novel chromosome:UMD2:30:2029673:2038451:-1 gene:ENSMGAG00000002570 transcript:ENSMGAT00000019807 gene_biotype:protein_coding transcript_biotype:protein_coding;ENSMGAP00000002271 pep:novel chromosome:UMD2:30:2029590:2037870:-1 gene:ENSMGAG00000002570 transcript:ENSMGAT00000002946 gene_biotype:protein_coding transcript_biotype:protein_coding	1;1	1;1	1;1	>ENSMGAP00000018410 pep:novel chromosome:UMD2:30:2029673:2038451:-1 gene:ENSMGAG00000002570 transcript:ENSMGAT00000019807 gene_biotype:protein_coding transcript_biotype:protein_coding;>ENSMGAP00000002271 pep:novel chromosome:UMD2:30:2029590:2037870:-1 gene	2	1	1	1	3.4	3.4	3.4	40.337	356	356;374	1	1																		1.1714e-09	0	0				198	4075	TRUE	4248	93786	44745	44745
ENSMGAP00000002285 pep:novel chromosome:UMD2:11:3887551:3899097:1 gene:ENSMGAG00000002662 transcript:ENSMGAT00000002960 gene_biotype:protein_coding transcript_biotype:protein_coding	ENSMGAP00000002285 pep:novel chromosome:UMD2:11:3887551:3899097:1 gene:ENSMGAG00000002662 transcript:ENSMGAT00000002960 gene_biotype:protein_coding transcript_biotype:protein_coding	2	2	2	>ENSMGAP00000002285 pep:novel chromosome:UMD2:11:3887551:3899097:1 gene:ENSMGAG00000002662 transcript:ENSMGAT00000002960 gene_biotype:protein_coding transcript_biotype:protein_coding	1	2	2	2	4.7	4.7	4.7	40.355	358	358	11.4										4							1		8.0264e-47	17865000	1116600				199	1565;1566	True;True	1652;1653	36273;36274;36275;36276;36277	17652;17653	17652;17653
ENSMGAP00000002303 pep:novel chromosome:UMD2:23:2141714:2162429:1 gene:ENSMGAG00000002695 transcript:ENSMGAT00000002979 gene_biotype:protein_coding transcript_biotype:protein_coding	ENSMGAP00000002303 pep:novel chromosome:UMD2:23:2141714:2162429:1 gene:ENSMGAG00000002695 transcript:ENSMGAT00000002979 gene_biotype:protein_coding transcript_biotype:protein_coding	3	3	3	>ENSMGAP00000002303 pep:novel chromosome:UMD2:23:2141714:2162429:1 gene:ENSMGAG00000002695 transcript:ENSMGAT00000002979 gene_biotype:protein_coding transcript_biotype:protein_coding	1	3	3	3	7.9	7.9	7.9	50.858	441	441	7.15	6	5	12	5	9	18	20	2	5	9	15	4	4	5					0	1089100000	43562000				200	905;4212;5105	True;True;True	925;4458;4459;5449	19592;19593;19594;19595;19596;19597;19598;19599;19600;19601;19602;19603;19604;19605;19606;19607;19608;19609;19610;19611;19612;19613;19614;19615;19616;19617;19618;19619;19620;19621;19622;19623;19624;19625;19626;19627;19628;19629;19630;19631;19632;19633;19634;19635;19636;19637;19638;19639;19640;19641;19642;19643;19644;19645;19646;19647;19648;19649;19650;19651;19652;19653;97114;97115;97116;97117;971…	9915;9916;9917;9918;9919;9920;9921;9922;9923;9924;9925;9926;9927;9928;9929;9930;9931;9932;9933;9934;9935;9936;9937;9938;9939;9940;9941;9942;9943;9944;9945;9946;9947;9948;9949;9950;9951;9952;9953;9954;9955;9956;9957;9958;9959;9960;9961;46591;46592;46593;46594;46595;46596;46597;46598;46599;46600;46601;46602;46603;46604;46605;46606;46607;46608;46609;46610;46611;46612;46613;46614;56942	9931;46592;56942
ENSMGAP00000002338 pep:novel chromosome:UMD2:2:3075467:3078273:-1 gene:ENSMGAG00000002705 transcript:ENSMGAT00000003015 gene_biotype:protein_coding transcript_biotype:protein_coding	ENSMGAP00000002338 pep:novel chromosome:UMD2:2:3075467:3078273:-1 gene:ENSMGAG00000002705 transcript:ENSMGAT00000003015 gene_biotype:protein_coding transcript_biotype:protein_coding	1	1	1	>ENSMGAP00000002338 pep:novel chromosome:UMD2:2:3075467:3078273:-1 gene:ENSMGAG00000002705 transcript:ENSMGAT00000003015 gene_biotype:protein_coding transcript_biotype:protein_coding	1	1	1	1	14.5	14.5	14.5	16.653	152	152	16																2			4.4746e-41	3816900	3816900				201	395	TRUE	403	9907;9908	4947	4947
ENSMGAP00000002353 pep:novel chromosome:UMD2:10:4496675:4509904:1 gene:ENSMGAG00000002728 transcript:ENSMGAT00000003030 gene_biotype:protein_coding transcript_biotype:protein_coding	ENSMGAP00000002353 pep:novel chromosome:UMD2:10:4496675:4509904:1 gene:ENSMGAG00000002728 transcript:ENSMGAT00000003030 gene_biotype:protein_coding transcript_biotype:protein_coding	4	4	4	>ENSMGAP00000002353 pep:novel chromosome:UMD2:10:4496675:4509904:1 gene:ENSMGAG00000002728 transcript:ENSMGAT00000003030 gene_biotype:protein_coding transcript_biotype:protein_coding	1	4	4	4	12	12	12	46.565	409	409	9.72								1	14	10	7								1.1076e-37	264720000	13933000				202	1014;2173;4516;4574	True;True;True;True	1037;2277;4843;4903	21954;50228;50229;50230;50231;50232;50233;50234;50235;50236;50237;50238;50239;50240;50241;50242;50243;50244;104444;104445;104446;104447;104448;104449;104450;104451;104452;104453;104454;104455;104456;105895	11114;24592;24593;24594;24595;24596;24597;24598;24599;24600;24601;24602;24603;50004;50005;50006;50007;50008;50658	11114;24592;50006;50658
ENSMGAP00000002354 pep:novel chromosome:UMD2:16:3262146:3273277:1 gene:ENSMGAG00000002719 transcript:ENSMGAT00000003031 gene_biotype:protein_coding transcript_biotype:protein_coding	ENSMGAP00000002354 pep:novel chromosome:UMD2:16:3262146:3273277:1 gene:ENSMGAG00000002719 transcript:ENSMGAT00000003031 gene_biotype:protein_coding transcript_biotype:protein_coding	1	1	1	>ENSMGAP00000002354 pep:novel chromosome:UMD2:16:3262146:3273277:1 gene:ENSMGAG00000002719 transcript:ENSMGAT00000003031 gene_biotype:protein_coding transcript_biotype:protein_coding	1	1	1	1	2	2	2	75.851	648	648	1	1																		8.8002e-05	1481300	44888				203	2026	TRUE	2126	47589	23261	23261
ENSMGAP00000002380 pep:novel chromosome:UMD2:29:3631564:3651227:1 gene:ENSMGAG00000002714 transcript:ENSMGAT00000003057 gene_biotype:protein_coding transcript_biotype:protein_coding	ENSMGAP00000002380 pep:novel chromosome:UMD2:29:3631564:3651227:1 gene:ENSMGAG00000002714 transcript:ENSMGAT00000003057 gene_biotype:protein_coding transcript_biotype:protein_coding	4	4	4	>ENSMGAP00000002380 pep:novel chromosome:UMD2:29:3631564:3651227:1 gene:ENSMGAG00000002714 transcript:ENSMGAT00000003057 gene_biotype:protein_coding transcript_biotype:protein_coding	1	4	4	4	6	6	6	88.504	786	786	4.67	3				11							1							5.5595e-51	30219000	737040				204	162;3063;5342;5950	True;True;True;True	165;3188;5692;6315	4793;4794;4795;4796;4797;4798;71676;71677;71678;71679;71680;71681;71682;124650;136959	2392;34037;34038;34039;34040;34041;60081;65593	2392;34039;60081;65593	269	133
ENSMGAP00000002383 pep:novel chromosome:UMD2:23:2235859:2241327:-1 gene:ENSMGAG00000002758 transcript:ENSMGAT00000003060 gene_biotype:protein_coding transcript_biotype:protein_coding	ENSMGAP00000002383 pep:novel chromosome:UMD2:23:2235859:2241327:-1 gene:ENSMGAG00000002758 transcript:ENSMGAT00000003060 gene_biotype:protein_coding transcript_biotype:protein_coding	8	8	8	>ENSMGAP00000002383 pep:novel chromosome:UMD2:23:2235859:2241327:-1 gene:ENSMGAG00000002758 transcript:ENSMGAT00000003060 gene_biotype:protein_coding transcript_biotype:protein_coding	1	8	8	8	26.5	26.5	26.5	41.346	377	377	7.81	5	6	15	5	1	4	15	59	53	7	3	3	3	3	4	1			1.1177e-207	3274900000	204680000				205	630;836;1176;1912;2154;3037;5800;5809	True;True;True;True;True;True;True;True	643;852;1224;2004;2257;3162;6165;6174	14433;14434;14435;14436;14437;14438;14439;14440;14441;14442;14443;14444;14445;14446;14447;14448;14449;14450;14451;14452;14453;14454;14455;14456;14457;14458;14459;14460;14461;14462;14463;14464;14465;14466;14467;14468;14469;14470;18417;18418;18419;18420;18421;18422;18423;18424;18425;26478;26479;26480;26481;26482;26483;26484;26485;26486;26487;26488;26489;43919;43920;43921;43922;43923;43924;43925;439…	7299;7300;7301;7302;7303;7304;7305;7306;7307;7308;7309;7310;7311;7312;9326;9327;9328;9329;9330;9331;9332;13200;13201;13202;13203;13204;21476;21477;21478;21479;21480;21481;21482;21483;21484;21485;21486;21487;21488;24318;24319;24320;24321;24322;24323;24324;33798;33799;33800;33801;33802;33803;33804;33805;33806;33807;33808;33809;33810;33811;33812;33813;64520;64521;64522;64523;64524;64525;64565;64566;…	7305;9326;13200;21483;24319;33808;64520;64573	270;271	163;211
ENSMGAP00000002399 pep:novel chromosome:UMD2:16:3403398:3405915:1 gene:ENSMGAG00000002757 transcript:ENSMGAT00000003076 gene_biotype:protein_coding transcript_biotype:protein_coding	ENSMGAP00000002399 pep:novel chromosome:UMD2:16:3403398:3405915:1 gene:ENSMGAG00000002757 transcript:ENSMGAT00000003076 gene_biotype:protein_coding transcript_biotype:protein_coding	2	2	2	>ENSMGAP00000002399 pep:novel chromosome:UMD2:16:3403398:3405915:1 gene:ENSMGAG00000002757 transcript:ENSMGAT00000003076 gene_biotype:protein_coding transcript_biotype:protein_coding	1	2	2	2	9.7	9.7	9.7	26.939	236	236	11											6								1.2135e-07	12533000	964050				206	1655;4043	True;True	1744;4209	38023;38024;38025;38026;92979;92980	18505;44307	18505;44307
ENSMGAP00000002465 pep:novel chromosome:UMD2:14:2712644:2715649:1 gene:ENSMGAG00000002789 transcript:ENSMGAT00000003144 gene_biotype:protein_coding transcript_biotype:protein_coding	ENSMGAP00000002465 pep:novel chromosome:UMD2:14:2712644:2715649:1 gene:ENSMGAG00000002789 transcript:ENSMGAT00000003144 gene_biotype:protein_coding transcript_biotype:protein_coding	15	15	15	>ENSMGAP00000002465 pep:novel chromosome:UMD2:14:2712644:2715649:1 gene:ENSMGAG00000002789 transcript:ENSMGAT00000003144 gene_biotype:protein_coding transcript_biotype:protein_coding	1	15	15	15	38	38	38	61.457	548	548	5.12	19	33	62	40	62	128	36	16	9	13	6	1							0	7100500000	295850000				207	89;199;490;692;884;1298;1718;2248;4108;4210;4391;4416;5500;5607;5850	True;True;True;True;True;True;True;True;True;True;True;True;True;True;True	90;202;503;706;901;1364;1808;2355;4300;4454;4455;4716;4741;5853;5964;6215	2880;2881;2882;2883;2884;5262;5263;5264;5265;5266;5267;5268;5269;5270;5271;5272;5273;5274;5275;5276;5277;5278;5279;5280;5281;5282;5283;5284;5285;5286;5287;5288;5289;5290;5291;5292;5293;5294;5295;5296;12280;12281;12282;12283;12284;12285;12286;12287;12288;12289;12290;12291;12292;12293;12294;12295;12296;12297;15547;15548;15549;15550;15551;15552;15553;15554;15555;15556;15557;15558;15559;15560;15561;1…	1322;1323;1324;1325;2594;2595;2596;2597;2598;2599;2600;2601;2602;2603;2604;6119;6120;6121;6122;6123;7999;8000;8001;8002;8003;8004;9565;9566;9567;9568;14656;14657;14658;14659;14660;14661;14662;14663;14664;14665;14666;14667;19021;19022;19023;19024;19025;19026;19027;19028;19029;25559;25560;25561;25562;25563;25564;25565;25566;25567;25568;25569;25570;25571;25572;25573;25574;25575;25576;25577;25578;255…	1323;2604;6121;7999;9566;14657;19022;25596;45139;46586;48944;49063;61601;62557;64847	272;273;274	225;305;387
ENSMGAP00000002468 pep:novel chromosome:UMD2:29:3582677:3592194:-1 gene:ENSMGAG00000002770 transcript:ENSMGAT00000003147 gene_biotype:protein_coding transcript_biotype:protein_coding	ENSMGAP00000002468 pep:novel chromosome:UMD2:29:3582677:3592194:-1 gene:ENSMGAG00000002770 transcript:ENSMGAT00000003147 gene_biotype:protein_coding transcript_biotype:protein_coding	1	1	1	>ENSMGAP00000002468 pep:novel chromosome:UMD2:29:3582677:3592194:-1 gene:ENSMGAG00000002770 transcript:ENSMGAT00000003147 gene_biotype:protein_coding transcript_biotype:protein_coding	1	1	1	1	2.7	2.7	2.7	53.801	483	483	1	1																		6.6527e-05	658990	28652				208	4683	TRUE	5014	108644	51992	51992	275	148
ENSMGAP00000002510 pep:novel chromosome:UMD2:30:2101963:2103348:-1 gene:ENSMGAG00000002886 transcript:ENSMGAT00000003189 gene_biotype:protein_coding transcript_biotype:protein_coding	ENSMGAP00000002510 pep:novel chromosome:UMD2:30:2101963:2103348:-1 gene:ENSMGAG00000002886 transcript:ENSMGAT00000003189 gene_biotype:protein_coding transcript_biotype:protein_coding	2	2	2	>ENSMGAP00000002510 pep:novel chromosome:UMD2:30:2101963:2103348:-1 gene:ENSMGAG00000002886 transcript:ENSMGAT00000003189 gene_biotype:protein_coding transcript_biotype:protein_coding	1	2	2	2	7.3	7.3	7.3	34.322	314	314	10.5										7	7								1.0027e-06	56144000	5614400				209	2954;3081	True;True	3078;3206	69555;69556;69557;69558;69559;69560;69561;69562;69563;69564;69565;71919;71920;71921	33077;33078;33079;33080;34164	33079;34164	276	184
ENSMGAP00000002513 pep:novel chromosome:UMD2:22:2917515:3419361:1 gene:ENSMGAG00000002759 transcript:ENSMGAT00000003192 gene_biotype:protein_coding transcript_biotype:protein_coding	ENSMGAP00000002513 pep:novel chromosome:UMD2:22:2917515:3419361:1 gene:ENSMGAG00000002759 transcript:ENSMGAT00000003192 gene_biotype:protein_coding transcript_biotype:protein_coding	1	1	1	>ENSMGAP00000002513 pep:novel chromosome:UMD2:22:2917515:3419361:1 gene:ENSMGAG00000002759 transcript:ENSMGAT00000003192 gene_biotype:protein_coding transcript_biotype:protein_coding	1	1	1	1	1.1	1.1	1.1	155.61	1381	1381	5					3														2.5758e-16	6361300	93549				210	460	TRUE	472	11634;11635;11636	5827	5827
ENSMGAP00000002528 pep:novel chromosome:UMD2:10:4691465:4834754:1 gene:ENSMGAG00000002888 transcript:ENSMGAT00000003208 gene_biotype:protein_coding transcript_biotype:protein_coding;ENSMGAP00000019210 pep:novel chromosome:UMD2:10:4829289:4834625:1 gene:ENSMGAG00000002888 transcript:ENSMGAT00000020530 gene_biotype:protein_coding transcript_biotype:protein_coding	ENSMGAP00000002528 pep:novel chromosome:UMD2:10:4691465:4834754:1 gene:ENSMGAG00000002888 transcript:ENSMGAT00000003208 gene_biotype:protein_coding transcript_biotype:protein_coding;ENSMGAP00000019210 pep:novel chromosome:UMD2:10:4829289:4834625:1 gene:ENSMGAG00000002888 transcript:ENSMGAT00000020530 gene_biotype:protein_coding transcript_biotype:protein_coding	23;21	23;21	23;21	>ENSMGAP00000002528 pep:novel chromosome:UMD2:10:4691465:4834754:1 gene:ENSMGAG00000002888 transcript:ENSMGAT00000003208 gene_biotype:protein_coding transcript_biotype:protein_coding;>ENSMGAP00000019210 pep:novel chromosome:UMD2:10:4829289:4834625:1 gene:E	2	23	23	23	56.2	56.2	56.2	47.624	420	420;461	5.74	104	133	197	174	282	272	149	87	67	58	47	50	39	23	8	1			0	193250000000	7432800000				211	156;606;665;1078;1136;1322;1476;1969;2109;2884;2946;3530;3909;3910;3949;3990;4051;4411;4526;4696;4773;5419;5628	True;True;True;True;True;True;True;True;True;True;True;True;True;True;True;True;True;True;True;True;True;True;True	158;619;678;1107;1108;1171;1172;1389;1390;1560;2064;2211;3005;3070;3662;4071;4072;4112;4153;4217;4736;4854;5027;5105;5770;5985	4707;4708;4709;4710;4711;4712;4713;4714;4715;4716;4717;4718;4719;4720;4721;4722;4723;4724;4725;4726;4727;4728;4729;4730;4731;4732;4733;4734;4735;4736;4737;4738;4739;4740;4741;13810;13811;13812;13813;13814;13815;13816;13817;13818;13819;13820;13821;13822;13823;13824;13825;13826;13827;13828;13829;13830;13831;13832;13833;13834;13835;13836;13837;13838;13839;13840;13841;13842;13843;13844;13845;13846;13…	2366;2367;2368;2369;2370;2371;6940;6941;6942;6943;6944;6945;6946;6947;6948;6949;6950;6951;6952;6953;6954;7592;7593;7594;7595;7596;7597;7598;7599;7600;7601;7602;7603;7604;7605;7606;7607;7608;11627;11628;11629;11630;11631;11632;11633;11634;11635;11636;11637;12483;12484;12485;12486;12487;12488;12489;12490;12491;12492;12493;12494;12495;12496;12497;12498;12499;12500;12501;12502;12503;12504;12505;12506…	2371;6943;7605;11632;12487;14819;16633;22060;23833;32365;33037;38215;42397;42445;42981;43427;44351;49043;50101;52175;52991;60904;62808	277;278	293;355
ENSMGAP00000002536 pep:novel chromosome:UMD2:29:4030616:4033569:-1 gene:ENSMGAG00000002908 transcript:ENSMGAT00000003216 gene_biotype:protein_coding transcript_biotype:protein_coding	ENSMGAP00000002536 pep:novel chromosome:UMD2:29:4030616:4033569:-1 gene:ENSMGAG00000002908 transcript:ENSMGAT00000003216 gene_biotype:protein_coding transcript_biotype:protein_coding	1	1	1	>ENSMGAP00000002536 pep:novel chromosome:UMD2:29:4030616:4033569:-1 gene:ENSMGAG00000002908 transcript:ENSMGAT00000003216 gene_biotype:protein_coding transcript_biotype:protein_coding	1	1	1	1	4.4	4.4	4.4	23.585	204	204	11.1	2	1														1	3	1	8.5989e-92	121480000	10123000				212	2981	TRUE	3105	70050;70051;70052;70053;70054;70055;70056;70057	33250;33251;33252	33251
ENSMGAP00000002537 pep:novel scaffold:UMD2:GL424564.1:68739:71085:1 gene:ENSMGAG00000002899 transcript:ENSMGAT00000003217 gene_biotype:protein_coding transcript_biotype:protein_coding	ENSMGAP00000002537 pep:novel scaffold:UMD2:GL424564.1:68739:71085:1 gene:ENSMGAG00000002899 transcript:ENSMGAT00000003217 gene_biotype:protein_coding transcript_biotype:protein_coding	1	1	1	>ENSMGAP00000002537 pep:novel scaffold:UMD2:GL424564.1:68739:71085:1 gene:ENSMGAG00000002899 transcript:ENSMGAT00000003217 gene_biotype:protein_coding transcript_biotype:protein_coding	1	1	1	1	3.3	3.3	3.3	41.677	359	359	1	1																		0.00067873	1265800	48684				213	725	TRUE	740	16280	8344	8344
ENSMGAP00000002558 pep:novel chromosome:UMD2:Z:10469702:10507278:-1 gene:ENSMGAG00000002926 transcript:ENSMGAT00000003238 gene_biotype:protein_coding transcript_biotype:protein_coding	ENSMGAP00000002558 pep:novel chromosome:UMD2:Z:10469702:10507278:-1 gene:ENSMGAG00000002926 transcript:ENSMGAT00000003238 gene_biotype:protein_coding transcript_biotype:protein_coding	1	1	1	>ENSMGAP00000002558 pep:novel chromosome:UMD2:Z:10469702:10507278:-1 gene:ENSMGAG00000002926 transcript:ENSMGAT00000003238 gene_biotype:protein_coding transcript_biotype:protein_coding	1	1	1	1	4.2	4.2	4.2	31.515	283	283	9									2										0.00020721	5560500	695060				214	5836	TRUE	6201	135277;135278	64781	64781	279	4
ENSMGAP00000002583 pep:novel chromosome:UMD2:20:1809753:1901587:-1 gene:ENSMGAG00000002469 transcript:ENSMGAT00000003263 gene_biotype:protein_coding transcript_biotype:protein_coding;ENSMGAP00000017622 pep:novel chromosome:UMD2:20:1809753:1901587:-1 gene:ENSMGAG00000002469 transcript:ENSMGAT00000018397 gene_biotype:protein_coding transcript_biotype:protein_coding;ENSMGAP00000019509 pep:novel chro…	ENSMGAP00000002583 pep:novel chromosome:UMD2:20:1809753:1901587:-1 gene:ENSMGAG00000002469 transcript:ENSMGAT00000003263 gene_biotype:protein_coding transcript_biotype:protein_coding;ENSMGAP00000017622 pep:novel chromosome:UMD2:20:1809753:1901587:-1 gene:ENSMGAG00000002469 transcript:ENSMGAT00000018397 gene_biotype:protein_coding transcript_biotype:protein_coding;ENSMGAP00000019509 pep:novel chro…	6;6;6	1;1;1	1;1;1	>ENSMGAP00000002583 pep:novel chromosome:UMD2:20:1809753:1901587:-1 gene:ENSMGAG00000002469 transcript:ENSMGAT00000003263 gene_biotype:protein_coding transcript_biotype:protein_coding;>ENSMGAP00000017622 pep:novel chromosome:UMD2:20:1809753:1901587:-1 gene	3	6	1	1	4.1	0.6	0.6	230.14	1986	1986;1997;2011	12												1							3.4685e-53	2051500	19918				215	59;186;2737;2960;5222;5423	True;False;False;False;False;False	59;189;2853;3084;5569;5774	1437;5090;5091;5092;5093;5094;5095;64486;64487;64488;64489;64490;64491;64492;64493;64494;64495;64496;69609;121164;126669;126670;126671	769;2526;2527;2528;2529;30829;30830;30831;33101;58335;60975	769;2529;30829;33101;58335;60975	280	90
ENSMGAP00000002636 pep:novel chromosome:UMD2:19:2515180:2518447:1 gene:ENSMGAG00000002995 transcript:ENSMGAT00000003317 gene_biotype:protein_coding transcript_biotype:protein_coding;ENSMGAP00000018132 pep:novel chromosome:UMD2:19:2515180:2518447:1 gene:ENSMGAG00000002995 transcript:ENSMGAT00000020754 gene_biotype:protein_coding transcript_biotype:protein_coding	ENSMGAP00000002636 pep:novel chromosome:UMD2:19:2515180:2518447:1 gene:ENSMGAG00000002995 transcript:ENSMGAT00000003317 gene_biotype:protein_coding transcript_biotype:protein_coding;ENSMGAP00000018132 pep:novel chromosome:UMD2:19:2515180:2518447:1 gene:ENSMGAG00000002995 transcript:ENSMGAT00000020754 gene_biotype:protein_coding transcript_biotype:protein_coding	2;2	2;2	2;2	>ENSMGAP00000002636 pep:novel chromosome:UMD2:19:2515180:2518447:1 gene:ENSMGAG00000002995 transcript:ENSMGAT00000003317 gene_biotype:protein_coding transcript_biotype:protein_coding;>ENSMGAP00000018132 pep:novel chromosome:UMD2:19:2515180:2518447:1 gene:E	2	2	2	2	21.2	21.2	21.2	13.552	118	118;134	12.2	1															3			2.2983e-07	3530800	588470				216	416;3649	True;True	425;3794	10392;83036;83037;83038	5155;39213	5155;39213	281	81
ENSMGAP00000002646 pep:novel chromosome:UMD2:29:4038689:4042931:-1 gene:ENSMGAG00000017405 transcript:ENSMGAT00000003327 gene_biotype:protein_coding transcript_biotype:protein_coding	ENSMGAP00000002646 pep:novel chromosome:UMD2:29:4038689:4042931:-1 gene:ENSMGAG00000017405 transcript:ENSMGAT00000003327 gene_biotype:protein_coding transcript_biotype:protein_coding	6	1	1	>ENSMGAP00000002646 pep:novel chromosome:UMD2:29:4038689:4042931:-1 gene:ENSMGAG00000017405 transcript:ENSMGAT00000003327 gene_biotype:protein_coding transcript_biotype:protein_coding	1	6	1	1	7.5	1.8	1.8	53.725	510	510	8.25	6	4	4	2	4	2	4	6	6	1	5	5	5	4	3	1	1		0	775960000	32332000				217	2430;2869;3141;4295;4296;6018	True;False;False;False;False;False	2542;2990;3268;4584;4585;4586;4587;6383	57196;57197;57198;57199;57200;57201;57202;57203;57204;57205;57206;57207;57208;57209;57210;57211;57212;57213;57214;57215;57216;57217;57218;57219;57220;57221;57222;57223;57224;57225;57226;57227;57228;57229;57230;57231;57232;57233;57234;57235;57236;57237;57238;57239;57240;57241;57242;57243;57244;57245;57246;57247;57248;57249;57250;57251;57252;57253;57254;57255;57256;57257;57258;67374;67375;67376;673…	27779;27780;27781;32095;32096;32097;32098;32099;32100;32101;32102;32103;32104;32105;32106;32107;32108;32109;32110;32111;32112;32113;32114;32115;32116;32117;32118;32119;32120;34579;34580;34581;34582;34583;34584;34585;34586;34587;34588;34589;34590;34591;34592;34593;34594;34595;34596;34597;34598;34599;34600;34601;34602;34603;34604;34605;34606;34607;34608;34609;34610;34611;34612;34613;34614;34615;346…	27781;32109;34607;47600;47745;66410
ENSMGAP00000002667 pep:novel chromosome:UMD2:2:3228211:3231361:1 gene:ENSMGAG00000003016 transcript:ENSMGAT00000003349 gene_biotype:protein_coding transcript_biotype:protein_coding	ENSMGAP00000002667 pep:novel chromosome:UMD2:2:3228211:3231361:1 gene:ENSMGAG00000003016 transcript:ENSMGAT00000003349 gene_biotype:protein_coding transcript_biotype:protein_coding	1	1	1	>ENSMGAP00000002667 pep:novel chromosome:UMD2:2:3228211:3231361:1 gene:ENSMGAG00000003016 transcript:ENSMGAT00000003349 gene_biotype:protein_coding transcript_biotype:protein_coding	1	1	1	1	2.9	2.9	2.9	44.817	416	416	9									5										0.00029042	12195000	487810				218	4299	TRUE	4591	99713;99714;99715;99716;99717	47906;47907	47906
ENSMGAP00000002668 pep:novel chromosome:UMD2:18:207822:213532:1 gene:ENSMGAG00000003022 transcript:ENSMGAT00000003350 gene_biotype:protein_coding transcript_biotype:protein_coding	ENSMGAP00000002668 pep:novel chromosome:UMD2:18:207822:213532:1 gene:ENSMGAG00000003022 transcript:ENSMGAT00000003350 gene_biotype:protein_coding transcript_biotype:protein_coding	2	2	2	>ENSMGAP00000002668 pep:novel chromosome:UMD2:18:207822:213532:1 gene:ENSMGAG00000003022 transcript:ENSMGAT00000003350 gene_biotype:protein_coding transcript_biotype:protein_coding	1	2	2	2	4.6	4.6	4.6	52.386	477	477	6.4						3	2												1.023e-35	18134000	1133400				219	4197;5674	True;True	4433;6033	96818;131725;131726;131727;131728	46451;63202;63203	46451;63203
ENSMGAP00000002691 pep:novel chromosome:UMD2:7:2506537:2560079:-1 gene:ENSMGAG00000002889 transcript:ENSMGAT00000003373 gene_biotype:protein_coding transcript_biotype:protein_coding;ENSMGAP00000018684 pep:novel chromosome:UMD2:7:2506537:2560079:-1 gene:ENSMGAG00000002889 transcript:ENSMGAT00000018716 gene_biotype:protein_coding transcript_biotype:protein_coding	ENSMGAP00000002691 pep:novel chromosome:UMD2:7:2506537:2560079:-1 gene:ENSMGAG00000002889 transcript:ENSMGAT00000003373 gene_biotype:protein_coding transcript_biotype:protein_coding;ENSMGAP00000018684 pep:novel chromosome:UMD2:7:2506537:2560079:-1 gene:ENSMGAG00000002889 transcript:ENSMGAT00000018716 gene_biotype:protein_coding transcript_biotype:protein_coding	29;29	29;29	29;29	>ENSMGAP00000002691 pep:novel chromosome:UMD2:7:2506537:2560079:-1 gene:ENSMGAG00000002889 transcript:ENSMGAT00000003373 gene_biotype:protein_coding transcript_biotype:protein_coding;>ENSMGAP00000018684 pep:novel chromosome:UMD2:7:2506537:2560079:-1 gene:E	2	29	29	29	11.3	11.3	11.3	338.81	3135	3135;3184	2.46	31	91	132	8	1														0	766870000	4564700				220	187;698;989;1207;1937;2285;2585;2670;2680;2684;2907;3146;3236;3329;3680;3845;3876;4220;4425;4462;4670;4986;4987;5503;5569;5635;5676;5821;5948	True;True;True;True;True;True;True;True;True;True;True;True;True;True;True;True;True;True;True;True;True;True;True;True;True;True;True;True;True	190;712;1010;1258;2030;2393;2699;2785;2795;2799;3028;3273;3365;3460;3832;4006;4037;4469;4750;4787;5000;5327;5328;5856;5925;5992;6035;6186;6313	5096;5097;5098;5099;5100;5101;5102;5103;5104;5105;5106;5107;5108;5109;15623;15624;15625;21331;21332;21333;21334;21335;27388;27389;27390;27391;27392;44518;44519;44520;44521;44522;44523;44524;44525;44526;44527;44528;44529;53369;53370;53371;53372;53373;53374;60940;60941;60942;60943;60944;60945;60946;60947;60948;63190;63191;63192;63193;63194;63195;63196;63197;63198;63199;63200;63201;63310;63311;63312…	2530;2531;2532;2533;8032;8033;8034;10780;13583;13584;13585;21774;21775;21776;25977;25978;29045;29046;29047;29048;29049;29050;29051;30243;30298;30299;30300;30301;30302;30303;30304;30328;30329;30330;30331;30332;30333;30334;30335;30336;30337;32554;32555;32556;34763;34764;34765;34766;34767;35790;35791;35792;36532;39801;39802;39803;41888;42150;42151;46630;49099;49100;49505;51940;51941;55719;55720;5572…	2532;8033;10780;13584;21774;25978;29050;30243;30303;30334;32555;34767;35792;36532;39801;41888;42150;46630;49100;49505;51941;55720;55721;61608;62335;62964;63212;64657;65584	282;283;284;285	517;561;571;612
ENSMGAP00000017216 pep:novel chromosome:UMD2:29:4146645:4157699:-1 gene:ENSMGAG00000002913 transcript:ENSMGAT00000020020 gene_biotype:protein_coding transcript_biotype:protein_coding;ENSMGAP00000002700 pep:novel chromosome:UMD2:29:4146630:4157699:-1 gene:ENSMGAG00000002913 transcript:ENSMGAT00000003382 gene_biotype:protein_coding transcript_biotype:protein_coding	ENSMGAP00000017216 pep:novel chromosome:UMD2:29:4146645:4157699:-1 gene:ENSMGAG00000002913 transcript:ENSMGAT00000020020 gene_biotype:protein_coding transcript_biotype:protein_coding;ENSMGAP00000002700 pep:novel chromosome:UMD2:29:4146630:4157699:-1 gene:ENSMGAG00000002913 transcript:ENSMGAT00000003382 gene_biotype:protein_coding transcript_biotype:protein_coding	2;2	1;1	1;1	>ENSMGAP00000017216 pep:novel chromosome:UMD2:29:4146645:4157699:-1 gene:ENSMGAG00000002913 transcript:ENSMGAT00000020020 gene_biotype:protein_coding transcript_biotype:protein_coding;>ENSMGAP00000002700 pep:novel chromosome:UMD2:29:4146630:4157699:-1 gene	2	2	1	1	3.2	1.8	1.8	63.501	623	623;702	17.3																	2	1	8.0338e-180	7436300	265580				221	2912;4120	False;True	3033;4322	68401;68402;68403;68404;68405;68406;68407;68408;68409;68410;68411;68412;68413;68414;68415;68416;68417;68418;68419;68420;68421;68422;68423;68424;68425;68426;68427;68428;68429;68430;68431;68432;68433;68434;68435;68436;68437;68438;68439;68440;68441;68442;68443;68444;68445;68446;68447;68448;68449;68450;68451;68452;68453;68454;68455;68456;68457;68458;68459;68460;68461;68462;68463;68464;68465;68466;684…	32611;32612;32613;32614;32615;32616;32617;32618;32619;32620;32621;32622;32623;32624;32625;32626;32627;32628;32629;32630;32631;32632;32633;32634;32635;32636;32637;32638;32639;32640;32641;32642;32643;32644;32645;32646;32647;32648;32649;32650;32651;32652;32653;32654;32655;32656;32657;32658;32659;32660;32661;32662;32663;32664;32665;32666;32667;32668;32669;32670;32671;32672;32673;32674;32675;32676;326…	32619;45294
ENSMGAP00000002712 pep:novel chromosome:UMD2:26:4926714:4975659:-1 gene:ENSMGAG00000003046 transcript:ENSMGAT00000003394 gene_biotype:protein_coding transcript_biotype:protein_coding	ENSMGAP00000002712 pep:novel chromosome:UMD2:26:4926714:4975659:-1 gene:ENSMGAG00000003046 transcript:ENSMGAT00000003394 gene_biotype:protein_coding transcript_biotype:protein_coding	1	1	1	>ENSMGAP00000002712 pep:novel chromosome:UMD2:26:4926714:4975659:-1 gene:ENSMGAG00000003046 transcript:ENSMGAT00000003394 gene_biotype:protein_coding transcript_biotype:protein_coding	1	1	1	1	2.7	2.7	2.7	45.498	411	411	7							1												0.0049599	1817500	90877				222	6100	TRUE	6465	140061	67065	67065	286	198
ENSMGAP00000002751 pep:novel chromosome:UMD2:5:5630750:5634350:-1 gene:ENSMGAG00000003062 transcript:ENSMGAT00000003436 gene_biotype:protein_coding transcript_biotype:protein_coding	ENSMGAP00000002751 pep:novel chromosome:UMD2:5:5630750:5634350:-1 gene:ENSMGAG00000003062 transcript:ENSMGAT00000003436 gene_biotype:protein_coding transcript_biotype:protein_coding	4	4	4	>ENSMGAP00000002751 pep:novel chromosome:UMD2:5:5630750:5634350:-1 gene:ENSMGAG00000003062 transcript:ENSMGAT00000003436 gene_biotype:protein_coding transcript_biotype:protein_coding	1	4	4	4	21.6	21.6	21.6	24.891	227	227	13.5												1	17	17					3.4588e-103	166450000	11097000				223	257;1054;5073;5463	True;True;True;True	260;1082;5415;5816	6237;6238;6239;6240;6241;6242;6243;22608;22609;22610;22611;22612;22613;22614;116935;116936;116937;116938;116939;116940;116941;116942;116943;116944;116945;127376;127377;127378;127379;127380;127381;127382;127383;127384;127385	3004;3005;3006;3007;3008;3009;11480;56412;56413;56414;61332;61333;61334;61335;61336;61337	3006;11480;56414;61332
ENSMGAP00000002758 pep:novel chromosome:UMD2:19:2654337:2697211:-1 gene:ENSMGAG00000003049 transcript:ENSMGAT00000003443 gene_biotype:protein_coding transcript_biotype:protein_coding;ENSMGAP00000018607 pep:novel chromosome:UMD2:19:2654340:2693480:-1 gene:ENSMGAG00000003049 transcript:ENSMGAT00000019065 gene_biotype:protein_coding transcript_biotype:protein_coding;ENSMGAP00000018184 pep:novel chro…	ENSMGAP00000002758 pep:novel chromosome:UMD2:19:2654337:2697211:-1 gene:ENSMGAG00000003049 transcript:ENSMGAT00000003443 gene_biotype:protein_coding transcript_biotype:protein_coding;ENSMGAP00000018607 pep:novel chromosome:UMD2:19:2654340:2693480:-1 gene:ENSMGAG00000003049 transcript:ENSMGAT00000019065 gene_biotype:protein_coding transcript_biotype:protein_coding;ENSMGAP00000018184 pep:novel chro…	32;30;16;4	2;0;0;0	2;0;0;0	>ENSMGAP00000002758 pep:novel chromosome:UMD2:19:2654337:2697211:-1 gene:ENSMGAG00000003049 transcript:ENSMGAT00000003443 gene_biotype:protein_coding transcript_biotype:protein_coding;>ENSMGAP00000018607 pep:novel chromosome:UMD2:19:2654340:2693480:-1 gene	4	32	2	2	28.6	2	2	164.54	1491	1491;1167;579;259	2.94	2	4	8	1	1		1												0	155770000	1997100				224	362;430;654;670;792;900;982;1155;1191;1280;1390;1729;1736;1791;1843;2608;2803;2940;2983;3112;3450;3720;3957;3967;4022;4502;4524;5097;5359;5395;5745;5757	False;False;False;False;False;False;False;False;False;False;False;False;False;False;False;False;False;False;True;False;False;False;True;False;False;False;False;False;False;False;False;False	368;439;667;683;807;920;1003;1200;1240;1342;1472;1819;1826;1881;1933;2723;2921;3064;3107;3239;3581;3873;4120;4130;4186;4828;4852;5441;5710;5746;6106;6118	8927;8928;8929;8930;10816;10817;10818;10819;10820;10821;10822;10823;10824;10825;10826;10827;10828;10829;10830;10831;10832;10833;10834;14681;14682;14683;15171;15172;15173;15174;15175;15176;15177;15178;15179;17700;17701;17702;17703;17704;17705;17706;17707;17708;17709;17710;17711;17712;19557;19558;19559;19560;19561;19562;19563;19564;19565;19566;19567;19568;19569;19570;19571;19572;19573;19574;19575;1…	4484;4485;4486;4487;5353;5354;5355;5356;5357;5358;5359;5360;5361;5362;7435;7747;7748;7749;7750;9006;9007;9008;9009;9010;9011;9012;9013;9899;9900;9901;9902;9903;9904;9905;9906;10735;10736;12987;12988;12989;13337;13338;13339;13340;13341;13342;13343;13344;14380;14381;14382;14383;14384;14385;14386;14387;14388;15816;19080;19081;19082;19083;19084;19085;19086;19087;19088;19089;19112;19113;19114;19115;19…	4486;5353;7435;7747;9009;9904;10735;12988;13341;14384;15816;19086;19119;19901;20259;29536;31529;32962;33268;34374;37547;40179;43196;43281;44040;49884;50094;56786;60202;60490;63940;64005	287;288	1404;1474
ENSMGAP00000002760 pep:novel chromosome:UMD2:29:4076568:4081119:-1 gene:ENSMGAG00000003084 transcript:ENSMGAT00000003445 gene_biotype:protein_coding transcript_biotype:protein_coding	ENSMGAP00000002760 pep:novel chromosome:UMD2:29:4076568:4081119:-1 gene:ENSMGAG00000003084 transcript:ENSMGAT00000003445 gene_biotype:protein_coding transcript_biotype:protein_coding	9	4	3	>ENSMGAP00000002760 pep:novel chromosome:UMD2:29:4076568:4081119:-1 gene:ENSMGAG00000003084 transcript:ENSMGAT00000003445 gene_biotype:protein_coding transcript_biotype:protein_coding	1	9	4	3	20.9	10	8.1	45.691	421	421	12.1								4	9	16	6	5	2	5	4	3	4	5	0	240400000	8903700				225	260;1321;2912;3005;5108;5151;5172;5228;5841	True;True;False;False;False;False;True;False;True	263;1388;3033;3129;5452;5495;5517;5575;6206	6353;6354;6355;6356;6357;6358;6359;6360;6361;6362;6363;6364;6365;6366;6367;6368;6369;6370;6371;6372;6373;6374;6375;6376;6377;6378;30361;30362;30363;30364;30365;30366;30367;68401;68402;68403;68404;68405;68406;68407;68408;68409;68410;68411;68412;68413;68414;68415;68416;68417;68418;68419;68420;68421;68422;68423;68424;68425;68426;68427;68428;68429;68430;68431;68432;68433;68434;68435;68436;68437;68438…	3082;3083;14812;14813;14814;14815;14816;32611;32612;32613;32614;32615;32616;32617;32618;32619;32620;32621;32622;32623;32624;32625;32626;32627;32628;32629;32630;32631;32632;32633;32634;32635;32636;32637;32638;32639;32640;32641;32642;32643;32644;32645;32646;32647;32648;32649;32650;32651;32652;32653;32654;32655;32656;32657;32658;32659;32660;32661;32662;32663;32664;32665;32666;32667;32668;32669;32670…	3082;14813;32619;33492;56988;57509;57682;58452;64797	59;289	96;328
ENSMGAP00000002763 pep:novel chromosome:UMD2:19:2654340:2693480:-1 gene:ENSMGAG00000003049 transcript:ENSMGAT00000003448 gene_biotype:protein_coding transcript_biotype:protein_coding	ENSMGAP00000002763 pep:novel chromosome:UMD2:19:2654340:2693480:-1 gene:ENSMGAG00000003049 transcript:ENSMGAT00000003448 gene_biotype:protein_coding transcript_biotype:protein_coding	34	34	4	>ENSMGAP00000002763 pep:novel chromosome:UMD2:19:2654340:2693480:-1 gene:ENSMGAG00000003049 transcript:ENSMGAT00000003448 gene_biotype:protein_coding transcript_biotype:protein_coding	1	34	34	4	35.1	35.1	3.6	140.06	1261	1261	2.56	73	141	197	59	8	1													0	5140100000	85668000				226	362;430;654;670;792;900;982;1126;1155;1191;1280;1390;1729;1736;1791;1843;2608;2803;2940;3112;3450;3720;3967;4022;4397;4475;4502;4524;4760;5097;5359;5395;5745;5757	True;True;True;True;True;True;True;True;True;True;True;True;True;True;True;True;True;True;True;True;True;True;True;True;True;True;True;True;True;True;True;True;True;True	368;439;667;683;807;920;1003;1160;1200;1240;1342;1472;1819;1826;1881;1933;2723;2921;3064;3239;3581;3873;4130;4186;4722;4800;4828;4852;5092;5441;5710;5746;6106;6118	8927;8928;8929;8930;10816;10817;10818;10819;10820;10821;10822;10823;10824;10825;10826;10827;10828;10829;10830;10831;10832;10833;10834;14681;14682;14683;15171;15172;15173;15174;15175;15176;15177;15178;15179;17700;17701;17702;17703;17704;17705;17706;17707;17708;17709;17710;17711;17712;19557;19558;19559;19560;19561;19562;19563;19564;19565;19566;19567;19568;19569;19570;19571;19572;19573;19574;19575;1…	4484;4485;4486;4487;5353;5354;5355;5356;5357;5358;5359;5360;5361;5362;7435;7747;7748;7749;7750;9006;9007;9008;9009;9010;9011;9012;9013;9899;9900;9901;9902;9903;9904;9905;9906;10735;10736;11964;11965;11966;11967;11968;11969;11970;12987;12988;12989;13337;13338;13339;13340;13341;13342;13343;13344;14380;14381;14382;14383;14384;14385;14386;14387;14388;15816;19080;19081;19082;19083;19084;19085;19086;19…	4486;5353;7435;7747;9009;9904;10735;11968;12988;13341;14384;15816;19086;19119;19901;20259;29536;31529;32962;34374;37547;40179;43281;44040;48974;49644;49884;50094;52719;56786;60202;60490;63940;64005	287;288	1174;1244
ENSMGAP00000018202 pep:novel chromosome:UMD2:9:3111160:3229050:-1 gene:ENSMGAG00000003117 transcript:ENSMGAT00000018894 gene_biotype:protein_coding transcript_biotype:protein_coding;ENSMGAP00000002779 pep:novel chromosome:UMD2:9:3110875:3229050:-1 gene:ENSMGAG00000003117 transcript:ENSMGAT00000003465 gene_biotype:protein_coding transcript_biotype:protein_coding;ENSMGAP00000019667 pep:novel chromo…	ENSMGAP00000018202 pep:novel chromosome:UMD2:9:3111160:3229050:-1 gene:ENSMGAG00000003117 transcript:ENSMGAT00000018894 gene_biotype:protein_coding transcript_biotype:protein_coding;ENSMGAP00000002779 pep:novel chromosome:UMD2:9:3110875:3229050:-1 gene:ENSMGAG00000003117 transcript:ENSMGAT00000003465 gene_biotype:protein_coding transcript_biotype:protein_coding;ENSMGAP00000019667 pep:novel chromo…	1;1;1	1;1;1	1;1;1	>ENSMGAP00000018202 pep:novel chromosome:UMD2:9:3111160:3229050:-1 gene:ENSMGAG00000003117 transcript:ENSMGAT00000018894 gene_biotype:protein_coding transcript_biotype:protein_coding;>ENSMGAP00000002779 pep:novel chromosome:UMD2:9:3110875:3229050:-1 gene:E	3	1	1	1	2.8	2.8	2.8	45.685	390	390;400;443	9								1	2	1									0.00045127	8369800	418490				227	3538	TRUE	3672	81261;81262;81263;81264	38367;38368	38367	290	270
ENSMGAP00000002805 pep:novel chromosome:UMD2:11:4133497:4144093:-1 gene:ENSMGAG00000003078 transcript:ENSMGAT00000003492 gene_biotype:protein_coding transcript_biotype:protein_coding;ENSMGAP00000002725 pep:novel chromosome:UMD2:11:4127724:4142770:-1 gene:ENSMGAG00000003078 transcript:ENSMGAT00000003408 gene_biotype:protein_coding transcript_biotype:protein_coding;REV__ENSMGAP00000002805 pep:novel…	ENSMGAP00000002805 pep:novel chromosome:UMD2:11:4133497:4144093:-1 gene:ENSMGAG00000003078 transcript:ENSMGAT00000003492 gene_biotype:protein_coding transcript_biotype:protein_coding;ENSMGAP00000002725 pep:novel chromosome:UMD2:11:4127724:4142770:-1 gene:ENSMGAG00000003078 transcript:ENSMGAT00000003408 gene_biotype:protein_coding transcript_biotype:protein_coding	71;65;1;1	71;65;1;1	71;65;1;1	>ENSMGAP00000002805 pep:novel chromosome:UMD2:11:4133497:4144093:-1 gene:ENSMGAG00000003078 transcript:ENSMGAT00000003492 gene_biotype:protein_coding transcript_biotype:protein_coding;>ENSMGAP00000002725 pep:novel chromosome:UMD2:11:4127724:4142770:-1 gene	4	71	71	71	83.1	83.1	83.1	77.777	705	705;983;705;983	6.6	226	238	344	278	285	712	320	192	192	174	140	99	83	66	67	38	42	20	0	440700000000	9793300000				228	99;206;334;342;378;379;439;541;561;658;678;706;801;802;818;819;828;881;893;1049;1050;1097;1458;1459;1475;1545;1546;1659;1706;1711;2006;2011;2208;2209;2228;2229;2500;2566;2567;2584;2644;2645;2727;2728;2763;2764;2765;2931;3688;3689;3780;3993;4147;4255;4350;4412;4431;4611;4686;4687;5057;5231;5678;5679;5887;5888;5929;5930;5985;6032;6222	True;True;True;True;True;True;True;True;True;True;True;True;True;True;True;True;True;True;True;True;True;True;True;True;True;True;True;True;True;True;True;True;True;True;True;True;True;True;True;True;True;True;True;True;True;True;True;True;True;True;True;True;True;True;True;True;True;True;True;True;True;True;True;True;True;True;True;True;True;True;True	100;209;340;348;385;386;450;554;574;671;692;720;816;817;833;834;835;844;898;912;1076;1077;1078;1129;1542;1543;1559;1630;1631;1632;1633;1748;1796;1801;2105;2110;2314;2315;2335;2336;2614;2680;2681;2698;2759;2760;2843;2844;2880;2881;2882;3053;3840;3841;3936;4156;4359;4522;4673;4737;4756;4940;4941;5017;5018;5399;5578;6037;6038;6252;6253;6294;6295;6350;6397;6589	3160;3161;3162;3163;3164;3165;3166;3167;3168;3169;3170;3171;3172;3173;3174;3175;3176;3177;3178;3179;3180;3181;3182;3183;3184;3185;3186;3187;3188;3189;3190;3191;3192;3193;3194;3195;3196;3197;3198;3199;3200;3201;3202;3203;3204;3205;3206;3207;3208;3209;5361;5362;5363;5364;5365;5366;5367;5368;5369;5370;5371;5372;5373;5374;5375;5376;5377;5378;5379;5380;5381;5382;5383;5384;5385;5386;5387;5388;5389;5390…	1491;1492;1493;1494;1495;1496;1497;1498;1499;1500;1501;1502;1503;1504;1505;1506;1507;1508;1509;1510;1511;1512;1513;1514;1515;1516;1517;1518;1519;1520;1521;2631;2632;2633;2634;2635;2636;2637;2638;2639;2640;2641;2642;2643;2644;2645;2646;2647;2648;2649;2650;2651;2652;2653;2654;2655;2656;2657;2658;2659;2660;2661;2662;2663;2664;2665;2666;2667;4153;4154;4155;4184;4654;4655;4656;4657;4658;4659;4660;4661…	1511;2654;4153;4184;4675;4678;5524;6495;6589;7462;7784;8062;9078;9080;9188;9267;9300;9536;9868;11407;11435;11818;16436;16552;16617;17475;17528;18564;18894;18964;22872;22963;25100;25157;25392;25401;28487;28836;28846;29044;30011;30064;30752;30759;31069;31177;31317;32839;39884;39891;40819;43463;45875;46869;48641;49052;49169;51086;52013;52149;56262;58514;63216;63217;65034;65081;65357;65397;65820;6647…	291;292;293;294;295;296;297;298	325;333;404;430;582;598;645;646
ENSMGAP00000002809 pep:novel chromosome:UMD2:26:5409611:5411018:-1 gene:ENSMGAG00000003136 transcript:ENSMGAT00000003496 gene_biotype:protein_coding transcript_biotype:protein_coding	ENSMGAP00000002809 pep:novel chromosome:UMD2:26:5409611:5411018:-1 gene:ENSMGAG00000003136 transcript:ENSMGAT00000003496 gene_biotype:protein_coding transcript_biotype:protein_coding	14	14	14	>ENSMGAP00000002809 pep:novel chromosome:UMD2:26:5409611:5411018:-1 gene:ENSMGAG00000003136 transcript:ENSMGAT00000003496 gene_biotype:protein_coding transcript_biotype:protein_coding	1	14	14	14	46.2	46.2	46.2	40.966	366	366	11											68	3							0	555340000	25243000				229	265;1269;1275;1315;1871;2899;2902;2964;3323;3340;3381;4202;4256;6039	True;True;True;True;True;True;True;True;True;True;True;True;True;True	268;1331;1337;1381;1962;3020;3023;3088;3454;3471;3512;4440;4441;4523;4524;6404	6598;6599;6600;6601;6602;29135;29136;29137;29138;29139;29204;29205;29206;29207;29208;30240;30241;30242;30243;30244;30245;42335;42336;42337;68234;68235;68236;68263;68264;68265;68266;68267;68268;69694;69695;69696;77151;77152;77153;77154;77155;77156;77157;77340;77341;77342;78160;78161;78162;78163;78164;78165;96916;96917;96918;96919;96920;96921;97735;97736;97737;97738;97739;97740;97741;97742;97743;97…	3274;3275;3276;3277;14347;14369;14370;14371;14372;14373;14756;14757;14758;14759;14760;14761;20595;20596;20597;32530;32531;32532;32542;32543;32544;32545;33110;33111;36502;36503;36504;36505;36582;36583;36584;36978;36979;46505;46506;46871;46872;46873;46874;46875;46876;66572;66573	3275;14347;14373;14757;20595;32530;32543;33111;36502;36582;36979;46506;46872;66572	299;300	242;244
ENSMGAP00000002825 pep:novel chromosome:UMD2:5:6581426:6584323:-1 gene:ENSMGAG00000003140 transcript:ENSMGAT00000003512 gene_biotype:protein_coding transcript_biotype:protein_coding	ENSMGAP00000002825 pep:novel chromosome:UMD2:5:6581426:6584323:-1 gene:ENSMGAG00000003140 transcript:ENSMGAT00000003512 gene_biotype:protein_coding transcript_biotype:protein_coding	4	4	4	>ENSMGAP00000002825 pep:novel chromosome:UMD2:5:6581426:6584323:-1 gene:ENSMGAG00000003140 transcript:ENSMGAT00000003512 gene_biotype:protein_coding transcript_biotype:protein_coding	1	4	4	4	13.8	13.8	13.8	46.171	421	421	7.2			2	1	10					12									3.5315e-97	145730000	6939500				230	4424;4478;4765;5606	True;True;True;True	4749;4803;5097;5963	102597;102598;102599;102600;102601;102602;102603;102604;103695;103696;103697;103698;103699;103700;103701;103702;103703;103704;103705;103706;103707;103708;103709;110043;130196	49092;49093;49094;49095;49096;49097;49098;49653;49654;49655;49656;49657;49658;49659;49660;49661;49662;52740;62549	49092;49656;52740;62549
ENSMGAP00000002830 pep:novel chromosome:UMD2:26:5412976:5414472:-1 gene:ENSMGAG00000003169 transcript:ENSMGAT00000003517 gene_biotype:protein_coding transcript_biotype:protein_coding	ENSMGAP00000002830 pep:novel chromosome:UMD2:26:5412976:5414472:-1 gene:ENSMGAG00000003169 transcript:ENSMGAT00000003517 gene_biotype:protein_coding transcript_biotype:protein_coding	15	15	15	>ENSMGAP00000002830 pep:novel chromosome:UMD2:26:5412976:5414472:-1 gene:ENSMGAG00000003169 transcript:ENSMGAT00000003517 gene_biotype:protein_coding transcript_biotype:protein_coding	1	15	15	15	56.4	56.4	56.4	30.612	264	264	13.2								1	2	1	9	21	62	83	4	2			4.7649e-187	2867500000	159300000				231	112;400;624;841;1802;1824;2572;2876;3435;3436;3437;3658;3796;5820;5931	True;True;True;True;True;True;True;True;True;True;True;True;True;True;True	113;409;637;858;1892;1914;2686;2997;3566;3567;3568;3808;3952;6185;6296	3500;3501;3502;3503;3504;3505;9943;9944;9945;9946;9947;14409;14410;14411;14412;14413;14414;14415;14416;14417;14418;14419;14420;18481;41106;41107;41108;41109;41110;41433;41434;41435;41436;41437;41438;41439;41440;41441;41442;41443;41444;41445;41446;41447;41448;60719;60720;60721;60722;60723;60724;60725;60726;60727;60728;60729;60730;60731;60732;60733;60734;60735;60736;60737;60738;60739;60740;60741;60…	1651;4958;7284;7285;7286;7287;7288;7289;7290;9365;19981;20131;20132;20133;20134;20135;20136;28964;28965;28966;28967;28968;28969;28970;28971;28972;28973;32180;32181;32182;32183;32184;32185;32186;32187;32188;32189;37404;37405;37406;37407;37408;37409;37410;37411;39634;39635;39636;41411;41412;41413;41414;41415;41416;41417;41418;41419;64652;64653;64654;64655;64656;65403;65404;65405;65406	1651;4958;7284;9365;19981;20132;28965;32186;37404;37405;37410;39636;41413;64655;65405	301;302	37;230
ENSMGAP00000002855 pep:novel scaffold:UMD2:GL424582.1:17:3289:1 gene:ENSMGAG00000003191 transcript:ENSMGAT00000003543 gene_biotype:protein_coding transcript_biotype:protein_coding;ENSMGAP00000001451 pep:novel chromosome:UMD2:7:570964:587868:-1 gene:ENSMGAG00000001883 transcript:ENSMGAT00000002111 gene_biotype:protein_coding transcript_biotype:protein_coding	ENSMGAP00000002855 pep:novel scaffold:UMD2:GL424582.1:17:3289:1 gene:ENSMGAG00000003191 transcript:ENSMGAT00000003543 gene_biotype:protein_coding transcript_biotype:protein_coding;ENSMGAP00000001451 pep:novel chromosome:UMD2:7:570964:587868:-1 gene:ENSMGAG00000001883 transcript:ENSMGAT00000002111 gene_biotype:protein_coding transcript_biotype:protein_coding	2;1	2;1	2;1	>ENSMGAP00000002855 pep:novel scaffold:UMD2:GL424582.1:17:3289:1 gene:ENSMGAG00000003191 transcript:ENSMGAT00000003543 gene_biotype:protein_coding transcript_biotype:protein_coding;>ENSMGAP00000001451 pep:novel chromosome:UMD2:7:570964:587868:-1 gene:ENSMG	2	2	2	2	13.3	13.3	13.3	19.202	181	181;362	10.2	1									2	2	3	1						3.0158e-08	66313000	6028500				232	2446;2511	True;True	2558;2625	57550;59435;59436;59437;59438;59439;59440;59441;59442	27929;28561	27929;28561
ENSMGAP00000002860 pep:novel chromosome:UMD2:9:3311830:3347223:-1 gene:ENSMGAG00000003133 transcript:ENSMGAT00000003548 gene_biotype:protein_coding transcript_biotype:protein_coding;ENSMGAP00000015809 pep:novel chromosome:UMD2:1:152788608:152789201:1 gene:ENSMGAG00000014918 transcript:ENSMGAT00000016771 gene_biotype:protein_coding transcript_biotype:protein_coding	ENSMGAP00000002860 pep:novel chromosome:UMD2:9:3311830:3347223:-1 gene:ENSMGAG00000003133 transcript:ENSMGAT00000003548 gene_biotype:protein_coding transcript_biotype:protein_coding	18;1	18;1	18;1	>ENSMGAP00000002860 pep:novel chromosome:UMD2:9:3311830:3347223:-1 gene:ENSMGAG00000003133 transcript:ENSMGAT00000003548 gene_biotype:protein_coding transcript_biotype:protein_coding	2	18	18	18	41.2	41.2	41.2	57.093	505	505;149	8.8	17	15	21	26	24	15	12	4	12	7	94	63	26	14	6				0	13220000000	550830000				233	794;1413;1641;1862;2578;2750;2755;2988;3489;3525;3691;4641;5013;5374;5479;5713;6190;6191	True;True;True;True;True;True;True;True;True;True;True;True;True;True;True;True;True;True	809;1495;1729;1953;2692;2866;2871;3112;3620;3657;3843;4971;5354;5725;5832;6073;6556;6557	17725;17726;17727;17728;17729;17730;32691;32692;32693;32694;32695;32696;32697;32698;32699;37841;37842;37843;37844;37845;37846;37847;37848;37849;37850;37851;37852;37853;42188;42189;42190;42191;42192;42193;42194;42195;42196;60798;60799;60800;60801;60802;60803;64732;64733;64734;64735;64736;64737;64738;64739;64829;64830;64831;64832;64833;64834;64835;64836;64837;64838;64839;64840;64841;64842;64843;648…	9019;9020;9021;15959;15960;15961;15962;15963;15964;18403;18404;18405;18406;20510;20511;20512;28990;28991;28992;28993;28994;30947;30980;30981;30982;30983;30984;30985;30986;30987;30988;33288;33289;33290;33291;33292;33293;33294;33295;33296;33297;33298;33299;37765;37766;37767;37768;38181;38182;38183;38184;38185;38186;38187;38188;38189;38190;38191;39893;39894;39895;39896;39897;39898;39899;39900;39901;…	9019;15960;18403;20512;28992;30947;30986;33293;37766;38185;39894;51410;55902;60304;61419;63624;67764;67769	303;304;305;306;307;308;309;310;311	18;44;70;80;221;259;271;273;278
ENSMGAP00000002869 pep:novel chromosome:UMD2:23:2543755:2557878:1 gene:ENSMGAG00000003189 transcript:ENSMGAT00000003557 gene_biotype:protein_coding transcript_biotype:protein_coding	ENSMGAP00000002869 pep:novel chromosome:UMD2:23:2543755:2557878:1 gene:ENSMGAG00000003189 transcript:ENSMGAT00000003557 gene_biotype:protein_coding transcript_biotype:protein_coding	3	3	3	>ENSMGAP00000002869 pep:novel chromosome:UMD2:23:2543755:2557878:1 gene:ENSMGAG00000003189 transcript:ENSMGAT00000003557 gene_biotype:protein_coding transcript_biotype:protein_coding	1	3	3	3	10.9	10.9	10.9	35.407	320	320	10.3										16	7								1.012e-50	139680000	9312300				234	2016;5163;5611	True;True;True	2115;5508;5968	47248;47249;47250;47251;47252;47253;47254;47255;119747;119748;119749;119750;119751;119752;119753;119754;130266;130267;130268;130269;130270;130271;130272	23049;23050;57630;57631;57632;57633;62589;62590	23049;57630;62589
ENSMGAP00000002892 pep:novel chromosome:UMD2:11:4218982:4223206:-1 gene:ENSMGAG00000003201 transcript:ENSMGAT00000003582 gene_biotype:protein_coding transcript_biotype:protein_coding	ENSMGAP00000002892 pep:novel chromosome:UMD2:11:4218982:4223206:-1 gene:ENSMGAG00000003201 transcript:ENSMGAT00000003582 gene_biotype:protein_coding transcript_biotype:protein_coding	1	1	1	>ENSMGAP00000002892 pep:novel chromosome:UMD2:11:4218982:4223206:-1 gene:ENSMGAG00000003201 transcript:ENSMGAT00000003582 gene_biotype:protein_coding transcript_biotype:protein_coding	1	1	1	1	6.4	6.4	6.4	27.902	251	251	12.1											3	5	4						2.3377e-06	40067000	5723900				235	6059	TRUE	6424	139167;139168;139169;139170;139171;139172;139173;139174;139175;139176;139177;139178	66678	66678
ENSMGAP00000002904 pep:novel chromosome:UMD2:23:2598155:2612192:1 gene:ENSMGAG00000003216 transcript:ENSMGAT00000003594 gene_biotype:protein_coding transcript_biotype:protein_coding	ENSMGAP00000002904 pep:novel chromosome:UMD2:23:2598155:2612192:1 gene:ENSMGAG00000003216 transcript:ENSMGAT00000003594 gene_biotype:protein_coding transcript_biotype:protein_coding	14	14	14	>ENSMGAP00000002904 pep:novel chromosome:UMD2:23:2598155:2612192:1 gene:ENSMGAG00000003216 transcript:ENSMGAT00000003594 gene_biotype:protein_coding transcript_biotype:protein_coding	1	14	14	14	33.9	33.9	33.9	42.712	363	363	6.85	19	26	36	35	32	20	14	21	73	86	11	4	4	1					0	6445800000	402860000				236	448;1092;1235;1236;2300;2301;3245;3565;3838;3839;4233;4960;4961;6165	True;True;True;True;True;True;True;True;True;True;True;True;True;True	460;1123;1124;1293;1294;1295;2408;2409;3375;3376;3701;3702;3999;4000;4487;4488;5300;5301;6531	11306;11307;11308;11309;11310;11311;11312;11313;11314;11315;11316;11317;11318;11319;11320;11321;11322;11323;11324;11325;11326;11327;11328;11329;11330;11331;11332;11333;23342;23343;23344;23345;23346;23347;23348;23349;23350;23351;23352;23353;23354;23355;23356;23357;23358;23359;23360;23361;23362;23363;23364;23365;23366;23367;23368;23369;23370;23371;23372;23373;23374;23375;23376;23377;23378;23379;233…	5698;5699;5700;5701;5702;5703;5704;5705;5706;5707;5708;5709;5710;5711;11770;11771;11772;11773;11774;11775;11776;11777;11778;11779;11780;11781;11782;11783;11784;11785;11786;11787;11788;11789;11790;11791;11792;11793;14056;14057;14058;14059;14060;14061;14062;26095;26096;26097;26098;26099;26100;26101;26102;26103;26104;35836;35837;38541;38542;38543;38544;41858;41859;41860;41861;41862;41863;41864;41865…	5711;11771;14058;14062;26096;26098;35837;38542;41861;41866;46698;55288;55319;67600	312;313;314;315;316;317	68;70;88;105;145;323
ENSMGAP00000002906 pep:novel chromosome:UMD2:14:2475511:2486732:-1 gene:ENSMGAG00000003230 transcript:ENSMGAT00000003596 gene_biotype:protein_coding transcript_biotype:protein_coding;ENSMGAP00000019766 pep:novel chromosome:UMD2:14:2475354:2477724:-1 gene:ENSMGAG00000003230 transcript:ENSMGAT00000020413 gene_biotype:protein_coding transcript_biotype:protein_coding;REV__ENSMGAP00000019766 pep:novel…	ENSMGAP00000002906 pep:novel chromosome:UMD2:14:2475511:2486732:-1 gene:ENSMGAG00000003230 transcript:ENSMGAT00000003596 gene_biotype:protein_coding transcript_biotype:protein_coding;ENSMGAP00000019766 pep:novel chromosome:UMD2:14:2475354:2477724:-1 gene:ENSMGAG00000003230 transcript:ENSMGAT00000020413 gene_biotype:protein_coding transcript_biotype:protein_coding	21;17;2;2	21;17;2;2	21;17;2;2	>ENSMGAP00000002906 pep:novel chromosome:UMD2:14:2475511:2486732:-1 gene:ENSMGAG00000003230 transcript:ENSMGAT00000003596 gene_biotype:protein_coding transcript_biotype:protein_coding;>ENSMGAP00000019766 pep:novel chromosome:UMD2:14:2475354:2477724:-1 gene	4	21	21	21	29.8	29.8	29.8	95.605	877	877;756;756;877	7.64	20	19	44	55	50	14	12	9	20	60	78	23	6	7	15	7	3		0	6627100000	157790000				237	996;1287;1317;1775;2106;2144;2536;2778;2850;2889;2986;3013;3044;3077;3493;4277;4521;4563;5383;5730;5819	True;True;True;True;True;True;True;True;True;True;True;True;True;True;True;True;True;True;True;True;True	1017;1349;1383;1384;1865;2208;2247;2650;2895;2971;3010;3110;3137;3169;3202;3624;4558;4848;4849;4892;5734;6090;6184	21442;21443;21444;21445;21446;29339;29340;29341;29342;29343;29344;29345;29346;29347;30248;30249;30250;30251;30252;30253;30254;30255;30256;30257;30258;30259;30260;30261;30262;30263;30264;30265;30266;30267;30268;30269;30270;30271;30272;30273;30274;30275;30276;30277;30278;30279;30280;30281;30282;30283;30284;30285;30286;30287;30288;30289;30290;30291;30292;30293;30294;30295;30296;30297;30298;30299;303…	10829;14417;14764;14765;14766;14767;14768;14769;14770;14771;14772;14773;14774;14775;14776;14777;14778;14779;14780;14781;14782;14783;14784;14785;14786;14787;14788;14789;14790;14791;14792;14793;14794;14795;14796;19801;19802;23809;23810;23811;23812;23813;23814;23815;23816;23817;23818;23819;23820;23821;23822;23823;24263;24264;24265;24266;24267;24268;24269;24270;24271;24272;24273;24274;24275;24276;286…	10829;14417;14778;19801;23815;24270;28694;31362;31966;32392;33285;33625;33841;34110;37803;47157;50034;50634;60428;63714;64649	318;319;320;321;322	49;224;237;241;578
ENSMGAP00000002923 pep:novel chromosome:UMD2:14:2456298:2459631:-1 gene:ENSMGAG00000003236 transcript:ENSMGAT00000003613 gene_biotype:protein_coding transcript_biotype:protein_coding;REV__ENSMGAP00000002923 pep:novel chromosome:UMD2:14:2456298:2459631:-1 gene:ENSMGAG00000003236 transcript:ENSMGAT00000003613 gene_biotype:protein_coding transcript_biotype:protein_coding	ENSMGAP00000002923 pep:novel chromosome:UMD2:14:2456298:2459631:-1 gene:ENSMGAG00000003236 transcript:ENSMGAT00000003613 gene_biotype:protein_coding transcript_biotype:protein_coding	8;1	8;1	8;1	>ENSMGAP00000002923 pep:novel chromosome:UMD2:14:2456298:2459631:-1 gene:ENSMGAG00000003236 transcript:ENSMGAT00000003613 gene_biotype:protein_coding transcript_biotype:protein_coding	2	8	8	8	18.7	18.7	18.7	65.178	611	611;611	4.77	3	2	10	9	27	17	3	1	1										1.6971e-172	427190000	17800000				238	353;357;534;901;992;1318;2991;5829	True;True;True;True;True;True;True;True	359;363;547;921;1013;1385;3115;6194	8558;8559;8560;8561;8562;8563;8564;8565;8566;8684;8685;8686;8687;8688;8689;8690;8691;8692;8693;8694;8695;12923;12924;12925;12926;19577;19578;21396;21397;21398;21399;21400;21401;21402;21403;21404;21405;21406;21407;30326;30327;30328;30329;30330;30331;30332;30333;30334;30335;30336;30337;30338;30339;30340;30341;30342;30343;30344;30345;30346;30347;30348;30349;30350;30351;30352;30353;30354;70249;70250;…	4297;4298;4299;4327;4328;4329;6454;9907;10811;14797;14798;14799;14800;14801;14802;14803;14804;14805;14806;14807;33320;33321;64705;64706	4297;4328;6454;9907;10811;14798;33321;64706	323	134
ENSMGAP00000002951 pep:novel chromosome:UMD2:15:8049588:8073507:1 gene:ENSMGAG00000003239 transcript:ENSMGAT00000003641 gene_biotype:protein_coding transcript_biotype:protein_coding;ENSMGAP00000018800 pep:novel chromosome:UMD2:15:8049588:8073505:1 gene:ENSMGAG00000003239 transcript:ENSMGAT00000019384 gene_biotype:protein_coding transcript_biotype:protein_coding	ENSMGAP00000002951 pep:novel chromosome:UMD2:15:8049588:8073507:1 gene:ENSMGAG00000003239 transcript:ENSMGAT00000003641 gene_biotype:protein_coding transcript_biotype:protein_coding;ENSMGAP00000018800 pep:novel chromosome:UMD2:15:8049588:8073505:1 gene:ENSMGAG00000003239 transcript:ENSMGAT00000019384 gene_biotype:protein_coding transcript_biotype:protein_coding	1;1	1;1	1;1	>ENSMGAP00000002951 pep:novel chromosome:UMD2:15:8049588:8073507:1 gene:ENSMGAG00000003239 transcript:ENSMGAT00000003641 gene_biotype:protein_coding transcript_biotype:protein_coding;>ENSMGAP00000018800 pep:novel chromosome:UMD2:15:8049588:8073505:1 gene:E	2	1	1	1	3.7	3.7	3.7	34.633	296	296;324	1	1																		0.00014744	2187700	136730				239	1435	TRUE	1518	33083	16165	16165	324	235
ENSMGAP00000002956 pep:novel chromosome:UMD2:21:3776004:3779338:-1 gene:ENSMGAG00000003281 transcript:ENSMGAT00000003646 gene_biotype:protein_coding transcript_biotype:protein_coding	ENSMGAP00000002956 pep:novel chromosome:UMD2:21:3776004:3779338:-1 gene:ENSMGAG00000003281 transcript:ENSMGAT00000003646 gene_biotype:protein_coding transcript_biotype:protein_coding	1	1	1	>ENSMGAP00000002956 pep:novel chromosome:UMD2:21:3776004:3779338:-1 gene:ENSMGAG00000003281 transcript:ENSMGAT00000003646 gene_biotype:protein_coding transcript_biotype:protein_coding	1	1	1	1	5.5	5.5	5.5	20.688	181	181	15															2				0.0029916	2680800	268080				240	4573	TRUE	4902	105893;105894	50657	50657
ENSMGAP00000002964 pep:novel chromosome:UMD2:Z:358220:359815:-1 gene:ENSMGAG00000003266 transcript:ENSMGAT00000003654 gene_biotype:protein_coding transcript_biotype:protein_coding;ENSMGAP00000019775 pep:novel chromosome:UMD2:Z:360060:361386:1 gene:ENSMGAG00000016778 transcript:ENSMGAT00000018574 gene_biotype:protein_coding transcript_biotype:protein_coding	ENSMGAP00000002964 pep:novel chromosome:UMD2:Z:358220:359815:-1 gene:ENSMGAG00000003266 transcript:ENSMGAT00000003654 gene_biotype:protein_coding transcript_biotype:protein_coding;ENSMGAP00000019775 pep:novel chromosome:UMD2:Z:360060:361386:1 gene:ENSMGAG00000016778 transcript:ENSMGAT00000018574 gene_biotype:protein_coding transcript_biotype:protein_coding	6;4	6;4	6;4	>ENSMGAP00000002964 pep:novel chromosome:UMD2:Z:358220:359815:-1 gene:ENSMGAG00000003266 transcript:ENSMGAT00000003654 gene_biotype:protein_coding transcript_biotype:protein_coding;>ENSMGAP00000019775 pep:novel chromosome:UMD2:Z:360060:361386:1 gene:ENSMGA	2	6	6	6	21.7	21.7	21.7	35.371	304	304;163	8.31					1	3	15	35	29	12									2.2856e-51	477280000	28075000				241	3844;4635;5162;5702;6202;6219	True;True;True;True;True;True	4005;4965;5507;6062;6568;6586	88331;88332;88333;88334;88335;88336;88337;88338;88339;88340;88341;107533;107534;107535;107536;107537;107538;107539;107540;107541;107542;107543;107544;107545;107546;107547;107548;107549;107550;107551;107552;119721;119722;119723;119724;119725;119726;119727;119728;119729;119730;119731;119732;119733;119734;119735;119736;119737;119738;119739;119740;119741;119742;119743;119744;119745;119746;132280;1322…	41885;41886;41887;51375;51376;51377;51378;51379;51380;51381;51382;57622;57623;57624;57625;57626;57627;57628;57629;63519;67796;67797;67798;67799;67800;67801;67892;67893;67894;67895;67896;67897;67898;67899	41886;51378;57627;63519;67799;67894	325	206
ENSMGAP00000003022 pep:novel chromosome:UMD2:11:4301087:4302779:-1 gene:ENSMGAG00000003332 transcript:ENSMGAT00000003715 gene_biotype:protein_coding transcript_biotype:protein_coding	ENSMGAP00000003022 pep:novel chromosome:UMD2:11:4301087:4302779:-1 gene:ENSMGAG00000003332 transcript:ENSMGAT00000003715 gene_biotype:protein_coding transcript_biotype:protein_coding	16	16	15	>ENSMGAP00000003022 pep:novel chromosome:UMD2:11:4301087:4302779:-1 gene:ENSMGAG00000003332 transcript:ENSMGAT00000003715 gene_biotype:protein_coding transcript_biotype:protein_coding	1	16	16	15	40.2	40.2	37.1	45.169	383	383	7.51	3	4	12	11	8	10	15	62	87	7									0	1923000000	91570000				242	23;289;975;1213;2327;2328;3664;3665;3859;3914;4185;4361;4362;4605;4782;4932	True;True;True;True;True;True;True;True;True;True;True;True;True;True;True;True	23;293;996;1264;2435;2436;3815;3816;4020;4076;4415;4684;4685;4934;5115;5270	811;812;813;814;815;816;817;818;819;820;821;822;823;824;825;826;827;828;829;7064;7065;7066;7067;7068;21067;21068;21069;21070;21071;21072;21073;27439;27440;27441;27442;27443;27444;27445;53956;53957;53958;53959;53960;53961;53962;53963;53964;53965;53966;53967;53968;53969;53970;53971;53972;53973;53974;83766;83767;83768;83769;83770;83771;88451;88452;88453;88454;88455;88456;88457;88458;88459;88460;8846…	497;498;499;500;501;502;503;504;505;506;507;3496;3497;3498;3499;10661;10662;10663;10664;13604;13605;13606;13607;26183;26184;26185;26186;26187;26188;39664;39665;39666;41949;41950;41951;41952;41953;41954;41955;41956;41957;41958;42475;42476;42477;42478;42479;42480;42481;42482;42483;42484;42485;42486;46376;46377;48760;48761;48762;48763;48764;48765;48766;50996;50997;50998;50999;51000;51001;51002;51003…	503;3496;10661;13604;26183;26188;39665;39666;41955;42475;46377;48760;48764;51004;53059;54846	326;327	297;347
ENSMGAP00000003057 pep:novel chromosome:UMD2:12:2513177:2524035:-1 gene:ENSMGAG00000003331 transcript:ENSMGAT00000003751 gene_biotype:protein_coding transcript_biotype:protein_coding	ENSMGAP00000003057 pep:novel chromosome:UMD2:12:2513177:2524035:-1 gene:ENSMGAG00000003331 transcript:ENSMGAT00000003751 gene_biotype:protein_coding transcript_biotype:protein_coding	1	1	1	>ENSMGAP00000003057 pep:novel chromosome:UMD2:12:2513177:2524035:-1 gene:ENSMGAG00000003331 transcript:ENSMGAT00000003751 gene_biotype:protein_coding transcript_biotype:protein_coding	1	1	1	1	6.3	6.3	6.3	28.421	237	237	11											2								1.1043e-45	5487600	498870				243	3867	TRUE	4028	88648;88649	42049;42050	42050
ENSMGAP00000003066 pep:novel chromosome:UMD2:29:4441697:4445426:-1 gene:ENSMGAG00000003373 transcript:ENSMGAT00000003760 gene_biotype:protein_coding transcript_biotype:protein_coding;ENSMGAP00000011428 pep:novel chromosome:UMD2:6:36300374:36353001:-1 gene:ENSMGAG00000010961 transcript:ENSMGAT00000012304 gene_biotype:protein_coding transcript_biotype:protein_coding;ENSMGAP00000003131 pep:novel sca…	ENSMGAP00000003066 pep:novel chromosome:UMD2:29:4441697:4445426:-1 gene:ENSMGAG00000003373 transcript:ENSMGAT00000003760 gene_biotype:protein_coding transcript_biotype:protein_coding;ENSMGAP00000011428 pep:novel chromosome:UMD2:6:36300374:36353001:-1 gene:ENSMGAG00000010961 transcript:ENSMGAT00000012304 gene_biotype:protein_coding transcript_biotype:protein_coding	3;2;1	3;2;1	3;2;1	>ENSMGAP00000003066 pep:novel chromosome:UMD2:29:4441697:4445426:-1 gene:ENSMGAG00000003373 transcript:ENSMGAT00000003760 gene_biotype:protein_coding transcript_biotype:protein_coding;>ENSMGAP00000011428 pep:novel chromosome:UMD2:6:36300374:36353001:-1 gen	3	3	3	3	17.1	17.1	17.1	23.553	216	216;215;215	13.6												1	4	10					1.246e-24	49425000	4493200				244	3478;4074;5813	True;True;True	3609;4247;6178	79862;79863;79864;79865;79866;79867;79868;79869;79870;93784;93785;134794;134795;134796;134797	37669;37670;37671;44744;64584	37670;44744;64584
ENSMGAP00000003069 pep:novel chromosome:UMD2:6:4086029:4105305:1 gene:ENSMGAG00000003270 transcript:ENSMGAT00000003763 gene_biotype:protein_coding transcript_biotype:protein_coding	ENSMGAP00000003069 pep:novel chromosome:UMD2:6:4086029:4105305:1 gene:ENSMGAG00000003270 transcript:ENSMGAT00000003763 gene_biotype:protein_coding transcript_biotype:protein_coding	6	6	6	>ENSMGAP00000003069 pep:novel chromosome:UMD2:6:4086029:4105305:1 gene:ENSMGAG00000003270 transcript:ENSMGAT00000003763 gene_biotype:protein_coding transcript_biotype:protein_coding	1	6	6	6	8.6	8.6	8.6	96.855	856	856	4.14	7	5	9	6	25	12													4.4209e-25	152760000	2995400				245	368;783;1250;1375;1707;2320	True;True;True;True;True;True	374;798;1309;1457;1797;2428	8978;8979;8980;8981;8982;8983;8984;8985;8986;8987;8988;8989;8990;8991;8992;8993;8994;8995;8996;8997;8998;8999;9000;9001;9002;9003;17590;17591;17592;17593;17594;17595;17596;17597;17598;17599;17600;17601;17602;17603;17604;17605;17606;17607;28645;28646;28647;28648;28649;28650;28651;28652;28653;28654;32060;32061;32062;32063;32064;38923;38924;53905;53906;53907	4510;8949;8950;8951;8952;8953;8954;14107;15746;18896;26170	4510;8952;14107;15746;18896;26170	328	403
ENSMGAP00000003081 pep:novel chromosome:UMD2:1:1176650:1185817:1 gene:ENSMGAG00000003357 transcript:ENSMGAT00000003775 gene_biotype:protein_coding transcript_biotype:protein_coding	ENSMGAP00000003081 pep:novel chromosome:UMD2:1:1176650:1185817:1 gene:ENSMGAG00000003357 transcript:ENSMGAT00000003775 gene_biotype:protein_coding transcript_biotype:protein_coding	8	8	8	>ENSMGAP00000003081 pep:novel chromosome:UMD2:1:1176650:1185817:1 gene:ENSMGAG00000003357 transcript:ENSMGAT00000003775 gene_biotype:protein_coding transcript_biotype:protein_coding	1	8	8	8	23.4	23.4	23.4	50.728	448	448	9.03									34	1									1.3022e-144	180980000	6463700				246	1525;1542;3609;3615;4211;4741;5541;5680	True;True;True;True;True;True;True;True	1610;1627;3749;3756;4456;4457;5072;5895;6039	35594;35595;35596;35597;35598;35599;35781;35782;35783;82173;82174;82175;82176;82346;82347;82348;82349;82350;97108;97109;97110;97111;97112;97113;109720;109721;109722;128852;128853;128854;128855;128856;131782;131783;131784	17376;17377;17435;17436;17437;38832;38833;38834;38835;38910;38911;46589;46590;52612;52613;52614;62032;63218	17376;17436;38832;38911;46589;52613;62032;63218	329;330;331;332;333;334	82;90;132;424;425;434
ENSMGAP00000003137 pep:novel chromosome:UMD2:7:2969985:3002196:1 gene:ENSMGAG00000003306 transcript:ENSMGAT00000003832 gene_biotype:protein_coding transcript_biotype:protein_coding	ENSMGAP00000003137 pep:novel chromosome:UMD2:7:2969985:3002196:1 gene:ENSMGAG00000003306 transcript:ENSMGAT00000003832 gene_biotype:protein_coding transcript_biotype:protein_coding	33	33	33	>ENSMGAP00000003137 pep:novel chromosome:UMD2:7:2969985:3002196:1 gene:ENSMGAG00000003306 transcript:ENSMGAT00000003832 gene_biotype:protein_coding transcript_biotype:protein_coding	1	33	33	33	35.5	35.5	35.5	137.11	1256	1256	3.12	153	211	222	99	73	42	25	3	4	11	2	2							0	25574000000	501460000				247	426;504;656;915;916;1079;1164;1538;1616;1619;1665;1703;1876;2284;2702;3509;3986;3987;4010;4028;4040;4806;4843;4992;5008;5043;5110;5668;5766;5879;5915;6025;6142	True;True;True;True;True;True;True;True;True;True;True;True;True;True;True;True;True;True;True;True;True;True;True;True;True;True;True;True;True;True;True;True;True	435;517;669;935;936;1109;1209;1623;1704;1707;1754;1793;1967;2392;2817;3640;4149;4150;4173;4192;4206;5140;5178;5333;5349;5385;5454;6026;6127;6244;6280;6390;6508	10714;10715;10716;12589;12590;12591;12592;12593;12594;12595;12596;12597;12598;12599;12600;12601;12602;12603;12604;12605;12606;12607;12608;12609;12610;12611;12612;12613;12614;12615;12616;12617;12618;12619;12620;12621;12622;12623;12624;12625;12626;14685;14686;14687;14688;14689;14690;14691;14692;14693;14694;14695;14696;14697;14698;14699;14700;14701;14702;14703;14704;14705;19983;19984;19985;19986;199…	5323;6256;6257;6258;6259;6260;6261;6262;6263;6264;6265;6266;6267;6268;6269;6270;6271;6272;6273;6274;6275;6276;6277;6278;6279;7437;7438;7439;7440;7441;7442;7443;7444;7445;7446;7447;7448;7449;7450;7451;7452;10119;10120;11638;11639;11640;11641;11642;11643;11644;13014;13015;13016;13017;13018;13019;17413;17414;17415;17416;17417;17418;17419;17420;17421;18247;18248;18249;18250;18251;18252;18253;18254;18…	5323;6271;7437;10119;10120;11640;13016;17418;18262;18281;18663;18808;20866;25962;30425;37921;43374;43388;43693;44054;44294;53230;53570;55798;55888;56126;56998;63145;64037;64974;65301;66433;67469	335;336;337	252;517;752
ENSMGAP00000003150 pep:novel chromosome:UMD2:23:2777706:2849334:-1 gene:ENSMGAG00000003375 transcript:ENSMGAT00000003846 gene_biotype:protein_coding transcript_biotype:protein_coding;ENSMGAP00000017932 pep:novel chromosome:UMD2:23:2777706:2815764:-1 gene:ENSMGAG00000003375 transcript:ENSMGAT00000018924 gene_biotype:protein_coding transcript_biotype:protein_coding;ENSMGAP00000019485 pep:novel chro…	ENSMGAP00000003150 pep:novel chromosome:UMD2:23:2777706:2849334:-1 gene:ENSMGAG00000003375 transcript:ENSMGAT00000003846 gene_biotype:protein_coding transcript_biotype:protein_coding;ENSMGAP00000017932 pep:novel chromosome:UMD2:23:2777706:2815764:-1 gene:ENSMGAG00000003375 transcript:ENSMGAT00000018924 gene_biotype:protein_coding transcript_biotype:protein_coding	38;38;4	38;38;4	21;21;0	>ENSMGAP00000003150 pep:novel chromosome:UMD2:23:2777706:2849334:-1 gene:ENSMGAG00000003375 transcript:ENSMGAT00000003846 gene_biotype:protein_coding transcript_biotype:protein_coding;>ENSMGAP00000017932 pep:novel chromosome:UMD2:23:2777706:2815764:-1 gene	3	38	38	21	25.2	25.2	14.2	197.77	1833	1833;1879;114	2.26	220	173	124	37	33	11	3	2	1										0	8504500000	92441000				248	0;17;304;419;422;526;575;597;646;796;1255;1543;1549;1556;1692;1820;1894;2080;2624;3157;3644;3773;3883;4093;4390;4448;4498;4536;4569;4733;4738;4981;5314;5320;5369;5576;5905;6033	True;True;True;True;True;True;True;True;True;True;True;True;True;True;True;True;True;True;True;True;True;True;True;True;True;True;True;True;True;True;True;True;True;True;True;True;True;True	0;17;309;428;431;539;588;610;659;811;1316;1628;1636;1643;1782;1910;1986;2181;2739;3284;3788;3929;4044;4277;4715;4773;4824;4864;4898;5064;5069;5322;5662;5669;5720;5932;6270;6398	0;1;2;3;4;5;6;7;8;9;10;11;12;13;14;15;16;17;18;19;20;21;22;23;24;25;26;27;28;29;30;31;32;713;714;715;716;717;718;719;720;721;722;723;724;725;726;727;728;729;730;731;732;733;734;735;736;737;738;739;740;741;742;743;744;745;746;747;748;749;750;751;752;7491;7492;7493;7494;7495;7496;7497;7498;7499;7500;7501;7502;7503;7504;7505;7506;7507;7508;7509;7510;7511;7512;7513;7514;7515;7516;7517;7518;7519;7520;…	0;1;2;3;4;5;6;7;8;9;10;11;12;13;14;15;16;17;18;19;20;437;438;439;440;441;442;443;444;445;446;447;448;449;450;451;452;3776;3777;3778;3779;3780;3781;3782;3783;3784;3785;3786;3787;3788;3789;3790;3791;3792;3793;3794;3795;3796;3797;3798;3799;3800;3801;3802;3803;3804;5170;5226;5227;5228;5229;5230;5231;5232;5233;5234;6394;6395;6705;6706;6707;6708;6709;6710;6711;6712;6880;6881;7410;7411;9023;9024;14237;1…	4;440;3797;5170;5226;6395;6705;6880;7410;9023;14239;17438;17534;17597;18773;20120;21070;23732;29873;34865;39160;40744;42165;44961;48938;49293;49874;50154;50650;52460;52474;55562;59877;59910;60281;62383;65252;66537	338;339;340;341;342;343;344;345;346	20;172;364;706;1106;1389;1522;1524;1738
ENSMGAP00000003153 pep:novel chromosome:UMD2:22:5329899:5330852:1 gene:ENSMGAG00000003439 transcript:ENSMGAT00000003849 gene_biotype:protein_coding transcript_biotype:protein_coding	ENSMGAP00000003153 pep:novel chromosome:UMD2:22:5329899:5330852:1 gene:ENSMGAG00000003439 transcript:ENSMGAT00000003849 gene_biotype:protein_coding transcript_biotype:protein_coding	8	5	5	>ENSMGAP00000003153 pep:novel chromosome:UMD2:22:5329899:5330852:1 gene:ENSMGAG00000003439 transcript:ENSMGAT00000003849 gene_biotype:protein_coding transcript_biotype:protein_coding	1	8	5	5	61.9	41.3	41.3	17.341	155	155	6.83			4	2	2	3	28	9	1	3									1.3363e-252	1149600000	114960000				249	1283;2020;2170;2389;3258;3259;4705;4745	True;False;False;False;True;True;True;True	1345;2119;2274;2500;3389;3390;5036;5077	29278;29279;29280;29281;29282;29283;29284;29285;29286;29287;29288;47296;47297;47298;47299;47300;47301;50071;50072;50073;50074;50075;50076;50077;50078;50079;50080;50081;50082;50083;50084;50085;50086;55648;55649;55650;55651;55652;55653;55654;55655;55656;55657;55658;55659;55660;55661;55662;55663;55664;55665;55666;55667;55668;55669;55670;55671;55672;55673;55674;55675;55676;55677;55678;55679;55680;556…	14393;14394;14395;14396;14397;14398;14399;23061;23062;23063;24477;24478;24479;24480;24481;24482;24483;24484;24485;26934;26935;26936;26937;26938;26939;26940;26941;26942;26943;26944;26945;26946;26947;26948;26949;26950;26951;26952;26953;26954;26955;26956;26957;26958;26959;26960;36096;36097;36098;36099;36100;36101;36102;36103;52232;52632;52633;52634;52635;52636;52637;52638;52639;52640;52641	14393;23061;24477;26934;36099;36101;52232;52638	347;348;349	17;25;73
ENSMGAP00000003213 pep:novel chromosome:UMD2:20:3014496:3029614:-1 gene:ENSMGAG00000003499 transcript:ENSMGAT00000003912 gene_biotype:protein_coding transcript_biotype:protein_coding	ENSMGAP00000003213 pep:novel chromosome:UMD2:20:3014496:3029614:-1 gene:ENSMGAG00000003499 transcript:ENSMGAT00000003912 gene_biotype:protein_coding transcript_biotype:protein_coding	10	10	10	>ENSMGAP00000003213 pep:novel chromosome:UMD2:20:3014496:3029614:-1 gene:ENSMGAG00000003499 transcript:ENSMGAT00000003912 gene_biotype:protein_coding transcript_biotype:protein_coding	1	10	10	10	39.2	39.2	39.2	28.439	255	255	12.2											7	44	21						6.694e-174	1026300000	64146000				250	773;903;964;1982;2165;2636;2732;2777;4006;5480	True;True;True;True;True;True;True;True;True;True	788;923;985;2080;2269;2751;2848;2894;4169;5833	17513;17514;19582;19583;19584;19585;19586;19587;19588;19589;19590;20939;20940;20941;20942;20943;20944;20945;20946;20947;20948;45857;45858;45859;45860;45861;45862;49987;49988;49989;49990;49991;49992;49993;49994;49995;49996;49997;49998;49999;50000;62572;62573;62574;62575;62576;62577;64388;64389;64390;64391;64392;64393;64394;64395;64396;64397;65421;65422;65423;65424;65425;65426;91684;127569;127570;1…	8922;9910;9911;9912;9913;10614;10615;10616;10617;10618;10619;10620;10621;22371;22372;22373;22374;24438;24439;24440;24441;24442;24443;24444;24445;24446;24447;29960;29961;29962;30803;30804;30805;30806;31360;31361;43661;61421;61422;61423;61424	8922;9913;10616;22374;24443;29962;30806;31361;43661;61423	350	118
ENSMGAP00000003254 pep:novel chromosome:UMD2:19:4893394:4894812:1 gene:ENSMGAG00000003544 transcript:ENSMGAT00000003953 gene_biotype:protein_coding transcript_biotype:protein_coding	ENSMGAP00000003254 pep:novel chromosome:UMD2:19:4893394:4894812:1 gene:ENSMGAG00000003544 transcript:ENSMGAT00000003953 gene_biotype:protein_coding transcript_biotype:protein_coding	4	4	4	>ENSMGAP00000003254 pep:novel chromosome:UMD2:19:4893394:4894812:1 gene:ENSMGAG00000003544 transcript:ENSMGAT00000003953 gene_biotype:protein_coding transcript_biotype:protein_coding	1	4	4	4	21	21	21	22.155	200	200	8.21		3	4	5	3	5	6	5	10	25	9	3							5.5954e-236	2658600000	332320000				251	854;1265;2980;5963	True;True;True;True	871;1327;3104;6328	18596;18597;18598;18599;18600;18601;18602;18603;18604;18605;18606;18607;18608;18609;18610;18611;29066;29067;29068;29069;29070;29071;29072;29073;29074;29075;29076;29077;29078;29079;29080;29081;29082;29083;29084;29085;29086;29087;29088;29089;29090;29091;29092;29093;29094;29095;29096;29097;70041;70042;70043;70044;70045;70046;70047;70048;70049;137063;137064;137065;137066;137067;137068;137069;137070;1…	9420;9421;9422;9423;9424;9425;9426;14329;14330;14331;14332;14333;14334;33244;33245;33246;33247;33248;33249;65636;65637;65638;65639;65640;65641;65642;65643;65644;65645;65646;65647;65648;65649	9422;14332;33246;65641
ENSMGAP00000003260 pep:novel chromosome:UMD2:10:5365732:5372299:1 gene:ENSMGAG00000003531 transcript:ENSMGAT00000003959 gene_biotype:protein_coding transcript_biotype:protein_coding	ENSMGAP00000003260 pep:novel chromosome:UMD2:10:5365732:5372299:1 gene:ENSMGAG00000003531 transcript:ENSMGAT00000003959 gene_biotype:protein_coding transcript_biotype:protein_coding	2	2	2	>ENSMGAP00000003260 pep:novel chromosome:UMD2:10:5365732:5372299:1 gene:ENSMGAG00000003531 transcript:ENSMGAT00000003959 gene_biotype:protein_coding transcript_biotype:protein_coding	1	2	2	2	4.6	4.6	4.6	56.666	518	518	9									11										1.3569e-07	25212000	969700				252	2591;2880	True;True	2705;3001	61121;61122;61123;61124;61125;67628;67629;67630;67631;67632;67633	29116;32209	29116;32209
ENSMGAP00000003278 pep:novel scaffold:UMD2:GL424653.1:1:2040:-1 gene:ENSMGAG00000003551 transcript:ENSMGAT00000003977 gene_biotype:protein_coding transcript_biotype:protein_coding	ENSMGAP00000003278 pep:novel scaffold:UMD2:GL424653.1:1:2040:-1 gene:ENSMGAG00000003551 transcript:ENSMGAT00000003977 gene_biotype:protein_coding transcript_biotype:protein_coding	2	2	2	>ENSMGAP00000003278 pep:novel scaffold:UMD2:GL424653.1:1:2040:-1 gene:ENSMGAG00000003551 transcript:ENSMGAT00000003977 gene_biotype:protein_coding transcript_biotype:protein_coding	1	2	2	2	13.7	13.7	13.7	22.855	212	212	8	2											1	2						6.2453e-90	15462000	2577000				253	2321;4702	True;True	2429;5033	53908;53909;109026;109027;109028	26171;26172;52214;52215;52216	26171;52216
ENSMGAP00000003289 pep:novel chromosome:UMD2:11:4377385:4378862:1 gene:ENSMGAG00000003554 transcript:ENSMGAT00000003988 gene_biotype:protein_coding transcript_biotype:protein_coding	ENSMGAP00000003289 pep:novel chromosome:UMD2:11:4377385:4378862:1 gene:ENSMGAG00000003554 transcript:ENSMGAT00000003988 gene_biotype:protein_coding transcript_biotype:protein_coding	2	2	2	>ENSMGAP00000003289 pep:novel chromosome:UMD2:11:4377385:4378862:1 gene:ENSMGAG00000003554 transcript:ENSMGAT00000003988 gene_biotype:protein_coding transcript_biotype:protein_coding	1	2	2	2	8.2	8.2	8.2	25.381	220	220	12											1	9	1						9.7997e-06	16263000	1251000				254	1100;5085	True;True	1132;5428	23472;23473;23474;23475;23476;23477;23478;117251;117252;117253;117254	11821;11822;11823;11824;11825;56525	11821;56525
ENSMGAP00000003297 pep:novel chromosome:UMD2:15:8743278:8748081:1 gene:ENSMGAG00000003585 transcript:ENSMGAT00000003997 gene_biotype:protein_coding transcript_biotype:protein_coding	ENSMGAP00000003297 pep:novel chromosome:UMD2:15:8743278:8748081:1 gene:ENSMGAG00000003585 transcript:ENSMGAT00000003997 gene_biotype:protein_coding transcript_biotype:protein_coding	1	1	1	>ENSMGAP00000003297 pep:novel chromosome:UMD2:15:8743278:8748081:1 gene:ENSMGAG00000003585 transcript:ENSMGAT00000003997 gene_biotype:protein_coding transcript_biotype:protein_coding	1	1	1	1	6.2	6.2	6.2	17.258	145	145	1	1																		0.0036913	2968700	494790				255	1553	TRUE	1640	36102	17585	17585
ENSMGAP00000018309 pep:novel chromosome:UMD2:2:4233235:4246053:1 gene:ENSMGAG00000003550 transcript:ENSMGAT00000020525 gene_biotype:protein_coding transcript_biotype:protein_coding;ENSMGAP00000003315 pep:novel chromosome:UMD2:2:4233235:4246056:1 gene:ENSMGAG00000003550 transcript:ENSMGAT00000004015 gene_biotype:protein_coding transcript_biotype:protein_coding;ENSMGAP00000003306 pep:novel chromoso…	ENSMGAP00000018309 pep:novel chromosome:UMD2:2:4233235:4246053:1 gene:ENSMGAG00000003550 transcript:ENSMGAT00000020525 gene_biotype:protein_coding transcript_biotype:protein_coding;ENSMGAP00000003315 pep:novel chromosome:UMD2:2:4233235:4246056:1 gene:ENSMGAG00000003550 transcript:ENSMGAT00000004015 gene_biotype:protein_coding transcript_biotype:protein_coding;ENSMGAP00000003306 pep:novel chromoso…	1;1;1	1;1;1	1;1;1	>ENSMGAP00000018309 pep:novel chromosome:UMD2:2:4233235:4246053:1 gene:ENSMGAG00000003550 transcript:ENSMGAT00000020525 gene_biotype:protein_coding transcript_biotype:protein_coding;>ENSMGAP00000003315 pep:novel chromosome:UMD2:2:4233235:4246056:1 gene:ENS	3	1	1	1	1.6	1.6	1.6	85.969	764	764;764;766	8.5	1															1			3.673e-16	12700000	282230				256	5639	TRUE	5996	131100;131101	62973;62974	62973
ENSMGAP00000003316 pep:novel chromosome:UMD2:9:3976225:3986354:-1 gene:ENSMGAG00000003594 transcript:ENSMGAT00000004016 gene_biotype:protein_coding transcript_biotype:protein_coding	ENSMGAP00000003316 pep:novel chromosome:UMD2:9:3976225:3986354:-1 gene:ENSMGAG00000003594 transcript:ENSMGAT00000004016 gene_biotype:protein_coding transcript_biotype:protein_coding	2	2	2	>ENSMGAP00000003316 pep:novel chromosome:UMD2:9:3976225:3986354:-1 gene:ENSMGAG00000003594 transcript:ENSMGAT00000004016 gene_biotype:protein_coding transcript_biotype:protein_coding	1	2	2	2	7	7	7	41.551	385	385	1	2																		7.448e-12	4374300	174970				257	1734;3023	True;True	1824;3147	39399;70891	19105;33691	19105;33691
ENSMGAP00000003326 pep:novel chromosome:UMD2:8:8779651:8810947:-1 gene:ENSMGAG00000003474 transcript:ENSMGAT00000004026 gene_biotype:protein_coding transcript_biotype:protein_coding	ENSMGAP00000003326 pep:novel chromosome:UMD2:8:8779651:8810947:-1 gene:ENSMGAG00000003474 transcript:ENSMGAT00000004026 gene_biotype:protein_coding transcript_biotype:protein_coding	10	10	10	>ENSMGAP00000003326 pep:novel chromosome:UMD2:8:8779651:8810947:-1 gene:ENSMGAG00000003474 transcript:ENSMGAT00000004026 gene_biotype:protein_coding transcript_biotype:protein_coding	1	10	10	10	7.5	7.5	7.5	187.75	1677	1677	5.21			5	11	12		15												6.9651e-85	175080000	2084300				258	946;1036;1117;1198;1316;1468;5878;6089;6161;6210	True;True;True;True;True;True;True;True;True;True	967;1061;1151;1247;1382;1552;6243;6454;6527;6577	20484;20485;20486;22340;22341;22342;22343;23715;23716;23717;23718;23719;23720;23721;23722;23723;26915;26916;26917;26918;26919;26920;30246;30247;33843;33844;33845;33846;33847;135750;135751;135752;135753;139845;140977;140978;140979;140980;140981;140982;140983;140984;141660	10369;10370;11343;11926;11927;11928;11929;11930;13380;13381;13382;14762;14763;16578;16579;16580;64972;64973;66981;67569;67570;67571;67572;67573;67574;67861	10369;11343;11926;13380;14762;16580;64973;66981;67572;67861
ENSMGAP00000003352 pep:novel chromosome:UMD2:13:2577241:2580866:-1 gene:ENSMGAG00000003627 transcript:ENSMGAT00000004053 gene_biotype:protein_coding transcript_biotype:protein_coding	ENSMGAP00000003352 pep:novel chromosome:UMD2:13:2577241:2580866:-1 gene:ENSMGAG00000003627 transcript:ENSMGAT00000004053 gene_biotype:protein_coding transcript_biotype:protein_coding	1	1	1	>ENSMGAP00000003352 pep:novel chromosome:UMD2:13:2577241:2580866:-1 gene:ENSMGAG00000003627 transcript:ENSMGAT00000004053 gene_biotype:protein_coding transcript_biotype:protein_coding	1	1	1	1	6.7	6.7	6.7	20.863	178	178	14.1														6	1				0.0046146	18201000	1654700				259	3528	TRUE	3660	80982;80983;80984;80985;80986;80987;80988	38202	38202
ENSMGAP00000003361 pep:novel chromosome:UMD2:15:8835468:8841076:-1 gene:ENSMGAG00000003638 transcript:ENSMGAT00000004062 gene_biotype:protein_coding transcript_biotype:protein_coding	ENSMGAP00000003361 pep:novel chromosome:UMD2:15:8835468:8841076:-1 gene:ENSMGAG00000003638 transcript:ENSMGAT00000004062 gene_biotype:protein_coding transcript_biotype:protein_coding	1	1	1	>ENSMGAP00000003361 pep:novel chromosome:UMD2:15:8835468:8841076:-1 gene:ENSMGAG00000003638 transcript:ENSMGAT00000004062 gene_biotype:protein_coding transcript_biotype:protein_coding	1	1	1	1	3.2	3.2	3.2	27.313	249	249	11.2											5	1							0.0010686	11710000	1064500				260	1240	TRUE	1299	28530;28531;28532;28533;28534;28535	14068;14069	14068	351	81
ENSMGAP00000003363 pep:novel chromosome:UMD2:22:5397044:5419376:1 gene:ENSMGAG00000003644 transcript:ENSMGAT00000004064 gene_biotype:protein_coding transcript_biotype:protein_coding;ENSMGAP00000017223 pep:novel chromosome:UMD2:22:5415472:5419376:1 gene:ENSMGAG00000003644 transcript:ENSMGAT00000018453 gene_biotype:protein_coding transcript_biotype:protein_coding	ENSMGAP00000003363 pep:novel chromosome:UMD2:22:5397044:5419376:1 gene:ENSMGAG00000003644 transcript:ENSMGAT00000004064 gene_biotype:protein_coding transcript_biotype:protein_coding;ENSMGAP00000017223 pep:novel chromosome:UMD2:22:5415472:5419376:1 gene:ENSMGAG00000003644 transcript:ENSMGAT00000018453 gene_biotype:protein_coding transcript_biotype:protein_coding	2;2	2;2	2;2	>ENSMGAP00000003363 pep:novel chromosome:UMD2:22:5397044:5419376:1 gene:ENSMGAG00000003644 transcript:ENSMGAT00000004064 gene_biotype:protein_coding transcript_biotype:protein_coding;>ENSMGAP00000017223 pep:novel chromosome:UMD2:22:5415472:5419376:1 gene:E	2	2	2	2	11.7	11.7	11.7	21.499	197	197;199	4.37		5	10	5	4	6	4		1										4.1214e-40	402200000	57457000				261	415;3918	True;True	424;4080	10380;10381;10382;10383;10384;10385;10386;10387;10388;10389;10390;10391;89611;89612;89613;89614;89615;89616;89617;89618;89619;89620;89621;89622;89623;89624;89625;89626;89627;89628;89629;89630;89631;89632;89633	5148;5149;5150;5151;5152;5153;5154;42502;42503;42504;42505;42506;42507;42508;42509;42510;42511;42512;42513;42514;42515;42516;42517;42518	5151;42512	352	108
ENSMGAP00000003394 pep:novel chromosome:UMD2:21:4607250:4607912:-1 gene:ENSMGAG00000003677 transcript:ENSMGAT00000004095 gene_biotype:protein_coding transcript_biotype:protein_coding	ENSMGAP00000003394 pep:novel chromosome:UMD2:21:4607250:4607912:-1 gene:ENSMGAG00000003677 transcript:ENSMGAT00000004095 gene_biotype:protein_coding transcript_biotype:protein_coding	2	1	1	>ENSMGAP00000003394 pep:novel chromosome:UMD2:21:4607250:4607912:-1 gene:ENSMGAG00000003677 transcript:ENSMGAT00000004095 gene_biotype:protein_coding transcript_biotype:protein_coding	1	2	1	1	9	4.5	4.5	25.279	221	221	1	1																		8.0176e-09	4777000	341220				262	926;6096	False;True	946;6461	20169;20170;20171;20172;20173;20174;20175;20176;20177;20178;20179;20180;20181;20182;20183;20184;20185;20186;20187;20188;20189;20190;20191;20192;20193;20194;20195;20196;20197;20198;20199;20200;20201;20202;20203;20204;20205;20206;20207;139915	10174;10175;10176;10177;10178;10179;10180;10181;10182;10183;10184;10185;10186;10187;10188;10189;10190;67011	10184;67011	353	197
ENSMGAP00000003398 pep:novel chromosome:UMD2:12:2972347:2979037:-1 gene:ENSMGAG00000003682 transcript:ENSMGAT00000004100 gene_biotype:protein_coding transcript_biotype:protein_coding	ENSMGAP00000003398 pep:novel chromosome:UMD2:12:2972347:2979037:-1 gene:ENSMGAG00000003682 transcript:ENSMGAT00000004100 gene_biotype:protein_coding transcript_biotype:protein_coding	2	2	2	>ENSMGAP00000003398 pep:novel chromosome:UMD2:12:2972347:2979037:-1 gene:ENSMGAG00000003682 transcript:ENSMGAT00000004100 gene_biotype:protein_coding transcript_biotype:protein_coding	1	2	2	2	7.3	7.3	7.3	29.522	261	261	11.2	1										2	5	4						1.9612e-05	22108000	1700600				263	3152;5274	True;True	3279;5622	73422;73423;73424;73425;73426;122606;122607;122608;122609;122610;122611;122612	34822;34823;58953	34822;58953
ENSMGAP00000003416 pep:novel chromosome:UMD2:1:1344667:1444306:-1 gene:ENSMGAG00000003632 transcript:ENSMGAT00000004118 gene_biotype:protein_coding transcript_biotype:protein_coding	ENSMGAP00000003416 pep:novel chromosome:UMD2:1:1344667:1444306:-1 gene:ENSMGAG00000003632 transcript:ENSMGAT00000004118 gene_biotype:protein_coding transcript_biotype:protein_coding	20	20	20	>ENSMGAP00000003416 pep:novel chromosome:UMD2:1:1344667:1444306:-1 gene:ENSMGAG00000003632 transcript:ENSMGAT00000004118 gene_biotype:protein_coding transcript_biotype:protein_coding	1	20	20	20	11.8	11.8	11.8	232.6	2240	2240	2.81	23	80	128	43	5	4	2												0	1209900000	10430000				264	238;383;595;1625;2392;2618;2646;2916;3144;4512;4593;4746;4757;4915;4990;5255;5363;5531;5774;5851	True;True;True;True;True;True;True;True;True;True;True;True;True;True;True;True;True;True;True;True	241;390;608;1713;2503;2733;2761;3037;3271;4839;4922;5078;5089;5252;5331;5602;5714;5884;6137;6216	5895;5896;5897;5898;5899;5900;5901;5902;5903;5904;5905;5906;5907;5908;5909;5910;5911;5912;5913;5914;9322;9323;9324;9325;9326;9327;9328;9329;9330;9331;9332;9333;9334;13667;13668;37582;37583;37584;37585;37586;37587;55709;55710;55711;55712;55713;55714;55715;55716;55717;55718;55719;55720;55721;55722;55723;55724;55725;55726;62009;62010;62011;62012;62013;62014;62015;62016;62017;62018;62019;62020;62021;…	2865;2866;2867;2868;2869;2870;2871;4689;4690;4691;4692;4693;4694;6861;6862;18314;26965;26966;26967;26968;29614;29615;29616;29617;30065;30066;30067;30068;30069;32701;32702;32703;32704;32705;32706;32707;32708;32709;32710;32711;32712;32713;32714;32715;32716;32717;32718;34714;49991;49992;50800;50801;52642;52643;52644;52696;52697;52698;52699;52700;54607;54608;54609;54610;54611;55779;55780;55781;55782;…	2865;4691;6861;18314;26966;29616;30066;32714;34714;49991;50800;52644;52697;54608;55780;58759;60218;61900;64187;64887	354;355	52;236
ENSMGAP00000003422 pep:novel chromosome:UMD2:26:5778473:5782474:-1 gene:ENSMGAG00000017125 transcript:ENSMGAT00000004124 gene_biotype:protein_coding transcript_biotype:protein_coding	ENSMGAP00000003422 pep:novel chromosome:UMD2:26:5778473:5782474:-1 gene:ENSMGAG00000017125 transcript:ENSMGAT00000004124 gene_biotype:protein_coding transcript_biotype:protein_coding	1	1	1	>ENSMGAP00000003422 pep:novel chromosome:UMD2:26:5778473:5782474:-1 gene:ENSMGAG00000017125 transcript:ENSMGAT00000004124 gene_biotype:protein_coding transcript_biotype:protein_coding	1	1	1	1	4.7	4.7	4.7	24.112	213	213	13.4												3	4	6	1				0.0028746	86754000	9639400				265	740	TRUE	755	16507;16508;16509;16510;16511;16512;16513;16514;16515;16516;16517;16518;16519;16520	8428;8429;8430	8428
ENSMGAP00000003443 pep:novel chromosome:UMD2:28:2509504:2510298:-1 gene:ENSMGAG00000003717 transcript:ENSMGAT00000004145 gene_biotype:protein_coding transcript_biotype:protein_coding	ENSMGAP00000003443 pep:novel chromosome:UMD2:28:2509504:2510298:-1 gene:ENSMGAG00000003717 transcript:ENSMGAT00000004145 gene_biotype:protein_coding transcript_biotype:protein_coding	1	1	1	>ENSMGAP00000003443 pep:novel chromosome:UMD2:28:2509504:2510298:-1 gene:ENSMGAG00000003717 transcript:ENSMGAT00000004145 gene_biotype:protein_coding transcript_biotype:protein_coding	1	1	1	1	4.2	4.2	4.2	30.459	265	265	11											1								7.1934e-06	1797900	149830				266	5862	TRUE	6227	135555	64915	64915
ENSMGAP00000003451 pep:novel chromosome:UMD2:23:3337601:3346799:-1 gene:ENSMGAG00000003655 transcript:ENSMGAT00000004153 gene_biotype:protein_coding transcript_biotype:protein_coding;ENSMGAP00000014948 pep:novel chromosome:UMD2:1:80944238:80953701:1 gene:ENSMGAG00000014131 transcript:ENSMGAT00000015892 gene_biotype:protein_coding transcript_biotype:protein_coding;REV__ENSMGAP00000003451 pep:novel…	ENSMGAP00000003451 pep:novel chromosome:UMD2:23:3337601:3346799:-1 gene:ENSMGAG00000003655 transcript:ENSMGAT00000004153 gene_biotype:protein_coding transcript_biotype:protein_coding	13;3;1	13;3;1	13;3;1	>ENSMGAP00000003451 pep:novel chromosome:UMD2:23:3337601:3346799:-1 gene:ENSMGAG00000003655 transcript:ENSMGAT00000004153 gene_biotype:protein_coding transcript_biotype:protein_coding	3	13	13	13	36.2	36.2	36.2	47.568	436	436;434;436	8.65	14	2	3	1	1		1	3	51	20		9	8	2	1	3			0	791570000	35980000				267	35;637;708;1906;2308;2378;2895;3238;4456;5081;5656;5835;6084	True;True;True;True;True;True;True;True;True;True;True;True;True	35;650;722;1998;2416;2489;3016;3367;4781;5424;6014;6200;6449	1090;1091;1092;1093;1094;1095;1096;1097;1098;1099;1100;1101;1102;1103;1104;1105;1106;1107;1108;14570;14571;14572;14573;14574;14575;14576;14577;14578;14579;14580;14581;14582;14583;14584;14585;15755;15756;15757;15758;15759;15760;43759;43760;53740;53741;53742;55184;55185;55186;55187;55188;55189;55190;55191;55192;55193;55194;55195;55196;68196;68197;68198;68199;75531;75532;75533;75534;75535;75536;7553…	604;605;606;607;608;609;610;611;612;7363;7364;7365;7366;7367;7368;7369;7370;7371;7372;7373;8070;21393;26124;26697;26698;26699;26700;26701;26702;26703;26704;32507;32508;32509;35800;35801;35802;35803;49472;49473;49474;56501;56502;63061;63062;63063;64777;64778;64779;64780;66950;66951;66952;66953;66954;66955;66956;66957;66958;66959	611;7368;8070;21393;26124;26701;32508;35802;49474;56501;63062;64778;66958	356;357;358;359;360	96;99;167;171;246
ENSMGAP00000003467 pep:novel chromosome:UMD2:29:4571635:4572518:1 gene:ENSMGAG00000003738 transcript:ENSMGAT00000004171 gene_biotype:protein_coding transcript_biotype:protein_coding	ENSMGAP00000003467 pep:novel chromosome:UMD2:29:4571635:4572518:1 gene:ENSMGAG00000003738 transcript:ENSMGAT00000004171 gene_biotype:protein_coding transcript_biotype:protein_coding	1	1	1	>ENSMGAP00000003467 pep:novel chromosome:UMD2:29:4571635:4572518:1 gene:ENSMGAG00000003738 transcript:ENSMGAT00000004171 gene_biotype:protein_coding transcript_biotype:protein_coding	1	1	1	1	9.5	9.5	9.5	24.828	221	221	6						3													1.5544e-62	31897000	10632000				268	4630	TRUE	4960	107417;107418;107419	51280;51281	51280	361	13
ENSMGAP00000003476 pep:novel chromosome:UMD2:21:4650427:4658101:-1 gene:ENSMGAG00000003716 transcript:ENSMGAT00000004180 gene_biotype:protein_coding transcript_biotype:protein_coding	ENSMGAP00000003476 pep:novel chromosome:UMD2:21:4650427:4658101:-1 gene:ENSMGAG00000003716 transcript:ENSMGAT00000004180 gene_biotype:protein_coding transcript_biotype:protein_coding	4	4	4	>ENSMGAP00000003476 pep:novel chromosome:UMD2:21:4650427:4658101:-1 gene:ENSMGAG00000003716 transcript:ENSMGAT00000004180 gene_biotype:protein_coding transcript_biotype:protein_coding	1	4	4	4	14.5	14.5	14.5	35.689	337	337	9	4										11	2	1						6.1391e-32	43827000	1992100				269	151;341;1672;2358	True;True;True;True	153;347;1762;2467	4586;4587;4588;8170;38375;38376;38377;38378;38379;54490;54491;54492;54493;54494;54495;54496;54497;54498	2271;2272;2273;4183;18700;18701;18702;18703;26371;26372;26373;26374;26375;26376	2272;4183;18703;26371	362	250
ENSMGAP00000003479 pep:novel chromosome:UMD2:30:2403804:2405501:1 gene:ENSMGAG00000003703 transcript:ENSMGAT00000004183 gene_biotype:protein_coding transcript_biotype:protein_coding	ENSMGAP00000003479 pep:novel chromosome:UMD2:30:2403804:2405501:1 gene:ENSMGAG00000003703 transcript:ENSMGAT00000004183 gene_biotype:protein_coding transcript_biotype:protein_coding	3	3	3	>ENSMGAP00000003479 pep:novel chromosome:UMD2:30:2403804:2405501:1 gene:ENSMGAG00000003703 transcript:ENSMGAT00000004183 gene_biotype:protein_coding transcript_biotype:protein_coding	1	3	3	3	16.6	16.6	16.6	28.658	259	259	13													8						6.3677e-36	53809000	4484100				270	367;653;1575	True;True;True	373;666;1662	8977;14679;14680;36385;36386;36387;36388;36389	4509;7434;17681;17682	4509;7434;17682
ENSMGAP00000003484 pep:novel chromosome:UMD2:3:11661983:11677771:1 gene:ENSMGAG00000003730 transcript:ENSMGAT00000004188 gene_biotype:protein_coding transcript_biotype:protein_coding	ENSMGAP00000003484 pep:novel chromosome:UMD2:3:11661983:11677771:1 gene:ENSMGAG00000003730 transcript:ENSMGAT00000004188 gene_biotype:protein_coding transcript_biotype:protein_coding	1	1	1	>ENSMGAP00000003484 pep:novel chromosome:UMD2:3:11661983:11677771:1 gene:ENSMGAG00000003730 transcript:ENSMGAT00000004188 gene_biotype:protein_coding transcript_biotype:protein_coding	1	1	1	1	2.8	2.8	2.8	41.154	362	362	9									4										0.0028008	5161200	224400				271	2260	TRUE	2367	52874;52875;52876;52877	25772;25773	25772
ENSMGAP00000003488 pep:novel chromosome:UMD2:13:2658260:2667597:1 gene:ENSMGAG00000003705 transcript:ENSMGAT00000004192 gene_biotype:protein_coding transcript_biotype:protein_coding	ENSMGAP00000003488 pep:novel chromosome:UMD2:13:2658260:2667597:1 gene:ENSMGAG00000003705 transcript:ENSMGAT00000004192 gene_biotype:protein_coding transcript_biotype:protein_coding	1	1	1	>ENSMGAP00000003488 pep:novel chromosome:UMD2:13:2658260:2667597:1 gene:ENSMGAG00000003705 transcript:ENSMGAT00000004192 gene_biotype:protein_coding transcript_biotype:protein_coding	1	1	1	1	3.6	3.6	3.6	42.797	389	389	10										2									4.1192e-19	6899000	405820				272	787	TRUE	802	17640;17641	8976;8977	8976
ENSMGAP00000003490 pep:novel chromosome:UMD2:12:3026789:3038460:-1 gene:ENSMGAG00000003756 transcript:ENSMGAT00000004194 gene_biotype:protein_coding transcript_biotype:protein_coding	ENSMGAP00000003490 pep:novel chromosome:UMD2:12:3026789:3038460:-1 gene:ENSMGAG00000003756 transcript:ENSMGAT00000004194 gene_biotype:protein_coding transcript_biotype:protein_coding	2	2	2	>ENSMGAP00000003490 pep:novel chromosome:UMD2:12:3026789:3038460:-1 gene:ENSMGAG00000003756 transcript:ENSMGAT00000004194 gene_biotype:protein_coding transcript_biotype:protein_coding	1	2	2	2	31.5	31.5	31.5	8.5094	73	73	16.4																11	6		2.0338e-31	150610000	37652000				273	2380;4615	True;True	2491;4945	55203;55204;55205;55206;55207;55208;55209;55210;55211;55212;55213;107017;107018;107019;107020;107021;107022	26707;26708;26709;26710;26711;26712;26713;51118	26709;51118
ENSMGAP00000003498 pep:novel chromosome:UMD2:26:5720104:5725154:-1 gene:ENSMGAG00000003659 transcript:ENSMGAT00000004202 gene_biotype:protein_coding transcript_biotype:protein_coding	ENSMGAP00000003498 pep:novel chromosome:UMD2:26:5720104:5725154:-1 gene:ENSMGAG00000003659 transcript:ENSMGAT00000004202 gene_biotype:protein_coding transcript_biotype:protein_coding	5	5	5	>ENSMGAP00000003498 pep:novel chromosome:UMD2:26:5720104:5725154:-1 gene:ENSMGAG00000003659 transcript:ENSMGAT00000004202 gene_biotype:protein_coding transcript_biotype:protein_coding	1	5	5	5	9.5	9.5	9.5	53.259	483	483	12.8										1	11	20	17	8	4	5			1.6016e-130	605680000	24227000				274	3384;4030;4453;5865;5945	True;True;True;True;True	3515;4195;4778;6230;6310	78220;78221;78222;78223;78224;78225;78226;78227;78228;78229;92543;92544;92545;92546;92547;92548;92549;92550;92551;92552;92553;92554;92555;92556;92557;92558;92559;92560;92561;92562;92563;103056;103057;103058;103059;103060;103061;103062;103063;103064;103065;103066;103067;103068;103069;103070;103071;103072;103073;135598;135599;135600;135601;135602;135603;135604;135605;135606;135607;135608;135609;135…	37008;37009;37010;37011;44066;44067;44068;44069;44070;44071;44072;44073;44074;44075;44076;44077;44078;49345;49346;49347;49348;49349;49350;49351;64931;64932;64933;65571;65572	37011;44071;49348;64932;65572
ENSMGAP00000003507 pep:novel chromosome:UMD2:19:5090736:5093991:1 gene:ENSMGAG00000003777 transcript:ENSMGAT00000004211 gene_biotype:protein_coding transcript_biotype:protein_coding;ENSMGAP00000017644 pep:novel chromosome:UMD2:19:5090736:5093991:1 gene:ENSMGAG00000003777 transcript:ENSMGAT00000018519 gene_biotype:protein_coding transcript_biotype:protein_coding	ENSMGAP00000003507 pep:novel chromosome:UMD2:19:5090736:5093991:1 gene:ENSMGAG00000003777 transcript:ENSMGAT00000004211 gene_biotype:protein_coding transcript_biotype:protein_coding;ENSMGAP00000017644 pep:novel chromosome:UMD2:19:5090736:5093991:1 gene:ENSMGAG00000003777 transcript:ENSMGAT00000018519 gene_biotype:protein_coding transcript_biotype:protein_coding	3;2	3;2	3;2	>ENSMGAP00000003507 pep:novel chromosome:UMD2:19:5090736:5093991:1 gene:ENSMGAG00000003777 transcript:ENSMGAT00000004211 gene_biotype:protein_coding transcript_biotype:protein_coding;>ENSMGAP00000017644 pep:novel chromosome:UMD2:19:5090736:5093991:1 gene:E	2	3	3	3	10.7	10.7	10.7	32.231	281	281;250	11.3											10	4							3.4639e-10	36136000	2409100				275	454;2152;4853	True;True;True	466;2255;5188	11399;11400;11401;11402;11403;49694;49695;49696;49697;49698;49699;49700;111842;111843	5744;24306;53608	5744;24306;53608	363	123
ENSMGAP00000003516 pep:novel chromosome:UMD2:19:5097601:5099035:-1 gene:ENSMGAG00000003783 transcript:ENSMGAT00000004220 gene_biotype:protein_coding transcript_biotype:protein_coding	ENSMGAP00000003516 pep:novel chromosome:UMD2:19:5097601:5099035:-1 gene:ENSMGAG00000003783 transcript:ENSMGAT00000004220 gene_biotype:protein_coding transcript_biotype:protein_coding	1	1	1	>ENSMGAP00000003516 pep:novel chromosome:UMD2:19:5097601:5099035:-1 gene:ENSMGAG00000003783 transcript:ENSMGAT00000004220 gene_biotype:protein_coding transcript_biotype:protein_coding	1	1	1	1	2.7	2.7	2.7	29.719	261	261	10.1								1	1	5	2	1							1.2607e-34	62919000	3932400				276	113	TRUE	114	3506;3507;3508;3509;3510;3511;3512;3513;3514;3515	1652;1653	1652
ENSMGAP00000017450 pep:novel chromosome:UMD2:24:4151640:4153198:1 gene:ENSMGAG00000003784 transcript:ENSMGAT00000019783 gene_biotype:protein_coding transcript_biotype:protein_coding;ENSMGAP00000019603 pep:novel chromosome:UMD2:24:4152366:4158654:1 gene:ENSMGAG00000003784 transcript:ENSMGAT00000020770 gene_biotype:protein_coding transcript_biotype:protein_coding;ENSMGAP00000003519 pep:novel chromo…	ENSMGAP00000017450 pep:novel chromosome:UMD2:24:4151640:4153198:1 gene:ENSMGAG00000003784 transcript:ENSMGAT00000019783 gene_biotype:protein_coding transcript_biotype:protein_coding;ENSMGAP00000019603 pep:novel chromosome:UMD2:24:4152366:4158654:1 gene:ENSMGAG00000003784 transcript:ENSMGAT00000020770 gene_biotype:protein_coding transcript_biotype:protein_coding;ENSMGAP00000003519 pep:novel chromo…	1;1;1	1;1;1	1;1;1	>ENSMGAP00000017450 pep:novel chromosome:UMD2:24:4151640:4153198:1 gene:ENSMGAG00000003784 transcript:ENSMGAT00000019783 gene_biotype:protein_coding transcript_biotype:protein_coding;>ENSMGAP00000019603 pep:novel chromosome:UMD2:24:4152366:4158654:1 gene:E	3	1	1	1	5.4	5.4	5.4	17.344	166	166;173;232	16.3																6	3		0.0030454	34303000	2638700				277	4528	TRUE	4856	104763;104764;104765;104766;104767;104768;104769;104770;104771	50126;50127;50128	50128
ENSMGAP00000003543 pep:novel chromosome:UMD2:3:11824798:11861653:-1 gene:ENSMGAG00000003779 transcript:ENSMGAT00000004247 gene_biotype:protein_coding transcript_biotype:protein_coding;ENSMGAP00000019233 pep:novel chromosome:UMD2:3:11826312:11851509:-1 gene:ENSMGAG00000003779 transcript:ENSMGAT00000018997 gene_biotype:protein_coding transcript_biotype:protein_coding	ENSMGAP00000003543 pep:novel chromosome:UMD2:3:11824798:11861653:-1 gene:ENSMGAG00000003779 transcript:ENSMGAT00000004247 gene_biotype:protein_coding transcript_biotype:protein_coding	15;6	15;6	14;6	>ENSMGAP00000003543 pep:novel chromosome:UMD2:3:11824798:11861653:-1 gene:ENSMGAG00000003779 transcript:ENSMGAT00000004247 gene_biotype:protein_coding transcript_biotype:protein_coding	2	15	15	14	5.1	5.1	4.5	329.58	2849	2849;2086	9.21	44	22	15	11	4	5	3	9	5	4	16	23	30	20	9	16	18	13	0	1723300000	10508000				278	797;1739;1828;1885;2828;3158;3159;3208;3310;3345;3793;4113;5060;5916;6019	True;True;True;True;True;True;True;True;True;True;True;True;True;True;True	812;1829;1918;1976;2948;3285;3286;3336;3441;3476;3949;4308;4309;5402;6281;6384	17735;17736;17737;39465;39466;39467;39468;39469;39470;39471;39472;39473;39474;39475;39476;39477;39478;39479;39480;39481;39482;39483;41469;41470;41471;41472;41473;41474;41475;42915;42916;42917;42918;42919;42920;42921;42922;42923;42924;42925;42926;42927;42928;42929;42930;42931;42932;42933;42934;42935;42936;42937;66405;73577;73578;73579;73580;73581;73582;73583;73584;73585;73586;73587;73588;73589;735…	9025;9026;19133;19134;19135;19136;19137;19138;19139;19140;19141;19142;19143;19144;19145;20142;20143;20144;20905;20906;20907;20908;31746;34877;34878;34879;34880;34881;34882;34883;34884;34885;34886;34887;34888;34889;34890;34891;34892;34893;34894;34895;34896;35566;35567;35568;35569;35570;35571;35572;35573;36443;36444;36445;36446;36447;36448;36660;36661;36662;36663;36664;36665;36666;36667;41399;41400…	9025;19136;20142;20908;31746;34880;34895;35566;36446;36661;41401;45165;56278;65305;66412	364	144
ENSMGAP00000003557 pep:novel chromosome:UMD2:14:3101205:3104828:-1 gene:ENSMGAG00000003588 transcript:ENSMGAT00000004261 gene_biotype:protein_coding transcript_biotype:protein_coding	ENSMGAP00000003557 pep:novel chromosome:UMD2:14:3101205:3104828:-1 gene:ENSMGAG00000003588 transcript:ENSMGAT00000004261 gene_biotype:protein_coding transcript_biotype:protein_coding	31	31	31	>ENSMGAP00000003557 pep:novel chromosome:UMD2:14:3101205:3104828:-1 gene:ENSMGAG00000003588 transcript:ENSMGAT00000004261 gene_biotype:protein_coding transcript_biotype:protein_coding	1	31	31	31	58.1	58.1	58.1	74.231	659	659	7.58	59	73	109	85	197	155	137	108	56	33	52	79	83	63	26	26	27	17	0	28087000000	759100000				279	198;751;883;919;1065;1217;1334;1730;2085;2086;2190;2226;3460;3532;4230;4280;4291;4728;4729;4887;4924;4970;5070;5122;5276;5378;5411;5430;5626;5687;5816	True;True;True;True;True;True;True;True;True;True;True;True;True;True;True;True;True;True;True;True;True;True;True;True;True;True;True;True;True;True;True	201;766;900;939;1093;1269;1270;1406;1820;2186;2187;2295;2333;3591;3664;4481;4482;4562;4578;4579;5059;5060;5223;5262;5311;5412;5466;5624;5729;5762;5783;5983;6046;6047;6181	5226;5227;5228;5229;5230;5231;5232;5233;5234;5235;5236;5237;5238;5239;5240;5241;5242;5243;5244;5245;5246;5247;5248;5249;5250;5251;5252;5253;5254;5255;5256;5257;5258;5259;5260;5261;16685;16686;16687;16688;16689;16690;16691;16692;16693;16694;16695;16696;16697;16698;16699;16700;16701;16702;16703;16704;16705;16706;16707;16708;16709;16710;16711;16712;16713;16714;16715;16716;16717;16718;16719;16720;167…	2591;2592;2593;8511;8512;8513;8514;8515;8516;8517;8518;8519;8520;8521;8522;8523;8524;8525;8526;8527;8528;8529;8530;8531;8532;8533;8534;8535;8536;8537;8538;8539;8540;8541;8542;8543;8544;8545;8546;8547;8548;8549;8550;8551;8552;8553;8554;8555;8556;8557;8558;8559;8560;8561;8562;8563;8564;8565;8566;8567;8568;8569;8570;8571;9549;9550;9551;9552;9553;9554;9555;9556;9557;9558;9559;9560;9561;9562;9563;9564…	2592;8514;9549;10130;11521;13682;15260;19090;23749;23757;24953;25387;37591;38311;46661;47184;47518;52434;52441;53971;54739;55378;56355;57175;58960;60349;60830;61022;62664;63260;64600	365;366;367;368	54;304;387;634
ENSMGAP00000003564 pep:novel chromosome:UMD2:22:5510519:5524419:-1 gene:ENSMGAG00000003674 transcript:ENSMGAT00000004268 gene_biotype:protein_coding transcript_biotype:protein_coding	ENSMGAP00000003564 pep:novel chromosome:UMD2:22:5510519:5524419:-1 gene:ENSMGAG00000003674 transcript:ENSMGAT00000004268 gene_biotype:protein_coding transcript_biotype:protein_coding	3	1	1	>ENSMGAP00000003564 pep:novel chromosome:UMD2:22:5510519:5524419:-1 gene:ENSMGAG00000003674 transcript:ENSMGAT00000004268 gene_biotype:protein_coding transcript_biotype:protein_coding	1	3	1	1	4.8	1.8	1.8	69.359	626	626	1	1																		5.8027e-21	5346100	148500				280	1594;3798;6149	True;False;False	1681;3954;6515	36834;87209;140843	17880;41423;67504	17880;41423;67504
ENSMGAP00000003587 pep:novel chromosome:UMD2:22:5440261:5445289:1 gene:ENSMGAG00000003835 transcript:ENSMGAT00000004291 gene_biotype:protein_coding transcript_biotype:protein_coding	ENSMGAP00000003587 pep:novel chromosome:UMD2:22:5440261:5445289:1 gene:ENSMGAG00000003835 transcript:ENSMGAT00000004291 gene_biotype:protein_coding transcript_biotype:protein_coding	17	17	14	>ENSMGAP00000003587 pep:novel chromosome:UMD2:22:5440261:5445289:1 gene:ENSMGAG00000003835 transcript:ENSMGAT00000004291 gene_biotype:protein_coding transcript_biotype:protein_coding	1	17	17	14	30.3	30.3	25.7	75.123	686	686	6.56	21	22	42	23	13	22	135	41	21	12	7	5	8	11	3	1	2		0	8664000000	254820000				281	209;533;703;2020;2170;2262;2389;2664;3683;4869;4870;4954;5055;5504;5512;5720;6060	True;True;True;True;True;True;True;True;True;True;True;True;True;True;True;True;True	212;546;717;2119;2274;2369;2500;2779;3835;5205;5206;5294;5397;5857;5865;6080;6425	5528;5529;5530;5531;5532;12918;12919;12920;12921;12922;15662;15663;15664;15665;47296;47297;47298;47299;47300;47301;50071;50072;50073;50074;50075;50076;50077;50078;50079;50080;50081;50082;50083;50084;50085;50086;52879;52880;52881;52882;52883;52884;52885;52886;52887;52888;52889;52890;52891;52892;52893;52894;52895;52896;52897;52898;52899;52900;52901;52902;52903;52904;52905;52906;52907;52908;52909;52…	2676;2677;6453;8049;23061;23062;23063;24477;24478;24479;24480;24481;24482;24483;24484;24485;25775;25776;25777;25778;25779;25780;25781;25782;25783;25784;25785;25786;25787;25788;25789;25790;25791;25792;25793;25794;25795;25796;25797;25798;25799;25800;25801;25802;25803;25804;25805;26934;26935;26936;26937;26938;26939;26940;26941;26942;26943;26944;26945;26946;26947;26948;26949;26950;26951;26952;26953;2…	2676;6453;8049;23061;24477;25794;26934;30214;39814;53751;53760;55237;56253;61616;61697;63661;66682	348;349;369;370;371;372	54;508;569;634;644;652
ENSMGAP00000003589 pep:novel chromosome:UMD2:Z:17795725:17801793:-1 gene:ENSMGAG00000003849 transcript:ENSMGAT00000004293 gene_biotype:protein_coding transcript_biotype:protein_coding	ENSMGAP00000003589 pep:novel chromosome:UMD2:Z:17795725:17801793:-1 gene:ENSMGAG00000003849 transcript:ENSMGAT00000004293 gene_biotype:protein_coding transcript_biotype:protein_coding	1	1	1	>ENSMGAP00000003589 pep:novel chromosome:UMD2:Z:17795725:17801793:-1 gene:ENSMGAG00000003849 transcript:ENSMGAT00000004293 gene_biotype:protein_coding transcript_biotype:protein_coding	1	1	1	1	1.3	1.3	1.3	83.187	744	744	2		2																	0.0054905	2429700	73626				282	1447	TRUE	1531	33406;33407	16339	16339
ENSMGAP00000003608 pep:novel chromosome:UMD2:20:3496329:3524095:1 gene:ENSMGAG00000003848 transcript:ENSMGAT00000004312 gene_biotype:protein_coding transcript_biotype:protein_coding	ENSMGAP00000003608 pep:novel chromosome:UMD2:20:3496329:3524095:1 gene:ENSMGAG00000003848 transcript:ENSMGAT00000004312 gene_biotype:protein_coding transcript_biotype:protein_coding	2	2	2	>ENSMGAP00000003608 pep:novel chromosome:UMD2:20:3496329:3524095:1 gene:ENSMGAG00000003848 transcript:ENSMGAT00000004312 gene_biotype:protein_coding transcript_biotype:protein_coding	1	2	2	2	8.7	8.7	8.7	25.828	230	230	11.6											4	7							1.47e-06	22277000	1713600				283	4133;5722	True;True	4341;6082	95430;95431;95432;95433;95434;95435;132744;132745;132746;132747;132748	45610;63668	45610;63668
ENSMGAP00000003666 pep:novel chromosome:UMD2:26:5743584:5746483:1 gene:ENSMGAG00000003818 transcript:ENSMGAT00000004371 gene_biotype:protein_coding transcript_biotype:protein_coding	ENSMGAP00000003666 pep:novel chromosome:UMD2:26:5743584:5746483:1 gene:ENSMGAG00000003818 transcript:ENSMGAT00000004371 gene_biotype:protein_coding transcript_biotype:protein_coding	3	3	3	>ENSMGAP00000003666 pep:novel chromosome:UMD2:26:5743584:5746483:1 gene:ENSMGAG00000003818 transcript:ENSMGAT00000004371 gene_biotype:protein_coding transcript_biotype:protein_coding	1	3	3	3	7.8	7.8	7.8	47.146	434	434	13.3										2	5	3	2	14	1		3		7.469e-222	79345000	3449800				284	3117;3360;4580	True;True;True	3244;3491;4909	72706;72707;72708;72709;72710;72711;77801;77802;77803;77804;77805;77806;77807;77808;77809;77810;77811;77812;77813;77814;77815;77816;77817;77818;77819;105983;105984;105985;105986;105987	34469;36794;36795;36796;36797;36798;36799;36800;36801;36802;36803;50686;50687;50688	34469;36797;50686	373	351
ENSMGAP00000003671 pep:novel chromosome:UMD2:3:12194131:12217925:-1 gene:ENSMGAG00000003927 transcript:ENSMGAT00000004376 gene_biotype:protein_coding transcript_biotype:protein_coding	ENSMGAP00000003671 pep:novel chromosome:UMD2:3:12194131:12217925:-1 gene:ENSMGAG00000003927 transcript:ENSMGAT00000004376 gene_biotype:protein_coding transcript_biotype:protein_coding	2	2	2	>ENSMGAP00000003671 pep:novel chromosome:UMD2:3:12194131:12217925:-1 gene:ENSMGAG00000003927 transcript:ENSMGAT00000004376 gene_biotype:protein_coding transcript_biotype:protein_coding	1	2	2	2	16.2	16.2	16.2	18.132	160	160	15.7															2	4			1.4725e-17	35954000	3994900				285	583;4451	True;True	596;4776	13462;13463;13464;13465;102994;102995	6750;49309	6750;49309
ENSMGAP00000003673 pep:novel chromosome:UMD2:2:4361358:4467620:1 gene:ENSMGAG00000003883 transcript:ENSMGAT00000004377 gene_biotype:protein_coding transcript_biotype:protein_coding;ENSMGAP00000017906 pep:novel chromosome:UMD2:2:4456191:4467620:1 gene:ENSMGAG00000003883 transcript:ENSMGAT00000020048 gene_biotype:protein_coding transcript_biotype:protein_coding	ENSMGAP00000003673 pep:novel chromosome:UMD2:2:4361358:4467620:1 gene:ENSMGAG00000003883 transcript:ENSMGAT00000004377 gene_biotype:protein_coding transcript_biotype:protein_coding;ENSMGAP00000017906 pep:novel chromosome:UMD2:2:4456191:4467620:1 gene:ENSMGAG00000003883 transcript:ENSMGAT00000020048 gene_biotype:protein_coding transcript_biotype:protein_coding	3;3	3;3	3;3	>ENSMGAP00000003673 pep:novel chromosome:UMD2:2:4361358:4467620:1 gene:ENSMGAG00000003883 transcript:ENSMGAT00000004377 gene_biotype:protein_coding transcript_biotype:protein_coding;>ENSMGAP00000017906 pep:novel chromosome:UMD2:2:4456191:4467620:1 gene:ENS	2	3	3	3	3.6	3.6	3.6	114.89	1039	1039;1070	8.25								6	2										6.8385e-41	25095000	425350				286	923;2879;4056	True;True;True	943;3000;4222	20069;67625;67626;67627;93100;93101;93102;93103	10142;32208;44368;44369	10142;32208;44368	374	294
ENSMGAP00000003675 pep:novel chromosome:UMD2:13:2943593:2954328:-1 gene:ENSMGAG00000003913 transcript:ENSMGAT00000004380 gene_biotype:protein_coding transcript_biotype:protein_coding	ENSMGAP00000003675 pep:novel chromosome:UMD2:13:2943593:2954328:-1 gene:ENSMGAG00000003913 transcript:ENSMGAT00000004380 gene_biotype:protein_coding transcript_biotype:protein_coding	4	4	4	>ENSMGAP00000003675 pep:novel chromosome:UMD2:13:2943593:2954328:-1 gene:ENSMGAG00000003913 transcript:ENSMGAT00000004380 gene_biotype:protein_coding transcript_biotype:protein_coding	1	4	4	4	11.4	11.4	11.4	45.329	395	395	9									16										3.276e-29	76067000	4225900				287	1013;2953;5663;5664	True;True;True;True	1036;3077;6021;6022	21950;21951;21952;21953;69550;69551;69552;69553;69554;131457;131458;131459;131460;131461;131462;131463	11113;33076;63111;63112;63113	11113;33076;63111;63113
ENSMGAP00000003711 pep:novel chromosome:UMD2:17:5517763:5560492:-1 gene:ENSMGAG00000003826 transcript:ENSMGAT00000004418 gene_biotype:protein_coding transcript_biotype:protein_coding	ENSMGAP00000003711 pep:novel chromosome:UMD2:17:5517763:5560492:-1 gene:ENSMGAG00000003826 transcript:ENSMGAT00000004418 gene_biotype:protein_coding transcript_biotype:protein_coding	1	1	1	>ENSMGAP00000003711 pep:novel chromosome:UMD2:17:5517763:5560492:-1 gene:ENSMGAG00000003826 transcript:ENSMGAT00000004418 gene_biotype:protein_coding transcript_biotype:protein_coding	1	1	1	1	1.6	1.6	1.6	105.43	956	956	12.5												1	1						5.5611e-05	4838900	115210				288	5408	TRUE	5759	126348;126349	60801	60801
ENSMGAP00000003721 pep:novel chromosome:UMD2:23:3639336:3663812:-1 gene:ENSMGAG00000003902 transcript:ENSMGAT00000004428 gene_biotype:protein_coding transcript_biotype:protein_coding	ENSMGAP00000003721 pep:novel chromosome:UMD2:23:3639336:3663812:-1 gene:ENSMGAG00000003902 transcript:ENSMGAT00000004428 gene_biotype:protein_coding transcript_biotype:protein_coding	13	13	13	>ENSMGAP00000003721 pep:novel chromosome:UMD2:23:3639336:3663812:-1 gene:ENSMGAG00000003902 transcript:ENSMGAT00000004428 gene_biotype:protein_coding transcript_biotype:protein_coding	1	13	13	13	15.8	15.8	15.8	106.73	949	949	4.86			9	7	90	7	1												1.0724e-217	832100000	22489000				289	323;1009;1118;1903;2137;2347;2409;2522;2600;3449;3946;4363;4446	True;True;True;True;True;True;True;True;True;True;True;True;True	328;1032;1152;1995;2240;2456;2521;2636;2714;3580;4109;4686;4771	7667;7668;7669;7670;7671;7672;7673;21931;21932;21933;21934;21935;21936;23724;23725;23726;23727;23728;23729;23730;23731;23732;23733;23734;23735;23736;23737;23738;23739;23740;23741;23742;23743;23744;43684;43685;43686;43687;43688;43689;49571;49572;49573;49574;49575;49576;49577;49578;49579;49580;49581;54397;55939;55940;55941;55942;55943;55944;55945;55946;55947;55948;55949;55950;59544;59545;59546;5954…	3869;3870;3871;11106;11107;11108;11931;11932;11933;11934;11935;11936;11937;11938;11939;11940;11941;11942;21373;21374;21375;24249;24250;24251;24252;24253;26345;27036;27037;27038;27039;27040;28610;28611;28612;29244;29245;29246;29247;29248;29249;29250;29251;37540;37541;37542;37543;42973;42974;42975;48767;49266;49267;49268;49269;49270	3870;11106;11933;21373;24251;26345;27036;28610;29244;37540;42973;48767;49266	375;376;377	257;512;571
ENSMGAP00000003750 pep:novel chromosome:UMD2:21:4744644:4750406:1 gene:ENSMGAG00000003978 transcript:ENSMGAT00000004457 gene_biotype:protein_coding transcript_biotype:protein_coding	ENSMGAP00000003750 pep:novel chromosome:UMD2:21:4744644:4750406:1 gene:ENSMGAG00000003978 transcript:ENSMGAT00000004457 gene_biotype:protein_coding transcript_biotype:protein_coding	1	1	1	>ENSMGAP00000003750 pep:novel chromosome:UMD2:21:4744644:4750406:1 gene:ENSMGAG00000003978 transcript:ENSMGAT00000004457 gene_biotype:protein_coding transcript_biotype:protein_coding	1	1	1	1	2.5	2.5	2.5	54.617	483	483	9.67									4	4	1								3.5947e-13	42818000	1712700				290	4042	TRUE	4208	92970;92971;92972;92973;92974;92975;92976;92977;92978	44304;44305;44306	44305
ENSMGAP00000003758 pep:novel chromosome:UMD2:22:5527792:5532172:-1 gene:ENSMGAG00000003999 transcript:ENSMGAT00000004465 gene_biotype:protein_coding transcript_biotype:protein_coding;ENSMGAP00000016432 pep:novel chromosome:UMD2:17:9224195:9224851:-1 gene:ENSMGAG00000015492 transcript:ENSMGAT00000017406 gene_biotype:protein_coding transcript_biotype:protein_coding;ENSMGAP00000016646 pep:novel chro…	ENSMGAP00000003758 pep:novel chromosome:UMD2:22:5527792:5532172:-1 gene:ENSMGAG00000003999 transcript:ENSMGAT00000004465 gene_biotype:protein_coding transcript_biotype:protein_coding	6;1;1	5;0;0	5;0;0	>ENSMGAP00000003758 pep:novel chromosome:UMD2:22:5527792:5532172:-1 gene:ENSMGAG00000003999 transcript:ENSMGAT00000004465 gene_biotype:protein_coding transcript_biotype:protein_coding	3	6	5	5	30.5	26.4	26.4	28.091	246	246;219;252	11.8	3											18	16			2			2.7459e-241	87199000	6228500				291	477;926;4917;5987;6106;6117	True;False;True;True;True;True	489;946;5254;6352;6471;6482	11946;11947;11948;11949;11950;11951;11952;11953;11954;11955;11956;11957;20169;20170;20171;20172;20173;20174;20175;20176;20177;20178;20179;20180;20181;20182;20183;20184;20185;20186;20187;20188;20189;20190;20191;20192;20193;20194;20195;20196;20197;20198;20199;20200;20201;20202;20203;20204;20205;20206;20207;113509;113510;113511;113512;113513;113514;113515;113516;113517;137494;140112;140113;140114;14…	6005;6006;6007;6008;6009;6010;6011;6012;10174;10175;10176;10177;10178;10179;10180;10181;10182;10183;10184;10185;10186;10187;10188;10189;10190;54614;54615;54616;65838;67094;67095;67096;67183;67184;67185;67186;67187	6008;10184;54616;65838;67095;67186	353;378;379	24;28;220
ENSMGAP00000018504 pep:novel chromosome:UMD2:21:7160548:7168552:1 gene:ENSMGAG00000006870 transcript:ENSMGAT00000019899 gene_biotype:protein_coding transcript_biotype:protein_coding;ENSMGAP00000003812 pep:novel chromosome:UMD2:5:6302692:6308379:1 gene:ENSMGAG00000004021 transcript:ENSMGAT00000004521 gene_biotype:protein_coding transcript_biotype:protein_coding;ENSMGAP00000006962 pep:novel chromos…	ENSMGAP00000018504 pep:novel chromosome:UMD2:21:7160548:7168552:1 gene:ENSMGAG00000006870 transcript:ENSMGAT00000019899 gene_biotype:protein_coding transcript_biotype:protein_coding;ENSMGAP00000003812 pep:novel chromosome:UMD2:5:6302692:6308379:1 gene:ENSMGAG00000004021 transcript:ENSMGAT00000004521 gene_biotype:protein_coding transcript_biotype:protein_coding;ENSMGAP00000006962 pep:novel chromos…	1;1;1	1;1;1	1;1;1	>ENSMGAP00000018504 pep:novel chromosome:UMD2:21:7160548:7168552:1 gene:ENSMGAG00000006870 transcript:ENSMGAT00000019899 gene_biotype:protein_coding transcript_biotype:protein_coding;>ENSMGAP00000003812 pep:novel chromosome:UMD2:5:6302692:6308379:1 gene:EN	3	1	1	1	2.7	2.7	2.7	49.636	450	450;472;482	13													1						0.0007384	3370300	187240				292	2164	TRUE	2268	49986	24437	24437
ENSMGAP00000003839 pep:novel chromosome:UMD2:11:4708486:4723121:-1 gene:ENSMGAG00000003954 transcript:ENSMGAT00000004548 gene_biotype:protein_coding transcript_biotype:protein_coding	ENSMGAP00000003839 pep:novel chromosome:UMD2:11:4708486:4723121:-1 gene:ENSMGAG00000003954 transcript:ENSMGAT00000004548 gene_biotype:protein_coding transcript_biotype:protein_coding	1	1	1	>ENSMGAP00000003839 pep:novel chromosome:UMD2:11:4708486:4723121:-1 gene:ENSMGAG00000003954 transcript:ENSMGAT00000004548 gene_biotype:protein_coding transcript_biotype:protein_coding	1	1	1	1	0.5	0.5	0.5	171.42	1495	1495	11.2		1	2	3	3	3	4	3	6	8	4	6	5	9	8	5	4	2	1.3182e-18	3401200000	42516000				293	4313	TRUE	4616;4617	100195;100196;100197;100198;100199;100200;100201;100202;100203;100204;100205;100206;100207;100208;100209;100210;100211;100212;100213;100214;100215;100216;100217;100218;100219;100220;100221;100222;100223;100224;100225;100226;100227;100228;100229;100230;100231;100232;100233;100234;100235;100236;100237;100238;100239;100240;100241;100242;100243;100244;100245;100246;100247;100248;100249;100250;100251;…	48070;48071;48072;48073;48074;48075;48076;48077;48078;48079;48080;48081;48082;48083;48084;48085	48084
ENSMGAP00000003844 pep:novel chromosome:UMD2:25:4171274:4195109:1 gene:ENSMGAG00000004047 transcript:ENSMGAT00000004553 gene_biotype:protein_coding transcript_biotype:protein_coding	ENSMGAP00000003844 pep:novel chromosome:UMD2:25:4171274:4195109:1 gene:ENSMGAG00000004047 transcript:ENSMGAT00000004553 gene_biotype:protein_coding transcript_biotype:protein_coding	2	2	2	>ENSMGAP00000003844 pep:novel chromosome:UMD2:25:4171274:4195109:1 gene:ENSMGAG00000004047 transcript:ENSMGAT00000004553 gene_biotype:protein_coding transcript_biotype:protein_coding	1	2	2	2	1.2	1.2	1.2	115.93	1055	1055	13.3			1									1	4	7	5				1.9233e-31	305340000	8252400				294	5061;5062	True;True	5403;5404	116650;116651;116652;116653;116654;116655;116656;116657;116658;116659;116660;116661;116662;116663;116664;116665;116666;116667	56282;56283;56284;56285;56286;56287;56288;56289;56290;56291;56292;56293;56294	56285;56294
ENSMGAP00000003851 pep:novel chromosome:UMD2:5:50765381:50784285:-1 gene:ENSMGAG00000004073 transcript:ENSMGAT00000004560 gene_biotype:protein_coding transcript_biotype:protein_coding	ENSMGAP00000003851 pep:novel chromosome:UMD2:5:50765381:50784285:-1 gene:ENSMGAG00000004073 transcript:ENSMGAT00000004560 gene_biotype:protein_coding transcript_biotype:protein_coding	3	2	2	>ENSMGAP00000003851 pep:novel chromosome:UMD2:5:50765381:50784285:-1 gene:ENSMGAG00000004073 transcript:ENSMGAT00000004560 gene_biotype:protein_coding transcript_biotype:protein_coding	1	3	2	2	5.6	4.7	4.7	200.66	1811	1811	16																2			3.9955e-60	32520000	312700				295	1739;3160;3643	False;True;True	1829;3287;3787	39465;39466;39467;39468;39469;39470;39471;39472;39473;39474;39475;39476;39477;39478;39479;39480;39481;39482;39483;73646;82901	19133;19134;19135;19136;19137;19138;19139;19140;19141;19142;19143;19144;19145;34897;39152	19136;34897;39152	380;381	1293;1299
ENSMGAP00000017647 pep:novel chromosome:UMD2:17:5628240:5639405:1 gene:ENSMGAG00000004032 transcript:ENSMGAT00000019168 gene_biotype:protein_coding transcript_biotype:protein_coding;ENSMGAP00000003854 pep:novel chromosome:UMD2:17:5628349:5639402:1 gene:ENSMGAG00000004032 transcript:ENSMGAT00000004563 gene_biotype:protein_coding transcript_biotype:protein_coding	ENSMGAP00000017647 pep:novel chromosome:UMD2:17:5628240:5639405:1 gene:ENSMGAG00000004032 transcript:ENSMGAT00000019168 gene_biotype:protein_coding transcript_biotype:protein_coding;ENSMGAP00000003854 pep:novel chromosome:UMD2:17:5628349:5639402:1 gene:ENSMGAG00000004032 transcript:ENSMGAT00000004563 gene_biotype:protein_coding transcript_biotype:protein_coding	3;3	3;3	3;3	>ENSMGAP00000017647 pep:novel chromosome:UMD2:17:5628240:5639405:1 gene:ENSMGAG00000004032 transcript:ENSMGAT00000019168 gene_biotype:protein_coding transcript_biotype:protein_coding;>ENSMGAP00000003854 pep:novel chromosome:UMD2:17:5628349:5639402:1 gene:E	2	3	3	3	4.8	4.8	4.8	64.811	560	560;571	1.92	11	7	7	1															4.3465e-10	34576000	1080500				296	1472;3045;5227	True;True;True	1556;3170;5574	33887;33888;33889;33890;33891;33892;33893;33894;33895;33896;33897;33898;71265;121342;121343;121344;121345;121346;121347;121348;121349;121350;121351;121352;121353;121354	16606;16607;16608;16609;33847;58432	16606;33847;58432
ENSMGAP00000003857 pep:novel chromosome:UMD2:11:4742587:4744040:-1 gene:ENSMGAG00000004086 transcript:ENSMGAT00000004566 gene_biotype:protein_coding transcript_biotype:protein_coding	ENSMGAP00000003857 pep:novel chromosome:UMD2:11:4742587:4744040:-1 gene:ENSMGAG00000004086 transcript:ENSMGAT00000004566 gene_biotype:protein_coding transcript_biotype:protein_coding	2	2	2	>ENSMGAP00000003857 pep:novel chromosome:UMD2:11:4742587:4744040:-1 gene:ENSMGAG00000004086 transcript:ENSMGAT00000004566 gene_biotype:protein_coding transcript_biotype:protein_coding	1	2	2	2	8.6	8.6	8.6	26.392	244	244	12.8												2	6						2.23e-14	11602000	1160200				297	463;4430	True;True	475;4755	11682;102630;102631;102632;102633;102634;102635;102636	5857;49115;49116	5857;49115
ENSMGAP00000003874 pep:novel chromosome:UMD2:Z:48111787:48116588:-1 gene:ENSMGAG00000004109 transcript:ENSMGAT00000004583 gene_biotype:protein_coding transcript_biotype:protein_coding	ENSMGAP00000003874 pep:novel chromosome:UMD2:Z:48111787:48116588:-1 gene:ENSMGAG00000004109 transcript:ENSMGAT00000004583 gene_biotype:protein_coding transcript_biotype:protein_coding	2	2	2	>ENSMGAP00000003874 pep:novel chromosome:UMD2:Z:48111787:48116588:-1 gene:ENSMGAG00000004109 transcript:ENSMGAT00000004583 gene_biotype:protein_coding transcript_biotype:protein_coding	1	2	2	2	14.7	14.7	14.7	19.318	177	177	12												3							7.8061e-11	5280300	586700				298	1854;6030	True;True	1944;6395	41904;41905;138685	20366;66447	20366;66447
ENSMGAP00000003883 pep:novel chromosome:UMD2:11:4776921:4786783:1 gene:ENSMGAG00000004099 transcript:ENSMGAT00000004592 gene_biotype:protein_coding transcript_biotype:protein_coding;ENSMGAP00000018544 pep:novel chromosome:UMD2:11:4763419:4786783:1 gene:ENSMGAG00000004099 transcript:ENSMGAT00000018943 gene_biotype:protein_coding transcript_biotype:protein_coding	ENSMGAP00000003883 pep:novel chromosome:UMD2:11:4776921:4786783:1 gene:ENSMGAG00000004099 transcript:ENSMGAT00000004592 gene_biotype:protein_coding transcript_biotype:protein_coding;ENSMGAP00000018544 pep:novel chromosome:UMD2:11:4763419:4786783:1 gene:ENSMGAG00000004099 transcript:ENSMGAT00000018943 gene_biotype:protein_coding transcript_biotype:protein_coding	8;8	8;8	8;8	>ENSMGAP00000003883 pep:novel chromosome:UMD2:11:4776921:4786783:1 gene:ENSMGAG00000004099 transcript:ENSMGAT00000004592 gene_biotype:protein_coding transcript_biotype:protein_coding;>ENSMGAP00000018544 pep:novel chromosome:UMD2:11:4763419:4786783:1 gene:E	2	8	8	8	23.7	23.7	23.7	46.527	405	405;413	8.17			4	3	2	2	17	42	43	19									0	1973400000	93971000				299	48;513;2158;2186;2569;3490;4297;4799	True;True;True;True;True;True;True;True	48;526;2262;2291;2683;3621;4588;5133	1321;1322;1323;1324;1325;1326;12764;12765;12766;12767;12768;12769;49767;49768;49769;49770;49771;49772;49773;49774;49775;49776;49777;49778;49779;49780;49781;49782;49783;49784;49785;49786;49787;49788;49789;49790;49791;49792;49793;49794;50725;50726;50727;50728;50729;50730;50731;50732;50733;50734;50735;50736;50737;50738;50739;50740;50741;50742;50743;60503;60504;60505;80078;80079;80080;80081;80082;800…	703;704;705;706;707;6360;6361;24342;24343;24344;24345;24346;24347;24348;24349;24350;24351;24352;24353;24354;24355;24356;24357;24915;24916;24917;24918;24919;24920;24921;24922;28882;28883;37769;37770;37771;37772;37773;37774;37775;37776;37777;37778;37779;37780;37781;37782;37783;37784;37785;37786;37787;37788;37789;37790;37791;47888;47889;47890;47891;53172;53173;53174;53175;53176;53177;53178;53179;531…	703;6360;24344;24917;28882;37769;47888;53177	382	365
ENSMGAP00000003911 pep:novel chromosome:UMD2:26:5888184:5899152:-1 gene:ENSMGAG00000004123 transcript:ENSMGAT00000004621 gene_biotype:protein_coding transcript_biotype:protein_coding	ENSMGAP00000003911 pep:novel chromosome:UMD2:26:5888184:5899152:-1 gene:ENSMGAG00000004123 transcript:ENSMGAT00000004621 gene_biotype:protein_coding transcript_biotype:protein_coding	1	1	1	>ENSMGAP00000003911 pep:novel chromosome:UMD2:26:5888184:5899152:-1 gene:ENSMGAG00000004123 transcript:ENSMGAT00000004621 gene_biotype:protein_coding transcript_biotype:protein_coding	1	1	1	1	2.3	2.3	2.3	54.417	483	483	1	1																		0.0011179	401970	14356				300	4535	TRUE	4863	104812	50153	50153
ENSMGAP00000003916 pep:novel chromosome:UMD2:15:9704503:9707669:-1 gene:ENSMGAG00000004147 transcript:ENSMGAT00000004626 gene_biotype:protein_coding transcript_biotype:protein_coding	ENSMGAP00000003916 pep:novel chromosome:UMD2:15:9704503:9707669:-1 gene:ENSMGAG00000004147 transcript:ENSMGAT00000004626 gene_biotype:protein_coding transcript_biotype:protein_coding	1	1	1	>ENSMGAP00000003916 pep:novel chromosome:UMD2:15:9704503:9707669:-1 gene:ENSMGAG00000004147 transcript:ENSMGAT00000004626 gene_biotype:protein_coding transcript_biotype:protein_coding	1	1	1	1	5	5	5	26.909	240	240	11.9											1	6							6.8592e-14	17783000	1481900				301	5932	TRUE	6297	136626;136627;136628;136629;136630;136631;136632	65407;65408;65409	65408
ENSMGAP00000003920 pep:novel chromosome:UMD2:11:4874321:4880659:-1 gene:ENSMGAG00000004132 transcript:ENSMGAT00000004630 gene_biotype:protein_coding transcript_biotype:protein_coding	ENSMGAP00000003920 pep:novel chromosome:UMD2:11:4874321:4880659:-1 gene:ENSMGAG00000004132 transcript:ENSMGAT00000004630 gene_biotype:protein_coding transcript_biotype:protein_coding	1	1	1	>ENSMGAP00000003920 pep:novel chromosome:UMD2:11:4874321:4880659:-1 gene:ENSMGAG00000004132 transcript:ENSMGAT00000004630 gene_biotype:protein_coding transcript_biotype:protein_coding	1	1	1	1	4.3	4.3	4.3	27.24	235	235	15.3														3	12	3	3		2.3861e-05	39607000	3960700				302	1950	TRUE	2043	44802;44803;44804;44805;44806;44807;44808;44809;44810;44811;44812;44813;44814;44815;44816;44817;44818;44819;44820;44821;44822	21879;21880;21881;21882;21883;21884	21882
ENSMGAP00000003921 pep:novel chromosome:UMD2:20:4284082:4290057:1 gene:ENSMGAG00000004145 transcript:ENSMGAT00000004631 gene_biotype:protein_coding transcript_biotype:protein_coding	ENSMGAP00000003921 pep:novel chromosome:UMD2:20:4284082:4290057:1 gene:ENSMGAG00000004145 transcript:ENSMGAT00000004631 gene_biotype:protein_coding transcript_biotype:protein_coding	8	8	8	>ENSMGAP00000003921 pep:novel chromosome:UMD2:20:4284082:4290057:1 gene:ENSMGAG00000004145 transcript:ENSMGAT00000004631 gene_biotype:protein_coding transcript_biotype:protein_coding	1	8	8	8	22.7	22.7	22.7	45.963	406	406	9.33								4	51	28	2								1.8097e-105	1248900000	62446000				303	207;3184;3897;4433;4434;5724;6031;6071	True;True;True;True;True;True;True;True	210;3311;4058;4758;4759;6084;6396;6436	5493;5494;5495;5496;5497;5498;5499;5500;5501;5502;5503;5504;5505;5506;5507;5508;5509;5510;5511;5512;5513;5514;74199;74200;74201;74202;74203;74204;74205;74206;74207;74208;74209;74210;89176;89177;89178;89179;89180;89181;89182;89183;89184;89185;89186;89187;89188;89189;89190;102763;102764;102765;102766;102767;102768;102769;102770;102771;102772;102773;102774;102775;102776;132805;132806;132807;132808;1…	2668;2669;35215;35216;35217;35218;35219;42244;42245;42246;42247;42248;49202;49203;49204;63685;63686;63687;66448;66449;66450;66451;66452;66453;66799;66800;66801;66802;66803;66804	2668;35215;42245;49202;49203;63686;66448;66803	383	236
ENSMGAP00000003937 pep:novel chromosome:UMD2:26:5974702:5976281:-1 gene:ENSMGAG00000004167 transcript:ENSMGAT00000004647 gene_biotype:protein_coding transcript_biotype:protein_coding	ENSMGAP00000003937 pep:novel chromosome:UMD2:26:5974702:5976281:-1 gene:ENSMGAG00000004167 transcript:ENSMGAT00000004647 gene_biotype:protein_coding transcript_biotype:protein_coding	3	3	3	>ENSMGAP00000003937 pep:novel chromosome:UMD2:26:5974702:5976281:-1 gene:ENSMGAG00000004167 transcript:ENSMGAT00000004647 gene_biotype:protein_coding transcript_biotype:protein_coding	1	3	3	3	15.1	15.1	15.1	15.174	139	139	4.25	4	1	1									1	1						2.712e-10	21511000	3073000				304	776;3125;3270	True;True;True	791;3252;3401	17528;72801;72802;72803;76303;76304;76305;76306	8930;34516;34517;36165	8930;34517;36165
ENSMGAP00000003941 pep:novel chromosome:UMD2:11:4910343:4935026:-1 gene:ENSMGAG00000004159 transcript:ENSMGAT00000004651 gene_biotype:protein_coding transcript_biotype:protein_coding	ENSMGAP00000003941 pep:novel chromosome:UMD2:11:4910343:4935026:-1 gene:ENSMGAG00000004159 transcript:ENSMGAT00000004651 gene_biotype:protein_coding transcript_biotype:protein_coding	1	1	1	>ENSMGAP00000003941 pep:novel chromosome:UMD2:11:4910343:4935026:-1 gene:ENSMGAG00000004159 transcript:ENSMGAT00000004651 gene_biotype:protein_coding transcript_biotype:protein_coding	1	1	1	1	3.2	3.2	3.2	39.899	341	341	11.2										1	1	2							1.7494e-06	4884400	232590				305	951	TRUE	972	20631;20632;20633;20634	10489;10490;10491	10491
ENSMGAP00000003945 pep:novel chromosome:UMD2:28:2606972:2657234:1 gene:ENSMGAG00000003891 transcript:ENSMGAT00000004655 gene_biotype:protein_coding transcript_biotype:protein_coding	ENSMGAP00000003945 pep:novel chromosome:UMD2:28:2606972:2657234:1 gene:ENSMGAG00000003891 transcript:ENSMGAT00000004655 gene_biotype:protein_coding transcript_biotype:protein_coding	4	4	3	>ENSMGAP00000003945 pep:novel chromosome:UMD2:28:2606972:2657234:1 gene:ENSMGAG00000003891 transcript:ENSMGAT00000004655 gene_biotype:protein_coding transcript_biotype:protein_coding	1	4	4	3	2	2	1.5	256.88	2379	2379	7.07						7	11	9											3.6106e-142	368700000	3614700				306	2056;3451;5035;5919	True;True;True;True	2157;3582;5376;6284	48112;48113;48114;48115;48116;79496;79497;79498;79499;79500;116182;116183;116184;116185;116186;116187;116188;136463;136464;136465;136466;136467;136468;136469;136470;136471;136472	23500;37548;37549;37550;56060;56061;56062;56063;56064;65314;65315;65316;65317;65318;65319;65320	23500;37549;56062;65317
ENSMGAP00000003950 pep:novel chromosome:UMD2:28:2606967:2613166:1 gene:ENSMGAG00000003891 transcript:ENSMGAT00000004660 gene_biotype:protein_coding transcript_biotype:protein_coding	ENSMGAP00000003950 pep:novel chromosome:UMD2:28:2606967:2613166:1 gene:ENSMGAG00000003891 transcript:ENSMGAT00000004660 gene_biotype:protein_coding transcript_biotype:protein_coding	3	2	2	>ENSMGAP00000003950 pep:novel chromosome:UMD2:28:2606967:2613166:1 gene:ENSMGAG00000003891 transcript:ENSMGAT00000004660 gene_biotype:protein_coding transcript_biotype:protein_coding	1	3	2	2	5.2	3.7	3.7	79.814	712	712	5.92					1	11													1.2556e-24	93107000	2586300				307	4785;5035;5700	True;False;True	5118;5376;6060	110667;110668;110669;110670;110671;110672;116182;116183;116184;116185;116186;116187;116188;132220;132221;132222;132223;132224;132225	53092;56060;56061;56062;56063;56064;63498;63499;63500	53092;56062;63498
ENSMGAP00000004000 pep:novel chromosome:UMD2:4:13657313:13660490:1 gene:ENSMGAG00000004199 transcript:ENSMGAT00000004710 gene_biotype:protein_coding transcript_biotype:protein_coding	ENSMGAP00000004000 pep:novel chromosome:UMD2:4:13657313:13660490:1 gene:ENSMGAG00000004199 transcript:ENSMGAT00000004710 gene_biotype:protein_coding transcript_biotype:protein_coding	3	3	3	>ENSMGAP00000004000 pep:novel chromosome:UMD2:4:13657313:13660490:1 gene:ENSMGAG00000004199 transcript:ENSMGAT00000004710 gene_biotype:protein_coding transcript_biotype:protein_coding	1	3	3	3	12.9	12.9	12.9	29.84	264	264	8.33	1											2							3.6355e-73	10102000	594240				308	343;3121;5465	True;True;True	349;3248;5818	8179;72742;127387	4185;34490;61339	4185;34490;61339	384	38
ENSMGAP00000004015 pep:novel chromosome:UMD2:8:12205833:12213239:1 gene:ENSMGAG00000004241 transcript:ENSMGAT00000004725 gene_biotype:protein_coding transcript_biotype:protein_coding	ENSMGAP00000004015 pep:novel chromosome:UMD2:8:12205833:12213239:1 gene:ENSMGAG00000004241 transcript:ENSMGAT00000004725 gene_biotype:protein_coding transcript_biotype:protein_coding	1	1	1	>ENSMGAP00000004015 pep:novel chromosome:UMD2:8:12205833:12213239:1 gene:ENSMGAG00000004241 transcript:ENSMGAT00000004725 gene_biotype:protein_coding transcript_biotype:protein_coding	1	1	1	1	3.7	3.7	3.7	38.001	326	326	1	1																		0.0006722	1125200	59222				309	1183	TRUE	1231	26606	13272	13272
ENSMGAP00000004026 pep:novel chromosome:UMD2:14:3179063:3194793:1 gene:ENSMGAG00000004057 transcript:ENSMGAT00000004736 gene_biotype:protein_coding transcript_biotype:protein_coding	ENSMGAP00000004026 pep:novel chromosome:UMD2:14:3179063:3194793:1 gene:ENSMGAG00000004057 transcript:ENSMGAT00000004736 gene_biotype:protein_coding transcript_biotype:protein_coding	4	4	4	>ENSMGAP00000004026 pep:novel chromosome:UMD2:14:3179063:3194793:1 gene:ENSMGAG00000004057 transcript:ENSMGAT00000004736 gene_biotype:protein_coding transcript_biotype:protein_coding	1	4	4	4	6.2	6.2	6.2	85.078	756	756	9.33						2	4	6	2	5			2	3					1.6924e-42	85528000	2086000				310	1622;2325;4423;6023	True;True;True;True	1710;2433;4748;6388	37544;37545;37546;37547;37548;37549;37550;53948;53949;53950;53951;53952;53953;102587;102588;102589;102590;102591;102592;102593;102594;102595;102596;138589	18295;18296;26180;26181;49090;49091;66431	18295;26180;49091;66431
ENSMGAP00000004038 pep:novel chromosome:UMD2:3:15049266:15152173:-1 gene:ENSMGAG00000016695 transcript:ENSMGAT00000004749 gene_biotype:protein_coding transcript_biotype:protein_coding;ENSMGAP00000004045 pep:novel chromosome:UMD2:3:15049266:15152173:-1 gene:ENSMGAG00000016695 transcript:ENSMGAT00000004756 gene_biotype:protein_coding transcript_biotype:protein_coding	ENSMGAP00000004038 pep:novel chromosome:UMD2:3:15049266:15152173:-1 gene:ENSMGAG00000016695 transcript:ENSMGAT00000004749 gene_biotype:protein_coding transcript_biotype:protein_coding	22;9	22;9	22;9	>ENSMGAP00000004038 pep:novel chromosome:UMD2:3:15049266:15152173:-1 gene:ENSMGAG00000016695 transcript:ENSMGAT00000004749 gene_biotype:protein_coding transcript_biotype:protein_coding	2	22	22	22	68.1	68.1	68.1	43.016	386	386;155	8.3	143	147	182	157	214	202	177	146	239	769	170	115	103	93	74	57	47	36	0	1118600000000	62142000000				311	140;668;752;1342;1421;1774;1860;1889;1980;1981;2177;2603;3296;3514;3655;3933;4034;4058;5221;5354;5396;5770	True;True;True;True;True;True;True;True;True;True;True;True;True;True;True;True;True;True;True;True;True;True	141;681;767;1417;1418;1504;1864;1950;1951;1980;2075;2076;2077;2078;2079;2281;2717;3427;3645;3802;3803;3804;4095;4096;4199;4224;4225;4226;5568;5705;5747;6131;6132;6133	3966;3967;3968;3969;3970;3971;3972;3973;3974;3975;3976;3977;3978;3979;3980;3981;3982;3983;3984;3985;3986;3987;3988;3989;3990;3991;3992;3993;3994;3995;3996;3997;3998;3999;4000;4001;4002;4003;4004;4005;4006;4007;4008;4009;4010;4011;4012;4013;4014;4015;4016;4017;4018;4019;4020;4021;4022;4023;4024;4025;4026;4027;4028;4029;4030;4031;4032;4033;4034;4035;4036;4037;4038;4039;4040;4041;4042;4043;4044;4045…	1870;1871;1872;1873;1874;1875;1876;1877;1878;1879;1880;1881;1882;1883;1884;1885;1886;1887;1888;1889;1890;1891;1892;1893;1894;1895;1896;1897;1898;1899;1900;1901;1902;1903;1904;1905;1906;1907;1908;1909;1910;1911;1912;1913;1914;1915;1916;1917;1918;1919;1920;1921;1922;1923;1924;1925;1926;1927;1928;1929;1930;1931;1932;1933;1934;1935;1936;1937;1938;1939;1940;1941;1942;1943;1944;1945;1946;1947;1948;1949…	1873;7694;8604;15386;16106;19591;20465;21013;22317;22362;24705;29272;36311;37975;39303;42613;44085;44466;58333;60185;60520;64076	385;386;387;388;389;390;391;392	9;157;173;211;212;223;265;274
ENSMGAP00000004058 pep:novel chromosome:UMD2:30:2853572:2857837:-1 gene:ENSMGAG00000004273 transcript:ENSMGAT00000004770 gene_biotype:protein_coding transcript_biotype:protein_coding	ENSMGAP00000004058 pep:novel chromosome:UMD2:30:2853572:2857837:-1 gene:ENSMGAG00000004273 transcript:ENSMGAT00000004770 gene_biotype:protein_coding transcript_biotype:protein_coding	1	1	1	>ENSMGAP00000004058 pep:novel chromosome:UMD2:30:2853572:2857837:-1 gene:ENSMGAG00000004273 transcript:ENSMGAT00000004770 gene_biotype:protein_coding transcript_biotype:protein_coding	1	1	1	1	2	2	2	54.243	488	488	13.5													2	2					0.0029626	11107000	482920				312	6024	TRUE	6389	138590;138591;138592;138593	66432	66432
ENSMGAP00000004064 pep:novel chromosome:UMD2:9:4733326:4739161:1 gene:ENSMGAG00000004268 transcript:ENSMGAT00000004776 gene_biotype:protein_coding transcript_biotype:protein_coding	ENSMGAP00000004064 pep:novel chromosome:UMD2:9:4733326:4739161:1 gene:ENSMGAG00000004268 transcript:ENSMGAT00000004776 gene_biotype:protein_coding transcript_biotype:protein_coding	2	2	2	>ENSMGAP00000004064 pep:novel chromosome:UMD2:9:4733326:4739161:1 gene:ENSMGAG00000004268 transcript:ENSMGAT00000004776 gene_biotype:protein_coding transcript_biotype:protein_coding	1	2	2	2	10.3	10.3	10.3	24.635	224	224	3.23	9	8	9	4	4	1	1	2	1										1.123e-11	90316000	7526400				313	4747;5181	True;True	5079;5527	109801;109802;109803;109804;109805;109806;109807;109808;109809;109810;109811;120436;120437;120438;120439;120440;120441;120442;120443;120444;120445;120446;120447;120448;120449;120450;120451;120452;120453;120454;120455;120456;120457;120458;120459;120460;120461;120462;120463	52645;52646;52647;52648;52649;52650;58006;58007;58008;58009;58010	52649;58006
ENSMGAP00000004077 pep:novel chromosome:UMD2:29:4713252:4715841:1 gene:ENSMGAG00000004285 transcript:ENSMGAT00000004789 gene_biotype:protein_coding transcript_biotype:protein_coding	ENSMGAP00000004077 pep:novel chromosome:UMD2:29:4713252:4715841:1 gene:ENSMGAG00000004285 transcript:ENSMGAT00000004789 gene_biotype:protein_coding transcript_biotype:protein_coding	2	2	2	>ENSMGAP00000004077 pep:novel chromosome:UMD2:29:4713252:4715841:1 gene:ENSMGAG00000004285 transcript:ENSMGAT00000004789 gene_biotype:protein_coding transcript_biotype:protein_coding	1	2	2	2	14.9	14.9	14.9	15.752	134	134	9.5	2											1	1		2				1.8592e-06	28588000	4764600				314	5875;6182	True;True	6240;6548	135717;141234;141235;141236;141237;141238	64968;67717;67718;67719;67720	64968;67720	393	79
ENSMGAP00000004106 pep:novel chromosome:UMD2:7:5309665:5319463:-1 gene:ENSMGAG00000004300 transcript:ENSMGAT00000004818 gene_biotype:protein_coding transcript_biotype:protein_coding;REV__ENSMGAP00000004106 pep:novel chromosome:UMD2:7:5309665:5319463:-1 gene:ENSMGAG00000004300 transcript:ENSMGAT00000004818 gene_biotype:protein_coding transcript_biotype:protein_coding	ENSMGAP00000004106 pep:novel chromosome:UMD2:7:5309665:5319463:-1 gene:ENSMGAG00000004300 transcript:ENSMGAT00000004818 gene_biotype:protein_coding transcript_biotype:protein_coding	3;1	3;1	3;1	>ENSMGAP00000004106 pep:novel chromosome:UMD2:7:5309665:5319463:-1 gene:ENSMGAG00000004300 transcript:ENSMGAT00000004818 gene_biotype:protein_coding transcript_biotype:protein_coding	2	3	3	3	18.3	18.3	18.3	18.47	164	164;164	10.6									1	13	17	2							3.2634e-29	458670000	76445000				315	538;3200;3853	True;True;True	551;3328;4014	12984;12985;12986;12987;12988;12989;12990;12991;12992;12993;12994;12995;12996;74576;74577;74578;74579;74580;74581;74582;74583;74584;74585;74586;74587;74588;88382;88383;88384;88385;88386;88387;88388	6482;6483;6484;6485;6486;6487;35408;35409;35410;35411;41908;41909;41910	6485;35408;41908
ENSMGAP00000004109 pep:novel chromosome:UMD2:1:4347583:4443194:-1 gene:ENSMGAG00000004254 transcript:ENSMGAT00000004821 gene_biotype:protein_coding transcript_biotype:protein_coding	ENSMGAP00000004109 pep:novel chromosome:UMD2:1:4347583:4443194:-1 gene:ENSMGAG00000004254 transcript:ENSMGAT00000004821 gene_biotype:protein_coding transcript_biotype:protein_coding	26	26	26	>ENSMGAP00000004109 pep:novel chromosome:UMD2:1:4347583:4443194:-1 gene:ENSMGAG00000004254 transcript:ENSMGAT00000004821 gene_biotype:protein_coding transcript_biotype:protein_coding	1	26	26	26	38.9	38.9	38.9	103.34	920	920	4.79	58	63	106	96	111	89	30	5	9	4	37	12	5	1	1	1			0	7816900000	142130000				316	107;730;939;1003;1403;1763;1872;2113;2427;2703;2863;3109;3201;3492;3540;3629;3942;4668;4874;4889;4978;5230;5236;5313;5772;6075	True;True;True;True;True;True;True;True;True;True;True;True;True;True;True;True;True;True;True;True;True;True;True;True;True;True	108;745;960;1024;1485;1853;1963;2215;2539;2818;2984;3236;3329;3623;3674;3772;4105;4998;5210;5225;5319;5577;5583;5661;6135;6440	3407;3408;3409;3410;3411;3412;3413;3414;3415;3416;3417;3418;3419;3420;3421;3422;3423;16311;16312;16313;16314;16315;16316;16317;16318;16319;16320;16321;16322;16323;16324;16325;16326;16327;16328;16329;16330;16331;16332;16333;16334;16335;16336;20431;20432;21531;21532;21533;21534;21535;21536;21537;32546;32547;32548;32549;32550;32551;32552;32553;32554;32555;32556;39859;39860;39861;39862;39863;39864;39…	1603;1604;1605;1606;1607;1608;1609;1610;1611;1612;1613;8361;8362;8363;8364;8365;8366;8367;8368;8369;8370;8371;10344;10872;10873;10874;10875;10876;10877;10878;15899;15900;15901;15902;15903;15904;19382;19383;19384;19385;19386;19387;19388;19389;19390;19391;19392;19393;19394;19395;19396;19397;19398;19399;19400;19401;19402;19403;19404;19405;19406;19407;19408;20598;20599;23876;23877;23878;23879;23880;2…	1609;8366;10344;10874;15903;19387;20598;23880;27773;30441;32035;34347;35428;37795;38374;39038;42948;51934;53769;53995;55503;58509;58676;59867;64097;66834	394;395;396;397;398;399;400	132;287;347;432;439;588;601
ENSMGAP00000004117 pep:novel chromosome:UMD2:14:3224586:3227751:1 gene:ENSMGAG00000004323 transcript:ENSMGAT00000004830 gene_biotype:protein_coding transcript_biotype:protein_coding	ENSMGAP00000004117 pep:novel chromosome:UMD2:14:3224586:3227751:1 gene:ENSMGAG00000004323 transcript:ENSMGAT00000004830 gene_biotype:protein_coding transcript_biotype:protein_coding	7	7	7	>ENSMGAP00000004117 pep:novel chromosome:UMD2:14:3224586:3227751:1 gene:ENSMGAG00000004323 transcript:ENSMGAT00000004830 gene_biotype:protein_coding transcript_biotype:protein_coding	1	7	7	7	19.6	19.6	19.6	49.334	444	444	6.96					1	19	10	17	1										9.8578e-104	287940000	14397000				317	142;762;967;1123;3457;3756;4449	True;True;True;True;True;True;True	143;777;988;1157;3588;3912;4774	4241;4242;4243;16995;20961;20962;20963;20964;20965;20966;20967;20968;23784;23785;23786;23787;23788;23789;23790;23791;79560;79561;79562;79563;79564;79565;79566;79567;85745;85746;85747;85748;85749;85750;85751;85752;85753;85754;85755;85756;85757;85758;85759;85760;102973;102974;102975;102976	2069;8642;10625;11960;11961;37583;40593;40594;40595;40596;40597;40598;40599;40600;40601;49296;49297;49298	2069;8642;10625;11960;37583;40595;49298	401	110
ENSMGAP00000004128 pep:novel chromosome:UMD2:3:14975716:15005173:-1 gene:ENSMGAG00000004267 transcript:ENSMGAT00000004841 gene_biotype:protein_coding transcript_biotype:protein_coding	ENSMGAP00000004128 pep:novel chromosome:UMD2:3:14975716:15005173:-1 gene:ENSMGAG00000004267 transcript:ENSMGAT00000004841 gene_biotype:protein_coding transcript_biotype:protein_coding	2	2	2	>ENSMGAP00000004128 pep:novel chromosome:UMD2:3:14975716:15005173:-1 gene:ENSMGAG00000004267 transcript:ENSMGAT00000004841 gene_biotype:protein_coding transcript_biotype:protein_coding	1	2	2	2	6.9	6.9	6.9	42.997	379	379	12.7										2								1	2.0732e-44	3677100	183860				318	3553;5258	True;True	3688;5606	81393;81394;122278	38429;38430;58793	38430;58793	402	1
ENSMGAP00000006106 pep:novel chromosome:UMD2:2:5566253:5686222:-1 gene:ENSMGAG00000006109 transcript:ENSMGAT00000006853 gene_biotype:protein_coding transcript_biotype:protein_coding;ENSMGAP00000004129 pep:novel chromosome:UMD2:2:5615900:5686222:-1 gene:ENSMGAG00000006109 transcript:ENSMGAT00000004842 gene_biotype:protein_coding transcript_biotype:protein_coding	ENSMGAP00000006106 pep:novel chromosome:UMD2:2:5566253:5686222:-1 gene:ENSMGAG00000006109 transcript:ENSMGAT00000006853 gene_biotype:protein_coding transcript_biotype:protein_coding;ENSMGAP00000004129 pep:novel chromosome:UMD2:2:5615900:5686222:-1 gene:ENSMGAG00000006109 transcript:ENSMGAT00000004842 gene_biotype:protein_coding transcript_biotype:protein_coding	1;1	1;1	1;1	>ENSMGAP00000006106 pep:novel chromosome:UMD2:2:5566253:5686222:-1 gene:ENSMGAG00000006109 transcript:ENSMGAT00000006853 gene_biotype:protein_coding transcript_biotype:protein_coding;>ENSMGAP00000004129 pep:novel chromosome:UMD2:2:5615900:5686222:-1 gene:E	2	1	1	1	1	1	1	144.64	1255	1255;1330	13													1						0.0018574	51321000	733160				319	4053	TRUE	4219	93075	44357	44357
ENSMGAP00000004171 pep:novel chromosome:UMD2:21:5209418:5215206:1 gene:ENSMGAG00000004344 transcript:ENSMGAT00000004884 gene_biotype:protein_coding transcript_biotype:protein_coding	ENSMGAP00000004171 pep:novel chromosome:UMD2:21:5209418:5215206:1 gene:ENSMGAG00000004344 transcript:ENSMGAT00000004884 gene_biotype:protein_coding transcript_biotype:protein_coding	1	1	1	>ENSMGAP00000004171 pep:novel chromosome:UMD2:21:5209418:5215206:1 gene:ENSMGAG00000004344 transcript:ENSMGAT00000004884 gene_biotype:protein_coding transcript_biotype:protein_coding	1	1	1	1	2.5	2.5	2.5	53.001	485	485	8								1											1.9764e-09	0	0				320	1807	TRUE	1897	41208	20013	20013
ENSMGAP00000004174 pep:novel chromosome:UMD2:28:3107780:3126787:-1 gene:ENSMGAG00000004366 transcript:ENSMGAT00000004887 gene_biotype:protein_coding transcript_biotype:protein_coding	ENSMGAP00000004174 pep:novel chromosome:UMD2:28:3107780:3126787:-1 gene:ENSMGAG00000004366 transcript:ENSMGAT00000004887 gene_biotype:protein_coding transcript_biotype:protein_coding	1	1	1	>ENSMGAP00000004174 pep:novel chromosome:UMD2:28:3107780:3126787:-1 gene:ENSMGAG00000004366 transcript:ENSMGAT00000004887 gene_biotype:protein_coding transcript_biotype:protein_coding	1	1	1	1	1	1	1	126.63	1174	1174	4				4															0.00046097	9426800	165380				321	4819	TRUE	5153	111209;111210;111211;111212	53308	53308
ENSMGAP00000004181 pep:novel chromosome:UMD2:2:5890527:5940538:1 gene:ENSMGAG00000004353 transcript:ENSMGAT00000004894 gene_biotype:protein_coding transcript_biotype:protein_coding	ENSMGAP00000004181 pep:novel chromosome:UMD2:2:5890527:5940538:1 gene:ENSMGAG00000004353 transcript:ENSMGAT00000004894 gene_biotype:protein_coding transcript_biotype:protein_coding	5	5	5	>ENSMGAP00000004181 pep:novel chromosome:UMD2:2:5890527:5940538:1 gene:ENSMGAG00000004353 transcript:ENSMGAT00000004894 gene_biotype:protein_coding transcript_biotype:protein_coding	1	5	5	5	11	11	11	62.35	564	564	7.16							38	5	1										2.5685e-184	377180000	19851000				322	839;1230;1478;3481;6188	True;True;True;True;True	855;1287;1562;3612;6554	18451;18452;18453;18454;18455;28194;28195;28196;28197;28198;28199;28200;28201;28202;28203;28204;28205;34010;34011;34012;34013;34014;34015;34016;34017;34018;34019;34020;34021;34022;34023;79922;79923;79924;79925;79926;79927;79928;79929;141271;141272;141273;141274;141275	9349;9350;9351;13871;13872;13873;13874;13875;13876;13877;13878;16670;16671;16672;16673;16674;16675;37701;37702;37703;37704;37705;37706;67740;67741;67742	9351;13875;16675;37701;67742	403;404	215;335
ENSMGAP00000004191 pep:novel chromosome:UMD2:10:6660187:6666997:1 gene:ENSMGAG00000004398 transcript:ENSMGAT00000004904 gene_biotype:protein_coding transcript_biotype:protein_coding	ENSMGAP00000004191 pep:novel chromosome:UMD2:10:6660187:6666997:1 gene:ENSMGAG00000004398 transcript:ENSMGAT00000004904 gene_biotype:protein_coding transcript_biotype:protein_coding	7	7	7	>ENSMGAP00000004191 pep:novel chromosome:UMD2:10:6660187:6666997:1 gene:ENSMGAG00000004398 transcript:ENSMGAT00000004904 gene_biotype:protein_coding transcript_biotype:protein_coding	1	7	7	7	34.5	34.5	34.5	21.881	194	194	13.1	3											1	26	39	1				1.0247e-94	652820000	46630000				323	696;754;3294;3367;5814;5815;5823	True;True;True;True;True;True;True	710;769;3425;3498;6179;6180;6188	15596;15597;15598;15599;15600;15601;15602;16930;16931;16932;16933;16934;16935;76615;76616;76617;76618;76619;76620;76621;76622;76623;77874;77875;77876;77877;77878;77879;77880;77881;77882;77883;77884;77885;77886;77887;77888;77889;134798;134799;134800;134801;134802;134803;134804;134805;134806;134807;134808;134809;134810;134811;134812;134813;134814;134815;135007;135008;135009;135010;135011;135012;135…	8017;8018;8019;8020;8021;8022;8611;8612;8613;8614;8615;8616;36303;36304;36305;36306;36307;36822;36823;36824;36825;36826;36827;64585;64586;64587;64588;64589;64590;64591;64592;64593;64594;64595;64660;64661;64662;64663;64664	8019;8614;36307;36825;64594;64595;64660
ENSMGAP00000004197 pep:novel chromosome:UMD2:1:4450920:4475813:1 gene:ENSMGAG00000004333 transcript:ENSMGAT00000004910 gene_biotype:protein_coding transcript_biotype:protein_coding	ENSMGAP00000004197 pep:novel chromosome:UMD2:1:4450920:4475813:1 gene:ENSMGAG00000004333 transcript:ENSMGAT00000004910 gene_biotype:protein_coding transcript_biotype:protein_coding	6	6	6	>ENSMGAP00000004197 pep:novel chromosome:UMD2:1:4450920:4475813:1 gene:ENSMGAG00000004333 transcript:ENSMGAT00000004910 gene_biotype:protein_coding transcript_biotype:protein_coding	1	6	6	6	7.3	7.3	7.3	106.8	948	948	4.52			3	14	9	5													1.1478e-65	103710000	2206700				324	7;963;1644;2357;4682;4727	True;True;True;True;True;True	7;984;1732;2466;5013;5058	578;579;580;581;582;583;584;585;586;587;588;589;590;591;20938;37883;37884;37885;37886;37887;37888;54488;54489;108641;108642;108643;109415;109416;109417;109418;109419	404;405;406;407;10613;18424;18425;26369;26370;51990;51991;52433	404;10613;18424;26369;51991;52433	405;406;407	164;488;571
ENSMGAP00000004200 pep:novel chromosome:UMD2:17:5826951:5834207:-1 gene:ENSMGAG00000004410 transcript:ENSMGAT00000004913 gene_biotype:protein_coding transcript_biotype:protein_coding;ENSMGAP00000017382 pep:novel chromosome:UMD2:17:5827341:5834207:-1 gene:ENSMGAG00000004410 transcript:ENSMGAT00000020122 gene_biotype:protein_coding transcript_biotype:protein_coding	ENSMGAP00000004200 pep:novel chromosome:UMD2:17:5826951:5834207:-1 gene:ENSMGAG00000004410 transcript:ENSMGAT00000004913 gene_biotype:protein_coding transcript_biotype:protein_coding;ENSMGAP00000017382 pep:novel chromosome:UMD2:17:5827341:5834207:-1 gene:ENSMGAG00000004410 transcript:ENSMGAT00000020122 gene_biotype:protein_coding transcript_biotype:protein_coding	1;1	1;1	1;1	>ENSMGAP00000004200 pep:novel chromosome:UMD2:17:5826951:5834207:-1 gene:ENSMGAG00000004410 transcript:ENSMGAT00000004913 gene_biotype:protein_coding transcript_biotype:protein_coding;>ENSMGAP00000017382 pep:novel chromosome:UMD2:17:5827341:5834207:-1 gene	2	1	1	1	5.4	5.4	5.4	19.039	166	166;168	13													3						0.0049359	6048000	756000				325	5964	TRUE	6329	137084;137085;137086	65650	65650
ENSMGAP00000004203 pep:novel chromosome:UMD2:26:6151710:6193006:-1 gene:ENSMGAG00000004316 transcript:ENSMGAT00000004916 gene_biotype:protein_coding transcript_biotype:protein_coding	ENSMGAP00000004203 pep:novel chromosome:UMD2:26:6151710:6193006:-1 gene:ENSMGAG00000004316 transcript:ENSMGAT00000004916 gene_biotype:protein_coding transcript_biotype:protein_coding	2	2	2	>ENSMGAP00000004203 pep:novel chromosome:UMD2:26:6151710:6193006:-1 gene:ENSMGAG00000004316 transcript:ENSMGAT00000004916 gene_biotype:protein_coding transcript_biotype:protein_coding	1	2	2	2	2.1	2.1	2.1	119.12	1111	1111	4.75				1	3														3.93e-09	15634000	325710				326	1457;3434	True;True	1541;3565	33620;33621;79241;79242	16431;16432;37403	16431;37403
ENSMGAP00000004204 pep:novel scaffold:UMD2:GL425394.1:124:918:1 gene:ENSMGAG00000004380 transcript:ENSMGAT00000004917 gene_biotype:protein_coding transcript_biotype:protein_coding	ENSMGAP00000004204 pep:novel scaffold:UMD2:GL425394.1:124:918:1 gene:ENSMGAG00000004380 transcript:ENSMGAT00000004917 gene_biotype:protein_coding transcript_biotype:protein_coding	1	1	1	>ENSMGAP00000004204 pep:novel scaffold:UMD2:GL425394.1:124:918:1 gene:ENSMGAG00000004380 transcript:ENSMGAT00000004917 gene_biotype:protein_coding transcript_biotype:protein_coding	1	1	1	1	7.2	7.2	7.2	15.825	139	139	17																	1		3.0609e-08	0	0				327	6185	TRUE	6551	141259	67732	67732
ENSMGAP00000004213 pep:novel chromosome:UMD2:11:5377326:5391342:-1 gene:ENSMGAG00000004383 transcript:ENSMGAT00000004926 gene_biotype:protein_coding transcript_biotype:protein_coding	ENSMGAP00000004213 pep:novel chromosome:UMD2:11:5377326:5391342:-1 gene:ENSMGAG00000004383 transcript:ENSMGAT00000004926 gene_biotype:protein_coding transcript_biotype:protein_coding	2	2	2	>ENSMGAP00000004213 pep:novel chromosome:UMD2:11:5377326:5391342:-1 gene:ENSMGAG00000004383 transcript:ENSMGAT00000004926 gene_biotype:protein_coding transcript_biotype:protein_coding	1	2	2	2	2.3	2.3	2.3	103.22	915	915	1	2																		1.5273e-06	3245800	63643				328	859;5475	True;True	876;5828	18669;127503	9448;61403	9448;61403
ENSMGAP00000004230 pep:novel chromosome:UMD2:19:5376468:5380991:1 gene:ENSMGAG00000004425 transcript:ENSMGAT00000004943 gene_biotype:protein_coding transcript_biotype:protein_coding	ENSMGAP00000004230 pep:novel chromosome:UMD2:19:5376468:5380991:1 gene:ENSMGAG00000004425 transcript:ENSMGAT00000004943 gene_biotype:protein_coding transcript_biotype:protein_coding	1	1	1	>ENSMGAP00000004230 pep:novel chromosome:UMD2:19:5376468:5380991:1 gene:ENSMGAG00000004425 transcript:ENSMGAT00000004943 gene_biotype:protein_coding transcript_biotype:protein_coding	1	1	1	1	4.9	4.9	4.9	31.143	265	265	1.33	2	1																	0.00011405	2374200	296770				329	1091	TRUE	1122	23339;23340;23341	11769	11769
ENSMGAP00000004242 pep:novel chromosome:UMD2:2:66154920:66162208:1 gene:ENSMGAG00000013387 transcript:ENSMGAT00000004955 gene_biotype:protein_coding transcript_biotype:protein_coding;ENSMGAP00000014144 pep:novel chromosome:UMD2:2:66154920:66162211:1 gene:ENSMGAG00000013387 transcript:ENSMGAT00000015067 gene_biotype:protein_coding transcript_biotype:protein_coding	ENSMGAP00000004242 pep:novel chromosome:UMD2:2:66154920:66162208:1 gene:ENSMGAG00000013387 transcript:ENSMGAT00000004955 gene_biotype:protein_coding transcript_biotype:protein_coding;ENSMGAP00000014144 pep:novel chromosome:UMD2:2:66154920:66162211:1 gene:ENSMGAG00000013387 transcript:ENSMGAT00000015067 gene_biotype:protein_coding transcript_biotype:protein_coding	8;6	8;6	8;6	>ENSMGAP00000004242 pep:novel chromosome:UMD2:2:66154920:66162208:1 gene:ENSMGAG00000013387 transcript:ENSMGAT00000004955 gene_biotype:protein_coding transcript_biotype:protein_coding;>ENSMGAP00000014144 pep:novel chromosome:UMD2:2:66154920:66162211:1 gene	2	8	8	8	13.6	13.6	13.6	66.384	674	674;668	7.23	45	49	67	47	55	66	41	31	29	28	29	21	32	32	22	16	9	2	0	17555000000	438860000				330	153;499;500;1224;1929;2025;2529;3748	True;True;True;True;True;True;True;True	155;512;513;1278;1279;1280;2022;2125;2643;3902	4593;4594;4595;4596;4597;4598;4599;4600;4601;4602;4603;4604;4605;4606;4607;4608;4609;4610;4611;4612;4613;4614;4615;4616;4617;4618;4619;4620;4621;4622;4623;4624;4625;4626;4627;4628;4629;4630;4631;4632;4633;4634;4635;4636;4637;4638;4639;4640;4641;4642;4643;4644;4645;4646;4647;4648;4649;4650;4651;4652;4653;4654;4655;4656;4657;4658;4659;4660;4661;4662;4663;4664;4665;4666;4667;4668;4669;4670;4671;4672…	2277;2278;2279;2280;2281;2282;2283;2284;2285;2286;2287;2288;2289;2290;2291;2292;2293;2294;2295;2296;2297;2298;2299;2300;2301;2302;2303;2304;2305;2306;2307;2308;2309;2310;2311;2312;2313;2314;2315;2316;2317;2318;2319;2320;2321;2322;2323;2324;2325;2326;2327;2328;2329;2330;2331;2332;2333;2334;2335;2336;2337;2338;2339;2340;2341;2342;2343;2344;2345;2346;2347;2348;2349;2350;2351;2352;2353;2354;2355;2356…	2307;6149;6200;13734;21658;23204;28629;40427	408;409;410;411	529;532;543;616
ENSMGAP00000004255 pep:novel chromosome:UMD2:23:3861926:3870470:1 gene:ENSMGAG00000004454 transcript:ENSMGAT00000004968 gene_biotype:protein_coding transcript_biotype:protein_coding	ENSMGAP00000004255 pep:novel chromosome:UMD2:23:3861926:3870470:1 gene:ENSMGAG00000004454 transcript:ENSMGAT00000004968 gene_biotype:protein_coding transcript_biotype:protein_coding	3	3	3	>ENSMGAP00000004255 pep:novel chromosome:UMD2:23:3861926:3870470:1 gene:ENSMGAG00000004454 transcript:ENSMGAT00000004968 gene_biotype:protein_coding transcript_biotype:protein_coding	1	3	3	3	8.4	8.4	8.4	50.371	455	455	11.3									2			2	2						2.2673e-19	20543000	893180				331	178;1864;5386	True;True;True	181;1955;5737	4977;4978;42274;42275;125703;125704	2457;20558;60437	2457;20558;60437
ENSMGAP00000004276 pep:novel scaffold:UMD2:GL424909.1:1158:1716:-1 gene:ENSMGAG00000004485 transcript:ENSMGAT00000004990 gene_biotype:protein_coding transcript_biotype:protein_coding	ENSMGAP00000004276 pep:novel scaffold:UMD2:GL424909.1:1158:1716:-1 gene:ENSMGAG00000004485 transcript:ENSMGAT00000004990 gene_biotype:protein_coding transcript_biotype:protein_coding	4	1	1	>ENSMGAP00000004276 pep:novel scaffold:UMD2:GL424909.1:1158:1716:-1 gene:ENSMGAG00000004485 transcript:ENSMGAT00000004990 gene_biotype:protein_coding transcript_biotype:protein_coding	1	4	1	1	35.7	13	13	12.448	115	115	7							5												1.0574e-101	43780000	6254300				332	100;398;853;3335	False;True;False;False	101;406;870;3466	3210;3211;3212;3213;3214;3215;3216;3217;3218;3219;3220;3221;3222;3223;3224;3225;3226;3227;3228;3229;3230;3231;3232;3233;3234;3235;3236;3237;3238;3239;3240;3241;3242;3243;3244;3245;3246;3247;3248;3249;3250;3251;3252;3253;3254;3255;3256;3257;3258;3259;3260;3261;3262;3263;3264;3265;3266;3267;3268;3269;3270;3271;3272;3273;3274;3275;3276;3277;3278;3279;3280;3281;3282;3283;3284;3285;3286;3287;3288;3289…	1522;1523;1524;1525;1526;1527;1528;1529;1530;1531;1532;1533;1534;1535;1536;1537;1538;1539;1540;1541;1542;1543;1544;1545;1546;1547;1548;1549;1550;1551;1552;1553;1554;1555;1556;1557;1558;1559;1560;1561;1562;1563;1564;1565;4951;4952;9417;9418;9419;36549;36550;36551;36552	1526;4951;9417;36550	412	50
ENSMGAP00000004285 pep:novel chromosome:UMD2:14:3412392:3421645:1 gene:ENSMGAG00000004478 transcript:ENSMGAT00000004999 gene_biotype:protein_coding transcript_biotype:protein_coding	ENSMGAP00000004285 pep:novel chromosome:UMD2:14:3412392:3421645:1 gene:ENSMGAG00000004478 transcript:ENSMGAT00000004999 gene_biotype:protein_coding transcript_biotype:protein_coding	8	8	8	>ENSMGAP00000004285 pep:novel chromosome:UMD2:14:3412392:3421645:1 gene:ENSMGAG00000004478 transcript:ENSMGAT00000004999 gene_biotype:protein_coding transcript_biotype:protein_coding	1	8	8	8	36.3	36.3	36.3	33.22	295	295	8.87	4	3	10	6	4	3	3	9	30	50	17	19	5						8.1599e-80	2349400000	146840000				333	1300;2240;2282;2306;3194;3426;3441;3561	True;True;True;True;True;True;True;True	1366;2347;2390;2414;3322;3557;3572;3696;3697	30057;30058;30059;30060;30061;30062;30063;52338;52339;52340;52341;52342;52343;52344;52345;52346;52347;52348;52349;52350;52351;52352;52353;52354;52355;53269;53270;53271;53272;53273;53274;53275;53276;53277;53278;53279;53280;53281;53282;53283;53284;53285;53286;53287;53288;53289;53290;53291;53292;53293;53294;53295;53296;53297;53298;53299;53300;53301;53302;53303;53304;53305;53306;53307;53308;53309;533…	14669;25504;25505;25506;25507;25930;25931;25932;25933;25934;25935;25936;25937;25938;25939;25940;25941;25942;25943;25944;25945;25946;25947;25948;26121;35365;35366;35367;35368;35369;35370;35371;35372;35373;35374;37367;37435;37436;37437;37438;37439;37440;37441;37442;38496;38497;38498;38499;38500;38501;38502;38503;38504;38505;38506;38507;38508;38509;38510;38511;38512;38513;38514;38515;38516;38517;385…	14669;25504;25946;26121;35370;37367;37438;38519	413;414	151;269
ENSMGAP00000004287 pep:novel chromosome:UMD2:21:5245075:5256050:-1 gene:ENSMGAG00000004472 transcript:ENSMGAT00000005001 gene_biotype:protein_coding transcript_biotype:protein_coding	ENSMGAP00000004287 pep:novel chromosome:UMD2:21:5245075:5256050:-1 gene:ENSMGAG00000004472 transcript:ENSMGAT00000005001 gene_biotype:protein_coding transcript_biotype:protein_coding	6	6	6	>ENSMGAP00000004287 pep:novel chromosome:UMD2:21:5245075:5256050:-1 gene:ENSMGAG00000004472 transcript:ENSMGAT00000005001 gene_biotype:protein_coding transcript_biotype:protein_coding	1	6	6	6	12.4	12.4	12.4	69.385	620	620	5.53	3	3	4	1		35	13												8.1029e-106	323720000	13488000				334	1415;1844;3317;4649;5806;5917	True;True;True;True;True;True	1497;1934;3448;4979;6171;6282	32709;32710;32711;32712;32713;32714;32715;32716;32717;32718;32719;32720;32721;32722;32723;32724;32725;32726;41734;41735;41736;41737;41738;41739;41740;41741;41742;77081;77082;77083;77084;77085;77086;77087;77088;77089;108087;108088;108089;108090;134702;134703;134704;134705;134706;134707;134708;134709;134710;134711;134712;136448;136449;136450;136451;136452;136453;136454;136455	15966;15967;15968;15969;15970;15971;15972;15973;15974;15975;15976;15977;15978;15979;15980;20261;20262;20263;20264;36478;36479;36480;51731;51732;51733;64542;64543;65306;65307;65308;65309	15976;20261;36478;51732;64543;65306	415	403
ENSMGAP00000004290 pep:novel chromosome:UMD2:26:5987706:5999683:-1 gene:ENSMGAG00000004423 transcript:ENSMGAT00000005004 gene_biotype:protein_coding transcript_biotype:protein_coding;ENSMGAP00000019160 pep:novel chromosome:UMD2:26:5987598:5999683:-1 gene:ENSMGAG00000004423 transcript:ENSMGAT00000019808 gene_biotype:protein_coding transcript_biotype:protein_coding;REV__ENSMGAP00000004290 pep:novel…	ENSMGAP00000004290 pep:novel chromosome:UMD2:26:5987706:5999683:-1 gene:ENSMGAG00000004423 transcript:ENSMGAT00000005004 gene_biotype:protein_coding transcript_biotype:protein_coding;ENSMGAP00000019160 pep:novel chromosome:UMD2:26:5987598:5999683:-1 gene:ENSMGAG00000004423 transcript:ENSMGAT00000019808 gene_biotype:protein_coding transcript_biotype:protein_coding	13;12;1;1	13;12;1;1	13;12;1;1	>ENSMGAP00000004290 pep:novel chromosome:UMD2:26:5987706:5999683:-1 gene:ENSMGAG00000004423 transcript:ENSMGAT00000005004 gene_biotype:protein_coding transcript_biotype:protein_coding;>ENSMGAP00000019160 pep:novel chromosome:UMD2:26:5987598:5999683:-1 gene	4	13	13	13	18.9	18.9	18.9	106.61	948	948;952;948;952	4.01	8	14	42	60	23	15	9		3										3.6851e-222	622140000	13237000				335	191;609;906;1353;1561;1839;3021;4100;4158;4444;5126;5444;5623	True;True;True;True;True;True;True;True;True;True;True;True;True	194;622;926;1430;1648;1929;3145;4287;4288;4375;4376;4769;5470;5797;5980	5127;5128;5129;5130;5131;5132;5133;5134;5135;5136;5137;5138;13871;13872;13873;13874;13875;13876;13877;13878;13879;13880;13881;13882;13883;13884;13885;13886;13887;13888;13889;13890;13891;13892;13893;13894;19654;19655;19656;19657;19658;19659;19660;31483;31484;31485;31486;31487;31488;31489;31490;36195;36196;36197;36198;36199;36200;36201;36202;36203;36204;36205;36206;36207;36208;36209;36210;36211;362…	2542;2543;6963;6964;6965;6966;6967;6968;6969;6970;6971;6972;6973;6974;6975;9962;9963;15461;15462;17628;17629;20245;20246;20247;20248;20249;33665;33666;33667;33668;33669;33670;33671;33672;33673;45043;45044;45045;45046;45047;45919;45920;45921;49242;49243;49244;49245;49246;49247;49248;49249;49250;57265;57266;57267;57268;57269;61155;62645;62646;62647	2542;6968;9963;15462;17628;20247;33666;45045;45921;49247;57266;61155;62646	416;417;418	29;216;483
ENSMGAP00000004369 pep:novel chromosome:UMD2:10:6725507:6728258:1 gene:ENSMGAG00000004553 transcript:ENSMGAT00000005085 gene_biotype:protein_coding transcript_biotype:protein_coding	ENSMGAP00000004369 pep:novel chromosome:UMD2:10:6725507:6728258:1 gene:ENSMGAG00000004553 transcript:ENSMGAT00000005085 gene_biotype:protein_coding transcript_biotype:protein_coding	2	2	2	>ENSMGAP00000004369 pep:novel chromosome:UMD2:10:6725507:6728258:1 gene:ENSMGAG00000004553 transcript:ENSMGAT00000005085 gene_biotype:protein_coding transcript_biotype:protein_coding	1	2	2	2	5	5	5	50.817	484	484	7.33	1							2	3										2.2649e-07	8178500	263820				336	1773;5775	True;True	1863;6138	40166;133945;133946;133947;133948;133949	19556;64189	19556;64189
ENSMGAP00000004389 pep:novel chromosome:UMD2:13:879643:882737:1 gene:ENSMGAG00000004574 transcript:ENSMGAT00000005105 gene_biotype:protein_coding transcript_biotype:protein_coding	ENSMGAP00000004389 pep:novel chromosome:UMD2:13:879643:882737:1 gene:ENSMGAG00000004574 transcript:ENSMGAT00000005105 gene_biotype:protein_coding transcript_biotype:protein_coding	2	2	2	>ENSMGAP00000004389 pep:novel chromosome:UMD2:13:879643:882737:1 gene:ENSMGAG00000004574 transcript:ENSMGAT00000005105 gene_biotype:protein_coding transcript_biotype:protein_coding	1	2	2	2	6	6	6	34.471	300	300	11											7								2.4451e-07	10824000	676480				337	1881;4215	True;True	1972;4463	42897;42898;42899;42900;42901;42902;97188	20897;20898;20899;20900;46623	20898;46623
ENSMGAP00000004400 pep:novel chromosome:UMD2:12:4522515:4541830:1 gene:ENSMGAG00000004536 transcript:ENSMGAT00000005116 gene_biotype:protein_coding transcript_biotype:protein_coding;ENSMGAP00000018848 pep:novel chromosome:UMD2:12:4522515:4537991:1 gene:ENSMGAG00000004536 transcript:ENSMGAT00000018318 gene_biotype:protein_coding transcript_biotype:protein_coding;REV__ENSMGAP00000004400 pep:novel c…	ENSMGAP00000004400 pep:novel chromosome:UMD2:12:4522515:4541830:1 gene:ENSMGAG00000004536 transcript:ENSMGAT00000005116 gene_biotype:protein_coding transcript_biotype:protein_coding	20;3;1	20;3;1	20;3;1	>ENSMGAP00000004400 pep:novel chromosome:UMD2:12:4522515:4541830:1 gene:ENSMGAG00000004536 transcript:ENSMGAT00000005116 gene_biotype:protein_coding transcript_biotype:protein_coding	3	20	20	20	55.5	55.5	55.5	38.64	339	339;71;339	9.07	24	14	17	11	6	2	3	6	19	70	107	13	3	4	4	3	7	6	0	3572900000	155340000				338	501;522;607;749;750;1699;1856;2036;4091;4346;4440;4667;4846;4894;4895;4995;4996;5186;5209;5909	True;True;True;True;True;True;True;True;True;True;True;True;True;True;True;True;True;True;True;True	514;535;620;764;765;1789;1946;2136;4274;4275;4669;4765;4997;5181;5231;5232;5336;5337;5532;5556;6274	12532;12533;12534;12535;12536;12537;12538;12539;12540;12541;12542;12543;12544;12545;12546;12547;12548;12803;12804;12805;12806;12807;12808;12809;12810;13857;13858;13859;13860;13861;13862;13863;16650;16651;16652;16653;16654;16655;16656;16657;16658;16659;16660;16661;16662;16663;16664;16665;16666;16667;16668;16669;16670;16671;16672;16673;16674;16675;16676;16677;16678;16679;16680;16681;16682;16683;166…	6229;6230;6231;6379;6380;6955;6956;6957;6958;8494;8495;8496;8497;8498;8499;8500;8501;8502;8503;8504;8505;8506;8507;8508;8509;8510;18789;18790;18791;18792;18793;18794;20371;20372;20373;20374;20375;20376;20377;20378;23361;23362;23363;23364;23365;23366;23367;23368;23369;23370;23371;23372;23373;23374;23375;44924;44925;44926;44927;44928;44929;44930;44931;44932;44933;44934;44935;44936;44937;44938;44939…	6229;6380;6956;8499;8504;18793;20373;23367;44932;48627;49237;51928;53592;54084;54086;55829;55836;58024;58251;65258	419;420	217;240
ENSMGAP00000004408 pep:novel chromosome:UMD2:10:6733644:6734460:-1 gene:ENSMGAG00000004592 transcript:ENSMGAT00000005125 gene_biotype:protein_coding transcript_biotype:protein_coding	ENSMGAP00000004408 pep:novel chromosome:UMD2:10:6733644:6734460:-1 gene:ENSMGAG00000004592 transcript:ENSMGAT00000005125 gene_biotype:protein_coding transcript_biotype:protein_coding	8	8	8	>ENSMGAP00000004408 pep:novel chromosome:UMD2:10:6733644:6734460:-1 gene:ENSMGAG00000004592 transcript:ENSMGAT00000005125 gene_biotype:protein_coding transcript_biotype:protein_coding	1	8	8	8	63.1	63.1	63.1	18.238	157	157	12.9	5	2	4	3	4	5	2	2	6	6	5	7	4	14	24	40	14	8	0	14019000000	1557700000				339	2059;4153;4407;4810;5225;5306;5559;5986	True;True;True;True;True;True;True;True	2160;4367;4732;5144;5572;5654;5914;5915;6351	48126;48127;48128;48129;95834;95835;95836;102345;102346;102347;111099;111100;111101;111102;111103;111104;111105;111106;111107;111108;111109;111110;111111;111112;111113;111114;121273;121274;121275;121276;121277;121278;121279;121280;121281;121282;121283;121284;121285;121286;121287;121288;121289;121290;121291;121292;121293;121294;121295;121296;121297;121298;121299;121300;121301;121302;121303;121304;…	23504;23505;45891;48997;53266;53267;53268;53269;53270;53271;53272;58387;58388;58389;58390;58391;58392;58393;58394;58395;58396;58397;58398;58399;58400;58401;58402;58403;58404;58405;58406;58407;58408;58409;58410;58411;58412;58413;58414;58415;58416;58417;58418;58419;58420;58421;58422;58423;58424;58425;58426;58427;58428;58429;58430;59367;59368;59369;59370;62284;62285;62286;62287;62288;62289;62290;622…	23504;45891;48997;53269;58388;59368;62295;65836	421	83
ENSMGAP00000019771 pep:novel chromosome:UMD2:2:7474230:7488914:-1 gene:ENSMGAG00000004587 transcript:ENSMGAT00000020335 gene_biotype:protein_coding transcript_biotype:protein_coding;ENSMGAP00000004414 pep:novel chromosome:UMD2:2:7474496:7490586:-1 gene:ENSMGAG00000004587 transcript:ENSMGAT00000005131 gene_biotype:protein_coding transcript_biotype:protein_coding	ENSMGAP00000019771 pep:novel chromosome:UMD2:2:7474230:7488914:-1 gene:ENSMGAG00000004587 transcript:ENSMGAT00000020335 gene_biotype:protein_coding transcript_biotype:protein_coding;ENSMGAP00000004414 pep:novel chromosome:UMD2:2:7474496:7490586:-1 gene:ENSMGAG00000004587 transcript:ENSMGAT00000005131 gene_biotype:protein_coding transcript_biotype:protein_coding	2;2	2;2	2;2	>ENSMGAP00000019771 pep:novel chromosome:UMD2:2:7474230:7488914:-1 gene:ENSMGAG00000004587 transcript:ENSMGAT00000020335 gene_biotype:protein_coding transcript_biotype:protein_coding;>ENSMGAP00000004414 pep:novel chromosome:UMD2:2:7474496:7490586:-1 gene:E	2	2	2	2	6.3	6.3	6.3	43.054	378	378;397	7.71	2									4		1							4.0195e-24	30670000	2555800				340	810;2475	True;True	825;2588	17967;17968;58310;58311;58312;58313;58314	9118;9119;28179;28180	9118;28180	422;423	40;98
ENSMGAP00000004416 pep:novel chromosome:UMD2:3:15162429:15166539:-1 gene:ENSMGAG00000004550 transcript:ENSMGAT00000005133 gene_biotype:protein_coding transcript_biotype:protein_coding	ENSMGAP00000004416 pep:novel chromosome:UMD2:3:15162429:15166539:-1 gene:ENSMGAG00000004550 transcript:ENSMGAT00000005133 gene_biotype:protein_coding transcript_biotype:protein_coding	16	16	15	>ENSMGAP00000004416 pep:novel chromosome:UMD2:3:15162429:15166539:-1 gene:ENSMGAG00000004550 transcript:ENSMGAT00000005133 gene_biotype:protein_coding transcript_biotype:protein_coding	1	16	16	15	41.5	41.5	34	43.941	388	388	6.56	45	48	62	57	67	44	72	92	103	26	21	17	13	12	4		2	4	0	58922000000	2678300000				341	64;1201;1202;1361;1401;1554;1648;2210;2211;2461;2756;3552;4901;4919;5014;5095	True;True;True;True;True;True;True;True;True;True;True;True;True;True;True;True	64;1251;1252;1253;1439;1483;1641;1736;2316;2317;2574;2872;3687;5238;5256;5257;5355;5439	1942;1943;1944;1945;1946;1947;1948;1949;1950;1951;1952;1953;1954;1955;1956;1957;1958;1959;1960;1961;1962;1963;1964;1965;1966;1967;1968;1969;1970;1971;1972;1973;1974;1975;1976;1977;1978;1979;1980;1981;1982;1983;1984;1985;1986;1987;1988;1989;1990;1991;1992;1993;1994;1995;1996;1997;1998;1999;2000;2001;2002;2003;2004;2005;2006;2007;2008;2009;2010;2011;2012;2013;2014;2015;2016;2017;27161;27162;27163;2…	1008;1009;1010;1011;1012;1013;1014;1015;1016;1017;1018;13486;13487;13488;13489;13490;13491;13492;13493;13494;13495;13496;13497;13498;13499;13500;13501;13502;13503;13504;13505;13506;13507;13508;13509;13510;13511;13512;13513;13514;13515;13516;13517;13518;13519;13520;13521;13522;13523;13524;13525;15635;15636;15637;15638;15879;15880;15881;15882;15883;15884;15885;15886;15887;15888;15889;15890;15891;15…	1018;13499;13518;15635;15887;17590;18454;25162;25220;28064;31005;38428;54107;54645;55948;56770	424;425;426;427;428	13;31;197;242;274
ENSMGAP00000004436 pep:novel chromosome:UMD2:3:15175046:15176835:-1 gene:ENSMGAG00000004613 transcript:ENSMGAT00000005153 gene_biotype:protein_coding transcript_biotype:protein_coding	ENSMGAP00000004436 pep:novel chromosome:UMD2:3:15175046:15176835:-1 gene:ENSMGAG00000004613 transcript:ENSMGAT00000005153 gene_biotype:protein_coding transcript_biotype:protein_coding	5	4	4	>ENSMGAP00000004436 pep:novel chromosome:UMD2:3:15175046:15176835:-1 gene:ENSMGAG00000004613 transcript:ENSMGAT00000005153 gene_biotype:protein_coding transcript_biotype:protein_coding	1	5	4	4	31	18.5	18.5	26.219	232	232	8.89							1	4	20	3									2.4917e-83	276890000	23074000				342	63;2180;2213;2461;3409	True;True;True;False;True	63;2285;2320;2574;3540	1937;1938;1939;1940;1941;50571;50572;50573;50574;50575;50576;50577;50578;50579;50580;50581;51798;51799;51800;51801;51802;51803;51804;58059;58060;58061;58062;58063;58064;58065;78738;78739;78740;78741;78742	1007;24856;24857;24858;24859;25265;28064;37237;37238	1007;24859;25265;28064;37237	426;429	86;118
ENSMGAP00000004444 pep:novel chromosome:UMD2:22:6427382:6460186:-1 gene:ENSMGAG00000004519 transcript:ENSMGAT00000005161 gene_biotype:protein_coding transcript_biotype:protein_coding	ENSMGAP00000004444 pep:novel chromosome:UMD2:22:6427382:6460186:-1 gene:ENSMGAG00000004519 transcript:ENSMGAT00000005161 gene_biotype:protein_coding transcript_biotype:protein_coding	4	4	4	>ENSMGAP00000004444 pep:novel chromosome:UMD2:22:6427382:6460186:-1 gene:ENSMGAG00000004519 transcript:ENSMGAT00000005161 gene_biotype:protein_coding transcript_biotype:protein_coding	1	4	4	4	7.3	7.3	7.3	53.823	466	466	4.89	4	11	18	18	10	27	22	5	1										3.8674e-23	811010000	50688000				343	1244;3156;4675;5381	True;True;True;True	1303;3283;5005;5732	28577;28578;28579;28580;28581;28582;28583;28584;28585;28586;28587;28588;28589;28590;73480;73481;73482;73483;73484;73485;73486;73487;73488;73489;73490;73491;73492;73493;73494;73495;73496;73497;73498;73499;73500;73501;73502;73503;73504;73505;73506;73507;73508;73509;73510;73511;73512;73513;73514;73515;73516;73517;73518;73519;73520;73521;73522;73523;73524;73525;73526;73527;73528;73529;73530;73531;735…	14081;14082;34849;34850;34851;34852;34853;34854;34855;34856;34857;51952;60418	14082;34854;51952;60418	430	333
ENSMGAP00000004445 pep:novel scaffold:UMD2:GL425022.1:3414:5178:1 gene:ENSMGAG00000004597 transcript:ENSMGAT00000005162 gene_biotype:protein_coding transcript_biotype:protein_coding;ENSMGAP00000009183 pep:novel chromosome:UMD2:7:14054934:14064521:-1 gene:ENSMGAG00000008920 transcript:ENSMGAT00000009999 gene_biotype:protein_coding transcript_biotype:protein_coding	ENSMGAP00000004445 pep:novel scaffold:UMD2:GL425022.1:3414:5178:1 gene:ENSMGAG00000004597 transcript:ENSMGAT00000005162 gene_biotype:protein_coding transcript_biotype:protein_coding;ENSMGAP00000009183 pep:novel chromosome:UMD2:7:14054934:14064521:-1 gene:ENSMGAG00000008920 transcript:ENSMGAT00000009999 gene_biotype:protein_coding transcript_biotype:protein_coding	2;1	2;1	2;1	>ENSMGAP00000004445 pep:novel scaffold:UMD2:GL425022.1:3414:5178:1 gene:ENSMGAG00000004597 transcript:ENSMGAT00000005162 gene_biotype:protein_coding transcript_biotype:protein_coding;>ENSMGAP00000009183 pep:novel chromosome:UMD2:7:14054934:14064521:-1 gene	2	2	2	2	6	6	6	37.161	331	331;430	1	2																		2.3893e-06	3131700	195730				344	3097;3769	True;True	3224;3925	72259;85948	34322;40683	34322;40683	431	172
ENSMGAP00000004472 pep:novel chromosome:UMD2:2:7525117:7530032:1 gene:ENSMGAG00000004611 transcript:ENSMGAT00000005189 gene_biotype:protein_coding transcript_biotype:protein_coding	ENSMGAP00000004472 pep:novel chromosome:UMD2:2:7525117:7530032:1 gene:ENSMGAG00000004611 transcript:ENSMGAT00000005189 gene_biotype:protein_coding transcript_biotype:protein_coding	2	2	2	>ENSMGAP00000004472 pep:novel chromosome:UMD2:2:7525117:7530032:1 gene:ENSMGAG00000004611 transcript:ENSMGAT00000005189 gene_biotype:protein_coding transcript_biotype:protein_coding	1	2	2	2	13.4	13.4	13.4	22.279	202	202	9.57	6	4	4	2	1				1	1	4	5	4	12	6	1			4.462e-16	207120000	13808000				345	1084;3193	True;True	1115;3321	23244;23245;23246;23247;74423;74424;74425;74426;74427;74428;74429;74430;74431;74432;74433;74434;74435;74436;74437;74438;74439;74440;74441;74442;74443;74444;74445;74446;74447;74448;74449;74450;74451;74452;74453;74454;74455;74456;74457;74458;74459;74460;74461;74462;74463;74464;74465;74466;74467;74468;74469	11724;35354;35355;35356;35357;35358;35359;35360;35361;35362;35363;35364	11724;35359
ENSMGAP00000004474 pep:novel chromosome:UMD2:15:9956854:9964454:-1 gene:ENSMGAG00000004631 transcript:ENSMGAT00000005191 gene_biotype:protein_coding transcript_biotype:protein_coding	ENSMGAP00000004474 pep:novel chromosome:UMD2:15:9956854:9964454:-1 gene:ENSMGAG00000004631 transcript:ENSMGAT00000005191 gene_biotype:protein_coding transcript_biotype:protein_coding	13	13	13	>ENSMGAP00000004474 pep:novel chromosome:UMD2:15:9956854:9964454:-1 gene:ENSMGAG00000004631 transcript:ENSMGAT00000005191 gene_biotype:protein_coding transcript_biotype:protein_coding	1	13	13	13	14.4	14.4	14.4	141.11	1296	1296	2.63	10	34	61	8	2														0	947080000	27059000				346	188;210;902;1267;1961;2411;2457;3371;3423;4679;4826;5688;5756	True;True;True;True;True;True;True;True;True;True;True;True;True	191;213;922;1329;2056;2523;2570;3502;3554;5010;5160;6048;6117	5110;5111;5112;5113;5114;5115;5116;5117;5118;5119;5120;5121;5122;5533;5534;5535;5536;5537;5538;5539;5540;5541;5542;19579;19580;19581;29099;29100;29101;29102;45185;45186;45187;45188;45189;45190;45191;45192;45193;45194;45195;45196;45197;45198;45199;55955;55956;55957;55958;55959;55960;55961;55962;58036;58037;77914;77915;77916;79137;79138;79139;79140;79141;79142;79143;108613;108614;108615;111281;1112…	2534;2535;2536;2537;2678;2679;2680;2681;2682;9908;9909;14336;14337;21994;21995;21996;21997;21998;21999;22000;22001;22002;22003;27044;27045;27046;27047;28057;36838;36839;37356;37357;51982;51983;53343;53344;53345;63280;63281;63282;63283;63284;63285;63286;63287;63998;63999	2534;2678;9908;14337;21995;27044;28057;36838;37357;51982;53343;63281;63998	432;433	546;763
ENSMGAP00000004508 pep:novel chromosome:UMD2:4:14722776:14740633:1 gene:ENSMGAG00000004623 transcript:ENSMGAT00000005226 gene_biotype:protein_coding transcript_biotype:protein_coding	ENSMGAP00000004508 pep:novel chromosome:UMD2:4:14722776:14740633:1 gene:ENSMGAG00000004623 transcript:ENSMGAT00000005226 gene_biotype:protein_coding transcript_biotype:protein_coding	1	1	1	>ENSMGAP00000004508 pep:novel chromosome:UMD2:4:14722776:14740633:1 gene:ENSMGAG00000004623 transcript:ENSMGAT00000005226 gene_biotype:protein_coding transcript_biotype:protein_coding	1	1	1	1	1.6	1.6	1.6	92.133	814	814	5					2														0.00019037	3594600	67822				347	5587	TRUE	5944	129955;129956	62454	62454
ENSMGAP00000004516 pep:novel chromosome:UMD2:6:6114156:6141002:1 gene:ENSMGAG00000004676 transcript:ENSMGAT00000005234 gene_biotype:protein_coding transcript_biotype:protein_coding	ENSMGAP00000004516 pep:novel chromosome:UMD2:6:6114156:6141002:1 gene:ENSMGAG00000004676 transcript:ENSMGAT00000005234 gene_biotype:protein_coding transcript_biotype:protein_coding	1	1	1	>ENSMGAP00000004516 pep:novel chromosome:UMD2:6:6114156:6141002:1 gene:ENSMGAG00000004676 transcript:ENSMGAT00000005234 gene_biotype:protein_coding transcript_biotype:protein_coding	1	1	1	1	1.8	1.8	1.8	56.718	492	492	7							5												0.0027536	7385900	295440				348	355	TRUE	361	8645;8646;8647;8648;8649	4320	4320
ENSMGAP00000004530 pep:novel chromosome:UMD2:14:3968167:4044761:1 gene:ENSMGAG00000004661 transcript:ENSMGAT00000005248 gene_biotype:protein_coding transcript_biotype:protein_coding;ENSMGAP00000011767 pep:novel chromosome:UMD2:1:44159112:44182070:-1 gene:ENSMGAG00000011245 transcript:ENSMGAT00000012648 gene_biotype:protein_coding transcript_biotype:protein_coding;ENSMGAP00000009644 pep:novel chro…	ENSMGAP00000004530 pep:novel chromosome:UMD2:14:3968167:4044761:1 gene:ENSMGAG00000004661 transcript:ENSMGAT00000005248 gene_biotype:protein_coding transcript_biotype:protein_coding	8;3;3;3;1	8;3;3;3;1	8;3;3;3;1	>ENSMGAP00000004530 pep:novel chromosome:UMD2:14:3968167:4044761:1 gene:ENSMGAG00000004661 transcript:ENSMGAT00000005248 gene_biotype:protein_coding transcript_biotype:protein_coding	5	8	8	8	10.9	10.9	10.9	101.56	912	912;1042;1172;1252;67	2.8	28	15	12														1	3	1.8421e-220	153490000	3569500				349	88;1033;1812;2477;3924;4331;4803;5880	True;True;True;True;True;True;True;True	89;1058;1902;2590;4086;4646;5137;6245	2872;2873;2874;2875;2876;2877;2878;2879;22264;22265;22266;22267;22268;22269;22270;22271;41272;41273;41274;41275;41276;41277;41278;41279;41280;41281;41282;58317;58318;58319;89695;100867;100868;100869;100870;100871;100872;100873;110937;110938;110939;110940;110941;110942;110943;110944;110945;110946;135785;135786;135787;135788;135789;135790;135791;135792;135793;135794;135795	1317;1318;1319;1320;1321;11290;11291;11292;11293;11294;11295;20054;20055;20056;20057;20058;20059;20060;28182;42552;48439;48440;48441;48442;53200;53201;53202;64988;64989;64990	1318;11292;20056;28182;42552;48442;53202;64989	434	506
ENSMGAP00000004544 pep:novel scaffold:UMD2:GL425099.1:240:995:1 gene:ENSMGAG00000004720 transcript:ENSMGAT00000005263 gene_biotype:protein_coding transcript_biotype:protein_coding;ENSMGAP00000010136 pep:novel chromosome:UMD2:12:18202837:18212024:1 gene:ENSMGAG00000009797 transcript:ENSMGAT00000010982 gene_biotype:protein_coding transcript_biotype:protein_coding;ENSMGAP00000000213 pep:novel chromo…	ENSMGAP00000004544 pep:novel scaffold:UMD2:GL425099.1:240:995:1 gene:ENSMGAG00000004720 transcript:ENSMGAT00000005263 gene_biotype:protein_coding transcript_biotype:protein_coding;ENSMGAP00000010136 pep:novel chromosome:UMD2:12:18202837:18212024:1 gene:ENSMGAG00000009797 transcript:ENSMGAT00000010982 gene_biotype:protein_coding transcript_biotype:protein_coding;ENSMGAP00000000213 pep:novel chromo…	2;2;1	2;2;1	2;2;1	>ENSMGAP00000004544 pep:novel scaffold:UMD2:GL425099.1:240:995:1 gene:ENSMGAG00000004720 transcript:ENSMGAT00000005263 gene_biotype:protein_coding transcript_biotype:protein_coding;>ENSMGAP00000010136 pep:novel chromosome:UMD2:12:18202837:18212024:1 gene:E	3	2	2	2	13.6	13.6	13.6	18.668	169	169;207;140	10.9	4											1	2	10	1				3.5765e-07	76089000	7608900				350	1666;4831	True;True	1755;5165	38279;38280;38281;38282;38283;38284;38285;38286;111439;111440;111441;111442;111443;111444;111445;111446;111447;111448	18677;18678;18679;18680;18681;53429;53430;53431;53432;53433;53434;53435	18679;53429
ENSMGAP00000004553 pep:novel chromosome:UMD2:Z:33545875:33580538:-1 gene:ENSMGAG00000004727 transcript:ENSMGAT00000005272 gene_biotype:protein_coding transcript_biotype:protein_coding	ENSMGAP00000004553 pep:novel chromosome:UMD2:Z:33545875:33580538:-1 gene:ENSMGAG00000004727 transcript:ENSMGAT00000005272 gene_biotype:protein_coding transcript_biotype:protein_coding	17	17	17	>ENSMGAP00000004553 pep:novel chromosome:UMD2:Z:33545875:33580538:-1 gene:ENSMGAG00000004727 transcript:ENSMGAT00000005272 gene_biotype:protein_coding transcript_biotype:protein_coding	1	17	17	17	17.3	17.3	17.3	144.05	1261	1261	2.27	58	88	109	10															2.2831e-124	1800200000	26474000				351	420;594;856;1211;1695;2353;2443;3293;3475;4021;4102;4646;4703;5142;5427;5565;5754	True;True;True;True;True;True;True;True;True;True;True;True;True;True;True;True;True	429;607;873;1262;1785;2462;2555;3424;3606;4185;4290;4291;4976;5034;5486;5778;5921;6115	10441;10442;10443;10444;10445;10446;10447;10448;10449;10450;10451;10452;10453;10454;10455;10456;10457;10458;13658;13659;13660;13661;13662;13663;13664;13665;13666;18619;18620;18621;18622;27425;27426;27427;27428;27429;27430;27431;27432;27433;38665;38666;38667;38668;38669;38670;38671;38672;38673;38674;38675;38676;38677;38678;38679;38680;54436;54437;54438;54439;54440;54441;54442;54443;54444;54445;544…	5171;5172;5173;5174;5175;5176;5177;5178;5179;6859;6860;9431;9432;13600;13601;13602;18780;18781;18782;26358;26359;26360;26361;26362;26363;26364;27858;27859;27860;27861;27862;27863;27864;27865;27866;27867;36297;36298;36299;36300;36301;36302;37647;37648;37649;37650;37651;37652;37653;37654;37655;37656;37657;37658;44037;44038;45051;45052;45053;45054;45055;45056;45057;45058;45059;45060;45061;45062;4506…	5176;6859;9431;13602;18782;26360;27865;36299;37652;44038;45065;51671;52218;57437;60985;62326;63993	435;436;437	810;876;936
ENSMGAP00000008829 pep:novel chromosome:UMD2:13:19051872:19054941:1 gene:ENSMGAG00000008594 transcript:ENSMGAT00000009634 gene_biotype:protein_coding transcript_biotype:protein_coding;ENSMGAP00000004589 pep:novel chromosome:UMD2:3:15244480:15257712:1 gene:ENSMGAG00000004729 transcript:ENSMGAT00000005309 gene_biotype:protein_coding transcript_biotype:protein_coding;ENSMGAP00000016365 pep:novel chr…	ENSMGAP00000008829 pep:novel chromosome:UMD2:13:19051872:19054941:1 gene:ENSMGAG00000008594 transcript:ENSMGAT00000009634 gene_biotype:protein_coding transcript_biotype:protein_coding;ENSMGAP00000004589 pep:novel chromosome:UMD2:3:15244480:15257712:1 gene:ENSMGAG00000004729 transcript:ENSMGAT00000005309 gene_biotype:protein_coding transcript_biotype:protein_coding;ENSMGAP00000016365 pep:novel chr…	1;1;1	1;1;1	1;1;1	>ENSMGAP00000008829 pep:novel chromosome:UMD2:13:19051872:19054941:1 gene:ENSMGAG00000008594 transcript:ENSMGAT00000009634 gene_biotype:protein_coding transcript_biotype:protein_coding;>ENSMGAP00000004589 pep:novel chromosome:UMD2:3:15244480:15257712:1 gen	3	1	1	1	3	3	3	44.82	401	401;445;688	9									5										0.00030526	6779100	308140				352	1818	TRUE	1908	41376;41377;41378;41379;41380	20116	20116
ENSMGAP00000004590 pep:novel chromosome:UMD2:21:5541500:5550877:1 gene:ENSMGAG00000004712 transcript:ENSMGAT00000005310 gene_biotype:protein_coding transcript_biotype:protein_coding	ENSMGAP00000004590 pep:novel chromosome:UMD2:21:5541500:5550877:1 gene:ENSMGAG00000004712 transcript:ENSMGAT00000005310 gene_biotype:protein_coding transcript_biotype:protein_coding	4	3	3	>ENSMGAP00000004590 pep:novel chromosome:UMD2:21:5541500:5550877:1 gene:ENSMGAG00000004712 transcript:ENSMGAT00000005310 gene_biotype:protein_coding transcript_biotype:protein_coding	1	4	3	3	23.4	19	19	26.209	231	231	11.8	1										3	13	6			1			4.167e-36	79022000	6585200				353	11;926;2155;5337	True;False;True;True	11;946;2258;5687	636;637;638;639;640;641;20169;20170;20171;20172;20173;20174;20175;20176;20177;20178;20179;20180;20181;20182;20183;20184;20185;20186;20187;20188;20189;20190;20191;20192;20193;20194;20195;20196;20197;20198;20199;20200;20201;20202;20203;20204;20205;20206;20207;49739;49740;49741;49742;49743;49744;49745;49746;49747;49748;124617;124618;124619;124620;124621;124622;124623;124624	416;10174;10175;10176;10177;10178;10179;10180;10181;10182;10183;10184;10185;10186;10187;10188;10189;10190;24325;24326;24327;24328;60052;60053;60054;60055;60056;60057	416;10184;24325;60055	353;438	12;197
ENSMGAP00000008111 pep:novel chromosome:UMD2:1:48883957:48884425:1 gene:ENSMGAG00000007950 transcript:ENSMGAT00000008900 gene_biotype:protein_coding transcript_biotype:protein_coding;ENSMGAP00000004612 pep:novel chromosome:UMD2:20:4713101:4714261:1 gene:ENSMGAG00000004778 transcript:ENSMGAT00000005332 gene_biotype:protein_coding transcript_biotype:protein_coding;ENSMGAP00000012438 pep:novel chrom…	ENSMGAP00000008111 pep:novel chromosome:UMD2:1:48883957:48884425:1 gene:ENSMGAG00000007950 transcript:ENSMGAT00000008900 gene_biotype:protein_coding transcript_biotype:protein_coding;ENSMGAP00000004612 pep:novel chromosome:UMD2:20:4713101:4714261:1 gene:ENSMGAG00000004778 transcript:ENSMGAT00000005332 gene_biotype:protein_coding transcript_biotype:protein_coding;ENSMGAP00000012438 pep:novel chrom…	1;1;1;1	1;1;1;1	1;1;1;1	>ENSMGAP00000008111 pep:novel chromosome:UMD2:1:48883957:48884425:1 gene:ENSMGAG00000007950 transcript:ENSMGAT00000008900 gene_biotype:protein_coding transcript_biotype:protein_coding;>ENSMGAP00000004612 pep:novel chromosome:UMD2:20:4713101:4714261:1 gene:	4	1	1	1	5.1	5.1	5.1	15.388	136	136;136;137;139	14.8	1											1	1		3	1	3	3	9.8492e-26	183900000	45976000				354	4822	TRUE	5156	111240;111241;111242;111243;111244;111245;111246;111247;111248;111249;111250;111251;111252	53321;53322;53323;53324;53325	53323
ENSMGAP00000004613 pep:novel chromosome:UMD2:8:12512325:12537554:1 gene:ENSMGAG00000004666 transcript:ENSMGAT00000005333 gene_biotype:protein_coding transcript_biotype:protein_coding;ENSMGAP00000019359 pep:novel chromosome:UMD2:8:12512589:12516893:1 gene:ENSMGAG00000004666 transcript:ENSMGAT00000018754 gene_biotype:protein_coding transcript_biotype:protein_coding	ENSMGAP00000004613 pep:novel chromosome:UMD2:8:12512325:12537554:1 gene:ENSMGAG00000004666 transcript:ENSMGAT00000005333 gene_biotype:protein_coding transcript_biotype:protein_coding;ENSMGAP00000019359 pep:novel chromosome:UMD2:8:12512589:12516893:1 gene:ENSMGAG00000004666 transcript:ENSMGAT00000018754 gene_biotype:protein_coding transcript_biotype:protein_coding	16;10	16;10	16;10	>ENSMGAP00000004613 pep:novel chromosome:UMD2:8:12512325:12537554:1 gene:ENSMGAG00000004666 transcript:ENSMGAT00000005333 gene_biotype:protein_coding transcript_biotype:protein_coding;>ENSMGAP00000019359 pep:novel chromosome:UMD2:8:12512589:12516893:1 gene	2	16	16	16	34.2	34.2	34.2	63.282	565	565;243	7	19	18	44	36	38	29	104	75	22	19	20	16	7	3	4	3	7	6	0	10998000000	333280000				355	1072;1173;1921;2008;2094;2095;2528;2811;3670;3671;3829;3978;4055;4612;4942;5036	True;True;True;True;True;True;True;True;True;True;True;True;True;True;True;True	1100;1220;1221;2014;2107;2195;2196;2642;2930;3821;3822;3986;3987;4141;4221;4942;5282;5377;5378	22810;22811;22812;22813;22814;26407;26408;26409;26410;26411;26412;26413;26414;26415;26416;26417;26418;26419;26420;26421;26422;26423;26424;26425;26426;26427;44094;44095;44096;44097;44098;44099;44100;44101;44102;44103;44104;44105;44106;44107;44108;44109;44110;44111;44112;44113;44114;44115;44116;44117;44118;44119;44120;44121;44122;44123;44124;44125;44126;44127;44128;44129;44130;44131;44132;44133;441…	11549;11550;11551;13175;13176;13177;13178;13179;13180;21575;21576;21577;21578;21579;21580;21581;21582;21583;21584;21585;21586;21587;21588;21589;21590;21591;21592;22918;22919;22920;22921;22922;22923;22924;22925;22926;22927;22928;22929;22930;22931;22932;22933;22934;22935;22936;22937;22938;22939;22940;22941;22942;22943;22944;22945;22946;22947;22948;22949;22950;22951;23775;23776;23777;28626;28627;316…	11549;13177;21590;22919;23775;23777;28626;31652;39693;39704;41821;43330;44361;51095;55133;56076	439;440;441;442;443;444	119;121;173;325;455;547
ENSMGAP00000004627 pep:novel scaffold:UMD2:GL425131.1:35:567:1 gene:ENSMGAG00000004787 transcript:ENSMGAT00000005347 gene_biotype:protein_coding transcript_biotype:protein_coding;ENSMGAP00000008361 pep:novel chromosome:UMD2:Z:70330637:70331917:-1 gene:ENSMGAG00000008185 transcript:ENSMGAT00000009157 gene_biotype:protein_coding transcript_biotype:protein_coding;ENSMGAP00000019291 pep:novel scaffol…	ENSMGAP00000004627 pep:novel scaffold:UMD2:GL425131.1:35:567:1 gene:ENSMGAG00000004787 transcript:ENSMGAT00000005347 gene_biotype:protein_coding transcript_biotype:protein_coding;ENSMGAP00000008361 pep:novel chromosome:UMD2:Z:70330637:70331917:-1 gene:ENSMGAG00000008185 transcript:ENSMGAT00000009157 gene_biotype:protein_coding transcript_biotype:protein_coding;ENSMGAP00000019291 pep:novel scaffol…	4;3;2	4;3;2	1;0;0	>ENSMGAP00000004627 pep:novel scaffold:UMD2:GL425131.1:35:567:1 gene:ENSMGAG00000004787 transcript:ENSMGAT00000005347 gene_biotype:protein_coding transcript_biotype:protein_coding;>ENSMGAP00000008361 pep:novel chromosome:UMD2:Z:70330637:70331917:-1 gene:EN	3	4	4	1	33.1	33.1	12.1	12.638	124	124;120;120	7.5	5	5	7	6	7	9	26	7	4	5	2	4	2	4		3	5		8.8868e-129	2576500000	429420000				356	100;399;853;3335	True;True;True;True	101;407;408;870;3466	3210;3211;3212;3213;3214;3215;3216;3217;3218;3219;3220;3221;3222;3223;3224;3225;3226;3227;3228;3229;3230;3231;3232;3233;3234;3235;3236;3237;3238;3239;3240;3241;3242;3243;3244;3245;3246;3247;3248;3249;3250;3251;3252;3253;3254;3255;3256;3257;3258;3259;3260;3261;3262;3263;3264;3265;3266;3267;3268;3269;3270;3271;3272;3273;3274;3275;3276;3277;3278;3279;3280;3281;3282;3283;3284;3285;3286;3287;3288;3289…	1522;1523;1524;1525;1526;1527;1528;1529;1530;1531;1532;1533;1534;1535;1536;1537;1538;1539;1540;1541;1542;1543;1544;1545;1546;1547;1548;1549;1550;1551;1552;1553;1554;1555;1556;1557;1558;1559;1560;1561;1562;1563;1564;1565;4953;4954;4955;4956;4957;9417;9418;9419;36549;36550;36551;36552	1526;4957;9417;36550	445	53
ENSMGAP00000004638 pep:novel chromosome:UMD2:15:10143431:10152810:1 gene:ENSMGAG00000004801 transcript:ENSMGAT00000005359 gene_biotype:protein_coding transcript_biotype:protein_coding	ENSMGAP00000004638 pep:novel chromosome:UMD2:15:10143431:10152810:1 gene:ENSMGAG00000004801 transcript:ENSMGAT00000005359 gene_biotype:protein_coding transcript_biotype:protein_coding	10	10	9	>ENSMGAP00000004638 pep:novel chromosome:UMD2:15:10143431:10152810:1 gene:ENSMGAG00000004801 transcript:ENSMGAT00000005359 gene_biotype:protein_coding transcript_biotype:protein_coding	1	10	10	9	33.1	33.1	31	52.277	474	474	8.63								17	29										0	667780000	29034000				357	591;599;712;724;1134;1144;2489;2994;3813;5143	True;True;True;True;True;True;True;True;True;True	604;612;727;739;1169;1184;2603;3118;3969;5487	13632;13633;13634;13635;13636;13698;13699;13700;15884;15885;15886;15887;15888;15889;15890;15891;15892;15893;16274;16275;16276;16277;16278;16279;24755;24756;25559;25560;25561;25562;25563;58760;58761;58762;58763;58764;70268;70269;70270;70271;87789;119282;119283;119284;119285;119286	6842;6843;6844;6845;6846;6887;6888;6889;8121;8122;8123;8124;8125;8126;8341;8342;8343;12477;12478;12800;12801;12802;28368;33332;41705;57438;57439	6843;6888;8122;8343;12477;12800;28368;33332;41705;57439	446;447;448	107;436;471
ENSMGAP00000019272 pep:novel chromosome:UMD2:15:10162842:10168314:1 gene:ENSMGAG00000004813 transcript:ENSMGAT00000020157 gene_biotype:protein_coding transcript_biotype:protein_coding;ENSMGAP00000004655 pep:novel chromosome:UMD2:15:10162842:10168314:1 gene:ENSMGAG00000004813 transcript:ENSMGAT00000005376 gene_biotype:protein_coding transcript_biotype:protein_coding	ENSMGAP00000019272 pep:novel chromosome:UMD2:15:10162842:10168314:1 gene:ENSMGAG00000004813 transcript:ENSMGAT00000020157 gene_biotype:protein_coding transcript_biotype:protein_coding;ENSMGAP00000004655 pep:novel chromosome:UMD2:15:10162842:10168314:1 gene:ENSMGAG00000004813 transcript:ENSMGAT00000005376 gene_biotype:protein_coding transcript_biotype:protein_coding	11;11	11;11	11;11	>ENSMGAP00000019272 pep:novel chromosome:UMD2:15:10162842:10168314:1 gene:ENSMGAG00000004813 transcript:ENSMGAT00000020157 gene_biotype:protein_coding transcript_biotype:protein_coding;>ENSMGAP00000004655 pep:novel chromosome:UMD2:15:10162842:10168314:1 ge	2	11	11	11	49.8	49.8	49.8	22.651	209	209;210	11.5									4	28	35	31	14	5			2	1	0	2120300000	192760000				358	294;295;558;971;1043;1178;1179;1180;2742;3972;3973	True;True;True;True;True;True;True;True;True;True;True	298;299;571;992;1068;1069;1226;1227;1228;2858;4135;4136	7234;7235;7236;7237;7238;7239;7240;7241;13150;13151;13152;13153;13154;13155;13156;13157;13158;13159;13160;13161;13162;13163;20984;20985;20986;20987;20988;20989;20990;20991;20992;22424;22425;22426;22427;22428;22429;22430;22431;22432;22433;22434;22435;22436;22437;22438;22439;22440;22441;22442;22443;22444;26531;26532;26533;26534;26535;26536;26537;26538;26539;26540;26541;26542;26543;26544;26545;26546…	3591;3592;3593;3594;3595;3596;3597;6566;6567;6568;6569;6570;6571;6572;10632;10633;10634;10635;10636;10637;11390;11391;11392;11393;11394;11395;11396;13224;13225;13226;13227;13228;13229;13230;13231;13232;13233;13234;13235;13236;13237;13238;13239;13240;13241;13242;13243;13244;13245;13246;13247;13248;13249;13250;13251;13252;13253;30932;43305;43306;43307;43308;43309;43310;43311;43312;43313;43314	3591;3596;6567;10633;11394;13229;13251;13253;30932;43305;43310	449	91
ENSMGAP00000004657 pep:novel chromosome:UMD2:23:4339465:4343849:1 gene:ENSMGAG00000004820 transcript:ENSMGAT00000005378 gene_biotype:protein_coding transcript_biotype:protein_coding	ENSMGAP00000004657 pep:novel chromosome:UMD2:23:4339465:4343849:1 gene:ENSMGAG00000004820 transcript:ENSMGAT00000005378 gene_biotype:protein_coding transcript_biotype:protein_coding	2	2	2	>ENSMGAP00000004657 pep:novel chromosome:UMD2:23:4339465:4343849:1 gene:ENSMGAG00000004820 transcript:ENSMGAT00000005378 gene_biotype:protein_coding transcript_biotype:protein_coding	1	2	2	2	5.7	5.7	5.7	40.286	348	348	9.75									2	6									1.4158e-07	31066000	1725900				359	1693;5502	True;True	1783;5855	38660;38661;128000;128001;128002;128003;128004;128005	18777;61603;61604	18777;61604
ENSMGAP00000013067 pep:novel chromosome:UMD2:7:31318213:31331077:-1 gene:ENSMGAG00000012404 transcript:ENSMGAT00000013969 gene_biotype:protein_coding transcript_biotype:protein_coding;ENSMGAP00000004678 pep:novel chromosome:UMD2:6:6421233:6446254:1 gene:ENSMGAG00000004807 transcript:ENSMGAT00000005399 gene_biotype:protein_coding transcript_biotype:protein_coding	ENSMGAP00000013067 pep:novel chromosome:UMD2:7:31318213:31331077:-1 gene:ENSMGAG00000012404 transcript:ENSMGAT00000013969 gene_biotype:protein_coding transcript_biotype:protein_coding;ENSMGAP00000004678 pep:novel chromosome:UMD2:6:6421233:6446254:1 gene:ENSMGAG00000004807 transcript:ENSMGAT00000005399 gene_biotype:protein_coding transcript_biotype:protein_coding	2;2	2;2	2;2	>ENSMGAP00000013067 pep:novel chromosome:UMD2:7:31318213:31331077:-1 gene:ENSMGAG00000012404 transcript:ENSMGAT00000013969 gene_biotype:protein_coding transcript_biotype:protein_coding;>ENSMGAP00000004678 pep:novel chromosome:UMD2:6:6421233:6446254:1 gene:	2	2	2	2	4.5	4.5	4.5	47.712	418	418;418	14												1				1			2.2821e-05	12484000	594450				360	763;1544	True;True	778;1629	16996;35798	8643;17439	8643;17439	450	93
ENSMGAP00000009166 pep:novel chromosome:UMD2:28:3507669:3549431:1 gene:ENSMGAG00000004831 transcript:ENSMGAT00000009982 gene_biotype:protein_coding transcript_biotype:protein_coding;ENSMGAP00000009162 pep:novel chromosome:UMD2:1:25559537:25574582:-1 gene:ENSMGAG00000008904 transcript:ENSMGAT00000009978 gene_biotype:protein_coding transcript_biotype:protein_coding;ENSMGAP00000004711 pep:novel chro…	ENSMGAP00000009166 pep:novel chromosome:UMD2:28:3507669:3549431:1 gene:ENSMGAG00000004831 transcript:ENSMGAT00000009982 gene_biotype:protein_coding transcript_biotype:protein_coding;ENSMGAP00000009162 pep:novel chromosome:UMD2:1:25559537:25574582:-1 gene:ENSMGAG00000008904 transcript:ENSMGAT00000009978 gene_biotype:protein_coding transcript_biotype:protein_coding;ENSMGAP00000004711 pep:novel chro…	1;1;1	1;1;1	1;1;1	>ENSMGAP00000009166 pep:novel chromosome:UMD2:28:3507669:3549431:1 gene:ENSMGAG00000004831 transcript:ENSMGAT00000009982 gene_biotype:protein_coding transcript_biotype:protein_coding;>ENSMGAP00000009162 pep:novel chromosome:UMD2:1:25559537:25574582:-1 gene	3	1	1	1	3.7	3.7	3.7	31.407	273	273;273;287	9.88	1										6	1							0.0017473	42264000	3522000				361	3196	TRUE	3324	74505;74506;74507;74508;74509;74510;74511;74512	35377;35378;35379	35377
ENSMGAP00000004724 pep:novel chromosome:UMD2:22:6998932:7007658:1 gene:ENSMGAG00000004880 transcript:ENSMGAT00000005445 gene_biotype:protein_coding transcript_biotype:protein_coding	ENSMGAP00000004724 pep:novel chromosome:UMD2:22:6998932:7007658:1 gene:ENSMGAG00000004880 transcript:ENSMGAT00000005445 gene_biotype:protein_coding transcript_biotype:protein_coding	3	3	3	>ENSMGAP00000004724 pep:novel chromosome:UMD2:22:6998932:7007658:1 gene:ENSMGAG00000004880 transcript:ENSMGAT00000005445 gene_biotype:protein_coding transcript_biotype:protein_coding	1	3	3	3	21.9	21.9	21.9	20.939	187	187	15.2													5	4			9		6.2583e-35	143670000	15963000				362	3745;3875;4195	True;True;True	3898;4036;4430	85207;88916;88917;88918;88919;88920;88921;88922;88923;88924;88925;88926;88927;88928;88929;96756;96757;96758	40317;42143;42144;42145;42146;42147;42148;42149;46433	40317;42147;46433
ENSMGAP00000004753 pep:novel scaffold:UMD2:GL425210.1:6722:7944:1 gene:ENSMGAG00000004912 transcript:ENSMGAT00000005475 gene_biotype:protein_coding transcript_biotype:protein_coding	ENSMGAP00000004753 pep:novel scaffold:UMD2:GL425210.1:6722:7944:1 gene:ENSMGAG00000004912 transcript:ENSMGAT00000005475 gene_biotype:protein_coding transcript_biotype:protein_coding	2	2	2	>ENSMGAP00000004753 pep:novel scaffold:UMD2:GL425210.1:6722:7944:1 gene:ENSMGAG00000004912 transcript:ENSMGAT00000005475 gene_biotype:protein_coding transcript_biotype:protein_coding	1	2	2	2	16	16	16	10.448	94	94	17.6																	2	3	1.161e-19	38730000	9682600				363	616;3133	True;True	629;3260	14167;14168;72869;72870;72871	7158;34550;34551;34552	7158;34551	451	59
ENSMGAP00000004774 pep:novel chromosome:UMD2:2:7966481:7973469:-1 gene:ENSMGAG00000004885 transcript:ENSMGAT00000005496 gene_biotype:protein_coding transcript_biotype:protein_coding	ENSMGAP00000004774 pep:novel chromosome:UMD2:2:7966481:7973469:-1 gene:ENSMGAG00000004885 transcript:ENSMGAT00000005496 gene_biotype:protein_coding transcript_biotype:protein_coding	5	5	5	>ENSMGAP00000004774 pep:novel chromosome:UMD2:2:7966481:7973469:-1 gene:ENSMGAG00000004885 transcript:ENSMGAT00000005496 gene_biotype:protein_coding transcript_biotype:protein_coding	1	5	5	5	19.5	19.5	19.5	36.54	334	334	11											28								9.249e-124	267810000	17854000				364	786;1344;1626;1691;5854	True;True;True;True;True	801;1420;1714;1781;6219	17636;17637;17638;17639;31394;31395;31396;31397;31398;31399;31400;31401;31402;31403;37588;37589;37590;37591;37592;38643;38644;38645;38646;38647;38648;135514;135515;135516	8973;8974;8975;15427;15428;15429;15430;18315;18316;18317;18771;18772;64897;64898	8974;15430;18316;18772;64897	452	90
ENSMGAP00000008658 pep:novel chromosome:UMD2:15:15746904:15750772:1 gene:ENSMGAG00000008416 transcript:ENSMGAT00000009458 gene_biotype:protein_coding transcript_biotype:protein_coding;ENSMGAP00000004810 pep:novel chromosome:UMD2:4:15040119:15237528:-1 gene:ENSMGAG00000004928 transcript:ENSMGAT00000005532 gene_biotype:protein_coding transcript_biotype:protein_coding;ENSMGAP00000017712 pep:novel ch…	ENSMGAP00000008658 pep:novel chromosome:UMD2:15:15746904:15750772:1 gene:ENSMGAG00000008416 transcript:ENSMGAT00000009458 gene_biotype:protein_coding transcript_biotype:protein_coding;ENSMGAP00000004810 pep:novel chromosome:UMD2:4:15040119:15237528:-1 gene:ENSMGAG00000004928 transcript:ENSMGAT00000005532 gene_biotype:protein_coding transcript_biotype:protein_coding;ENSMGAP00000017712 pep:novel ch…	1;1;1	1;1;1	1;1;1	>ENSMGAP00000008658 pep:novel chromosome:UMD2:15:15746904:15750772:1 gene:ENSMGAG00000008416 transcript:ENSMGAT00000009458 gene_biotype:protein_coding transcript_biotype:protein_coding;>ENSMGAP00000004810 pep:novel chromosome:UMD2:4:15040119:15237528:-1 ge	3	1	1	1	3.8	3.8	3.8	32.813	286	286;290;293	9.6	1										2	1	1						4.3709e-05	7033700	502410				365	6168	TRUE	6534	141085;141086;141087;141088;141089	67623;67624	67624
ENSMGAP00000004837 pep:novel chromosome:UMD2:14:4832661:4882235:-1 gene:ENSMGAG00000004964 transcript:ENSMGAT00000005559 gene_biotype:protein_coding transcript_biotype:protein_coding	ENSMGAP00000004837 pep:novel chromosome:UMD2:14:4832661:4882235:-1 gene:ENSMGAG00000004964 transcript:ENSMGAT00000005559 gene_biotype:protein_coding transcript_biotype:protein_coding	3	3	3	>ENSMGAP00000004837 pep:novel chromosome:UMD2:14:4832661:4882235:-1 gene:ENSMGAG00000004964 transcript:ENSMGAT00000005559 gene_biotype:protein_coding transcript_biotype:protein_coding	1	3	3	3	26	26	26	20.455	177	177	14														7					2.1343e-179	34455000	3445500				366	4342;5468;5842	True;True;True	4663;4664;5821;6207	101010;101011;101012;101013;127396;135335;135336	48503;48504;48505;48506;48507;61344;64799	48505;61344;64799
ENSMGAP00000004906 pep:novel chromosome:UMD2:21:5553375:5585076:-1 gene:ENSMGAG00000004918 transcript:ENSMGAT00000005630 gene_biotype:protein_coding transcript_biotype:protein_coding;ENSMGAP00000019374 pep:novel chromosome:UMD2:21:5553375:5563073:-1 gene:ENSMGAG00000004918 transcript:ENSMGAT00000019997 gene_biotype:protein_coding transcript_biotype:protein_coding	ENSMGAP00000004906 pep:novel chromosome:UMD2:21:5553375:5585076:-1 gene:ENSMGAG00000004918 transcript:ENSMGAT00000005630 gene_biotype:protein_coding transcript_biotype:protein_coding;ENSMGAP00000019374 pep:novel chromosome:UMD2:21:5553375:5563073:-1 gene:ENSMGAG00000004918 transcript:ENSMGAT00000019997 gene_biotype:protein_coding transcript_biotype:protein_coding	3;2	3;2	3;2	>ENSMGAP00000004906 pep:novel chromosome:UMD2:21:5553375:5585076:-1 gene:ENSMGAG00000004918 transcript:ENSMGAT00000005630 gene_biotype:protein_coding transcript_biotype:protein_coding;>ENSMGAP00000019374 pep:novel chromosome:UMD2:21:5553375:5563073:-1 gene	2	3	3	3	3.1	3.1	3.1	120.7	1045	1045;569	1.1	9	1																	3.8216e-11	12357000	228830				367	5124;5621;6127	True;True;True	5468;5978;6492	118744;118745;130355;130356;130357;130358;130359;130360;140375;140376	57250;62621;67238	57250;62621;67238	453	183
ENSMGAP00000004966 pep:novel chromosome:UMD2:19:5825235:5828326:1 gene:ENSMGAG00000005072 transcript:ENSMGAT00000005691 gene_biotype:protein_coding transcript_biotype:protein_coding	ENSMGAP00000004966 pep:novel chromosome:UMD2:19:5825235:5828326:1 gene:ENSMGAG00000005072 transcript:ENSMGAT00000005691 gene_biotype:protein_coding transcript_biotype:protein_coding	10	10	10	>ENSMGAP00000004966 pep:novel chromosome:UMD2:19:5825235:5828326:1 gene:ENSMGAG00000005072 transcript:ENSMGAT00000005691 gene_biotype:protein_coding transcript_biotype:protein_coding	1	10	10	10	34.2	34.2	34.2	37.752	339	339	10	1		4	2	2	2	4	1	5	43	40	14	3	3					0	800110000	40005000				368	21;213;478;790;2715;3734;3811;3890;5673;5843	True;True;True;True;True;True;True;True;True;True	21;216;490;805;2830;3887;3967;4051;6032;6208	798;799;800;801;802;803;804;805;806;807;808;809;5585;5586;5587;5588;5589;5590;5591;5592;5593;5594;5595;5596;11958;11959;11960;11961;11962;11963;11964;11965;11966;11967;11968;11969;11970;11971;11972;11973;11974;11975;11976;11977;11978;11979;17684;17685;17686;17687;17688;17689;17690;17691;17692;63849;63850;63851;85020;85021;85022;85023;85024;85025;85026;85027;85028;85029;85030;85031;85032;85033;850…	488;489;490;491;492;493;494;495;2701;2702;2703;2704;2705;2706;2707;2708;2709;2710;6013;6014;6015;6016;6017;6018;6019;6020;6021;6022;6023;9003;9004;30526;40228;40229;40230;40231;40232;40233;40234;40235;40236;40237;40238;40239;40240;40241;40242;41693;42198;42199;63194;63195;63196;63197;63198;63199;63200;63201;64800;64801;64802;64803	489;2704;6018;9003;30526;40228;41693;42198;63197;64800	454;455	246;311
ENSMGAP00000004982 pep:novel chromosome:UMD2:13:7394740:7482249:1 gene:ENSMGAG00000005101 transcript:ENSMGAT00000005707 gene_biotype:protein_coding transcript_biotype:protein_coding	ENSMGAP00000004982 pep:novel chromosome:UMD2:13:7394740:7482249:1 gene:ENSMGAG00000005101 transcript:ENSMGAT00000005707 gene_biotype:protein_coding transcript_biotype:protein_coding	7	7	7	>ENSMGAP00000004982 pep:novel chromosome:UMD2:13:7394740:7482249:1 gene:ENSMGAG00000005101 transcript:ENSMGAT00000005707 gene_biotype:protein_coding transcript_biotype:protein_coding	1	7	7	7	14.5	14.5	14.5	61.1	546	546	6.2			3	3	2	25	25	2											1.9385e-150	512050000	25602000				369	1798;3782;3843;4442;4443;5485;5577	True;True;True;True;True;True;True	1888;3938;4004;4767;4768;5838;5933	41048;41049;41050;41051;41052;41053;41054;41055;41056;41057;41058;41059;41060;41061;41062;41063;41064;41065;41066;41067;41068;86215;86216;86217;86218;86219;86220;88317;88318;88319;88320;88321;88322;88323;88324;88325;88326;88327;88328;88329;88330;102853;102854;102855;127609;127610;127611;127612;127613;127614;127615;127616;127617;127618;127619;127620;129698;129699;129700;129701	19952;19953;19954;19955;19956;19957;19958;19959;19960;19961;19962;40856;40857;41880;41881;41882;41883;41884;49240;49241;61440;61441;61442;61443;61444;61445;62388	19952;40857;41882;49240;49241;61440;62388
ENSMGAP00000004984 pep:novel chromosome:UMD2:12:6133334:6188513:1 gene:ENSMGAG00000005112 transcript:ENSMGAT00000005709 gene_biotype:protein_coding transcript_biotype:protein_coding	ENSMGAP00000004984 pep:novel chromosome:UMD2:12:6133334:6188513:1 gene:ENSMGAG00000005112 transcript:ENSMGAT00000005709 gene_biotype:protein_coding transcript_biotype:protein_coding	5	5	5	>ENSMGAP00000004984 pep:novel chromosome:UMD2:12:6133334:6188513:1 gene:ENSMGAG00000005112 transcript:ENSMGAT00000005709 gene_biotype:protein_coding transcript_biotype:protein_coding	1	5	5	5	9.1	9.1	9.1	72.81	649	649	4.82	5	5	10	16	15	3	2	2	4	1	3	1							2.102e-18	300610000	7910800				370	1302;2666;4691;4882;6218	True;True;True;True;True	1368;2781;5022;5218;6585	30067;30068;30069;30070;30071;30072;30073;30074;30075;30076;30077;30078;30079;30080;63121;63122;63123;63124;63125;63126;63127;63128;63129;63130;63131;63132;63133;63134;63135;63136;63137;63138;63139;63140;63141;63142;63143;63144;63145;63146;63147;63148;63149;63150;63151;63152;108918;108919;108920;108921;108922;108923;108924;112303;112304;112305;112306;141767;141768;141769;141770;141771;141772;1417…	14671;30223;30224;30225;30226;30227;30228;30229;30230;52162;53824;67888;67889;67890;67891	14671;30228;52162;53824;67891
ENSMGAP00000005068 pep:novel chromosome:UMD2:29:3727839:3729691:-1 gene:ENSMGAG00000005174 transcript:ENSMGAT00000005795 gene_biotype:protein_coding transcript_biotype:protein_coding	ENSMGAP00000005068 pep:novel chromosome:UMD2:29:3727839:3729691:-1 gene:ENSMGAG00000005174 transcript:ENSMGAT00000005795 gene_biotype:protein_coding transcript_biotype:protein_coding	1	1	1	>ENSMGAP00000005068 pep:novel chromosome:UMD2:29:3727839:3729691:-1 gene:ENSMGAG00000005174 transcript:ENSMGAT00000005795 gene_biotype:protein_coding transcript_biotype:protein_coding	1	1	1	1	10.6	10.6	10.6	14.966	141	141	8.67	1											1	1						4.1796e-18	25442000	2826900				371	3284	TRUE	3415	76480;76481;76482	36260;36261	36260	456;457	61;63
ENSMGAP00000015639 pep:novel chromosome:UMD2:1:138058138:138109252:1 gene:ENSMGAG00000014759 transcript:ENSMGAT00000016598 gene_biotype:protein_coding transcript_biotype:protein_coding;ENSMGAP00000005089 pep:novel chromosome:UMD2:15:10962368:11002519:-1 gene:ENSMGAG00000005110 transcript:ENSMGAT00000005818 gene_biotype:protein_coding transcript_biotype:protein_coding	ENSMGAP00000015639 pep:novel chromosome:UMD2:1:138058138:138109252:1 gene:ENSMGAG00000014759 transcript:ENSMGAT00000016598 gene_biotype:protein_coding transcript_biotype:protein_coding;ENSMGAP00000005089 pep:novel chromosome:UMD2:15:10962368:11002519:-1 gene:ENSMGAG00000005110 transcript:ENSMGAT00000005818 gene_biotype:protein_coding transcript_biotype:protein_coding	1;1	1;1	1;1	>ENSMGAP00000015639 pep:novel chromosome:UMD2:1:138058138:138109252:1 gene:ENSMGAG00000014759 transcript:ENSMGAT00000016598 gene_biotype:protein_coding transcript_biotype:protein_coding;>ENSMGAP00000005089 pep:novel chromosome:UMD2:15:10962368:11002519:-1	2	1	1	1	0.9	0.9	0.9	145.54	1254	1254;1279	1	1																		0.0014245	1748400	27319				372	3073	TRUE	3198	71795	34088	34088
ENSMGAP00000005090 pep:novel chromosome:UMD2:29:3737902:3752286:1 gene:ENSMGAG00000005196 transcript:ENSMGAT00000005819 gene_biotype:protein_coding transcript_biotype:protein_coding	ENSMGAP00000005090 pep:novel chromosome:UMD2:29:3737902:3752286:1 gene:ENSMGAG00000005196 transcript:ENSMGAT00000005819 gene_biotype:protein_coding transcript_biotype:protein_coding	1	1	1	>ENSMGAP00000005090 pep:novel chromosome:UMD2:29:3737902:3752286:1 gene:ENSMGAG00000005196 transcript:ENSMGAT00000005819 gene_biotype:protein_coding transcript_biotype:protein_coding	1	1	1	1	5.5	5.5	5.5	27.42	238	238	10.8										1	3								4.2738e-118	8901000	635790				373	1761	TRUE	1851	39854;39855;39856;39857	19379;19380	19379
ENSMGAP00000005097 pep:novel chromosome:UMD2:2:8854086:8859336:-1 gene:ENSMGAG00000005193 transcript:ENSMGAT00000005826 gene_biotype:protein_coding transcript_biotype:protein_coding	ENSMGAP00000005097 pep:novel chromosome:UMD2:2:8854086:8859336:-1 gene:ENSMGAG00000005193 transcript:ENSMGAT00000005826 gene_biotype:protein_coding transcript_biotype:protein_coding	2	2	2	>ENSMGAP00000005097 pep:novel chromosome:UMD2:2:8854086:8859336:-1 gene:ENSMGAG00000005193 transcript:ENSMGAT00000005826 gene_biotype:protein_coding transcript_biotype:protein_coding	1	2	2	2	10.6	10.6	10.6	34.437	310	310	10.6										3	4								3.3569e-43	12854000	1071200				374	4797;6086	True;True	5131;6451	110838;110839;110840;110841;110842;139721;139722	53165;53166;53167;66963	53165;66963
ENSMGAP00000018893 pep:novel chromosome:UMD2:7:7233682:7302660:1 gene:ENSMGAG00000004677 transcript:ENSMGAT00000019113 gene_biotype:protein_coding transcript_biotype:protein_coding;ENSMGAP00000017866 pep:novel chromosome:UMD2:7:7233682:7302660:1 gene:ENSMGAG00000004677 transcript:ENSMGAT00000020393 gene_biotype:protein_coding transcript_biotype:protein_coding;ENSMGAP00000005099 pep:novel chromoso…	ENSMGAP00000018893 pep:novel chromosome:UMD2:7:7233682:7302660:1 gene:ENSMGAG00000004677 transcript:ENSMGAT00000019113 gene_biotype:protein_coding transcript_biotype:protein_coding;ENSMGAP00000017866 pep:novel chromosome:UMD2:7:7233682:7302660:1 gene:ENSMGAG00000004677 transcript:ENSMGAT00000020393 gene_biotype:protein_coding transcript_biotype:protein_coding;ENSMGAP00000005099 pep:novel chromoso…	2;2;2	2;2;2	2;2;2	>ENSMGAP00000018893 pep:novel chromosome:UMD2:7:7233682:7302660:1 gene:ENSMGAG00000004677 transcript:ENSMGAT00000019113 gene_biotype:protein_coding transcript_biotype:protein_coding;>ENSMGAP00000017866 pep:novel chromosome:UMD2:7:7233682:7302660:1 gene:ENS	3	2	2	2	1.9	1.9	1.9	121.35	1262	1262;1460;1473	11.7											3	7							1.7945e-09	11724000	192200				375	3244;3891	True;True	3374;4052	75603;75604;75605;75606;75607;75608;75609;75610;89028;89029	35834;35835;42200	35834;42200	458;459	1175;1189
ENSMGAP00000005107 pep:novel chromosome:UMD2:20:4991064:4998434:1 gene:ENSMGAG00000005207 transcript:ENSMGAT00000005836 gene_biotype:protein_coding transcript_biotype:protein_coding	ENSMGAP00000005107 pep:novel chromosome:UMD2:20:4991064:4998434:1 gene:ENSMGAG00000005207 transcript:ENSMGAT00000005836 gene_biotype:protein_coding transcript_biotype:protein_coding	1	1	1	>ENSMGAP00000005107 pep:novel chromosome:UMD2:20:4991064:4998434:1 gene:ENSMGAG00000005207 transcript:ENSMGAT00000005836 gene_biotype:protein_coding transcript_biotype:protein_coding	1	1	1	1	6.3	6.3	6.3	28.648	254	254	10										2									0.0046342	6647700	443180				376	3185	TRUE	3312	74211;74212	35220	35220
ENSMGAP00000005136 pep:novel chromosome:UMD2:21:5794978:5800668:1 gene:ENSMGAG00000005251 transcript:ENSMGAT00000005866 gene_biotype:protein_coding transcript_biotype:protein_coding	ENSMGAP00000005136 pep:novel chromosome:UMD2:21:5794978:5800668:1 gene:ENSMGAG00000005251 transcript:ENSMGAT00000005866 gene_biotype:protein_coding transcript_biotype:protein_coding	14	14	14	>ENSMGAP00000005136 pep:novel chromosome:UMD2:21:5794978:5800668:1 gene:ENSMGAG00000005251 transcript:ENSMGAT00000005866 gene_biotype:protein_coding transcript_biotype:protein_coding	1	14	14	14	33.8	33.8	33.8	51.689	462	462	6.11	43	51	77	66	81	98	124	73	50	23	25	16	9	2	2	4	5	2	0	64436000000	3579800000				377	1060;1175;1512;1513;1589;2156;2580;2883;3031;3864;4059;4368;4651;6140	True;True;True;True;True;True;True;True;True;True;True;True;True;True	1088;1223;1597;1598;1676;2259;2260;2694;3004;3155;4025;4227;4692;4981;6506	22663;22664;22665;22666;22667;22668;22669;22670;22671;22672;22673;22674;22675;22676;22677;22678;22679;22680;22681;22682;22683;22684;26431;26432;26433;26434;26435;26436;26437;26438;26439;26440;26441;26442;26443;26444;26445;26446;26447;26448;26449;26450;26451;26452;26453;26454;26455;26456;26457;26458;26459;26460;26461;26462;26463;26464;26465;26466;26467;26468;26469;26470;26471;26472;26473;26474;264…	11490;11491;11492;11493;11494;11495;11496;11497;11498;11499;11500;11501;11502;11503;11504;13184;13185;13186;13187;13188;13189;13190;13191;13192;13193;13194;13195;13196;13197;13198;13199;16997;16998;16999;17000;17001;17002;17003;17004;17005;17006;17007;17008;17009;17010;17011;17012;17013;17014;17015;17016;17017;17018;17019;17020;17021;17022;17023;17024;17025;17026;17027;17028;17029;17030;17031;170…	11495;13185;17004;17068;17867;24330;29013;32281;33756;41979;44471;48803;51740;67408	460;461;462;463	141;152;389;405
ENSMGAP00000005173 pep:novel chromosome:UMD2:13:7666313:7682681:1 gene:ENSMGAG00000005283 transcript:ENSMGAT00000005905 gene_biotype:protein_coding transcript_biotype:protein_coding	ENSMGAP00000005173 pep:novel chromosome:UMD2:13:7666313:7682681:1 gene:ENSMGAG00000005283 transcript:ENSMGAT00000005905 gene_biotype:protein_coding transcript_biotype:protein_coding	1	1	1	>ENSMGAP00000005173 pep:novel chromosome:UMD2:13:7666313:7682681:1 gene:ENSMGAG00000005283 transcript:ENSMGAT00000005905 gene_biotype:protein_coding transcript_biotype:protein_coding	1	1	1	1	1.1	1.1	1.1	91.756	796	796	1	1																		0.0043329	1527200	37249				378	2494	TRUE	2608	58996	28441	28441
ENSMGAP00000005175 pep:novel chromosome:UMD2:21:5804658:5811459:1 gene:ENSMGAG00000005264 transcript:ENSMGAT00000005906 gene_biotype:protein_coding transcript_biotype:protein_coding	ENSMGAP00000005175 pep:novel chromosome:UMD2:21:5804658:5811459:1 gene:ENSMGAG00000005264 transcript:ENSMGAT00000005906 gene_biotype:protein_coding transcript_biotype:protein_coding	25	25	24	>ENSMGAP00000005175 pep:novel chromosome:UMD2:21:5804658:5811459:1 gene:ENSMGAG00000005264 transcript:ENSMGAT00000005906 gene_biotype:protein_coding transcript_biotype:protein_coding	1	25	25	24	59.6	59.6	56.3	47.097	421	421	7.8	48	48	63	60	66	66	58	56	148	143	51	27	38	22	10	6	17	9	0	62083000000	2483300000				379	126;127;275;308;469;661;800;838;2275;2868;3137;3281;3282;3344;3413;3414;3999;4405;4824;4837;4934;4983;5295;5735;6047	True;True;True;True;True;True;True;True;True;True;True;True;True;True;True;True;True;True;True;True;True;True;True;True;True	127;128;278;313;481;674;815;854;2383;2989;3264;3412;3413;3475;3544;3545;4162;4730;5158;5172;5272;5324;5643;6095;6412	3724;3725;3726;3727;3728;6802;6803;6804;6805;6806;6807;6808;6809;6810;6811;6812;6813;6814;6815;6816;6817;6818;6819;6820;6821;6822;6823;6824;6825;6826;6827;6828;6829;6830;6831;6832;6833;6834;6835;6836;6837;6838;6839;6840;6841;6842;6843;6844;6845;6846;6847;6848;6849;6850;6851;6852;6853;6854;6855;6856;6857;6858;6859;6860;6861;6862;6863;6864;6865;6866;6867;6868;6869;6870;6871;6872;6873;7545;7546;7547…	1734;1735;3390;3391;3392;3393;3394;3395;3396;3397;3398;3399;3400;3401;3402;3403;3404;3405;3406;3407;3408;3409;3410;3411;3412;3413;3414;3415;3416;3417;3418;3419;3809;3810;3811;3812;3813;3814;3815;3816;3817;3818;3819;3820;3821;3822;3823;3824;3825;3826;3827;3828;5895;5896;5897;5898;5899;5900;5901;5902;5903;5904;5905;5906;5907;5908;5909;5910;5911;5912;5913;5914;5915;5916;5917;5918;5919;5920;5921;5922…	1734;1735;3394;3811;5898;7528;9066;9341;25884;32043;34561;36222;36253;36629;37243;37244;43519;48991;53329;53537;54886;55649;59253;63853;66633	464;465;466;467	197;246;247;278
ENSMGAP00000005200 pep:novel chromosome:UMD2:20:5064871:5070099:1 gene:ENSMGAG00000005309 transcript:ENSMGAT00000005932 gene_biotype:protein_coding transcript_biotype:protein_coding	ENSMGAP00000005200 pep:novel chromosome:UMD2:20:5064871:5070099:1 gene:ENSMGAG00000005309 transcript:ENSMGAT00000005932 gene_biotype:protein_coding transcript_biotype:protein_coding	8	8	8	>ENSMGAP00000005200 pep:novel chromosome:UMD2:20:5064871:5070099:1 gene:ENSMGAG00000005309 transcript:ENSMGAT00000005932 gene_biotype:protein_coding transcript_biotype:protein_coding	1	8	8	8	29.5	29.5	29.5	39.362	352	352	8.92							1	4	42	2									0	243490000	16233000				380	981;1109;1838;3761;4399;4957;5334;5615	True;True;True;True;True;True;True;True	1002;1143;1928;3917;4724;5297;5683;5972	21232;21233;21234;21235;21236;21237;21238;21239;21240;21241;21242;23633;23634;23635;23636;23637;41688;41689;41690;41691;41692;85798;85799;85800;85801;85802;85803;85804;85805;102236;102237;102238;102239;102240;114495;114496;114497;124551;124552;124553;124554;124555;130296;130297;130298;130299;130300;130301;130302	10731;10732;10733;10734;11895;11896;11897;20241;20242;20243;20244;40624;40625;40626;48978;55245;55246;55247;60025;62597;62598;62599;62600;62601;62602;62603	10733;11897;20242;40625;48978;55246;60025;62602	468	108
ENSMGAP00000005222 pep:novel chromosome:UMD2:19:6012034:6031638:1 gene:ENSMGAG00000005305 transcript:ENSMGAT00000005954 gene_biotype:protein_coding transcript_biotype:protein_coding;ENSMGAP00000018242 pep:novel chromosome:UMD2:19:6012034:6031638:1 gene:ENSMGAG00000005305 transcript:ENSMGAT00000019709 gene_biotype:protein_coding transcript_biotype:protein_coding	ENSMGAP00000005222 pep:novel chromosome:UMD2:19:6012034:6031638:1 gene:ENSMGAG00000005305 transcript:ENSMGAT00000005954 gene_biotype:protein_coding transcript_biotype:protein_coding;ENSMGAP00000018242 pep:novel chromosome:UMD2:19:6012034:6031638:1 gene:ENSMGAG00000005305 transcript:ENSMGAT00000019709 gene_biotype:protein_coding transcript_biotype:protein_coding	4;4	4;4	4;4	>ENSMGAP00000005222 pep:novel chromosome:UMD2:19:6012034:6031638:1 gene:ENSMGAG00000005305 transcript:ENSMGAT00000005954 gene_biotype:protein_coding transcript_biotype:protein_coding;>ENSMGAP00000018242 pep:novel chromosome:UMD2:19:6012034:6031638:1 gene:E	2	4	4	4	10.9	10.9	10.9	46.184	412	412;417	9.58									5	7									5.5868e-17	38546000	2141500				381	1444;4437;5867;6107	True;True;True;True	1527;4762;6232;6472	33168;102807;102808;135647;135648;135649;140119;140120;140121;140122;140123;140124	16216;49222;64935;64936;67097	16216;49222;64936;67097	469	249
ENSMGAP00000005240 pep:novel chromosome:UMD2:22:8486336:8490479:-1 gene:ENSMGAG00000005318 transcript:ENSMGAT00000005972 gene_biotype:protein_coding transcript_biotype:protein_coding	ENSMGAP00000005240 pep:novel chromosome:UMD2:22:8486336:8490479:-1 gene:ENSMGAG00000005318 transcript:ENSMGAT00000005972 gene_biotype:protein_coding transcript_biotype:protein_coding	2	2	2	>ENSMGAP00000005240 pep:novel chromosome:UMD2:22:8486336:8490479:-1 gene:ENSMGAG00000005318 transcript:ENSMGAT00000005972 gene_biotype:protein_coding transcript_biotype:protein_coding	1	2	2	2	11.6	11.6	11.6	24.343	216	216	9.55	3											2	6						1.2634e-09	20861000	1738400				382	286;3446	True;True	290;3577	7042;7043;7044;7045;7046;7047;7048;7049;7050;79457;79458	3488;3489;3490;3491;3492;37535	3490;37535
ENSMGAP00000005255 pep:novel chromosome:UMD2:1:428434:441369:1 gene:ENSMGAG00000005344 transcript:ENSMGAT00000005987 gene_biotype:protein_coding transcript_biotype:protein_coding	ENSMGAP00000005255 pep:novel chromosome:UMD2:1:428434:441369:1 gene:ENSMGAG00000005344 transcript:ENSMGAT00000005987 gene_biotype:protein_coding transcript_biotype:protein_coding	2	2	2	>ENSMGAP00000005255 pep:novel chromosome:UMD2:1:428434:441369:1 gene:ENSMGAG00000005344 transcript:ENSMGAT00000005987 gene_biotype:protein_coding transcript_biotype:protein_coding	1	2	2	2	11.2	11.2	11.2	23.436	214	214	11.6											4	6							6.2195e-32	23337000	1944700				383	1650;4477	True;True	1739;4802	37979;37980;37981;37982;37983;37984;103691;103692;103693;103694	18485;18486;18487;18488;18489;49651;49652	18485;49651
ENSMGAP00000005297 pep:novel chromosome:UMD2:20:5119410:5123274:1 gene:ENSMGAG00000005399 transcript:ENSMGAT00000006030 gene_biotype:protein_coding transcript_biotype:protein_coding	ENSMGAP00000005297 pep:novel chromosome:UMD2:20:5119410:5123274:1 gene:ENSMGAG00000005399 transcript:ENSMGAT00000006030 gene_biotype:protein_coding transcript_biotype:protein_coding	5	5	5	>ENSMGAP00000005297 pep:novel chromosome:UMD2:20:5119410:5123274:1 gene:ENSMGAG00000005399 transcript:ENSMGAT00000006030 gene_biotype:protein_coding transcript_biotype:protein_coding	1	5	5	5	36.8	36.8	36.8	23.262	204	204	13.7												1	21	12	3		3		1.365e-109	222860000	24762000				384	103;1025;1174;2309;4586	True;True;True;True;True	104;1049;1222;2417;4915	3367;3368;3369;3370;3371;3372;22081;22082;22083;22084;26428;26429;26430;53743;53744;53745;53746;53747;53748;53749;53750;53751;53752;53753;106054;106055;106056;106057;106058;106059;106060;106061;106062;106063;106064;106065;106066;106067;106068;106069	1587;1588;11189;11190;13181;13182;13183;26125;26126;50734;50735;50736;50737;50738;50739	1587;11190;13182;26125;50734	470;471	145;162
ENSMGAP00000005306 pep:novel chromosome:UMD2:14:5972262:6043382:1 gene:ENSMGAG00000005381 transcript:ENSMGAT00000006039 gene_biotype:protein_coding transcript_biotype:protein_coding;REV__ENSMGAP00000005306 pep:novel chromosome:UMD2:14:5972262:6043382:1 gene:ENSMGAG00000005381 transcript:ENSMGAT00000006039 gene_biotype:protein_coding transcript_biotype:protein_coding	ENSMGAP00000005306 pep:novel chromosome:UMD2:14:5972262:6043382:1 gene:ENSMGAG00000005381 transcript:ENSMGAT00000006039 gene_biotype:protein_coding transcript_biotype:protein_coding	4;1	4;1	4;1	>ENSMGAP00000005306 pep:novel chromosome:UMD2:14:5972262:6043382:1 gene:ENSMGAG00000005381 transcript:ENSMGAT00000006039 gene_biotype:protein_coding transcript_biotype:protein_coding	2	4	4	4	4.2	4.2	4.2	126.76	1153	1153;1153	3.29		3	14	11															1.5119e-18	47029000	940580				385	685;1900;2393;3274	True;True;True;True	699;1992;2504;3405	15507;15508;15509;43669;43670;43671;43672;43673;43674;43675;43676;43677;43678;43679;55727;55728;55729;76331;76332;76333;76334;76335;76336;76337;76338;76339;76340;76341	7983;7984;21369;26969;36177;36178;36179	7983;21369;26969;36177	472	1129
ENSMGAP00000005322 pep:novel chromosome:UMD2:20:5127498:5134741:1 gene:ENSMGAG00000005412 transcript:ENSMGAT00000006055 gene_biotype:protein_coding transcript_biotype:protein_coding;ENSMGAP00000017298 pep:novel chromosome:UMD2:20:5127500:5133779:1 gene:ENSMGAG00000005412 transcript:ENSMGAT00000018670 gene_biotype:protein_coding transcript_biotype:protein_coding	ENSMGAP00000005322 pep:novel chromosome:UMD2:20:5127498:5134741:1 gene:ENSMGAG00000005412 transcript:ENSMGAT00000006055 gene_biotype:protein_coding transcript_biotype:protein_coding;ENSMGAP00000017298 pep:novel chromosome:UMD2:20:5127500:5133779:1 gene:ENSMGAG00000005412 transcript:ENSMGAT00000018670 gene_biotype:protein_coding transcript_biotype:protein_coding	14;13	14;13	14;13	>ENSMGAP00000005322 pep:novel chromosome:UMD2:20:5127498:5134741:1 gene:ENSMGAG00000005412 transcript:ENSMGAT00000006055 gene_biotype:protein_coding transcript_biotype:protein_coding;>ENSMGAP00000017298 pep:novel chromosome:UMD2:20:5127500:5133779:1 gene:E	2	14	14	14	41.1	41.1	41.1	44.188	394	394;378	7.42	9	8	15	10	9	8	8	49	63	15	10	4	3						9.5318e-142	1563400000	60133000				386	1016;2412;2463;3049;3124;3555;3723;3842;3926;4695;4872;5069;6091;6152	True;True;True;True;True;True;True;True;True;True;True;True;True;True	1040;2524;2576;3174;3251;3690;3876;4003;4088;5026;5208;5411;6456;6518	22010;22011;22012;22013;22014;55963;55964;55965;55966;55967;55968;55969;55970;55971;55972;58076;58077;58078;58079;58080;58081;58082;58083;58084;58085;71543;71544;71545;71546;71547;71548;71549;71550;71551;71552;71553;71554;72768;72769;72770;72771;72772;72773;72774;72775;72776;72777;72778;72779;72780;72781;72782;72783;72784;72785;72786;72787;72788;72789;72790;72791;72792;72793;72794;72795;72796;727…	11145;27048;27049;27050;27051;28066;28067;28068;28069;28070;33971;34503;34504;34505;34506;34507;34508;34509;34510;34511;34512;34513;34514;34515;38432;38433;38434;38435;38436;38437;38438;38439;38440;38441;38442;38443;40187;40188;40189;40190;40191;41878;41879;42554;52173;52174;53764;56336;56337;56338;56339;56340;56341;56342;56343;56344;56345;56346;56347;56348;56349;56350;56351;56352;56353;56354;669…	11145;27050;28067;33971;34504;38434;40187;41879;42554;52174;53764;56337;66985;67515	473;474	208;309
ENSMGAP00000018238 pep:novel chromosome:UMD2:12:6583582:6612379:1 gene:ENSMGAG00000005379 transcript:ENSMGAT00000020125 gene_biotype:protein_coding transcript_biotype:protein_coding;ENSMGAP00000005336 pep:novel chromosome:UMD2:12:6582641:6612379:1 gene:ENSMGAG00000005379 transcript:ENSMGAT00000006069 gene_biotype:protein_coding transcript_biotype:protein_coding	ENSMGAP00000018238 pep:novel chromosome:UMD2:12:6583582:6612379:1 gene:ENSMGAG00000005379 transcript:ENSMGAT00000020125 gene_biotype:protein_coding transcript_biotype:protein_coding;ENSMGAP00000005336 pep:novel chromosome:UMD2:12:6582641:6612379:1 gene:ENSMGAG00000005379 transcript:ENSMGAT00000006069 gene_biotype:protein_coding transcript_biotype:protein_coding	5;5	5;5	5;5	>ENSMGAP00000018238 pep:novel chromosome:UMD2:12:6583582:6612379:1 gene:ENSMGAG00000005379 transcript:ENSMGAT00000020125 gene_biotype:protein_coding transcript_biotype:protein_coding;>ENSMGAP00000005336 pep:novel chromosome:UMD2:12:6582641:6612379:1 gene:E	2	5	5	5	9.6	9.6	9.6	83.654	741	741;749	13.4							2	4					1	5	15	2	1		1.6154e-43	315430000	7693500				387	945;1041;1440;3905;6054	True;True;True;True;True	966;1066;1523;4066;6419	20477;20478;20479;20480;20481;20482;20483;22383;22384;33130;33131;33132;33133;33134;33135;89227;89228;89229;89230;139116;139117;139118;139119;139120;139121;139122;139123;139124;139125;139126	10363;10364;10365;10366;10367;10368;11365;16192;16193;16194;42273;42274;66665;66666	10364;11365;16194;42274;66666
ENSMGAP00000005342 pep:novel chromosome:UMD2:23:4838497:4876841:-1 gene:ENSMGAG00000005419 transcript:ENSMGAT00000006075 gene_biotype:protein_coding transcript_biotype:protein_coding;ENSMGAP00000005351 pep:novel chromosome:UMD2:23:4838497:4876841:-1 gene:ENSMGAG00000005419 transcript:ENSMGAT00000006084 gene_biotype:protein_coding transcript_biotype:protein_coding	ENSMGAP00000005342 pep:novel chromosome:UMD2:23:4838497:4876841:-1 gene:ENSMGAG00000005419 transcript:ENSMGAT00000006075 gene_biotype:protein_coding transcript_biotype:protein_coding;ENSMGAP00000005351 pep:novel chromosome:UMD2:23:4838497:4876841:-1 gene:ENSMGAG00000005419 transcript:ENSMGAT00000006084 gene_biotype:protein_coding transcript_biotype:protein_coding	3;3	3;3	3;3	>ENSMGAP00000005342 pep:novel chromosome:UMD2:23:4838497:4876841:-1 gene:ENSMGAG00000005419 transcript:ENSMGAT00000006075 gene_biotype:protein_coding transcript_biotype:protein_coding;>ENSMGAP00000005351 pep:novel chromosome:UMD2:23:4838497:4876841:-1 gene	2	3	3	3	12.1	12.1	12.1	30.607	272	272;277	11.8											4	10	1						3.0619e-08	42211000	2638200				388	1004;4832;5059	True;True;True	1025;5166;5401	21538;21539;21540;111449;111450;111451;111452;111453;111454;111455;111456;111457;111458;111459;116645	10879;53436;53437;56277	10879;53437;56277	475	187
ENSMGAP00000005364 pep:novel chromosome:UMD2:30:3558953:3593623:1 gene:ENSMGAG00000005382 transcript:ENSMGAT00000006097 gene_biotype:protein_coding transcript_biotype:protein_coding	ENSMGAP00000005364 pep:novel chromosome:UMD2:30:3558953:3593623:1 gene:ENSMGAG00000005382 transcript:ENSMGAT00000006097 gene_biotype:protein_coding transcript_biotype:protein_coding	14	14	14	>ENSMGAP00000005364 pep:novel chromosome:UMD2:30:3558953:3593623:1 gene:ENSMGAG00000005382 transcript:ENSMGAT00000006097 gene_biotype:protein_coding transcript_biotype:protein_coding	1	14	14	14	9.5	9.5	9.5	197.53	1772	1772	5.51		5	31	4	1		32	4						3	2				9.2891e-177	358190000	4165000				389	65;837;865;1182;1443;2319;3977;4328;4501;4813;5214;5454;5613;5860	True;True;True;True;True;True;True;True;True;True;True;True;True;True	65;853;882;1230;1526;2427;4140;4642;4827;5147;5561;5807;5970;6225	2018;2019;2020;2021;18426;18427;18428;18429;18738;18739;26601;26602;26603;26604;26605;33161;33162;33163;33164;33165;33166;33167;53900;53901;53902;53903;53904;91148;91149;91150;91151;91152;100798;100799;100800;100801;104196;104197;104198;104199;104200;104201;104202;104203;111144;111145;111146;111147;111148;111149;111150;111151;111152;111153;111154;121078;121079;121080;121081;121082;121083;121084;1…	1019;1020;9333;9334;9335;9478;9479;13271;16214;16215;26168;26169;43324;43325;48416;48417;48418;49882;49883;53287;53288;53289;53290;58294;58295;58296;58297;58298;58299;61319;62595;64912;64913	1019;9333;9478;13271;16214;26168;43325;48417;49883;53289;58298;61319;62595;64912	476;477;478	300;301;1604
ENSMGAP00000005365 pep:novel chromosome:UMD2:23:4930962:4933515:1 gene:ENSMGAG00000005459 transcript:ENSMGAT00000006098 gene_biotype:protein_coding transcript_biotype:protein_coding	ENSMGAP00000005365 pep:novel chromosome:UMD2:23:4930962:4933515:1 gene:ENSMGAG00000005459 transcript:ENSMGAT00000006098 gene_biotype:protein_coding transcript_biotype:protein_coding	1	1	1	>ENSMGAP00000005365 pep:novel chromosome:UMD2:23:4930962:4933515:1 gene:ENSMGAG00000005459 transcript:ENSMGAT00000006098 gene_biotype:protein_coding transcript_biotype:protein_coding	1	1	1	1	6.6	6.6	6.6	18.066	166	166	14.3														2	1				0.0053301	4629000	771500				390	2467	TRUE	2580	58138;58139;58140	28099	28099
ENSMGAP00000005367 pep:novel chromosome:UMD2:2:9681775:9735635:-1 gene:ENSMGAG00000005453 transcript:ENSMGAT00000006100 gene_biotype:protein_coding transcript_biotype:protein_coding	ENSMGAP00000005367 pep:novel chromosome:UMD2:2:9681775:9735635:-1 gene:ENSMGAG00000005453 transcript:ENSMGAT00000006100 gene_biotype:protein_coding transcript_biotype:protein_coding	2	2	2	>ENSMGAP00000005367 pep:novel chromosome:UMD2:2:9681775:9735635:-1 gene:ENSMGAG00000005453 transcript:ENSMGAT00000006100 gene_biotype:protein_coding transcript_biotype:protein_coding	1	2	2	2	5	5	5	60.042	518	518	8.45							4	7	8	3									4.7096e-20	55845000	2068300				391	2524;5199	True;True	2638;5546	59566;59567;59568;59569;59570;59571;59572;59573;59574;59575;120704;120705;120706;120707;120708;120709;120710;120711;120712;120713;120714;120715	28616;28617;58140;58141;58142;58143	28617;58142	479	388
[truncated: 695 more rows]
