# Supplementary material for: The proteome of the calcified layer organic matrix of turkey (Meleagris gallopavo) eggshell
Source: Proteome Sci. 2013 Aug 27;11:40. doi: 10.1186/1477-5956-11-40 (PMC3766105; doi:10.1186/1477-5956-11-40)
Supplement: Additional file 4: Table S4 — Peptides pool A. MaxQuant list of peptides identified in pool A (strain Converter). This Excel sheet contains all peptide sequences in alphabetic order and relevant parameters, such as preceding amino acid, peptide charge, peptide mass, scores, PEP value, distribution in gel slices, and iBAQ intensities. [file 1477-5956-11-40-S4.xls]

## Sheet: peptides
Sequence	Amino acid before	First amino acid	Second amino acid	Second last amino acid	Last amino acid	Amino acid after	A Count	R Count	N Count	D Count	C Count	Q Count	E Count	G Count	H Count	I Count	L Count	K Count	M Count	F Count	P Count	S Count	T Count	W Count	Y Count	V Count	U Count	Length	Missed cleavages	Mass	Proteins	Leading razor protein	Unique (Groups)	Unique (Proteins)	Charges	PEP	Score	Slice Average	Slice Std. Dev.	Slice 1	Slice 2	Slice 3	Slice 4	Slice 5	Slice 6	Slice 7	Slice 8	Slice 9	Slice 10
AAAISTSFYGAVQR	R	A	A	Q	R	I	4	1	0	0	0	1	0	1	0	1	0	0	0	1	0	2	1	0	1	1	0	14	0	1440.74	ENSMGAP00000003150 pep:novel chromosome:UMD2:23:2777706:2849334:-1 gene:ENSMGAG00000003375 transcript:ENSMGAT00000003846 gene_biotype:protein_coding transcript_biotype:protein_coding;ENSMGAP00000017932 pep:novel chromosome:UMD2:23:2777706:2815764:-1 gene:ENSMGAG00000003375 transcript:ENSMGAT00000018924 gene_biotype:protein_coding transcript_biotype:protein_coding;ENSMGAP00000019446 pep:novel chro…	ENSMGAP00000003150 pep:novel chromosome:UMD2:23:2777706:2849334:-1 gene:ENSMGAG00000003375 transcript:ENSMGAT00000003846 gene_biotype:protein_coding transcript_biotype:protein_coding	no	no	2,3	1.5764e-35	122.46	3.38	2.36	6	4	2	3	3		1	1	1
AAAITSDVLDTLGR	R	A	A	G	R	P	3	1	0	2	0	0	0	1	0	1	2	0	0	0	0	1	2	0	0	1	0	14	0	1401.75	ENSMGAP00000015961 pep:novel chromosome:UMD2:1:179418764:179449321:1 gene:ENSMGAG00000015054 transcript:ENSMGAT00000016927 gene_biotype:protein_coding transcript_biotype:protein_coding	ENSMGAP00000015961 pep:novel chromosome:UMD2:1:179418764:179449321:1 gene:ENSMGAG00000015054 transcript:ENSMGAT00000016927 gene_biotype:protein_coding transcript_biotype:protein_coding	yes	yes	2,3	0	225.79	6.74	4.09	12	20	16	18	24	23	17	13	10	9
AAAITSDVLDTLGRPGYYTLFAPTNEAFER	R	A	A	E	R	L	5	2	1	2	0	0	2	2	0	1	3	0	0	2	2	1	4	0	2	1	0	30	1	3258.62	ENSMGAP00000015961 pep:novel chromosome:UMD2:1:179418764:179449321:1 gene:ENSMGAG00000015054 transcript:ENSMGAT00000016927 gene_biotype:protein_coding transcript_biotype:protein_coding	ENSMGAP00000015961 pep:novel chromosome:UMD2:1:179418764:179449321:1 gene:ENSMGAG00000015054 transcript:ENSMGAT00000016927 gene_biotype:protein_coding transcript_biotype:protein_coding	yes	yes	3,4	0	224.91	7.33	4.42	7	11	13	12	20	23	15	4	7	8
AAASPWPSDKETGYCVEFK	R	A	A	F	K	T	3	0	0	1	1	0	2	1	0	0	0	2	0	1	2	2	1	1	1	1	0	19	1	2141.97	ENSMGAP00000012029 pep:novel chromosome:UMD2:3:67911771:67914633:-1 gene:ENSMGAG00000011497 transcript:ENSMGAT00000012915 gene_biotype:protein_coding transcript_biotype:protein_coding	ENSMGAP00000012029 pep:novel chromosome:UMD2:3:67911771:67914633:-1 gene:ENSMGAG00000011497 transcript:ENSMGAT00000012915 gene_biotype:protein_coding transcript_biotype:protein_coding	yes	yes	3	3.9754e-22	83.423	12.7	0.452
AADALYGVQLLQDPFGIVVFR	R	A	A	F	R	Q	3	1	0	2	0	2	0	2	0	1	3	0	0	2	1	0	0	0	1	3	0	21	0	2291.23	ENSMGAP00000006061 pep:novel chromosome:UMD2:20:5479300:5483786:1 gene:ENSMGAG00000006075 transcript:ENSMGAT00000006807 gene_biotype:protein_coding transcript_biotype:protein_coding	ENSMGAP00000006061 pep:novel chromosome:UMD2:20:5479300:5483786:1 gene:ENSMGAG00000006075 transcript:ENSMGAT00000006807 gene_biotype:protein_coding transcript_biotype:protein_coding	yes	yes	2,3	7.0375e-70	110.6	5	0					3
AADLDDVLSR	K	A	A	S	R	P	2	1	0	3	0	0	0	0	0	0	2	0	0	0	0	1	0	0	0	1	0	10	0	1073.54	ENSMGAP00000015961 pep:novel chromosome:UMD2:1:179418764:179449321:1 gene:ENSMGAG00000015054 transcript:ENSMGAT00000016927 gene_biotype:protein_coding transcript_biotype:protein_coding	ENSMGAP00000015961 pep:novel chromosome:UMD2:1:179418764:179449321:1 gene:ENSMGAG00000015054 transcript:ENSMGAT00000016927 gene_biotype:protein_coding transcript_biotype:protein_coding	yes	yes	2	1.0221e-36	176.48	7.51	4.68	8	5	5	6	10	12	9	2	5	5
AADLDDVLSRPGAWTLFVPTNDAFK	K	A	A	F	K	G	4	1	1	4	0	0	0	1	0	0	3	1	0	2	2	1	2	1	0	2	0	25	1	2718.37	ENSMGAP00000015961 pep:novel chromosome:UMD2:1:179418764:179449321:1 gene:ENSMGAG00000015054 transcript:ENSMGAT00000016927 gene_biotype:protein_coding transcript_biotype:protein_coding	ENSMGAP00000015961 pep:novel chromosome:UMD2:1:179418764:179449321:1 gene:ENSMGAG00000015054 transcript:ENSMGAT00000016927 gene_biotype:protein_coding transcript_biotype:protein_coding	yes	yes	3	7.9941e-140	184.59	6.74	3.05	3	1	4	3	17	25	6	4	3	4
AADQFSLIDFNHNVR	R	A	A	V	R	C	2	1	2	2	0	1	0	0	1	1	1	0	0	2	0	1	0	0	0	1	0	15	0	1745.85	ENSMGAP00000004197 pep:novel chromosome:UMD2:1:4450920:4475813:1 gene:ENSMGAG00000004333 transcript:ENSMGAT00000004910 gene_biotype:protein_coding transcript_biotype:protein_coding	ENSMGAP00000004197 pep:novel chromosome:UMD2:1:4450920:4475813:1 gene:ENSMGAG00000004333 transcript:ENSMGAT00000004910 gene_biotype:protein_coding transcript_biotype:protein_coding	yes	yes	3	9.493e-06	96.464	4.43	0.904			1	3	2	1
AAEILLNNFGQTHQK	K	A	A	Q	K	G	2	0	2	0	0	2	1	1	1	1	2	1	0	1	0	0	1	0	0	0	0	15	0	1682.87	ENSMGAP00000010618 pep:novel chromosome:UMD2:3:52628275:52737224:1 gene:ENSMGAG00000010165 transcript:ENSMGAT00000011479 gene_biotype:protein_coding transcript_biotype:protein_coding	ENSMGAP00000010618 pep:novel chromosome:UMD2:3:52628275:52737224:1 gene:ENSMGAG00000010165 transcript:ENSMGAT00000011479 gene_biotype:protein_coding transcript_biotype:protein_coding	yes	yes	3	3.7382e-08	83.869	1.71	0.7	3	3	1
AAFDDAIAELDTLSEESYK	K	A	A	Y	K	D	4	0	0	3	0	0	3	0	0	1	2	1	0	1	0	2	1	0	1	0	0	19	0	2086.96	ENSMGAP00000004590 pep:novel chromosome:UMD2:21:5541500:5550877:1 gene:ENSMGAG00000004712 transcript:ENSMGAT00000005310 gene_biotype:protein_coding transcript_biotype:protein_coding	ENSMGAP00000004590 pep:novel chromosome:UMD2:21:5541500:5550877:1 gene:ENSMGAG00000004712 transcript:ENSMGAT00000005310 gene_biotype:protein_coding transcript_biotype:protein_coding	yes	yes	2,3	1.9653e-165	139.9	12.4	0.49
AAFGPQATDGAASCYR	R	A	A	Y	R	M	5	1	0	1	1	1	0	2	0	0	0	0	0	1	1	1	1	0	1	0	0	16	0	1641.72	ENSMGAP00000000610 pep:novel chromosome:UMD2:24:1049891:1062800:-1 gene:ENSMGAG00000001087 transcript:ENSMGAT00000001254 gene_biotype:protein_coding transcript_biotype:protein_coding	ENSMGAP00000000610 pep:novel chromosome:UMD2:24:1049891:1062800:-1 gene:ENSMGAG00000001087 transcript:ENSMGAT00000001254 gene_biotype:protein_coding transcript_biotype:protein_coding	yes	yes	2	3.4204e-50	118.2	8.75	0.433								1	3
AAFHLGVMPSVIR	R	A	A	I	R	K	2	1	0	0	0	0	0	1	1	1	1	0	1	1	1	1	0	0	0	2	0	13	0	1396.76	ENSMGAP00000016213 pep:novel scaffold:UMD2:GL424968.1:1:2771:-1 gene:ENSMGAG00000015276 transcript:ENSMGAT00000017185 gene_biotype:protein_coding transcript_biotype:protein_coding	ENSMGAP00000016213 pep:novel scaffold:UMD2:GL424968.1:1:2771:-1 gene:ENSMGAG00000015276 transcript:ENSMGAT00000017185 gene_biotype:protein_coding transcript_biotype:protein_coding	yes	yes	3	0.00014329	119.39	7	0							4
AAGDAEAIAFDGR	K	A	A	G	R	T	5	1	0	2	0	0	1	2	0	1	0	0	0	1	0	0	0	0	0	0	0	13	0	1262.59	ENSMGAP00000003150 pep:novel chromosome:UMD2:23:2777706:2849334:-1 gene:ENSMGAG00000003375 transcript:ENSMGAT00000003846 gene_biotype:protein_coding transcript_biotype:protein_coding;ENSMGAP00000017932 pep:novel chromosome:UMD2:23:2777706:2815764:-1 gene:ENSMGAG00000003375 transcript:ENSMGAT00000018924 gene_biotype:protein_coding transcript_biotype:protein_coding;ENSMGAP00000019485 pep:novel chro…	ENSMGAP00000003150 pep:novel chromosome:UMD2:23:2777706:2849334:-1 gene:ENSMGAG00000003375 transcript:ENSMGAT00000003846 gene_biotype:protein_coding transcript_biotype:protein_coding	no	no	2	3.0334e-06	166.48	3.43	1.94	4	4	3	5	2	1	1	1
AAGVNVEPFWPGLFAK	K	A	A	A	K	A	3	0	1	0	0	0	1	2	0	0	1	1	0	2	2	0	0	1	0	2	0	16	0	1701.89	ENSMGAP00000013653 pep:novel chromosome:UMD2:3:96785402:96786536:1 gene:ENSMGAG00000012951 transcript:ENSMGAT00000014565 gene_biotype:protein_coding transcript_biotype:protein_coding	ENSMGAP00000013653 pep:novel chromosome:UMD2:3:96785402:96786536:1 gene:ENSMGAG00000012951 transcript:ENSMGAT00000014565 gene_biotype:protein_coding transcript_biotype:protein_coding	yes	yes	2	5.3878e-10	76.156	15	0
AAGYDLCSQPQDIR	R	A	A	I	R	C	2	1	0	2	1	2	0	1	0	1	1	0	0	0	1	1	0	0	1	0	0	14	0	1592.73	ENSMGAP00000008878 pep:novel chromosome:UMD2:5:14775483:14832573:-1 gene:ENSMGAG00000008582 transcript:ENSMGAT00000009688 gene_biotype:protein_coding transcript_biotype:protein_coding	ENSMGAP00000008878 pep:novel chromosome:UMD2:5:14775483:14832573:-1 gene:ENSMGAG00000008582 transcript:ENSMGAT00000009688 gene_biotype:protein_coding transcript_biotype:protein_coding	yes	no	2,3	5.7261e-157	192.4	3.42	2.2	8	7	9	4	4	2	1	1	2
AAHDADEAAGEALMNVISENLGAISK	R	A	A	S	K	E	7	0	2	2	0	0	3	2	1	2	2	1	1	0	0	2	0	0	0	1	0	26	0	2596.24	ENSMGAP00000005615 pep:novel chromosome:UMD2:22:8580987:8653519:-1 gene:ENSMGAG00000005514 transcript:ENSMGAT00000006355 gene_biotype:protein_coding transcript_biotype:protein_coding	ENSMGAP00000005615 pep:novel chromosome:UMD2:22:8580987:8653519:-1 gene:ENSMGAG00000005514 transcript:ENSMGAT00000006355 gene_biotype:protein_coding transcript_biotype:protein_coding	yes	yes	3	6.7017e-51	117.21	2.14	0.99	2	3	1	1
AAHLILPLGHMAQAGDLCLSFR	K	A	A	F	R	H	4	1	0	1	1	1	0	2	2	1	5	0	1	1	1	1	0	0	0	0	0	22	0	2390.24	ENSMGAP00000005964 pep:novel chromosome:UMD2:4:19373986:19412433:-1 gene:ENSMGAG00000005988 transcript:ENSMGAT00000006709 gene_biotype:protein_coding transcript_biotype:protein_coding;ENSMGAP00000005952 pep:novel chromosome:UMD2:4:19373977:19400103:-1 gene:ENSMGAG00000005988 transcript:ENSMGAT00000006697 gene_biotype:protein_coding transcript_biotype:protein_coding	ENSMGAP00000005964 pep:novel chromosome:UMD2:4:19373986:19412433:-1 gene:ENSMGAG00000005988 transcript:ENSMGAT00000006709 gene_biotype:protein_coding transcript_biotype:protein_coding	yes	no	3	1.1781e-49	118.32	5.67	0.471					1	2
AALDFWTSGK	K	A	A	G	K	R	2	0	0	1	0	0	0	1	0	0	1	1	0	1	0	1	1	1	0	0	0	10	0	1094.54	ENSMGAP00000004966 pep:novel chromosome:UMD2:19:5825235:5828326:1 gene:ENSMGAG00000005072 transcript:ENSMGAT00000005691 gene_biotype:protein_coding transcript_biotype:protein_coding	ENSMGAP00000004966 pep:novel chromosome:UMD2:19:5825235:5828326:1 gene:ENSMGAG00000005072 transcript:ENSMGAT00000005691 gene_biotype:protein_coding transcript_biotype:protein_coding	yes	yes	2	6.3039e-23	121.6	11.2	1.03										4
AALPAGQLFHLGYPER	K	A	A	E	R	F	3	1	0	0	0	1	1	2	1	0	3	0	0	1	2	0	0	0	1	0	0	16	0	1738.92	ENSMGAP00000003022 pep:novel chromosome:UMD2:11:4301087:4302779:-1 gene:ENSMGAG00000003332 transcript:ENSMGAT00000003715 gene_biotype:protein_coding transcript_biotype:protein_coding	ENSMGAP00000003022 pep:novel chromosome:UMD2:11:4301087:4302779:-1 gene:ENSMGAG00000003332 transcript:ENSMGAT00000003715 gene_biotype:protein_coding transcript_biotype:protein_coding	yes	yes	2	3.0793e-50	135.47	8.43	0.495								4	3
AAMIVNQLSK	K	A	A	S	K	K	2	0	1	0	0	1	0	0	0	1	1	1	1	0	0	1	0	0	0	1	0	10	0	1073.59	ENSMGAP00000010409 pep:novel chromosome:UMD2:29:4271831:4274736:1 gene:ENSMGAG00000010064 transcript:ENSMGAT00000011266 gene_biotype:protein_coding transcript_biotype:protein_coding	ENSMGAP00000010409 pep:novel chromosome:UMD2:29:4271831:4274736:1 gene:ENSMGAG00000010064 transcript:ENSMGAT00000011266 gene_biotype:protein_coding transcript_biotype:protein_coding	yes	yes	2	0.00039442	105.98	9.63	5.77	1	2	2	2	1	1	2	3	3
AANEENYESIWK	R	A	A	W	K	Q	2	0	2	0	0	0	3	0	0	1	0	1	0	0	0	1	0	1	1	0	0	12	0	1452.65	ENSMGAP00000009685 pep:novel chromosome:UMD2:10:19406965:19449617:1 gene:ENSMGAG00000009357 transcript:ENSMGAT00000010517 gene_biotype:protein_coding transcript_biotype:protein_coding;ENSMGAP00000009689 pep:novel chromosome:UMD2:10:19406965:19449617:1 gene:ENSMGAG00000009357 transcript:ENSMGAT00000010521 gene_biotype:protein_coding transcript_biotype:protein_coding	ENSMGAP00000009685 pep:novel chromosome:UMD2:10:19406965:19449617:1 gene:ENSMGAG00000009357 transcript:ENSMGAT00000010517 gene_biotype:protein_coding transcript_biotype:protein_coding	yes	no	2	1.3071e-106	162.68	2	0.816	4	4	4
AANLAGLEILR	K	A	A	L	R	V	3	1	1	0	0	0	1	1	0	1	3	0	0	0	0	0	0	0	0	0	0	11	0	1139.67	ENSMGAP00000015319 pep:novel chromosome:UMD2:1:103157056:103161956:-1 gene:ENSMGAG00000014475 transcript:ENSMGAT00000016272 gene_biotype:protein_coding transcript_biotype:protein_coding	ENSMGAP00000015319 pep:novel chromosome:UMD2:1:103157056:103161956:-1 gene:ENSMGAG00000014475 transcript:ENSMGAT00000016272 gene_biotype:protein_coding transcript_biotype:protein_coding	yes	yes	2	7.7365e-08	105.13	8.84	1.81							6	4	4
AANTHMRPTTVALPR	R	A	A	P	R	L	3	2	1	0	0	0	0	0	1	0	1	0	1	0	2	0	3	0	0	1	0	15	1	1634.87	ENSMGAP00000009949 pep:novel chromosome:UMD2:5:17010444:17013187:1 gene:ENSMGAG00000009628 transcript:ENSMGAT00000010792 gene_biotype:protein_coding transcript_biotype:protein_coding	ENSMGAP00000009949 pep:novel chromosome:UMD2:5:17010444:17013187:1 gene:ENSMGAG00000009628 transcript:ENSMGAT00000010792 gene_biotype:protein_coding transcript_biotype:protein_coding	yes	yes	3,4	2.5393e-21	137.21	6.52	2.12	1	1	4	6	12	9	13	12	9	2
AAPSAEFSVDR	R	A	A	D	R	H	3	1	0	1	0	0	1	0	0	0	0	0	0	1	1	2	0	0	0	1	0	11	0	1148.55	ENSMGAP00000000586 pep:novel chromosome:UMD2:5:11197:205210:-1 gene:ENSMGAG00000001171 transcript:ENSMGAT00000001228 gene_biotype:protein_coding transcript_biotype:protein_coding	ENSMGAP00000000586 pep:novel chromosome:UMD2:5:11197:205210:-1 gene:ENSMGAG00000001171 transcript:ENSMGAT00000001228 gene_biotype:protein_coding transcript_biotype:protein_coding	yes	yes	2	3.1993e-12	112.94	4.38	0.992			2	2	3	1
AASGQSTAVEDDAGQEGGDPR	K	A	A	P	R	Q	4	1	0	3	0	2	2	4	0	0	0	0	0	0	1	2	1	0	0	1	0	21	0	2016.86	ENSMGAP00000000966 pep:novel chromosome:UMD2:11:2204979:2210214:-1 gene:ENSMGAG00000001508 transcript:ENSMGAT00000001614 gene_biotype:protein_coding transcript_biotype:protein_coding	ENSMGAP00000000966 pep:novel chromosome:UMD2:11:2204979:2210214:-1 gene:ENSMGAG00000001508 transcript:ENSMGAT00000001614 gene_biotype:protein_coding transcript_biotype:protein_coding	yes	yes	3	2.9735e-23	94.707	5	1.55			2	3	1	1	3
AATSDLENYDK	K	A	A	D	K	T	2	0	1	2	0	0	1	0	0	0	1	1	0	0	0	1	1	0	1	0	0	11	0	1225.55	ENSMGAP00000007021 pep:novel chromosome:UMD2:5:11650006:11666268:1 gene:ENSMGAG00000006904 transcript:ENSMGAT00000007786 gene_biotype:protein_coding transcript_biotype:protein_coding	ENSMGAP00000007021 pep:novel chromosome:UMD2:5:11650006:11666268:1 gene:ENSMGAG00000006904 transcript:ENSMGAT00000007786 gene_biotype:protein_coding transcript_biotype:protein_coding	yes	yes	2	1.0882e-95	181.68	6.17	3.54	5	3	4	6	5	4	4	5	4	2
AATSDLENYDKTR	K	A	A	T	R	H	2	1	1	2	0	0	1	0	0	0	1	1	0	0	0	1	2	0	1	0	0	13	1	1482.7	ENSMGAP00000007021 pep:novel chromosome:UMD2:5:11650006:11666268:1 gene:ENSMGAG00000006904 transcript:ENSMGAT00000007786 gene_biotype:protein_coding transcript_biotype:protein_coding	ENSMGAP00000007021 pep:novel chromosome:UMD2:5:11650006:11666268:1 gene:ENSMGAG00000006904 transcript:ENSMGAT00000007786 gene_biotype:protein_coding transcript_biotype:protein_coding	yes	yes	2	0	192.15	7.67	0.471							2	4
AAVNVIGDQDCK	K	A	A	C	K	K	2	0	1	2	1	1	0	1	0	1	0	1	0	0	0	0	0	0	0	2	0	12	0	1288.61	ENSMGAP00000000099 pep:novel chromosome:UMD2:30:152299:164335:1 gene:ENSMGAG00000000721 transcript:ENSMGAT00000000730 gene_biotype:protein_coding transcript_biotype:protein_coding	ENSMGAP00000000099 pep:novel chromosome:UMD2:30:152299:164335:1 gene:ENSMGAG00000000721 transcript:ENSMGAT00000000730 gene_biotype:protein_coding transcript_biotype:protein_coding	yes	yes	2	5.9358e-51	138.63	9	5.33		1	2	2
AAVNVIGDQDCKK	K	A	A	K	K	F	2	0	1	2	1	1	0	1	0	1	0	2	0	0	0	0	0	0	0	2	0	13	1	1416.7	ENSMGAP00000000099 pep:novel chromosome:UMD2:30:152299:164335:1 gene:ENSMGAG00000000721 transcript:ENSMGAT00000000730 gene_biotype:protein_coding transcript_biotype:protein_coding	ENSMGAP00000000099 pep:novel chromosome:UMD2:30:152299:164335:1 gene:ENSMGAG00000000721 transcript:ENSMGAT00000000730 gene_biotype:protein_coding transcript_biotype:protein_coding	yes	yes	3	0.0003251	113.99	14	0
AAVPSGASTGIYEALELR	R	A	A	L	R	D	4	1	0	0	0	0	2	2	0	1	2	0	0	0	1	2	1	0	1	1	0	18	0	1803.94	ENSMGAP00000003451 pep:novel chromosome:UMD2:23:3337601:3346799:-1 gene:ENSMGAG00000003655 transcript:ENSMGAT00000004153 gene_biotype:protein_coding transcript_biotype:protein_coding;ENSMGAP00000014948 pep:novel chromosome:UMD2:1:80944238:80953701:1 gene:ENSMGAG00000014131 transcript:ENSMGAT00000015892 gene_biotype:protein_coding transcript_biotype:protein_coding	ENSMGAP00000003451 pep:novel chromosome:UMD2:23:3337601:3346799:-1 gene:ENSMGAG00000003655 transcript:ENSMGAT00000004153 gene_biotype:protein_coding transcript_biotype:protein_coding	no	no	2	3.6549e-12	102.57	9	0									2
AAVWESFVSDGVK	K	A	A	V	K	K	2	0	0	1	0	0	1	1	0	0	0	1	0	1	0	2	0	1	0	3	0	13	0	1393.69	ENSMGAP00000000018 pep:novel chromosome:UMD2:27:1331:11793:1 gene:ENSMGAG00000000634 transcript:ENSMGAT00000000646 gene_biotype:protein_coding transcript_biotype:protein_coding	ENSMGAP00000000018 pep:novel chromosome:UMD2:27:1331:11793:1 gene:ENSMGAG00000000634 transcript:ENSMGAT00000000646 gene_biotype:protein_coding transcript_biotype:protein_coding	yes	yes	2	1.2294e-44	116.24	3.83	0.373			1	5
AAWISQQVDLAK	R	A	A	A	K	K	3	0	0	1	0	2	0	0	0	1	1	1	0	0	0	1	0	1	0	1	0	12	0	1328.71	ENSMGAP00000009474 pep:novel chromosome:UMD2:10:17311390:17316929:1 gene:ENSMGAG00000009191 transcript:ENSMGAT00000010298 gene_biotype:protein_coding transcript_biotype:protein_coding	ENSMGAP00000009474 pep:novel chromosome:UMD2:10:17311390:17316929:1 gene:ENSMGAG00000009191 transcript:ENSMGAT00000010298 gene_biotype:protein_coding transcript_biotype:protein_coding	yes	yes	2	4.7322e-91	138.63	7.24	3.53	1	3	2	3	4	1	3	3	4	5
AAYLHVGEVIDGVDMR	K	A	A	M	R	A	2	1	0	2	0	0	1	2	1	1	1	0	1	0	0	0	0	0	1	3	0	16	0	1743.86	ENSMGAP00000008304 pep:novel chromosome:UMD2:12:12139536:12186835:-1 gene:ENSMGAG00000008100 transcript:ENSMGAT00000009097 gene_biotype:protein_coding transcript_biotype:protein_coding	ENSMGAP00000008304 pep:novel chromosome:UMD2:12:12139536:12186835:-1 gene:ENSMGAG00000008100 transcript:ENSMGAT00000009097 gene_biotype:protein_coding transcript_biotype:protein_coding	yes	yes	2	3.8336e-11	102.64	2.79	1.47	3	4	3	2	1	1
AAYYIADFFVNEAR	R	A	A	A	R	K	4	1	1	1	0	0	1	0	0	1	0	0	0	2	0	0	0	0	2	1	0	14	0	1648.79	ENSMGAP00000011653 pep:novel chromosome:UMD2:3:63797635:63806772:-1 gene:ENSMGAG00000011159 transcript:ENSMGAT00000012533 gene_biotype:protein_coding transcript_biotype:protein_coding	ENSMGAP00000011653 pep:novel chromosome:UMD2:3:63797635:63806772:-1 gene:ENSMGAG00000011159 transcript:ENSMGAT00000012533 gene_biotype:protein_coding transcript_biotype:protein_coding	yes	yes	2,3	1.3639e-06	97.69	6.41	3.27	2	3	4	4	4	3	5	3	2	4
ACFQYTANPR	K	A	C	P	R	N	2	1	1	0	1	1	0	0	0	0	0	0	0	1	1	0	1	0	1	0	0	10	0	1226.55	ENSMGAP00000010350 pep:novel chromosome:UMD2:7:18367709:18388163:-1 gene:ENSMGAG00000009918 transcript:ENSMGAT00000011204 gene_biotype:protein_coding transcript_biotype:protein_coding;ENSMGAP00000017377 pep:novel chromosome:UMD2:7:18369015:18388163:-1 gene:ENSMGAG00000009918 transcript:ENSMGAT00000018688 gene_biotype:protein_coding transcript_biotype:protein_coding	ENSMGAP00000010350 pep:novel chromosome:UMD2:7:18367709:18388163:-1 gene:ENSMGAG00000009918 transcript:ENSMGAT00000011204 gene_biotype:protein_coding transcript_biotype:protein_coding	yes	no	2	0.0011604	96.143	6	0						2
ACIQVLDPDSK	R	A	C	S	K	W	1	0	0	2	1	1	0	0	0	1	1	1	0	0	1	1	0	0	0	1	0	11	0	1244.61	ENSMGAP00000009188 pep:novel chromosome:UMD2:5:15251337:15292121:1 gene:ENSMGAG00000008898 transcript:ENSMGAT00000010004 gene_biotype:protein_coding transcript_biotype:protein_coding	ENSMGAP00000009188 pep:novel chromosome:UMD2:5:15251337:15292121:1 gene:ENSMGAG00000008898 transcript:ENSMGAT00000010004 gene_biotype:protein_coding transcript_biotype:protein_coding	yes	yes	2	0.0001906	84.479	10	0										2
ACLFVPSIDVLNQNTLR	R	A	C	L	R	I	1	1	2	1	1	1	0	0	0	1	3	0	0	1	1	1	1	0	0	2	0	17	0	1959.02	ENSMGAP00000010920 pep:novel chromosome:UMD2:5:22361261:22433849:1 gene:ENSMGAG00000010502 transcript:ENSMGAT00000011785 gene_biotype:protein_coding transcript_biotype:protein_coding;ENSMGAP00000017651 pep:novel chromosome:UMD2:5:22361261:22433849:1 gene:ENSMGAG00000010502 transcript:ENSMGAT00000020894 gene_biotype:protein_coding transcript_biotype:protein_coding	ENSMGAP00000010920 pep:novel chromosome:UMD2:5:22361261:22433849:1 gene:ENSMGAG00000010502 transcript:ENSMGAT00000011785 gene_biotype:protein_coding transcript_biotype:protein_coding	yes	no	2	2.8247e-21	89.358	6	0						5
ACLQVYAPQLDAGR	K	A	C	G	R	I	3	1	0	1	1	2	0	1	0	0	2	0	0	0	1	0	0	0	1	1	0	14	0	1560.77	ENSMGAP00000004872 pep:novel chromosome:UMD2:30:3273978:3276882:-1 gene:ENSMGAG00000005001 transcript:ENSMGAT00000005594 gene_biotype:protein_coding transcript_biotype:protein_coding;ENSMGAP00000017612 pep:novel chromosome:UMD2:30:3274685:3276882:-1 gene:ENSMGAG00000005001 transcript:ENSMGAT00000018704 gene_biotype:protein_coding transcript_biotype:protein_coding;ENSMGAP00000019028 pep:novel chro…	ENSMGAP00000004872 pep:novel chromosome:UMD2:30:3273978:3276882:-1 gene:ENSMGAG00000005001 transcript:ENSMGAT00000005594 gene_biotype:protein_coding transcript_biotype:protein_coding	yes	no	2	4.6599e-07	87.863	12.5	1.16
ACNCIYENNTYK	K	A	C	Y	K	Y	1	0	3	0	2	0	1	0	0	1	0	1	0	0	0	0	1	0	2	0	0	12	0	1548.63	ENSMGAP00000008878 pep:novel chromosome:UMD2:5:14775483:14832573:-1 gene:ENSMGAG00000008582 transcript:ENSMGAT00000009688 gene_biotype:protein_coding transcript_biotype:protein_coding	ENSMGAP00000008878 pep:novel chromosome:UMD2:5:14775483:14832573:-1 gene:ENSMGAG00000008582 transcript:ENSMGAT00000009688 gene_biotype:protein_coding transcript_biotype:protein_coding	yes	yes	2	5.9806e-51	138.45	1.64	0.771	6	3	2
ACTMGAYHPLLFEK	R	A	C	E	K	N	2	0	0	0	1	0	1	1	1	0	2	1	1	1	1	0	1	0	1	0	0	14	0	1636.77	ENSMGAP00000003883 pep:novel chromosome:UMD2:11:4776921:4786783:1 gene:ENSMGAG00000004099 transcript:ENSMGAT00000004592 gene_biotype:protein_coding transcript_biotype:protein_coding;ENSMGAP00000018544 pep:novel chromosome:UMD2:11:4763419:4786783:1 gene:ENSMGAG00000004099 transcript:ENSMGAT00000018943 gene_biotype:protein_coding transcript_biotype:protein_coding	ENSMGAP00000003883 pep:novel chromosome:UMD2:11:4776921:4786783:1 gene:ENSMGAG00000004099 transcript:ENSMGAT00000004592 gene_biotype:protein_coding transcript_biotype:protein_coding	yes	no	3	3.0733e-05	106.58	7.8	0.748							2	2	1
ACVNEISNQCSPLPCHR	R	A	C	H	R	D	1	1	2	0	3	1	1	0	1	1	1	0	0	0	2	2	0	0	0	1	0	17	0	2040.89	ENSMGAP00000015252 pep:novel chromosome:UMD2:1:93880987:93907363:-1 gene:ENSMGAG00000014411 transcript:ENSMGAT00000016201 gene_biotype:protein_coding transcript_biotype:protein_coding	ENSMGAP00000015252 pep:novel chromosome:UMD2:1:93880987:93907363:-1 gene:ENSMGAG00000014411 transcript:ENSMGAT00000016201 gene_biotype:protein_coding transcript_biotype:protein_coding	yes	yes	3	1.408e-11	85.362	5.33	0.745				1	2	3
ADAAFTCPGSAELYIITGDR	K	A	D	D	R	V	4	1	0	2	1	0	1	2	0	2	1	0	0	1	1	1	2	0	1	0	0	20	0	2126.99	ENSMGAP00000005746 pep:novel scaffold:UMD2:GL425441.1:2:1084:1 gene:ENSMGAG00000005804 transcript:ENSMGAT00000006488 gene_biotype:protein_coding transcript_biotype:protein_coding	ENSMGAP00000005746 pep:novel scaffold:UMD2:GL425441.1:2:1084:1 gene:ENSMGAG00000005804 transcript:ENSMGAT00000006488 gene_biotype:protein_coding transcript_biotype:protein_coding	yes	yes	2	1.9918e-19	82.609	8	0								1
ADALQAGASQFETSAAK	R	A	D	A	K	L	6	0	0	1	0	2	1	1	0	0	1	1	0	1	0	2	1	0	0	0	0	17	0	1664.8	ENSMGAP00000000402 pep:novel chromosome:UMD2:23:282584:458086:-1 gene:ENSMGAG00000001011 transcript:ENSMGAT00000001039 gene_biotype:protein_coding transcript_biotype:protein_coding;ENSMGAP00000004065 pep:novel chromosome:UMD2:11:5063226:5069020:-1 gene:ENSMGAG00000004286 transcript:ENSMGAT00000004777 gene_biotype:protein_coding transcript_biotype:protein_coding	ENSMGAP00000000402 pep:novel chromosome:UMD2:23:282584:458086:-1 gene:ENSMGAG00000001011 transcript:ENSMGAT00000001039 gene_biotype:protein_coding transcript_biotype:protein_coding	yes	no	2	0	174.87	16.8	0.98
ADANSIISLTFK	R	A	D	F	K	T	2	0	1	1	0	0	0	0	0	2	1	1	0	1	0	2	1	0	0	0	0	12	0	1278.68	ENSMGAP00000000611 pep:novel chromosome:UMD2:26:1637986:1647876:1 gene:ENSMGAG00000001154 transcript:ENSMGAT00000001255 gene_biotype:protein_coding transcript_biotype:protein_coding	ENSMGAP00000000611 pep:novel chromosome:UMD2:26:1637986:1647876:1 gene:ENSMGAG00000001154 transcript:ENSMGAT00000001255 gene_biotype:protein_coding transcript_biotype:protein_coding	yes	yes	2	5.7815e-64	139.78	8.21	3.93	1	1	4	3	3	5	2	5	5
ADDDTYVILDNLR	K	A	D	L	R	W	1	1	1	4	0	0	0	0	0	1	2	0	0	0	0	0	1	0	1	1	0	13	0	1521.73	ENSMGAP00000010089 pep:novel chromosome:UMD2:6:25014594:25018219:1 gene:ENSMGAG00000009765 transcript:ENSMGAT00000010935 gene_biotype:protein_coding transcript_biotype:protein_coding	ENSMGAP00000010089 pep:novel chromosome:UMD2:6:25014594:25018219:1 gene:ENSMGAG00000009765 transcript:ENSMGAT00000010935 gene_biotype:protein_coding transcript_biotype:protein_coding	yes	yes	2	1.1011e-09	90.412	10	0										3
ADDGSEPNPYFGR	R	A	D	G	R	K	1	1	1	2	0	0	1	2	0	0	0	0	0	1	2	1	0	0	1	0	0	13	0	1423.6	ENSMGAP00000008304 pep:novel chromosome:UMD2:12:12139536:12186835:-1 gene:ENSMGAG00000008100 transcript:ENSMGAT00000009097 gene_biotype:protein_coding transcript_biotype:protein_coding	ENSMGAP00000008304 pep:novel chromosome:UMD2:12:12139536:12186835:-1 gene:ENSMGAG00000008100 transcript:ENSMGAT00000009097 gene_biotype:protein_coding transcript_biotype:protein_coding	yes	yes	2	4.7637e-156	152.47	3.76	1.82	2	5	6	4	3	3	1	1
ADEHTLPIAADLMTSSR	K	A	D	S	R	I	3	1	0	2	0	0	1	0	1	1	2	0	1	0	1	2	2	0	0	0	0	17	0	1826.88	ENSMGAP00000019091 pep:novel chromosome:UMD2:10:17266277:17286317:1 gene:ENSMGAG00000009088 transcript:ENSMGAT00000020644 gene_biotype:protein_coding transcript_biotype:protein_coding;ENSMGAP00000009450 pep:novel chromosome:UMD2:10:17266277:17286317:1 gene:ENSMGAG00000009088 transcript:ENSMGAT00000010272 gene_biotype:protein_coding transcript_biotype:protein_coding;ENSMGAP00000017831 pep:novel ch…	ENSMGAP00000019091 pep:novel chromosome:UMD2:10:17266277:17286317:1 gene:ENSMGAG00000009088 transcript:ENSMGAT00000020644 gene_biotype:protein_coding transcript_biotype:protein_coding	yes	no	3	5.6097e-09	109.48	5.28	1.99	1		1	4	6	2	1	2		1
ADELEDENIDLTQDLNALQHR	R	A	D	H	R	M	2	1	2	4	0	2	3	0	1	1	4	0	0	0	0	0	1	0	0	0	0	21	0	2451.15	ENSMGAP00000005615 pep:novel chromosome:UMD2:22:8580987:8653519:-1 gene:ENSMGAG00000005514 transcript:ENSMGAT00000006355 gene_biotype:protein_coding transcript_biotype:protein_coding	ENSMGAP00000005615 pep:novel chromosome:UMD2:22:8580987:8653519:-1 gene:ENSMGAG00000005514 transcript:ENSMGAT00000006355 gene_biotype:protein_coding transcript_biotype:protein_coding	yes	yes	3	5.7356e-98	135.38	2.11	0.737	2	4	3
ADEPQPLPHDDVDGAMCTADGIYLLHGGSYHLYR	R	A	D	Y	R	D	3	1	0	5	1	1	1	4	3	1	4	0	1	0	3	1	1	0	3	1	0	34	0	3782.71	ENSMGAP00000005746 pep:novel scaffold:UMD2:GL425441.1:2:1084:1 gene:ENSMGAG00000005804 transcript:ENSMGAT00000006488 gene_biotype:protein_coding transcript_biotype:protein_coding	ENSMGAP00000005746 pep:novel scaffold:UMD2:GL425441.1:2:1084:1 gene:ENSMGAG00000005804 transcript:ENSMGAT00000006488 gene_biotype:protein_coding transcript_biotype:protein_coding	yes	yes	4	1.0823e-142	125.97	8.25	0.433								3	1
ADEVWGALR	K	A	D	L	R	G	2	1	0	1	0	0	1	1	0	0	1	0	0	0	0	0	0	1	0	1	0	9	0	1015.51	ENSMGAP00000000842 pep:novel chromosome:UMD2:Z:26585481:26600056:-1 gene:ENSMGAG00000001400 transcript:ENSMGAT00000001489 gene_biotype:protein_coding transcript_biotype:protein_coding	ENSMGAP00000000842 pep:novel chromosome:UMD2:Z:26585481:26600056:-1 gene:ENSMGAG00000001400 transcript:ENSMGAT00000001489 gene_biotype:protein_coding transcript_biotype:protein_coding	yes	yes	2	3.1498e-05	114.89	4.92	2.87	3	1	1	1			5	1	1
ADGEALGQGIGSSHVPEDK	K	A	D	D	K	E	2	0	0	2	0	1	2	4	1	1	1	1	0	0	1	2	0	0	0	1	0	19	0	1865.88	ENSMGAP00000007641 pep:novel chromosome:UMD2:4:26778639:26781174:-1 gene:ENSMGAG00000007518 transcript:ENSMGAT00000008421 gene_biotype:protein_coding transcript_biotype:protein_coding	ENSMGAP00000007641 pep:novel chromosome:UMD2:4:26778639:26781174:-1 gene:ENSMGAG00000007518 transcript:ENSMGAT00000008421 gene_biotype:protein_coding transcript_biotype:protein_coding	yes	yes	2,3,4	0	225.29	8.85	4.96	20	21	23	27	25	21	21	21	23	19
ADGEALGQGIGSSHVPEDKESPK	K	A	D	P	K	P	2	0	0	2	0	1	3	4	1	1	1	2	0	0	2	3	0	0	0	1	0	23	1	2307.1	ENSMGAP00000007641 pep:novel chromosome:UMD2:4:26778639:26781174:-1 gene:ENSMGAG00000007518 transcript:ENSMGAT00000008421 gene_biotype:protein_coding transcript_biotype:protein_coding	ENSMGAP00000007641 pep:novel chromosome:UMD2:4:26778639:26781174:-1 gene:ENSMGAG00000007518 transcript:ENSMGAT00000008421 gene_biotype:protein_coding transcript_biotype:protein_coding	yes	yes	3,4	0	183.01	8.32	4.51	11	14	14	12	17	18	19	20	16	14
ADGEALGQGIGSSHVPEDKESPKPHSHITPASK	K	A	D	S	K	G	3	0	0	2	0	1	3	4	3	2	1	3	0	0	4	5	1	0	0	1	0	33	2	3362.65	ENSMGAP00000007641 pep:novel chromosome:UMD2:4:26778639:26781174:-1 gene:ENSMGAG00000007518 transcript:ENSMGAT00000008421 gene_biotype:protein_coding transcript_biotype:protein_coding	ENSMGAP00000007641 pep:novel chromosome:UMD2:4:26778639:26781174:-1 gene:ENSMGAG00000007518 transcript:ENSMGAT00000008421 gene_biotype:protein_coding transcript_biotype:protein_coding	yes	yes	4,5,6,7	0	228.21	10.1	4.52	8	6	6	10	14	14	17	16	21	16
ADIESLEQLLMNK	R	A	D	N	K	Q	1	0	1	1	0	1	2	0	0	1	3	1	1	0	0	1	0	0	0	0	0	13	0	1502.77	ENSMGAP00000005364 pep:novel chromosome:UMD2:30:3558953:3593623:1 gene:ENSMGAG00000005382 transcript:ENSMGAT00000006097 gene_biotype:protein_coding transcript_biotype:protein_coding	ENSMGAP00000005364 pep:novel chromosome:UMD2:30:3558953:3593623:1 gene:ENSMGAG00000005382 transcript:ENSMGAT00000006097 gene_biotype:protein_coding transcript_biotype:protein_coding	yes	yes	2	9.5688e-11	104.24	3.62	0.992		1	3	2	2
ADIFVDPVLHTACALDIK	K	A	D	I	K	H	3	0	0	3	1	0	0	0	1	2	2	1	0	1	1	0	1	0	0	2	0	18	0	1997.03	ENSMGAP00000000900 pep:novel chromosome:UMD2:13:940247:971920:1 gene:ENSMGAG00000001428 transcript:ENSMGAT00000001548 gene_biotype:protein_coding transcript_biotype:protein_coding	ENSMGAP00000000900 pep:novel chromosome:UMD2:13:940247:971920:1 gene:ENSMGAG00000001428 transcript:ENSMGAT00000001548 gene_biotype:protein_coding transcript_biotype:protein_coding	yes	yes	2,3	2.7047e-174	186.98	6.51	4.4	4	6	4	7	6	1	3	1	1	1
ADINLLK	K	A	D	L	K	C	1	0	1	1	0	0	0	0	0	1	2	1	0	0	0	0	0	0	0	0	0	7	0	785.465	ENSMGAP00000000900 pep:novel chromosome:UMD2:13:940247:971920:1 gene:ENSMGAG00000001428 transcript:ENSMGAT00000001548 gene_biotype:protein_coding transcript_biotype:protein_coding	ENSMGAP00000000900 pep:novel chromosome:UMD2:13:940247:971920:1 gene:ENSMGAG00000001428 transcript:ENSMGAT00000001548 gene_biotype:protein_coding transcript_biotype:protein_coding	yes	yes	2	0.0084843	147.69	5	2.31			1	3	1					1
ADIVFMWNQR	K	A	D	Q	R	D	1	1	1	1	0	1	0	0	0	1	0	0	1	1	0	0	0	1	0	1	0	10	0	1278.62	ENSMGAP00000008878 pep:novel chromosome:UMD2:5:14775483:14832573:-1 gene:ENSMGAG00000008582 transcript:ENSMGAT00000009688 gene_biotype:protein_coding transcript_biotype:protein_coding	ENSMGAP00000008878 pep:novel chromosome:UMD2:5:14775483:14832573:-1 gene:ENSMGAG00000008582 transcript:ENSMGAT00000009688 gene_biotype:protein_coding transcript_biotype:protein_coding	yes	yes	2	0.00054528	101.65	3.67	1.73	3	4	2	4	4	4
ADLFVLYVTDGLHR	R	A	D	H	R	S	1	1	0	2	0	0	0	1	1	0	3	0	0	1	0	0	1	0	1	2	0	14	0	1617.85	ENSMGAP00000004553 pep:novel chromosome:UMD2:Z:33545875:33580538:-1 gene:ENSMGAG00000004727 transcript:ENSMGAT00000005272 gene_biotype:protein_coding transcript_biotype:protein_coding	ENSMGAP00000004553 pep:novel chromosome:UMD2:Z:33545875:33580538:-1 gene:ENSMGAG00000004727 transcript:ENSMGAT00000005272 gene_biotype:protein_coding transcript_biotype:protein_coding	yes	yes	3	2.3859e-10	108.32	2.6	0.8	1		4
ADLINNLGTIAK	K	A	D	A	K	S	2	0	2	1	0	0	0	1	0	2	2	1	0	0	0	0	1	0	0	0	0	12	0	1241.7	ENSMGAP00000011247 pep:novel chromosome:UMD2:2:30675399:30681233:-1 gene:ENSMGAG00000010808 transcript:ENSMGAT00000012117 gene_biotype:protein_coding transcript_biotype:protein_coding	ENSMGAP00000011247 pep:novel chromosome:UMD2:2:30675399:30681233:-1 gene:ENSMGAG00000010808 transcript:ENSMGAT00000012117 gene_biotype:protein_coding transcript_biotype:protein_coding	yes	yes	2	0.00017022	77.185	1.5	0.5	1	1
ADLSLNVR	K	A	D	V	R	L	1	1	1	1	0	0	0	0	0	0	2	0	0	0	0	1	0	0	0	1	0	8	0	886.487	ENSMGAP00000007759 pep:novel chromosome:UMD2:22:11235888:11243360:1 gene:ENSMGAG00000007622 transcript:ENSMGAT00000008541 gene_biotype:protein_coding transcript_biotype:protein_coding;tr|Q53HW8|Q53HW8_CHICK Ovocalyxin-36 (Putative uncharacterized protein) OS=Gallus gallus PE=2 SV=1	ENSMGAP00000007759 pep:novel chromosome:UMD2:22:11235888:11243360:1 gene:ENSMGAG00000007622 transcript:ENSMGAT00000008541 gene_biotype:protein_coding transcript_biotype:protein_coding	yes	no	2	7.2191e-09	198.87	9.82	4.9	2	3	4	5	3	3	3	4	3	4
ADLTIGLHGEWVSQR	K	A	D	Q	R	C	1	1	0	1	0	1	1	2	1	1	2	0	0	0	0	1	1	1	0	1	0	15	0	1680.86	ENSMGAP00000009278 pep:novel chromosome:UMD2:3:47696734:47714927:1 gene:ENSMGAG00000009004 transcript:ENSMGAT00000010096 gene_biotype:protein_coding transcript_biotype:protein_coding	ENSMGAP00000009278 pep:novel chromosome:UMD2:3:47696734:47714927:1 gene:ENSMGAG00000009004 transcript:ENSMGAT00000010096 gene_biotype:protein_coding transcript_biotype:protein_coding	yes	yes	3	2.04e-07	85.493	9	1.22							1	2	2	2
ADNFQGLVSTQR	K	A	D	Q	R	D	1	1	1	1	0	2	0	1	0	0	1	0	0	1	0	1	1	0	0	1	0	12	0	1334.66	ENSMGAP00000000018 pep:novel chromosome:UMD2:27:1331:11793:1 gene:ENSMGAG00000000634 transcript:ENSMGAT00000000646 gene_biotype:protein_coding transcript_biotype:protein_coding	ENSMGAP00000000018 pep:novel chromosome:UMD2:27:1331:11793:1 gene:ENSMGAG00000000634 transcript:ENSMGAT00000000646 gene_biotype:protein_coding transcript_biotype:protein_coding	yes	yes	2	1.2329e-10	92.856	7	0							3
ADPERNECFLSFK	K	A	D	F	K	V	1	1	1	1	1	0	2	0	0	0	1	1	0	2	1	1	0	0	0	0	0	13	1	1611.74	ENSMGAP00000010561 pep:novel chromosome:UMD2:4:32741672:32754434:1 gene:ENSMGAG00000010180 transcript:ENSMGAT00000011421 gene_biotype:protein_coding transcript_biotype:protein_coding	ENSMGAP00000010561 pep:novel chromosome:UMD2:4:32741672:32754434:1 gene:ENSMGAG00000010180 transcript:ENSMGAT00000011421 gene_biotype:protein_coding transcript_biotype:protein_coding	yes	yes	3	0.0012071	80.96	9.13	5.14	3	2	1	2	2	1	1	1	1	1
ADPVLYKDDFPEK	R	A	D	E	K	L	1	0	0	3	0	0	1	0	0	0	1	2	0	1	2	0	0	0	1	1	0	13	1	1535.75	ENSMGAP00000010920 pep:novel chromosome:UMD2:5:22361261:22433849:1 gene:ENSMGAG00000010502 transcript:ENSMGAT00000011785 gene_biotype:protein_coding transcript_biotype:protein_coding;ENSMGAP00000017651 pep:novel chromosome:UMD2:5:22361261:22433849:1 gene:ENSMGAG00000010502 transcript:ENSMGAT00000020894 gene_biotype:protein_coding transcript_biotype:protein_coding	ENSMGAP00000010920 pep:novel chromosome:UMD2:5:22361261:22433849:1 gene:ENSMGAG00000010502 transcript:ENSMGAT00000011785 gene_biotype:protein_coding transcript_biotype:protein_coding	yes	no	2	1.6539e-09	91.812	6	0						1
ADQLTEEQIAEFK	-	A	D	F	K	E	2	0	0	1	0	2	3	0	0	1	1	1	0	1	0	0	1	0	0	0	0	13	0	1520.74	ENSMGAP00000013771 pep:novel chromosome:UMD2:5:45946830:45951615:1 gene:ENSMGAG00000013055 transcript:ENSMGAT00000014686 gene_biotype:protein_coding transcript_biotype:protein_coding;ENSMGAP00000010818 pep:novel chromosome:UMD2:2:27436465:27443850:-1 gene:ENSMGAG00000010413 transcript:ENSMGAT00000011683 gene_biotype:protein_coding transcript_biotype:protein_coding	ENSMGAP00000013771 pep:novel chromosome:UMD2:5:45946830:45951615:1 gene:ENSMGAG00000013055 transcript:ENSMGAT00000014686 gene_biotype:protein_coding transcript_biotype:protein_coding	yes	yes	2	1.8933e-34	133.16	13	2.83							1	1
ADQVCVNLR	R	A	D	L	R	G	1	1	1	1	1	1	0	0	0	0	1	0	0	0	0	0	0	0	0	2	0	9	0	1073.53	ENSMGAP00000001458 pep:novel chromosome:UMD2:2:2264911:2279567:1 gene:ENSMGAG00000001940 transcript:ENSMGAT00000002118 gene_biotype:protein_coding transcript_biotype:protein_coding	ENSMGAP00000001458 pep:novel chromosome:UMD2:2:2264911:2279567:1 gene:ENSMGAG00000001940 transcript:ENSMGAT00000002118 gene_biotype:protein_coding transcript_biotype:protein_coding	yes	yes	2	0.00069097	95.358	8.67	0.85							1	4	5	2
ADTNSENVGNIEEK	K	A	D	E	K	I	1	0	3	1	0	0	3	1	0	1	0	1	0	0	0	1	1	0	0	1	0	14	0	1518.68	ENSMGAP00000010309 pep:novel chromosome:UMD2:1:14878129:14920694:-1 gene:ENSMGAG00000009954 transcript:ENSMGAT00000011160 gene_biotype:protein_coding transcript_biotype:protein_coding	ENSMGAP00000010309 pep:novel chromosome:UMD2:1:14878129:14920694:-1 gene:ENSMGAG00000009954 transcript:ENSMGAT00000011160 gene_biotype:protein_coding transcript_biotype:protein_coding	yes	yes	2	4.3707e-178	218.6	2.11	0.875	3	2	4
ADVLSQCQDTAEGMAAVEQPVFGVEK	K	A	D	E	K	N	4	0	0	2	1	3	3	2	0	0	1	1	1	1	1	1	1	0	0	4	0	26	0	2778.28	ENSMGAP00000002465 pep:novel chromosome:UMD2:14:2712644:2715649:1 gene:ENSMGAG00000002789 transcript:ENSMGAT00000003144 gene_biotype:protein_coding transcript_biotype:protein_coding	ENSMGAP00000002465 pep:novel chromosome:UMD2:14:2712644:2715649:1 gene:ENSMGAG00000002789 transcript:ENSMGAT00000003144 gene_biotype:protein_coding transcript_biotype:protein_coding	yes	yes	3	1.7477e-71	115.87	4.33	0.943			1		2
AEAASILQLR	K	A	E	L	R	A	3	1	0	0	0	1	1	0	0	1	2	0	0	0	0	1	0	0	0	0	0	10	0	1070.61	ENSMGAP00000008137 pep:novel chromosome:UMD2:12:11449824:11547736:1 gene:ENSMGAG00000007972 transcript:ENSMGAT00000008926 gene_biotype:protein_coding transcript_biotype:protein_coding	ENSMGAP00000008137 pep:novel chromosome:UMD2:12:11449824:11547736:1 gene:ENSMGAG00000007972 transcript:ENSMGAT00000008926 gene_biotype:protein_coding transcript_biotype:protein_coding	yes	yes	2	0.00019532	120.45	2.56	1.07	2	2	3	2
AEADKTFSDVTGLAR	R	A	E	A	R	E	3	1	0	2	0	0	1	1	0	0	1	1	0	1	0	1	2	0	0	1	0	15	1	1579.78	ENSMGAP00000001294 pep:novel chromosome:UMD2:10:3097293:3130070:-1 gene:ENSMGAG00000001723 transcript:ENSMGAT00000001947 gene_biotype:protein_coding transcript_biotype:protein_coding	ENSMGAP00000001294 pep:novel chromosome:UMD2:10:3097293:3130070:-1 gene:ENSMGAG00000001723 transcript:ENSMGAT00000001947 gene_biotype:protein_coding transcript_biotype:protein_coding	yes	yes	2	1.1619e-08	97.235	3	0			1
AEAYLLEDLYEEAIK	R	A	E	I	K	D	3	0	0	1	0	0	4	0	0	1	3	1	0	0	0	0	0	0	2	0	0	15	0	1768.88	ENSMGAP00000015798 pep:novel chromosome:UMD2:1:151740947:151764420:-1 gene:ENSMGAG00000014907 transcript:ENSMGAT00000016760 gene_biotype:protein_coding transcript_biotype:protein_coding	ENSMGAP00000015798 pep:novel chromosome:UMD2:1:151740947:151764420:-1 gene:ENSMGAG00000014907 transcript:ENSMGAT00000016760 gene_biotype:protein_coding transcript_biotype:protein_coding	yes	yes	2	1.4326e-05	76.82	8.33	0.471								2	1
AEDIWSFLSK	K	A	E	S	K	A	1	0	0	1	0	0	1	0	0	1	1	1	0	1	0	2	0	1	0	0	0	10	0	1194.59	ENSMGAP00000002805 pep:novel chromosome:UMD2:11:4133497:4144093:-1 gene:ENSMGAG00000003078 transcript:ENSMGAT00000003492 gene_biotype:protein_coding transcript_biotype:protein_coding;ENSMGAP00000002725 pep:novel chromosome:UMD2:11:4127724:4142770:-1 gene:ENSMGAG00000003078 transcript:ENSMGAT00000003408 gene_biotype:protein_coding transcript_biotype:protein_coding	ENSMGAP00000002805 pep:novel chromosome:UMD2:11:4133497:4144093:-1 gene:ENSMGAG00000003078 transcript:ENSMGAT00000003492 gene_biotype:protein_coding transcript_biotype:protein_coding	yes	no	2	1.2993e-16	128.01	6.42	3.44	1	3	2	3		4	3	2		1
AEDSATYYCAK	K	A	E	A	K	A	3	0	0	1	1	0	1	0	0	0	0	1	0	0	0	1	1	0	2	0	0	11	0	1277.52	ENSMGAP00000004627 pep:novel scaffold:UMD2:GL425131.1:35:567:1 gene:ENSMGAG00000004787 transcript:ENSMGAT00000005347 gene_biotype:protein_coding transcript_biotype:protein_coding;ENSMGAP00000001054 pep:novel scaffold:UMD2:GL424262.1:919:1268:-1 gene:ENSMGAG00000001593 transcript:ENSMGAT00000001705 gene_biotype:protein_coding transcript_biotype:protein_coding;ENSMGAP00000019291 pep:novel scaffold:…	ENSMGAP00000001080 pep:novel scaffold:UMD2:GL426472.1:766:1131:1 gene:ENSMGAG00000001594 transcript:ENSMGAT00000001731 gene_biotype:protein_coding transcript_biotype:protein_coding	no	no	2	4.7779e-67	155	8.5	4.78	2	2	6	4	3	5	5	2	5	3
AEDSATYYCTK	R	A	E	T	K	Y	2	0	0	1	1	0	1	0	0	0	0	1	0	0	0	1	2	0	2	0	0	11	0	1307.53	ENSMGAP00000008069 pep:novel scaffold:UMD2:GL427315.1:793:1147:1 gene:ENSMGAG00000007905 transcript:ENSMGAT00000008858 gene_biotype:protein_coding transcript_biotype:protein_coding;ENSMGAP00000016988 pep:novel scaffold:UMD2:GL424909.1:21513:21875:1 gene:ENSMGAG00000016045 transcript:ENSMGAT00000017962 gene_biotype:protein_coding transcript_biotype:protein_coding	ENSMGAP00000008069 pep:novel scaffold:UMD2:GL427315.1:793:1147:1 gene:ENSMGAG00000007905 transcript:ENSMGAT00000008858 gene_biotype:protein_coding transcript_biotype:protein_coding	yes	no	2	3.9768e-45	160.67	6.62	0.484						3	5
AEEYEFLTPMEEAPK	R	A	E	P	K	G	2	0	0	0	0	0	5	0	0	0	1	1	1	1	2	0	1	0	1	0	0	15	0	1782.8	ENSMGAP00000005297 pep:novel chromosome:UMD2:20:5119410:5123274:1 gene:ENSMGAG00000005399 transcript:ENSMGAT00000006030 gene_biotype:protein_coding transcript_biotype:protein_coding	ENSMGAP00000005297 pep:novel chromosome:UMD2:20:5119410:5123274:1 gene:ENSMGAG00000005399 transcript:ENSMGAT00000006030 gene_biotype:protein_coding transcript_biotype:protein_coding	yes	yes	2	8.4888e-06	73.296	14	1
AEEYVLGNFCFLR	K	A	E	L	R	I	1	1	1	0	1	0	2	1	0	0	2	0	0	2	0	0	0	0	1	1	0	13	0	1616.77	ENSMGAP00000012007 pep:novel chromosome:UMD2:4:44030140:44130685:-1 gene:ENSMGAG00000011459 transcript:ENSMGAT00000012893 gene_biotype:protein_coding transcript_biotype:protein_coding	ENSMGAP00000012007 pep:novel chromosome:UMD2:4:44030140:44130685:-1 gene:ENSMGAG00000011459 transcript:ENSMGAT00000012893 gene_biotype:protein_coding transcript_biotype:protein_coding	yes	yes	2	4.0375e-08	92.19	2.4	0.49		3	2
AEFFQLPK	K	A	E	P	K	M	1	0	0	0	0	1	1	0	0	0	1	1	0	2	1	0	0	0	0	0	0	8	0	978.517	ENSMGAP00000000611 pep:novel chromosome:UMD2:26:1637986:1647876:1 gene:ENSMGAG00000001154 transcript:ENSMGAT00000001255 gene_biotype:protein_coding transcript_biotype:protein_coding	ENSMGAP00000000611 pep:novel chromosome:UMD2:26:1637986:1647876:1 gene:ENSMGAG00000001154 transcript:ENSMGAT00000001255 gene_biotype:protein_coding transcript_biotype:protein_coding	yes	yes	2	0.0023597	108.46	8	2.52				2	3	2	3	2	3	2
AEFYSSENVK	K	A	E	V	K	V	1	0	1	0	0	0	2	0	0	0	0	1	0	1	0	2	0	0	1	1	0	10	0	1172.54	ENSMGAP00000019564 pep:novel chromosome:UMD2:9:16344321:16345710:1 gene:ENSMGAG00000016867 transcript:ENSMGAT00000018452 gene_biotype:protein_coding transcript_biotype:protein_coding	ENSMGAP00000019564 pep:novel chromosome:UMD2:9:16344321:16345710:1 gene:ENSMGAG00000016867 transcript:ENSMGAT00000018452 gene_biotype:protein_coding transcript_biotype:protein_coding	yes	yes	2	0.0010253	92.239	11.6	0.881										1
AEGCLISNLAQER	R	A	E	E	R	E	2	1	1	0	1	1	2	1	0	1	2	0	0	0	0	1	0	0	0	0	0	13	0	1459.71	ENSMGAP00000008598 pep:novel chromosome:UMD2:10:14989409:15090947:1 gene:ENSMGAG00000008367 transcript:ENSMGAT00000009398 gene_biotype:protein_coding transcript_biotype:protein_coding;ENSMGAP00000008600 pep:novel chromosome:UMD2:10:15021890:15090947:1 gene:ENSMGAG00000008367 transcript:ENSMGAT00000009400 gene_biotype:protein_coding transcript_biotype:protein_coding	ENSMGAP00000008598 pep:novel chromosome:UMD2:10:14989409:15090947:1 gene:ENSMGAG00000008367 transcript:ENSMGAT00000009398 gene_biotype:protein_coding transcript_biotype:protein_coding	yes	no	2	7.3975e-70	125.53	4.23	0.89			3	5	4	1
AEGDVSPPPSTVIGQTK	K	A	E	T	K	T	1	0	0	1	0	1	1	2	0	1	0	1	0	0	3	2	2	0	0	2	0	17	0	1681.85	ENSMGAP00000004109 pep:novel chromosome:UMD2:1:4347583:4443194:-1 gene:ENSMGAG00000004254 transcript:ENSMGAT00000004821 gene_biotype:protein_coding transcript_biotype:protein_coding	ENSMGAP00000004109 pep:novel chromosome:UMD2:1:4347583:4443194:-1 gene:ENSMGAG00000004254 transcript:ENSMGAT00000004821 gene_biotype:protein_coding transcript_biotype:protein_coding	yes	yes	2	2.3914e-141	133.86	4.6	2.53	2	4	4	3	4	3	2		1	2
AEGLEQTYSQTLLLDLTGGK	K	A	E	G	K	Q	1	0	0	1	0	2	2	3	0	0	5	1	0	0	0	1	3	0	1	0	0	20	0	2136.09	ENSMGAP00000014615 pep:novel chromosome:UMD2:2:85138233:85193607:-1 gene:ENSMGAG00000013819 transcript:ENSMGAT00000015552 gene_biotype:protein_coding transcript_biotype:protein_coding;ENSMGAP00000014616 pep:novel chromosome:UMD2:2:85138248:85193607:-1 gene:ENSMGAG00000013819 transcript:ENSMGAT00000015553 gene_biotype:protein_coding transcript_biotype:protein_coding	ENSMGAP00000014615 pep:novel chromosome:UMD2:2:85138233:85193607:-1 gene:ENSMGAG00000013819 transcript:ENSMGAT00000015552 gene_biotype:protein_coding transcript_biotype:protein_coding	yes	no	2	1.1256e-49	105.38	3	0			4
AEGLTDVIMKR	R	A	E	K	R	N	1	1	0	1	0	0	1	1	0	1	1	1	1	0	0	0	1	0	0	1	0	11	1	1231.66	ENSMGAP00000019091 pep:novel chromosome:UMD2:10:17266277:17286317:1 gene:ENSMGAG00000009088 transcript:ENSMGAT00000020644 gene_biotype:protein_coding transcript_biotype:protein_coding;ENSMGAP00000009450 pep:novel chromosome:UMD2:10:17266277:17286317:1 gene:ENSMGAG00000009088 transcript:ENSMGAT00000010272 gene_biotype:protein_coding transcript_biotype:protein_coding;ENSMGAP00000017831 pep:novel ch…	ENSMGAP00000019091 pep:novel chromosome:UMD2:10:17266277:17286317:1 gene:ENSMGAG00000009088 transcript:ENSMGAT00000020644 gene_biotype:protein_coding transcript_biotype:protein_coding	yes	no	3	6.4519e-05	85.813	2.33	1.11	2	1	2	1
AEKFPNIPLK	R	A	E	L	K	E	1	0	1	0	0	0	1	0	0	1	1	2	0	1	2	0	0	0	0	0	0	10	1	1155.67	ENSMGAP00000008830 pep:novel chromosome:UMD2:5:14886708:14907081:-1 gene:ENSMGAG00000017236 transcript:ENSMGAT00000009635 gene_biotype:protein_coding transcript_biotype:protein_coding	ENSMGAP00000008830 pep:novel chromosome:UMD2:5:14886708:14907081:-1 gene:ENSMGAG00000017236 transcript:ENSMGAT00000009635 gene_biotype:protein_coding transcript_biotype:protein_coding	yes	yes	2,3	5.4576e-23	148.56	2.12	0.863	7	9	8	1
AELEIQSDAVEAGQK	K	A	E	Q	K	V	3	0	0	1	0	2	3	1	0	1	1	1	0	0	0	1	0	0	0	1	0	15	0	1586.78	ENSMGAP00000007835 pep:novel chromosome:UMD2:13:18577721:18579844:1 gene:ENSMGAG00000007692 transcript:ENSMGAT00000008618 gene_biotype:protein_coding transcript_biotype:protein_coding	ENSMGAP00000007835 pep:novel chromosome:UMD2:13:18577721:18579844:1 gene:ENSMGAG00000007692 transcript:ENSMGAT00000008618 gene_biotype:protein_coding transcript_biotype:protein_coding	yes	yes	2	3.6949e-22	100.43	15	0
AELTKDLEEVKEK	R	A	E	E	K	I	1	0	0	1	0	0	4	0	0	0	2	3	0	0	0	0	1	0	0	1	0	13	2	1530.81	ENSMGAP00000002830 pep:novel chromosome:UMD2:26:5412976:5414472:-1 gene:ENSMGAG00000003169 transcript:ENSMGAT00000003517 gene_biotype:protein_coding transcript_biotype:protein_coding	ENSMGAP00000002830 pep:novel chromosome:UMD2:26:5412976:5414472:-1 gene:ENSMGAG00000003169 transcript:ENSMGAT00000003517 gene_biotype:protein_coding transcript_biotype:protein_coding	yes	yes	3	1.6021e-25	139.86	13.8	0.433
AEMLLEEAKK	R	A	E	K	K	A	2	0	0	0	0	0	3	0	0	0	2	2	1	0	0	0	0	0	0	0	0	10	1	1160.61	ENSMGAP00000010309 pep:novel chromosome:UMD2:1:14878129:14920694:-1 gene:ENSMGAG00000009954 transcript:ENSMGAT00000011160 gene_biotype:protein_coding transcript_biotype:protein_coding	ENSMGAP00000010309 pep:novel chromosome:UMD2:1:14878129:14920694:-1 gene:ENSMGAG00000009954 transcript:ENSMGAT00000011160 gene_biotype:protein_coding transcript_biotype:protein_coding	yes	yes	3	0.00026333	102.52	2.44	0.685	1	3	5
AENYPDR	R	A	E	D	R	S	1	1	1	1	0	0	1	0	0	0	0	0	0	0	1	0	0	0	1	0	0	7	0	863.377	ENSMGAP00000008878 pep:novel chromosome:UMD2:5:14775483:14832573:-1 gene:ENSMGAG00000008582 transcript:ENSMGAT00000009688 gene_biotype:protein_coding transcript_biotype:protein_coding	ENSMGAP00000008878 pep:novel chromosome:UMD2:5:14775483:14832573:-1 gene:ENSMGAG00000008582 transcript:ENSMGAT00000009688 gene_biotype:protein_coding transcript_biotype:protein_coding	yes	no	2	0.02827	113.7	1.75	0.829	2	1	1
AEQLQVIATTLLQK	K	A	E	Q	K	F	2	0	0	0	0	3	1	0	0	1	3	1	0	0	0	0	2	0	0	1	0	14	0	1554.9	ENSMGAP00000015865 pep:novel chromosome:UMD2:1:174009043:174033711:-1 gene:ENSMGAG00000014965 transcript:ENSMGAT00000016829 gene_biotype:protein_coding transcript_biotype:protein_coding	ENSMGAP00000015865 pep:novel chromosome:UMD2:1:174009043:174033711:-1 gene:ENSMGAG00000014965 transcript:ENSMGAT00000016829 gene_biotype:protein_coding transcript_biotype:protein_coding	yes	yes	2	1.6447e-06	88.561	5.5	0.5					1	1
AEQPHQHAMYYLR	R	A	E	L	R	L	2	1	0	0	0	2	1	0	2	0	1	0	1	0	1	0	0	0	2	0	0	13	0	1642.77	ENSMGAP00000009421 pep:novel chromosome:UMD2:14:14447375:14501703:1 gene:ENSMGAG00000009139 transcript:ENSMGAT00000010243 gene_biotype:protein_coding transcript_biotype:protein_coding;ENSMGAP00000018091 pep:novel chromosome:UMD2:14:14446689:14501703:1 gene:ENSMGAG00000009139 transcript:ENSMGAT00000019147 gene_biotype:protein_coding transcript_biotype:protein_coding	ENSMGAP00000009421 pep:novel chromosome:UMD2:14:14447375:14501703:1 gene:ENSMGAG00000009139 transcript:ENSMGAT00000010243 gene_biotype:protein_coding transcript_biotype:protein_coding	yes	no	3	6.0867e-13	100.93	15	0
AESFCRR	R	A	E	R	R	W	1	2	0	0	1	0	1	0	0	0	0	0	0	1	0	1	0	0	0	0	0	7	1	924.424	sp|Q9PRS8|OC17_CHICK Ovocleidin-17 OS=Gallus gallus PE=1 SV=2	sp|Q9PRS8|OC17_CHICK Ovocleidin-17 OS=Gallus gallus PE=1 SV=2	yes	yes	2	0.01948	128.57	16.1	1.14
AEVENIDFSQSTAVATHINK	K	A	E	N	K	W	3	0	2	1	0	1	2	0	1	2	0	1	0	1	0	2	2	0	0	2	0	20	0	2173.07	ENSMGAP00000010793 pep:novel chromosome:UMD2:11:20694399:20714322:-1 gene:ENSMGAG00000010398 transcript:ENSMGAT00000011658 gene_biotype:protein_coding transcript_biotype:protein_coding	ENSMGAP00000010793 pep:novel chromosome:UMD2:11:20694399:20714322:-1 gene:ENSMGAG00000010398 transcript:ENSMGAT00000011658 gene_biotype:protein_coding transcript_biotype:protein_coding	yes	yes	3	1.6884e-49	104.84	9.67	0.745									3	2
AEVHNTYK	K	A	E	Y	K	D	1	0	1	0	0	0	1	0	1	0	0	1	0	0	0	0	1	0	1	1	0	8	0	960.466	ENSMGAP00000005175 pep:novel chromosome:UMD2:21:5804658:5811459:1 gene:ENSMGAG00000005264 transcript:ENSMGAT00000005906 gene_biotype:protein_coding transcript_biotype:protein_coding	ENSMGAP00000005175 pep:novel chromosome:UMD2:21:5804658:5811459:1 gene:ENSMGAG00000005264 transcript:ENSMGAT00000005906 gene_biotype:protein_coding transcript_biotype:protein_coding	yes	yes	2	0.0010105	181.41	9	0									2
AEVIVTETPSKPITVTVEEK	R	A	E	E	K	R	1	0	0	0	0	0	4	0	0	2	0	2	0	0	2	1	4	0	0	4	0	20	1	2169.18	ENSMGAP00000007430 pep:novel chromosome:UMD2:23:6821806:6843303:1 gene:ENSMGAG00000007242 transcript:ENSMGAT00000008204 gene_biotype:protein_coding transcript_biotype:protein_coding	ENSMGAP00000007430 pep:novel chromosome:UMD2:23:6821806:6843303:1 gene:ENSMGAG00000007242 transcript:ENSMGAT00000008204 gene_biotype:protein_coding transcript_biotype:protein_coding	yes	yes	3	7.3616e-17	68.639	1.67	0.471	1	2
AEVWAYSSDCK	K	A	E	C	K	V	2	0	0	1	1	0	1	0	0	0	0	1	0	0	0	2	0	1	1	1	0	11	0	1314.56	ENSMGAP00000016597 pep:novel chromosome:UMD2:2:112968507:112968853:1 gene:ENSMGAG00000015657 transcript:ENSMGAT00000017571 gene_biotype:protein_coding transcript_biotype:protein_coding	ENSMGAP00000016597 pep:novel chromosome:UMD2:2:112968507:112968853:1 gene:ENSMGAG00000015657 transcript:ENSMGAT00000017571 gene_biotype:protein_coding transcript_biotype:protein_coding	yes	yes	2,3	5.2207e-80	147.91	10.4	5.5	5	4	4	5	4	5	3	3	6	5
AEVWAYSSDCKVHCCVPANR	K	A	E	N	R	K	3	1	1	1	3	0	1	0	1	0	0	1	0	0	1	2	0	1	1	3	0	20	1	2408.05	ENSMGAP00000016597 pep:novel chromosome:UMD2:2:112968507:112968853:1 gene:ENSMGAG00000015657 transcript:ENSMGAT00000017571 gene_biotype:protein_coding transcript_biotype:protein_coding	ENSMGAP00000016597 pep:novel chromosome:UMD2:2:112968507:112968853:1 gene:ENSMGAG00000015657 transcript:ENSMGAT00000017571 gene_biotype:protein_coding transcript_biotype:protein_coding	yes	yes	3,4	1.7334e-73	112.82	18	0
AEWEVDPDYCEEVK	K	A	E	V	K	Q	1	0	0	2	1	0	4	0	0	0	0	1	0	0	1	0	0	1	1	2	0	14	0	1767.73	ENSMGAP00000001205 pep:novel chromosome:UMD2:16:1751352:1803828:1 gene:ENSMGAG00000001714 transcript:ENSMGAT00000001857 gene_biotype:protein_coding transcript_biotype:protein_coding	ENSMGAP00000001205 pep:novel chromosome:UMD2:16:1751352:1803828:1 gene:ENSMGAG00000001714 transcript:ENSMGAT00000001857 gene_biotype:protein_coding transcript_biotype:protein_coding	yes	yes	2	2.4703e-27	100.4	9	2.65						2	6	3	1
AFALYDGHEQVLR	R	A	F	L	R	Y	2	1	0	1	0	1	1	1	1	0	2	0	0	1	0	0	0	0	1	1	0	13	0	1517.76	ENSMGAP00000014574 pep:novel chromosome:UMD2:5:60968847:60979527:-1 gene:ENSMGAG00000013786 transcript:ENSMGAT00000015511 gene_biotype:protein_coding transcript_biotype:protein_coding	ENSMGAP00000014574 pep:novel chromosome:UMD2:5:60968847:60979527:-1 gene:ENSMGAG00000013786 transcript:ENSMGAT00000015511 gene_biotype:protein_coding transcript_biotype:protein_coding	yes	yes	2,3	2.1638e-26	122.46	3.33	0.745		1	7	3	1
AFAPSSHSGFR	R	A	F	F	R	K	2	1	0	0	0	0	0	1	1	0	0	0	0	2	1	3	0	0	0	0	0	11	0	1162.55	ENSMGAP00000000781 pep:novel chromosome:UMD2:24:1225745:1252949:1 gene:ENSMGAG00000001314 transcript:ENSMGAT00000001427 gene_biotype:protein_coding transcript_biotype:protein_coding	ENSMGAP00000000781 pep:novel chromosome:UMD2:24:1225745:1252949:1 gene:ENSMGAG00000001314 transcript:ENSMGAT00000001427 gene_biotype:protein_coding transcript_biotype:protein_coding	yes	yes	3	7.754e-08	90.05	5.61	5.61	5	4	3
AFATAALVYNNSADPEGK	K	A	F	G	K	L	5	0	2	1	0	0	1	1	0	0	1	1	0	1	1	1	1	0	1	1	0	18	0	1837.88	ENSMGAP00000009321 pep:novel chromosome:UMD2:14:14150031:14153079:1 gene:ENSMGAG00000009047 transcript:ENSMGAT00000010140 gene_biotype:protein_coding transcript_biotype:protein_coding	ENSMGAP00000009321 pep:novel chromosome:UMD2:14:14150031:14153079:1 gene:ENSMGAG00000009047 transcript:ENSMGAT00000010140 gene_biotype:protein_coding transcript_biotype:protein_coding	yes	yes	2,3	0	203.99	14.9	2.4									1	3
AFDITYVR	K	A	F	V	R	L	1	1	0	1	0	0	0	0	0	1	0	0	0	1	0	0	1	0	1	1	0	8	0	983.508	ENSMGAP00000001294 pep:novel chromosome:UMD2:10:3097293:3130070:-1 gene:ENSMGAG00000001723 transcript:ENSMGAT00000001947 gene_biotype:protein_coding transcript_biotype:protein_coding	ENSMGAP00000001294 pep:novel chromosome:UMD2:10:3097293:3130070:-1 gene:ENSMGAG00000001723 transcript:ENSMGAT00000001947 gene_biotype:protein_coding transcript_biotype:protein_coding	yes	yes	2	0.00074766	130.27	3.45	1.36	2	3	5	5	4	1
AFFNSCDTYK	R	A	F	Y	K	D	1	0	1	1	1	0	0	0	0	0	0	1	0	2	0	1	1	0	1	0	0	10	0	1251.52	ENSMGAP00000001935 pep:novel chromosome:UMD2:4:5075881:5173529:-1 gene:ENSMGAG00000002370 transcript:ENSMGAT00000002606 gene_biotype:protein_coding transcript_biotype:protein_coding	ENSMGAP00000001935 pep:novel chromosome:UMD2:4:5075881:5173529:-1 gene:ENSMGAG00000002370 transcript:ENSMGAT00000002606 gene_biotype:protein_coding transcript_biotype:protein_coding	yes	yes	2	1.0713e-23	115.78	9	0									4
AFKDEDTQAIPFR	K	A	F	F	R	V	2	1	0	2	0	1	1	0	0	1	0	1	0	2	1	0	1	0	0	0	0	13	1	1536.76	ENSMGAP00000004038 pep:novel chromosome:UMD2:3:15049266:15152173:-1 gene:ENSMGAG00000016695 transcript:ENSMGAT00000004749 gene_biotype:protein_coding transcript_biotype:protein_coding	ENSMGAP00000004038 pep:novel chromosome:UMD2:3:15049266:15152173:-1 gene:ENSMGAG00000016695 transcript:ENSMGAT00000004749 gene_biotype:protein_coding transcript_biotype:protein_coding	yes	yes	2,3	0	260.5	8.64	4.57	8	7	8	10	11	10	10	11	12	15
AFLEVNEEGSEASAATSVLISGR	K	A	F	G	R	S	4	1	1	0	0	0	4	2	0	1	2	0	0	1	0	4	1	0	0	2	0	23	0	2336.15	ENSMGAP00000001542 pep:novel chromosome:UMD2:10:3251906:3255254:-1 gene:ENSMGAG00000001991 transcript:ENSMGAT00000002205 gene_biotype:protein_coding transcript_biotype:protein_coding;ENSMGAP00000017214 pep:novel chromosome:UMD2:10:3251906:3255122:-1 gene:ENSMGAG00000001991 transcript:ENSMGAT00000019444 gene_biotype:protein_coding transcript_biotype:protein_coding	ENSMGAP00000001542 pep:novel chromosome:UMD2:10:3251906:3255254:-1 gene:ENSMGAG00000001991 transcript:ENSMGAT00000002205 gene_biotype:protein_coding transcript_biotype:protein_coding	yes	no	2,3	0	187.86	8.24	0.644							2	9	6
AFLGPFAHK	R	A	F	H	K	E	2	0	0	0	0	0	0	1	1	0	1	1	0	2	1	0	0	0	0	0	0	9	0	986.534	ENSMGAP00000004117 pep:novel chromosome:UMD2:14:3224586:3227751:1 gene:ENSMGAG00000004323 transcript:ENSMGAT00000004830 gene_biotype:protein_coding transcript_biotype:protein_coding	ENSMGAP00000004117 pep:novel chromosome:UMD2:14:3224586:3227751:1 gene:ENSMGAG00000004323 transcript:ENSMGAT00000004830 gene_biotype:protein_coding transcript_biotype:protein_coding	yes	yes	2	1.2896e-07	82.452	8	0								1
AFLTLAEDILR	K	A	F	L	R	K	2	1	0	1	0	0	1	0	0	1	3	0	0	1	0	0	1	0	0	0	0	11	0	1260.71	ENSMGAP00000018200 pep:novel chromosome:UMD2:2:110352019:110387707:1 gene:ENSMGAG00000014088 transcript:ENSMGAT00000018729 gene_biotype:protein_coding transcript_biotype:protein_coding;ENSMGAP00000014904 pep:novel chromosome:UMD2:2:110372535:110387707:1 gene:ENSMGAG00000014088 transcript:ENSMGAT00000015846 gene_biotype:protein_coding transcript_biotype:protein_coding	ENSMGAP00000018200 pep:novel chromosome:UMD2:2:110352019:110387707:1 gene:ENSMGAG00000014088 transcript:ENSMGAT00000018729 gene_biotype:protein_coding transcript_biotype:protein_coding	yes	no	2	2.249e-45	113.69	11.1	3.86	2	1							1	5
AFMEQTLR	R	A	F	L	R	L	1	1	0	0	0	1	1	0	0	0	1	0	1	1	0	0	1	0	0	0	0	8	0	994.491	ENSMGAP00000000865 pep:novel chromosome:UMD2:14:1389064:1390577:-1 gene:ENSMGAG00000001420 transcript:ENSMGAT00000001512 gene_biotype:protein_coding transcript_biotype:protein_coding	ENSMGAP00000000865 pep:novel chromosome:UMD2:14:1389064:1390577:-1 gene:ENSMGAG00000001420 transcript:ENSMGAT00000001512 gene_biotype:protein_coding transcript_biotype:protein_coding	yes	yes	2	0.00029001	127.56	8.05	0.887							6	7	5	1
AFNSPLTR	K	A	F	T	R	K	1	1	1	0	0	0	0	0	0	0	1	0	0	1	1	1	1	0	0	0	0	8	0	904.477	ENSMGAP00000015482 pep:novel chromosome:UMD2:1:118252970:118261001:-1 gene:ENSMGAG00000014614 transcript:ENSMGAT00000016439 gene_biotype:protein_coding transcript_biotype:protein_coding;ENSMGAP00000018490 pep:novel chromosome:UMD2:1:118252970:118258943:-1 gene:ENSMGAG00000014614 transcript:ENSMGAT00000020182 gene_biotype:protein_coding transcript_biotype:protein_coding	ENSMGAP00000015482 pep:novel chromosome:UMD2:1:118252970:118261001:-1 gene:ENSMGAG00000014614 transcript:ENSMGAT00000016439 gene_biotype:protein_coding transcript_biotype:protein_coding	yes	no	2	0.00032232	133.23	13	0.5
AFSDDTLQMDQR	R	A	F	Q	R	L	1	1	0	3	0	2	0	0	0	0	1	0	1	1	0	1	1	0	0	0	0	12	0	1425.62	ENSMGAP00000015961 pep:novel chromosome:UMD2:1:179418764:179449321:1 gene:ENSMGAG00000015054 transcript:ENSMGAT00000016927 gene_biotype:protein_coding transcript_biotype:protein_coding	ENSMGAP00000015961 pep:novel chromosome:UMD2:1:179418764:179449321:1 gene:ENSMGAG00000015054 transcript:ENSMGAT00000016927 gene_biotype:protein_coding transcript_biotype:protein_coding	yes	yes	2,3	1.0035e-293	263.57	7.12	3.98	9	13	11	12	14	18	15	14	15	10
AFVDQYGK	K	A	F	G	K	A	1	0	0	1	0	1	0	1	0	0	0	1	0	1	0	0	0	0	1	1	0	8	0	926.45	ENSMGAP00000012493 pep:novel chromosome:UMD2:3:74942446:74972861:-1 gene:ENSMGAG00000011897 transcript:ENSMGAT00000013389 gene_biotype:protein_coding transcript_biotype:protein_coding	ENSMGAP00000012493 pep:novel chromosome:UMD2:3:74942446:74972861:-1 gene:ENSMGAG00000011897 transcript:ENSMGAT00000013389 gene_biotype:protein_coding transcript_biotype:protein_coding	yes	yes	2	0.0067874	95.531	12.8	0.433
AGANQALTGMPVSAFTVILSK	K	A	G	S	K	A	4	0	1	0	0	1	0	2	0	1	2	1	1	1	1	2	2	0	0	2	0	21	0	2075.11	ENSMGAP00000004242 pep:novel chromosome:UMD2:2:66154920:66162208:1 gene:ENSMGAG00000013387 transcript:ENSMGAT00000004955 gene_biotype:protein_coding transcript_biotype:protein_coding;ENSMGAP00000014144 pep:novel chromosome:UMD2:2:66154920:66162211:1 gene:ENSMGAG00000013387 transcript:ENSMGAT00000015067 gene_biotype:protein_coding transcript_biotype:protein_coding	ENSMGAP00000004242 pep:novel chromosome:UMD2:2:66154920:66162208:1 gene:ENSMGAG00000013387 transcript:ENSMGAT00000004955 gene_biotype:protein_coding transcript_biotype:protein_coding	yes	yes	2,3	0	165.06	7.81	4.46	9	10	10	8	11	13	11	7	8	7
AGANQALTGMPVSAFTVILSKAYPGATVPIK	K	A	G	I	K	F	6	0	1	0	0	1	0	3	0	2	2	2	1	1	3	2	3	0	1	3	0	31	1	3072.67	ENSMGAP00000004242 pep:novel chromosome:UMD2:2:66154920:66162208:1 gene:ENSMGAG00000013387 transcript:ENSMGAT00000004955 gene_biotype:protein_coding transcript_biotype:protein_coding;ENSMGAP00000014144 pep:novel chromosome:UMD2:2:66154920:66162211:1 gene:ENSMGAG00000013387 transcript:ENSMGAT00000015067 gene_biotype:protein_coding transcript_biotype:protein_coding	ENSMGAP00000004242 pep:novel chromosome:UMD2:2:66154920:66162208:1 gene:ENSMGAG00000013387 transcript:ENSMGAT00000004955 gene_biotype:protein_coding transcript_biotype:protein_coding	yes	yes	3	7.5176e-62	76.294	2	0		1
AGCCFNASVPGVPWCFTAK	K	A	G	A	K	P	3	0	1	0	3	0	0	2	0	0	0	1	0	2	2	1	1	1	0	2	0	19	0	2127.93	ENSMGAP00000015436 pep:novel chromosome:UMD2:1:115168247:115172258:-1 gene:ENSMGAG00000014574 transcript:ENSMGAT00000016392 gene_biotype:protein_coding transcript_biotype:protein_coding	ENSMGAP00000015436 pep:novel chromosome:UMD2:1:115168247:115172258:-1 gene:ENSMGAG00000014574 transcript:ENSMGAT00000016392 gene_biotype:protein_coding transcript_biotype:protein_coding	yes	yes	2,3	8.2195e-97	112.82	15.1	2.06
AGCCFNASVPGVPWCFTAKPK	K	A	G	P	K	K	3	0	1	0	3	0	0	2	0	0	0	2	0	2	3	1	1	1	0	2	0	21	1	2353.08	ENSMGAP00000015436 pep:novel chromosome:UMD2:1:115168247:115172258:-1 gene:ENSMGAG00000014574 transcript:ENSMGAT00000016392 gene_biotype:protein_coding transcript_biotype:protein_coding	ENSMGAP00000015436 pep:novel chromosome:UMD2:1:115168247:115172258:-1 gene:ENSMGAG00000014574 transcript:ENSMGAT00000016392 gene_biotype:protein_coding transcript_biotype:protein_coding	yes	yes	3	1.8917e-28	88.548	14	0
AGEEGEYSLTAYIVAALLEAGHSVR	K	A	G	V	R	H	5	1	0	0	0	0	4	3	1	1	3	0	0	0	0	2	1	0	2	2	0	25	0	2605.3	ENSMGAP00000013769 pep:novel chromosome:UMD2:1:80052367:80088579:-1 gene:ENSMGAG00000013050 transcript:ENSMGAT00000014684 gene_biotype:protein_coding transcript_biotype:protein_coding	ENSMGAP00000013769 pep:novel chromosome:UMD2:1:80052367:80088579:-1 gene:ENSMGAG00000013050 transcript:ENSMGAT00000014684 gene_biotype:protein_coding transcript_biotype:protein_coding	yes	yes	3	6.0804e-62	90.1	7.5	0.5							1	1
AGEEVVASAR	R	A	G	A	R	L	3	1	0	0	0	0	2	1	0	0	0	0	0	0	0	1	0	0	0	2	0	10	0	987.499	ENSMGAP00000002528 pep:novel chromosome:UMD2:10:4691465:4834754:1 gene:ENSMGAG00000002888 transcript:ENSMGAT00000003208 gene_biotype:protein_coding transcript_biotype:protein_coding	ENSMGAP00000002528 pep:novel chromosome:UMD2:10:4691465:4834754:1 gene:ENSMGAG00000002888 transcript:ENSMGAT00000003208 gene_biotype:protein_coding transcript_biotype:protein_coding	yes	yes	2	0.0017012	134.57	4.68	2.03	2	3	2	1	4	5	5
AGEGETTLYFVQYK	R	A	G	Y	K	V	1	0	0	0	0	1	2	2	0	0	1	1	0	1	0	0	2	0	2	1	0	14	0	1604.77	ENSMGAP00000013718 pep:novel chromosome:UMD2:2:56580399:56583110:1 gene:ENSMGAG00000013005 transcript:ENSMGAT00000014633 gene_biotype:protein_coding transcript_biotype:protein_coding	ENSMGAP00000013718 pep:novel chromosome:UMD2:2:56580399:56583110:1 gene:ENSMGAG00000013005 transcript:ENSMGAT00000014633 gene_biotype:protein_coding transcript_biotype:protein_coding	yes	yes	2	0.00011398	88.092	14	0
AGFGEEAVQELTTPEDIPK	R	A	G	P	K	G	2	0	0	1	0	1	4	2	0	1	1	1	0	1	2	0	2	0	0	1	0	19	0	2029.98	ENSMGAP00000017737 pep:novel chromosome:UMD2:30:4043070:4115328:1 gene:ENSMGAG00000005856 transcript:ENSMGAT00000019921 gene_biotype:protein_coding transcript_biotype:protein_coding;ENSMGAP00000019301 pep:novel chromosome:UMD2:30:4076158:4115321:1 gene:ENSMGAG00000005856 transcript:ENSMGAT00000018655 gene_biotype:protein_coding transcript_biotype:protein_coding	ENSMGAP00000017737 pep:novel chromosome:UMD2:30:4043070:4115328:1 gene:ENSMGAG00000005856 transcript:ENSMGAT00000019921 gene_biotype:protein_coding transcript_biotype:protein_coding	yes	no	2	1.4797e-83	122.29	4.5	0.764				4	1	1
AGFQQAAAEHGLIVVAPDTSPR	K	A	G	P	R	G	5	1	0	1	0	2	1	2	1	1	1	0	0	1	2	1	1	0	0	2	0	22	0	2234.14	ENSMGAP00000015910 pep:novel chromosome:UMD2:1:176906765:176915472:-1 gene:ENSMGAG00000015002 transcript:ENSMGAT00000016874 gene_biotype:protein_coding transcript_biotype:protein_coding	ENSMGAP00000015910 pep:novel chromosome:UMD2:1:176906765:176915472:-1 gene:ENSMGAG00000015002 transcript:ENSMGAT00000016874 gene_biotype:protein_coding transcript_biotype:protein_coding	yes	yes	3	2.2491e-29	124.08	12	0
AGGSASAMLQPLLDNQIGFK	K	A	G	F	K	N	3	0	1	1	0	2	0	3	0	1	3	1	1	1	1	2	0	0	0	0	0	20	0	2017.03	ENSMGAP00000012807 pep:novel chromosome:UMD2:2:41691069:41697096:1 gene:ENSMGAG00000012188 transcript:ENSMGAT00000013705 gene_biotype:protein_coding transcript_biotype:protein_coding	ENSMGAP00000012807 pep:novel chromosome:UMD2:2:41691069:41697096:1 gene:ENSMGAG00000012188 transcript:ENSMGAT00000013705 gene_biotype:protein_coding transcript_biotype:protein_coding	yes	yes	2,3	1.2031e-26	112.91	13.9	0.331
AGKEPGLQIWR	K	A	G	W	R	I	1	1	0	0	0	1	1	2	0	1	1	1	0	0	1	0	0	1	0	0	0	11	1	1253.69	ENSMGAP00000008002 pep:novel chromosome:UMD2:19:8416826:8429310:1 gene:ENSMGAG00000007784 transcript:ENSMGAT00000008791 gene_biotype:protein_coding transcript_biotype:protein_coding;CON__Q3SX14	ENSMGAP00000008002 pep:novel chromosome:UMD2:19:8416826:8429310:1 gene:ENSMGAG00000007784 transcript:ENSMGAT00000008791 gene_biotype:protein_coding transcript_biotype:protein_coding	no	no	2,3	0.0012331	152.54	4.29	1.03			2	2	2	1
AGLAAELR	R	A	G	L	R	T	3	1	0	0	0	0	1	1	0	0	2	0	0	0	0	0	0	0	0	0	0	8	0	799.455	ENSMGAP00000015262 pep:novel chromosome:UMD2:1:95817693:95819753:-1 gene:ENSMGAG00000014420 transcript:ENSMGAT00000016211 gene_biotype:protein_coding transcript_biotype:protein_coding	ENSMGAP00000015262 pep:novel chromosome:UMD2:1:95817693:95819753:-1 gene:ENSMGAG00000014420 transcript:ENSMGAT00000016211 gene_biotype:protein_coding transcript_biotype:protein_coding	yes	yes	2	0.0063186	129.47	9.6	1.11								2	3	2
AGLICYNR	K	A	G	N	R	D	1	1	1	0	1	0	0	1	0	1	1	0	0	0	0	0	0	0	1	0	0	8	0	965.475	ENSMGAP00000008830 pep:novel chromosome:UMD2:5:14886708:14907081:-1 gene:ENSMGAG00000017236 transcript:ENSMGAT00000009635 gene_biotype:protein_coding transcript_biotype:protein_coding	ENSMGAP00000008830 pep:novel chromosome:UMD2:5:14886708:14907081:-1 gene:ENSMGAG00000017236 transcript:ENSMGAT00000009635 gene_biotype:protein_coding transcript_biotype:protein_coding	yes	yes	2	0.0065081	146.21	3.17	0.898		2	1	3
AGLQFPVGR	R	A	G	G	R	I	1	1	0	0	0	1	0	2	0	0	1	0	0	1	1	0	0	0	0	1	0	9	0	943.524	ENSMGAP00000011766 pep:novel chromosome:UMD2:4:42405998:42408728:-1 gene:ENSMGAG00000011261 transcript:ENSMGAT00000012647 gene_biotype:protein_coding transcript_biotype:protein_coding;ENSMGAP00000016948 pep:novel scaffold:UMD2:GL424669.1:682:1065:1 gene:ENSMGAG00000016006 transcript:ENSMGAT00000017922 gene_biotype:protein_coding transcript_biotype:protein_coding;ENSMGAP00000012431 pep:novel chrom…	ENSMGAP00000011766 pep:novel chromosome:UMD2:4:42405998:42408728:-1 gene:ENSMGAG00000011261 transcript:ENSMGAT00000012647 gene_biotype:protein_coding transcript_biotype:protein_coding	no	no	2	1.4507e-13	138.54	11.1	5.66	2	2	2	1	2	1	1	1	2
AGLSSELTQK	K	A	G	Q	K	L	1	0	0	0	0	1	1	1	0	0	2	1	0	0	0	2	1	0	0	0	0	10	0	1032.55	ENSMGAP00000014991 pep:novel chromosome:UMD2:1:81415678:81424936:-1 gene:ENSMGAG00000014172 transcript:ENSMGAT00000015935 gene_biotype:protein_coding transcript_biotype:protein_coding	ENSMGAP00000014991 pep:novel chromosome:UMD2:1:81415678:81424936:-1 gene:ENSMGAG00000014172 transcript:ENSMGAT00000015935 gene_biotype:protein_coding transcript_biotype:protein_coding	yes	yes	2	0.00053946	163.64	13.6	0.904
AGLTSSSYSPR	K	A	G	P	R	K	1	1	0	0	0	0	0	1	0	0	1	0	0	0	1	4	1	0	1	0	0	11	0	1124.55	ENSMGAP00000000333 pep:novel chromosome:UMD2:23:257740:261027:1 gene:ENSMGAG00000000939 transcript:ENSMGAT00000000969 gene_biotype:protein_coding transcript_biotype:protein_coding;ENSMGAP00000019165 pep:novel chromosome:UMD2:23:257740:261027:1 gene:ENSMGAG00000000939 transcript:ENSMGAT00000020840 gene_biotype:protein_coding transcript_biotype:protein_coding	ENSMGAP00000000333 pep:novel chromosome:UMD2:23:257740:261027:1 gene:ENSMGAG00000000939 transcript:ENSMGAT00000000969 gene_biotype:protein_coding transcript_biotype:protein_coding	yes	no	2	1.9458e-18	129.82	15.9	0.957
AGPEFITR	R	A	G	T	R	S	1	1	0	0	0	0	1	1	0	1	0	0	0	1	1	0	1	0	0	0	0	8	0	889.466	ENSMGAP00000009278 pep:novel chromosome:UMD2:3:47696734:47714927:1 gene:ENSMGAG00000009004 transcript:ENSMGAT00000010096 gene_biotype:protein_coding transcript_biotype:protein_coding	ENSMGAP00000009278 pep:novel chromosome:UMD2:3:47696734:47714927:1 gene:ENSMGAG00000009004 transcript:ENSMGAT00000010096 gene_biotype:protein_coding transcript_biotype:protein_coding	yes	yes	2	0.002831	115.49	7.56	3.37				1	2	2	1	1
AGQFLVDISQTTVVSGTR	R	A	G	T	R	N	1	1	0	1	0	2	0	2	0	1	1	0	0	1	0	2	3	0	0	3	0	18	0	1877.98	ENSMGAP00000015155 pep:novel chromosome:UMD2:1:86993797:86996511:-1 gene:ENSMGAG00000014325 transcript:ENSMGAT00000016104 gene_biotype:protein_coding transcript_biotype:protein_coding	ENSMGAP00000015155 pep:novel chromosome:UMD2:1:86993797:86996511:-1 gene:ENSMGAG00000014325 transcript:ENSMGAT00000016104 gene_biotype:protein_coding transcript_biotype:protein_coding	yes	yes	2,3	2.6947e-132	132.9	16.4	4.3	1
AGSAADSALSTVK	K	A	G	V	K	R	4	0	0	1	0	0	0	1	0	0	1	1	0	0	0	3	1	0	0	1	0	13	0	1176.6	ENSMGAP00000010618 pep:novel chromosome:UMD2:3:52628275:52737224:1 gene:ENSMGAG00000010165 transcript:ENSMGAT00000011479 gene_biotype:protein_coding transcript_biotype:protein_coding	ENSMGAP00000010618 pep:novel chromosome:UMD2:3:52628275:52737224:1 gene:ENSMGAG00000010165 transcript:ENSMGAT00000011479 gene_biotype:protein_coding transcript_biotype:protein_coding	yes	yes	2	1.3204e-09	110.51	2.23	0.799	3	4	6
AGSAVDDFINK	K	A	G	N	K	L	2	0	1	2	0	0	0	1	0	1	0	1	0	1	0	1	0	0	0	1	0	11	0	1135.55	ENSMGAP00000004255 pep:novel chromosome:UMD2:23:3861926:3870470:1 gene:ENSMGAG00000004454 transcript:ENSMGAT00000004968 gene_biotype:protein_coding transcript_biotype:protein_coding	ENSMGAP00000004255 pep:novel chromosome:UMD2:23:3861926:3870470:1 gene:ENSMGAG00000004454 transcript:ENSMGAT00000004968 gene_biotype:protein_coding transcript_biotype:protein_coding	yes	yes	2	1.4359e-05	103.91	9	0									3
AGSDGESIGNCPFSQR	K	A	G	Q	R	L	1	1	1	1	1	1	1	3	0	1	0	0	0	1	1	3	0	0	0	0	0	16	0	1680.72	ENSMGAP00000015391 pep:novel chromosome:UMD2:1:110811982:110816384:-1 gene:ENSMGAG00000014535 transcript:ENSMGAT00000016346 gene_biotype:protein_coding transcript_biotype:protein_coding	ENSMGAP00000015391 pep:novel chromosome:UMD2:1:110811982:110816384:-1 gene:ENSMGAG00000014535 transcript:ENSMGAT00000016346 gene_biotype:protein_coding transcript_biotype:protein_coding	yes	yes	2	5.6853e-185	194.77	12.8	0.373
AGSYFDNYR	R	A	G	Y	R	V	1	1	1	1	0	0	0	1	0	0	0	0	0	1	0	1	0	0	2	0	0	9	0	1091.47	ENSMGAP00000019091 pep:novel chromosome:UMD2:10:17266277:17286317:1 gene:ENSMGAG00000009088 transcript:ENSMGAT00000020644 gene_biotype:protein_coding transcript_biotype:protein_coding;ENSMGAP00000009450 pep:novel chromosome:UMD2:10:17266277:17286317:1 gene:ENSMGAG00000009088 transcript:ENSMGAT00000010272 gene_biotype:protein_coding transcript_biotype:protein_coding;ENSMGAP00000017831 pep:novel ch…	ENSMGAP00000019091 pep:novel chromosome:UMD2:10:17266277:17286317:1 gene:ENSMGAG00000009088 transcript:ENSMGAT00000020644 gene_biotype:protein_coding transcript_biotype:protein_coding	yes	no	2	3.0645e-17	148.52	2.94	1.48	4	3	2	4	3
AGTGTAILLELAR	K	A	G	A	R	V	3	1	0	0	0	0	1	2	0	1	3	0	0	0	0	0	2	0	0	0	0	13	0	1284.74	ENSMGAP00000007940 pep:novel chromosome:UMD2:11:14884052:14893879:1 gene:ENSMGAG00000007710 transcript:ENSMGAT00000008729 gene_biotype:protein_coding transcript_biotype:protein_coding	ENSMGAP00000007940 pep:novel chromosome:UMD2:11:14884052:14893879:1 gene:ENSMGAG00000007710 transcript:ENSMGAT00000008729 gene_biotype:protein_coding transcript_biotype:protein_coding	yes	yes	2	7.0576e-21	116.98	5.33	0.471					2	1
AGTLDLSLSGDGK	K	A	G	G	K	Q	1	0	0	2	0	0	0	3	0	0	3	1	0	0	0	2	1	0	0	0	0	13	0	1232.62	ENSMGAP00000012667 pep:novel chromosome:UMD2:5:30707478:30720065:-1 gene:ENSMGAG00000012054 transcript:ENSMGAT00000013563 gene_biotype:protein_coding transcript_biotype:protein_coding	ENSMGAP00000012667 pep:novel chromosome:UMD2:5:30707478:30720065:-1 gene:ENSMGAG00000012054 transcript:ENSMGAT00000013563 gene_biotype:protein_coding transcript_biotype:protein_coding	yes	yes	2	6.9451e-120	160.38	8.95	4.92	4	5	3	6	1	1	4	1	1	1
AGTPLVEVEQELTSDK	K	A	G	D	K	L	1	0	0	1	0	1	3	1	0	0	2	1	0	0	1	1	2	0	0	2	0	16	0	1714.86	ENSMGAP00000001542 pep:novel chromosome:UMD2:10:3251906:3255254:-1 gene:ENSMGAG00000001991 transcript:ENSMGAT00000002205 gene_biotype:protein_coding transcript_biotype:protein_coding;ENSMGAP00000017214 pep:novel chromosome:UMD2:10:3251906:3255122:-1 gene:ENSMGAG00000001991 transcript:ENSMGAT00000019444 gene_biotype:protein_coding transcript_biotype:protein_coding	ENSMGAP00000001542 pep:novel chromosome:UMD2:10:3251906:3255254:-1 gene:ENSMGAG00000001991 transcript:ENSMGAT00000002205 gene_biotype:protein_coding transcript_biotype:protein_coding	yes	no	2	5.0328e-14	103.13	3.85	2.25	3	2		3	2	1	1	1
AGVYVSAIR	K	A	G	I	R	S	2	1	0	0	0	0	0	1	0	1	0	0	0	0	0	1	0	0	1	2	0	9	0	934.524	ENSMGAP00000004474 pep:novel chromosome:UMD2:15:9956854:9964454:-1 gene:ENSMGAG00000004631 transcript:ENSMGAT00000005191 gene_biotype:protein_coding transcript_biotype:protein_coding	ENSMGAP00000004474 pep:novel chromosome:UMD2:15:9956854:9964454:-1 gene:ENSMGAG00000004631 transcript:ENSMGAT00000005191 gene_biotype:protein_coding transcript_biotype:protein_coding	yes	yes	2	0.00037533	127.68	2.83	0.373		1	5
AHEDADGKLSFEDLQK	K	A	H	Q	K	L	2	0	0	3	0	1	2	1	1	0	2	2	0	1	0	1	0	0	0	0	0	16	1	1801.85	ENSMGAP00000011175 pep:novel chromosome:UMD2:10:22746795:22759694:-1 gene:ENSMGAG00000010747 transcript:ENSMGAT00000012044 gene_biotype:protein_coding transcript_biotype:protein_coding	ENSMGAP00000011175 pep:novel chromosome:UMD2:10:22746795:22759694:-1 gene:ENSMGAG00000010747 transcript:ENSMGAT00000012044 gene_biotype:protein_coding transcript_biotype:protein_coding	yes	yes	3	1.3415e-26	127.83	18	0
AHELGFETCR	R	A	H	C	R	Y	1	1	0	0	1	0	2	1	1	0	1	0	0	1	0	0	1	0	0	0	0	10	0	1218.55	ENSMGAP00000018366 pep:novel chromosome:UMD2:5:19242678:19277534:1 gene:ENSMGAG00000010318 transcript:ENSMGAT00000020880 gene_biotype:protein_coding transcript_biotype:protein_coding;ENSMGAP00000010715 pep:novel chromosome:UMD2:5:19222596:19277531:1 gene:ENSMGAG00000010318 transcript:ENSMGAT00000011577 gene_biotype:protein_coding transcript_biotype:protein_coding	ENSMGAP00000018366 pep:novel chromosome:UMD2:5:19242678:19277534:1 gene:ENSMGAG00000010318 transcript:ENSMGAT00000020880 gene_biotype:protein_coding transcript_biotype:protein_coding	yes	no	2	0.00069193	103.18	3.33	0.471			2	1
AHMLGTSVSSFDGCLR	K	A	H	L	R	N	1	1	0	1	1	0	0	2	1	0	2	0	1	1	0	3	1	0	0	1	0	16	0	1736.8	ENSMGAP00000005615 pep:novel chromosome:UMD2:22:8580987:8653519:-1 gene:ENSMGAG00000005514 transcript:ENSMGAT00000006355 gene_biotype:protein_coding transcript_biotype:protein_coding	ENSMGAP00000005615 pep:novel chromosome:UMD2:22:8580987:8653519:-1 gene:ENSMGAG00000005514 transcript:ENSMGAT00000006355 gene_biotype:protein_coding transcript_biotype:protein_coding	yes	yes	2,3	1.3164e-73	128.22	8.5	0.5								2	2
AHPAGVPWCFYHR	R	A	H	H	R	T	2	1	0	0	1	0	0	1	2	0	0	0	0	1	2	0	0	1	1	1	0	13	0	1596.74	ENSMGAP00000015436 pep:novel chromosome:UMD2:1:115168247:115172258:-1 gene:ENSMGAG00000014574 transcript:ENSMGAT00000016392 gene_biotype:protein_coding transcript_biotype:protein_coding	ENSMGAP00000015436 pep:novel chromosome:UMD2:1:115168247:115172258:-1 gene:ENSMGAG00000014574 transcript:ENSMGAT00000016392 gene_biotype:protein_coding transcript_biotype:protein_coding	yes	yes	2,3	1.2122e-34	143.5	16.1	1.16
AHPITNAIDGTER	K	A	H	E	R	W	2	1	1	1	0	0	1	1	1	2	0	0	0	0	1	0	2	0	0	0	0	13	0	1393.69	ENSMGAP00000005615 pep:novel chromosome:UMD2:22:8580987:8653519:-1 gene:ENSMGAG00000005514 transcript:ENSMGAT00000006355 gene_biotype:protein_coding transcript_biotype:protein_coding	ENSMGAP00000005615 pep:novel chromosome:UMD2:22:8580987:8653519:-1 gene:ENSMGAG00000005514 transcript:ENSMGAT00000006355 gene_biotype:protein_coding transcript_biotype:protein_coding	yes	yes	2	5.4046e-12	91.62	1.67	0.471	2	4
AHPLMYRPVRPR	R	A	H	P	R	H	1	3	0	0	0	0	0	0	1	0	1	0	1	0	3	0	0	0	1	1	0	12	2	1491.82	ENSMGAP00000003557 pep:novel chromosome:UMD2:14:3101205:3104828:-1 gene:ENSMGAG00000003588 transcript:ENSMGAT00000004261 gene_biotype:protein_coding transcript_biotype:protein_coding	ENSMGAP00000003557 pep:novel chromosome:UMD2:14:3101205:3104828:-1 gene:ENSMGAG00000003588 transcript:ENSMGAT00000004261 gene_biotype:protein_coding transcript_biotype:protein_coding	yes	yes	4,5	8.8771e-07	98.04	7.24	1.74				2	3	5	7	3	6	3
AHQLMWEPIHPLGR	R	A	H	G	R	R	1	1	0	0	0	1	1	1	2	1	2	0	1	0	2	0	0	1	0	0	0	14	0	1683.87	ENSMGAP00000002465 pep:novel chromosome:UMD2:14:2712644:2715649:1 gene:ENSMGAG00000002789 transcript:ENSMGAT00000003144 gene_biotype:protein_coding transcript_biotype:protein_coding	ENSMGAP00000002465 pep:novel chromosome:UMD2:14:2712644:2715649:1 gene:ENSMGAG00000002789 transcript:ENSMGAT00000003144 gene_biotype:protein_coding transcript_biotype:protein_coding	yes	yes	2,3,4	3.6727e-37	156.6	5.04	2.33	3		2	3	6	5	1		2	1
AHTDVGPGPESIPVHVR	R	A	H	V	R	T	1	1	0	1	0	0	1	2	2	1	0	0	0	0	3	1	1	0	0	3	0	17	0	1766.91	ENSMGAP00000018959 pep:novel chromosome:UMD2:10:20780773:20952661:1 gene:ENSMGAG00000009809 transcript:ENSMGAT00000018654 gene_biotype:protein_coding transcript_biotype:protein_coding;ENSMGAP00000010189 pep:novel chromosome:UMD2:10:20857680:20948492:1 gene:ENSMGAG00000009809 transcript:ENSMGAT00000011035 gene_biotype:protein_coding transcript_biotype:protein_coding	ENSMGAP00000018959 pep:novel chromosome:UMD2:10:20780773:20952661:1 gene:ENSMGAG00000009809 transcript:ENSMGAT00000018654 gene_biotype:protein_coding transcript_biotype:protein_coding	yes	no	3	9.3769e-52	140.93	2.8	1.33	3	4	3	3	2
AIAAAHTFLLK	K	A	I	L	K	H	4	0	0	0	0	0	0	0	1	1	2	1	0	1	0	0	1	0	0	0	0	11	0	1154.68	ENSMGAP00000012365 pep:novel chromosome:UMD2:6:45380480:45402167:1 gene:ENSMGAG00000011787 transcript:ENSMGAT00000013255 gene_biotype:protein_coding transcript_biotype:protein_coding	ENSMGAP00000012365 pep:novel chromosome:UMD2:6:45380480:45402167:1 gene:ENSMGAG00000011787 transcript:ENSMGAT00000013255 gene_biotype:protein_coding transcript_biotype:protein_coding	yes	yes	2	2.8817e-05	136.5	9.2	0.4									4	1
AIALATLQIINDR	K	A	I	D	R	I	3	1	1	1	0	1	0	0	0	3	2	0	0	0	0	0	1	0	0	0	0	13	0	1410.82	ENSMGAP00000010920 pep:novel chromosome:UMD2:5:22361261:22433849:1 gene:ENSMGAG00000010502 transcript:ENSMGAT00000011785 gene_biotype:protein_coding transcript_biotype:protein_coding;ENSMGAP00000017651 pep:novel chromosome:UMD2:5:22361261:22433849:1 gene:ENSMGAG00000010502 transcript:ENSMGAT00000020894 gene_biotype:protein_coding transcript_biotype:protein_coding	ENSMGAP00000010920 pep:novel chromosome:UMD2:5:22361261:22433849:1 gene:ENSMGAG00000010502 transcript:ENSMGAT00000011785 gene_biotype:protein_coding transcript_biotype:protein_coding	yes	no	2	0.00024706	142.12	6	0						2
AIANNEADAISLDGGQVFEAGLAPYK	K	A	I	Y	K	L	6	0	2	2	0	1	2	3	0	2	2	1	0	1	1	1	0	0	1	1	0	26	0	2633.3	ENSMGAP00000002805 pep:novel chromosome:UMD2:11:4133497:4144093:-1 gene:ENSMGAG00000003078 transcript:ENSMGAT00000003492 gene_biotype:protein_coding transcript_biotype:protein_coding;ENSMGAP00000002725 pep:novel chromosome:UMD2:11:4127724:4142770:-1 gene:ENSMGAG00000003078 transcript:ENSMGAT00000003408 gene_biotype:protein_coding transcript_biotype:protein_coding	ENSMGAP00000002805 pep:novel chromosome:UMD2:11:4133497:4144093:-1 gene:ENSMGAG00000003078 transcript:ENSMGAT00000003492 gene_biotype:protein_coding transcript_biotype:protein_coding	yes	no	2,3	1.9941e-177	156.88	7.36	4.73	13	14	19	19	15	23	12	8	11	8
AIASEPVEQHFSYSADFTTMTNLVENFK	R	A	I	F	K	L	3	0	2	1	0	1	3	0	1	1	1	1	1	3	1	3	3	0	1	2	0	28	0	3175.48	ENSMGAP00000003153 pep:novel chromosome:UMD2:22:5329899:5330852:1 gene:ENSMGAG00000003439 transcript:ENSMGAT00000003849 gene_biotype:protein_coding transcript_biotype:protein_coding	ENSMGAP00000003153 pep:novel chromosome:UMD2:22:5329899:5330852:1 gene:ENSMGAG00000003439 transcript:ENSMGAT00000003849 gene_biotype:protein_coding transcript_biotype:protein_coding	yes	yes	3	6.0698e-85	125.83	7	0							2
AIDAHDLVFR	R	A	I	F	R	L	2	1	0	2	0	0	0	0	1	1	1	0	0	1	0	0	0	0	0	1	0	10	0	1155.6	ENSMGAP00000003921 pep:novel chromosome:UMD2:20:4284082:4290057:1 gene:ENSMGAG00000004145 transcript:ENSMGAT00000004631 gene_biotype:protein_coding transcript_biotype:protein_coding	ENSMGAP00000003921 pep:novel chromosome:UMD2:20:4284082:4290057:1 gene:ENSMGAG00000004145 transcript:ENSMGAT00000004631 gene_biotype:protein_coding transcript_biotype:protein_coding	yes	yes	2	0.00077409	138.22	9.38	0.696								1	3	4
AIDASNVYASIIEAVGK	R	A	I	G	K	A	4	0	1	1	0	0	1	1	0	3	0	1	0	0	0	2	0	0	1	2	0	17	0	1719.9	ENSMGAP00000005615 pep:novel chromosome:UMD2:22:8580987:8653519:-1 gene:ENSMGAG00000005514 transcript:ENSMGAT00000006355 gene_biotype:protein_coding transcript_biotype:protein_coding	ENSMGAP00000005615 pep:novel chromosome:UMD2:22:8580987:8653519:-1 gene:ENSMGAG00000005514 transcript:ENSMGAT00000006355 gene_biotype:protein_coding transcript_biotype:protein_coding	yes	yes	2,3	1.8747e-141	138.66	3.17	1.17	1	5	5	4	3
AIDLCNGVDHGCEFK	R	A	I	F	K	C	1	0	1	2	2	0	1	2	1	1	1	1	0	1	0	0	0	0	0	1	0	15	0	1733.75	ENSMGAP00000003587 pep:novel chromosome:UMD2:22:5440261:5445289:1 gene:ENSMGAG00000003835 transcript:ENSMGAT00000004291 gene_biotype:protein_coding transcript_biotype:protein_coding	ENSMGAP00000003587 pep:novel chromosome:UMD2:22:5440261:5445289:1 gene:ENSMGAG00000003835 transcript:ENSMGAT00000004291 gene_biotype:protein_coding transcript_biotype:protein_coding	yes	yes	2,3	1.7541e-07	80.632	7	0							5
AIDNDEEGTPNSELGFK	R	A	I	F	K	I	1	0	2	2	0	0	3	2	0	1	1	1	0	1	1	1	1	0	0	0	0	17	0	1834.82	ENSMGAP00000004474 pep:novel chromosome:UMD2:15:9956854:9964454:-1 gene:ENSMGAG00000004631 transcript:ENSMGAT00000005191 gene_biotype:protein_coding transcript_biotype:protein_coding	ENSMGAP00000004474 pep:novel chromosome:UMD2:15:9956854:9964454:-1 gene:ENSMGAG00000004631 transcript:ENSMGAT00000005191 gene_biotype:protein_coding transcript_biotype:protein_coding	yes	yes	2	0	203.99	3.12	0.331			7	1
AIEEELLEIASEPSYK	K	A	I	Y	K	H	2	0	0	0	0	0	5	0	0	2	2	1	0	0	1	2	0	0	1	0	0	16	0	1819.91	ENSMGAP00000012771 pep:novel chromosome:UMD2:3:78080007:78122866:1 gene:ENSMGAG00000012141 transcript:ENSMGAT00000013669 gene_biotype:protein_coding transcript_biotype:protein_coding	ENSMGAP00000012771 pep:novel chromosome:UMD2:3:78080007:78122866:1 gene:ENSMGAG00000012141 transcript:ENSMGAT00000013669 gene_biotype:protein_coding transcript_biotype:protein_coding	yes	yes	2	4.3179e-08	138.91	3.56	0.831		1	3	4	1
AIEQSFDQGENANR	K	A	I	N	R	T	2	1	2	1	0	2	2	1	0	1	0	0	0	1	0	1	0	0	0	0	0	14	0	1577.71	ENSMGAP00000001881 pep:novel chromosome:UMD2:17:3299836:3307095:1 gene:ENSMGAG00000002307 transcript:ENSMGAT00000002551 gene_biotype:protein_coding transcript_biotype:protein_coding	ENSMGAP00000001881 pep:novel chromosome:UMD2:17:3299836:3307095:1 gene:ENSMGAG00000002307 transcript:ENSMGAT00000002551 gene_biotype:protein_coding transcript_biotype:protein_coding	yes	yes	2	4.6153e-05	80.96	11	0
AIFIFLSNAGGDLINK	K	A	I	N	K	A	2	0	2	1	0	0	0	2	0	3	2	1	0	2	0	1	0	0	0	0	0	16	0	1691.92	ENSMGAP00000004966 pep:novel chromosome:UMD2:19:5825235:5828326:1 gene:ENSMGAG00000005072 transcript:ENSMGAT00000005691 gene_biotype:protein_coding transcript_biotype:protein_coding	ENSMGAP00000004966 pep:novel chromosome:UMD2:19:5825235:5828326:1 gene:ENSMGAG00000005072 transcript:ENSMGAT00000005691 gene_biotype:protein_coding transcript_biotype:protein_coding	yes	yes	2,3	1.5781e-87	140.27	10.9	0.998										7
AIGPTLEDIK	K	A	I	I	K	Q	1	0	0	1	0	0	1	1	0	2	1	1	0	0	1	0	1	0	0	0	0	10	0	1055.59	ENSMGAP00000010618 pep:novel chromosome:UMD2:3:52628275:52737224:1 gene:ENSMGAG00000010165 transcript:ENSMGAT00000011479 gene_biotype:protein_coding transcript_biotype:protein_coding	ENSMGAP00000010618 pep:novel chromosome:UMD2:3:52628275:52737224:1 gene:ENSMGAG00000010165 transcript:ENSMGAT00000011479 gene_biotype:protein_coding transcript_biotype:protein_coding	yes	yes	2	0.00079691	83.869	2.5	0.5		1	1
AIGSASEGAQSSLQEVYHK	R	A	I	H	K	S	3	0	0	0	0	2	2	2	1	1	1	1	0	0	0	4	0	0	1	1	0	19	0	1960.95	ENSMGAP00000009193 pep:novel scaffold:UMD2:GL428220.1:707:8216:1 gene:ENSMGAG00000008923 transcript:ENSMGAT00000010009 gene_biotype:protein_coding transcript_biotype:protein_coding	ENSMGAP00000009193 pep:novel scaffold:UMD2:GL428220.1:707:8216:1 gene:ENSMGAG00000008923 transcript:ENSMGAT00000010009 gene_biotype:protein_coding transcript_biotype:protein_coding	yes	yes	3	2.6539e-18	80.585	13.4	0.728
AIHIHELGDLSNGCDSTGGHYNPFR	R	A	I	F	R	V	1	1	2	2	1	0	1	4	3	2	2	0	0	1	1	2	1	0	1	0	0	25	0	2766.26	ENSMGAP00000013135 pep:novel chromosome:UMD2:4:56932515:56933372:-1 gene:ENSMGAG00000012473 transcript:ENSMGAT00000014037 gene_biotype:protein_coding transcript_biotype:protein_coding	ENSMGAP00000013135 pep:novel chromosome:UMD2:4:56932515:56933372:-1 gene:ENSMGAG00000012473 transcript:ENSMGAT00000014037 gene_biotype:protein_coding transcript_biotype:protein_coding	yes	yes	3,4	2.7467e-93	119.27	11.2	0.433
AIIAQNPAAEPLK	K	A	I	L	K	N	4	0	1	0	0	1	1	0	0	2	1	1	0	0	2	0	0	0	0	0	0	13	0	1334.76	ENSMGAP00000010309 pep:novel chromosome:UMD2:1:14878129:14920694:-1 gene:ENSMGAG00000009954 transcript:ENSMGAT00000011160 gene_biotype:protein_coding transcript_biotype:protein_coding	ENSMGAP00000010309 pep:novel chromosome:UMD2:1:14878129:14920694:-1 gene:ENSMGAG00000009954 transcript:ENSMGAT00000011160 gene_biotype:protein_coding transcript_biotype:protein_coding	yes	yes	2	4.2503e-15	104.17	2.31	0.982	4	5	5	2
AIISHVSPDILYLFR	K	A	I	F	R	V	1	1	0	1	0	0	0	0	1	3	2	0	0	1	1	2	0	0	1	1	0	15	0	1742.97	ENSMGAP00000009120 pep:novel chromosome:UMD2:14:13447766:13743695:1 gene:ENSMGAG00000008850 transcript:ENSMGAT00000009934 gene_biotype:protein_coding transcript_biotype:protein_coding;ENSMGAP00000009127 pep:novel chromosome:UMD2:14:13447766:13743695:1 gene:ENSMGAG00000008850 transcript:ENSMGAT00000009941 gene_biotype:protein_coding transcript_biotype:protein_coding	ENSMGAP00000009120 pep:novel chromosome:UMD2:14:13447766:13743695:1 gene:ENSMGAG00000008850 transcript:ENSMGAT00000009934 gene_biotype:protein_coding transcript_biotype:protein_coding	yes	no	2,3	1.7554e-171	153.09	6.92	1.85			1	3	2	2	4	8	3	1
AILETLDVMAYNK	K	A	I	N	K	L	2	0	1	1	0	0	1	0	0	1	2	1	1	0	0	0	1	0	1	1	0	13	0	1479.76	ENSMGAP00000000969 pep:novel chromosome:UMD2:12:896778:901952:-1 gene:ENSMGAG00000016448 transcript:ENSMGAT00000001617 gene_biotype:protein_coding transcript_biotype:protein_coding	ENSMGAP00000000969 pep:novel chromosome:UMD2:12:896778:901952:-1 gene:ENSMGAG00000016448 transcript:ENSMGAT00000001617 gene_biotype:protein_coding transcript_biotype:protein_coding	yes	yes	2	3.7878e-45	114.72	7.42	0.759						1	6	4	1
AILVDLEPGTMDSVR	R	A	I	V	R	S	1	1	0	2	0	0	1	1	0	1	2	0	1	0	1	1	1	0	0	2	0	15	0	1614.83	ENSMGAP00000019643 pep:novel chromosome:UMD2:3:13571697:13585203:1 gene:ENSMGAG00000004168 transcript:ENSMGAT00000000152 gene_biotype:protein_coding transcript_biotype:protein_coding;ENSMGAP00000003967 pep:novel chromosome:UMD2:3:13571697:13585203:1 gene:ENSMGAG00000004168 transcript:ENSMGAT00000004677 gene_biotype:protein_coding transcript_biotype:protein_coding;ENSMGAP00000018813 pep:novel chro…	ENSMGAP00000019643 pep:novel chromosome:UMD2:3:13571697:13585203:1 gene:ENSMGAG00000004168 transcript:ENSMGAT00000000152 gene_biotype:protein_coding transcript_biotype:protein_coding	no	no	2	1.6465e-11	82.651	8.67	0.471								1	2
AINDGLWHIISVEELENSISVK	K	A	I	V	K	I	1	0	2	1	0	0	3	1	1	4	2	1	0	0	0	3	0	1	0	2	0	22	0	2465.28	ENSMGAP00000015252 pep:novel chromosome:UMD2:1:93880987:93907363:-1 gene:ENSMGAG00000014411 transcript:ENSMGAT00000016201 gene_biotype:protein_coding transcript_biotype:protein_coding	ENSMGAP00000015252 pep:novel chromosome:UMD2:1:93880987:93907363:-1 gene:ENSMGAG00000014411 transcript:ENSMGAT00000016201 gene_biotype:protein_coding transcript_biotype:protein_coding	yes	yes	3	2.5988e-23	90.978	6.67	0.943						2		1
AINTEVVACSVDSK	R	A	I	S	K	F	2	0	1	1	1	0	1	0	0	1	0	1	0	0	0	2	1	0	0	3	0	14	0	1491.72	ENSMGAP00000015525 pep:novel chromosome:UMD2:1:125539716:125546812:-1 gene:ENSMGAG00000014654 transcript:ENSMGAT00000016482 gene_biotype:protein_coding transcript_biotype:protein_coding	ENSMGAP00000015525 pep:novel chromosome:UMD2:1:125539716:125546812:-1 gene:ENSMGAG00000014654 transcript:ENSMGAT00000016482 gene_biotype:protein_coding transcript_biotype:protein_coding	yes	yes	2,3	3.4707e-200	154.65	13.4	0.681
AIQEVHNSVAQEGQCR	K	A	I	C	R	V	2	1	1	0	1	3	2	1	1	1	0	0	0	0	0	1	0	0	0	2	0	16	0	1824.85	ENSMGAP00000012823 pep:novel chromosome:UMD2:4:51525943:51532103:-1 gene:ENSMGAG00000012194 transcript:ENSMGAT00000013721 gene_biotype:protein_coding transcript_biotype:protein_coding	ENSMGAP00000012823 pep:novel chromosome:UMD2:4:51525943:51532103:-1 gene:ENSMGAG00000012194 transcript:ENSMGAT00000013721 gene_biotype:protein_coding transcript_biotype:protein_coding	yes	yes	3	2.4362e-73	174.39	14	0
AIQIFLLK	K	A	I	L	K	M	1	0	0	0	0	1	0	0	0	2	2	1	0	1	0	0	0	0	0	0	0	8	0	944.606	ENSMGAP00000005615 pep:novel chromosome:UMD2:22:8580987:8653519:-1 gene:ENSMGAG00000005514 transcript:ENSMGAT00000006355 gene_biotype:protein_coding transcript_biotype:protein_coding	ENSMGAP00000005615 pep:novel chromosome:UMD2:22:8580987:8653519:-1 gene:ENSMGAG00000005514 transcript:ENSMGAT00000006355 gene_biotype:protein_coding transcript_biotype:protein_coding	yes	no	2	0.0044559	87.323	3.11	1.29	2		3	3	1
AISGVVEGTAAAFANTWK	K	A	I	W	K	T	5	0	1	0	0	0	1	2	0	1	0	1	0	1	0	1	2	1	0	2	0	18	0	1791.92	ENSMGAP00000008878 pep:novel chromosome:UMD2:5:14775483:14832573:-1 gene:ENSMGAG00000008582 transcript:ENSMGAT00000009688 gene_biotype:protein_coding transcript_biotype:protein_coding	ENSMGAP00000008878 pep:novel chromosome:UMD2:5:14775483:14832573:-1 gene:ENSMGAG00000008582 transcript:ENSMGAT00000009688 gene_biotype:protein_coding transcript_biotype:protein_coding	yes	yes	2,3	1.3315e-132	142.39	3.19	1.74	5	3	4	4	3	1	1
AITVDPVR	R	A	I	V	R	G	1	1	0	1	0	0	0	0	0	1	0	0	0	0	1	0	1	0	0	2	0	8	0	869.497	ENSMGAP00000014574 pep:novel chromosome:UMD2:5:60968847:60979527:-1 gene:ENSMGAG00000013786 transcript:ENSMGAT00000015511 gene_biotype:protein_coding transcript_biotype:protein_coding	ENSMGAP00000014574 pep:novel chromosome:UMD2:5:60968847:60979527:-1 gene:ENSMGAG00000013786 transcript:ENSMGAT00000015511 gene_biotype:protein_coding transcript_biotype:protein_coding	yes	yes	2	0.0062901	106.36	2.67	0.471		1	2
AIVAIENPADVSVISSR	R	A	I	S	R	N	3	1	1	1	0	0	1	0	0	3	0	0	0	0	1	3	0	0	0	3	0	17	0	1739.94	ENSMGAP00000012337 pep:novel chromosome:UMD2:6:45253859:45258465:-1 gene:ENSMGAG00000011754 transcript:ENSMGAT00000013227 gene_biotype:protein_coding transcript_biotype:protein_coding	ENSMGAP00000012337 pep:novel chromosome:UMD2:6:45253859:45258465:-1 gene:ENSMGAG00000011754 transcript:ENSMGAT00000013227 gene_biotype:protein_coding transcript_biotype:protein_coding	yes	yes	2	7.2776e-21	95.197	14.5	0.5
AIVDSGTTLLR	K	A	I	L	R	L	1	1	0	1	0	0	0	1	0	1	2	0	0	0	0	1	2	0	0	1	0	11	0	1144.65	ENSMGAP00000018541 pep:novel chromosome:UMD2:1:114612719:114630858:1 gene:ENSMGAG00000014564 transcript:ENSMGAT00000018329 gene_biotype:protein_coding transcript_biotype:protein_coding;ENSMGAP00000015424 pep:novel chromosome:UMD2:1:114604932:114630861:1 gene:ENSMGAG00000014564 transcript:ENSMGAT00000016380 gene_biotype:protein_coding transcript_biotype:protein_coding	ENSMGAP00000018541 pep:novel chromosome:UMD2:1:114612719:114630858:1 gene:ENSMGAG00000014564 transcript:ENSMGAT00000018329 gene_biotype:protein_coding transcript_biotype:protein_coding	yes	no	2	0.00047275	75.416	9	0									3
AIVIHEQEDDMGK	R	A	I	G	K	G	1	0	0	2	0	1	2	1	1	2	0	1	1	0	0	0	0	0	0	1	0	13	0	1483.7	ENSMGAP00000013135 pep:novel chromosome:UMD2:4:56932515:56933372:-1 gene:ENSMGAG00000012473 transcript:ENSMGAT00000014037 gene_biotype:protein_coding transcript_biotype:protein_coding	ENSMGAP00000013135 pep:novel chromosome:UMD2:4:56932515:56933372:-1 gene:ENSMGAG00000012473 transcript:ENSMGAT00000014037 gene_biotype:protein_coding transcript_biotype:protein_coding	yes	yes	2,3	5.0794e-137	161.21	11.6	0.623
AIVIHEQEDDMGKGNNK	R	A	I	N	K	A	1	0	2	2	0	1	2	2	1	2	0	2	1	0	0	0	0	0	0	1	0	17	1	1896.9	ENSMGAP00000013135 pep:novel chromosome:UMD2:4:56932515:56933372:-1 gene:ENSMGAG00000012473 transcript:ENSMGAT00000014037 gene_biotype:protein_coding transcript_biotype:protein_coding	ENSMGAP00000013135 pep:novel chromosome:UMD2:4:56932515:56933372:-1 gene:ENSMGAG00000012473 transcript:ENSMGAT00000014037 gene_biotype:protein_coding transcript_biotype:protein_coding	yes	yes	3,4	1.4216e-61	120.63	11.2	0.433
AKDDTELEGQVISCLK	R	A	K	L	K	L	1	0	0	2	1	1	2	1	0	1	2	2	0	0	0	1	1	0	0	1	0	16	1	1804.89	ENSMGAP00000000900 pep:novel chromosome:UMD2:13:940247:971920:1 gene:ENSMGAG00000001428 transcript:ENSMGAT00000001548 gene_biotype:protein_coding transcript_biotype:protein_coding	ENSMGAP00000000900 pep:novel chromosome:UMD2:13:940247:971920:1 gene:ENSMGAG00000001428 transcript:ENSMGAT00000001548 gene_biotype:protein_coding transcript_biotype:protein_coding	yes	yes	2,3	0	254.53	4.87	3.36	2	9	8	10	6	3	2	1	1
AKFEELNMDLFR	R	A	K	F	R	S	1	1	1	1	0	0	2	0	0	0	2	1	1	2	0	0	0	0	0	0	0	12	1	1511.74	ENSMGAP00000008735 pep:novel chromosome:UMD2:19:9626754:9629027:-1 gene:ENSMGAG00000008510 transcript:ENSMGAT00000009538 gene_biotype:protein_coding transcript_biotype:protein_coding	ENSMGAP00000008735 pep:novel chromosome:UMD2:19:9626754:9629027:-1 gene:ENSMGAG00000008510 transcript:ENSMGAT00000009538 gene_biotype:protein_coding transcript_biotype:protein_coding	yes	yes	2	0.00039353	83.204	6.75	0.829						2	1	1
AKMDSVQDTGIDHQALLK	K	A	K	L	K	Q	2	0	0	3	0	2	0	1	1	1	2	2	1	0	0	1	1	0	0	1	0	18	1	1968.99	ENSMGAP00000007021 pep:novel chromosome:UMD2:5:11650006:11666268:1 gene:ENSMGAG00000006904 transcript:ENSMGAT00000007786 gene_biotype:protein_coding transcript_biotype:protein_coding	ENSMGAP00000007021 pep:novel chromosome:UMD2:5:11650006:11666268:1 gene:ENSMGAG00000006904 transcript:ENSMGAT00000007786 gene_biotype:protein_coding transcript_biotype:protein_coding	yes	yes	3,4	6.5721e-100	158.92	7.56	1.21					2	2	1	10	3
AKPHIQVDVGGGQTK	K	A	K	T	K	T	1	0	0	1	0	2	0	3	1	1	0	2	0	0	1	0	1	0	0	2	0	15	1	1533.83	ENSMGAP00000008735 pep:novel chromosome:UMD2:19:9626754:9629027:-1 gene:ENSMGAG00000008510 transcript:ENSMGAT00000009538 gene_biotype:protein_coding transcript_biotype:protein_coding	ENSMGAP00000008735 pep:novel chromosome:UMD2:19:9626754:9629027:-1 gene:ENSMGAG00000008510 transcript:ENSMGAT00000009538 gene_biotype:protein_coding transcript_biotype:protein_coding	yes	yes	3	8.2901e-52	127.07	9.16	2.33					2	2	5	4	4	4
AKPQDNVVVSPHGIASVLGVLQLGADGK	K	A	K	G	K	T	3	0	1	2	0	2	0	4	1	1	3	2	0	0	2	2	0	0	0	5	0	28	1	2768.52	ENSMGAP00000018441 pep:novel chromosome:UMD2:11:7972942:7983043:-1 gene:ENSMGAG00000004930 transcript:ENSMGAT00000018687 gene_biotype:protein_coding transcript_biotype:protein_coding;ENSMGAP00000004868 pep:novel chromosome:UMD2:11:7972942:7983043:-1 gene:ENSMGAG00000004930 transcript:ENSMGAT00000005590 gene_biotype:protein_coding transcript_biotype:protein_coding	ENSMGAP00000018441 pep:novel chromosome:UMD2:11:7972942:7983043:-1 gene:ENSMGAG00000004930 transcript:ENSMGAT00000018687 gene_biotype:protein_coding transcript_biotype:protein_coding	yes	no	3	8.9091e-57	144.78	13	3.78									1	3
ALADYVHAR	K	A	L	A	R	G	3	1	0	1	0	0	0	0	1	0	1	0	0	0	0	0	0	0	1	1	0	9	0	1014.52	ENSMGAP00000012647 pep:novel chromosome:UMD2:1:52012102:52074133:-1 gene:ENSMGAG00000012043 transcript:ENSMGAT00000013543 gene_biotype:protein_coding transcript_biotype:protein_coding;ENSMGAP00000017426 pep:novel chromosome:UMD2:1:52012096:52015153:-1 gene:ENSMGAG00000012043 transcript:ENSMGAT00000019736 gene_biotype:protein_coding transcript_biotype:protein_coding	ENSMGAP00000012647 pep:novel chromosome:UMD2:1:52012102:52074133:-1 gene:ENSMGAG00000012043 transcript:ENSMGAT00000013543 gene_biotype:protein_coding transcript_biotype:protein_coding	yes	no	2,3	2.857e-07	131.06	9.64	0.481									4	7
ALDAAYCFR	R	A	L	F	R	N	3	1	0	1	1	0	0	0	0	0	1	0	0	1	0	0	0	0	1	0	0	9	0	1085.5	ENSMGAP00000009693 pep:novel chromosome:UMD2:2:19403068:19549229:-1 gene:ENSMGAG00000009386 transcript:ENSMGAT00000010525 gene_biotype:protein_coding transcript_biotype:protein_coding	ENSMGAP00000009693 pep:novel chromosome:UMD2:2:19403068:19549229:-1 gene:ENSMGAG00000009386 transcript:ENSMGAT00000010525 gene_biotype:protein_coding transcript_biotype:protein_coding	yes	yes	2	1.2519e-16	154.49	17	0
ALDLDEALYK	K	A	L	Y	K	H	2	0	0	2	0	0	1	0	0	0	3	1	0	0	0	0	0	0	1	0	0	10	0	1149.59	ENSMGAP00000015731 pep:novel chromosome:UMD2:1:144353697:144390587:1 gene:ENSMGAG00000014841 transcript:ENSMGAT00000016691 gene_biotype:protein_coding transcript_biotype:protein_coding	ENSMGAP00000015731 pep:novel chromosome:UMD2:1:144353697:144390587:1 gene:ENSMGAG00000014841 transcript:ENSMGAT00000016691 gene_biotype:protein_coding transcript_biotype:protein_coding	yes	yes	2	0.0017301	104.22	2.8	1.83	2		2			1
ALDPPTFLALLQR	R	A	L	Q	R	A	2	1	0	1	0	1	0	0	0	0	4	0	0	1	2	0	1	0	0	0	0	13	0	1453.83	ENSMGAP00000009949 pep:novel chromosome:UMD2:5:17010444:17013187:1 gene:ENSMGAG00000009628 transcript:ENSMGAT00000010792 gene_biotype:protein_coding transcript_biotype:protein_coding	ENSMGAP00000009949 pep:novel chromosome:UMD2:5:17010444:17013187:1 gene:ENSMGAG00000009628 transcript:ENSMGAT00000010792 gene_biotype:protein_coding transcript_biotype:protein_coding	yes	yes	2,3	9.3924e-45	153.74	6.36	3.53	5	5	8	5	8	8	7	6	4	4
ALDTNYCFR	R	A	L	F	R	N	1	1	1	1	1	0	0	0	0	0	1	0	0	1	0	0	1	0	1	0	0	9	0	1158.51	ENSMGAP00000013480 pep:novel chromosome:UMD2:5:40017076:40025393:-1 gene:ENSMGAG00000012783 transcript:ENSMGAT00000014388 gene_biotype:protein_coding transcript_biotype:protein_coding	ENSMGAP00000013480 pep:novel chromosome:UMD2:5:40017076:40025393:-1 gene:ENSMGAG00000012783 transcript:ENSMGAT00000014388 gene_biotype:protein_coding transcript_biotype:protein_coding	yes	yes	2	3.3794e-258	197.3	17	0
ALDVGSGSGYLTACFAR	K	A	L	A	R	M	3	1	0	1	1	0	0	3	0	0	2	0	0	1	0	2	1	0	1	1	0	17	0	1743.83	ENSMGAP00000002751 pep:novel chromosome:UMD2:5:5630750:5634350:-1 gene:ENSMGAG00000003062 transcript:ENSMGAT00000003436 gene_biotype:protein_coding transcript_biotype:protein_coding	ENSMGAP00000002751 pep:novel chromosome:UMD2:5:5630750:5634350:-1 gene:ENSMGAG00000003062 transcript:ENSMGAT00000003436 gene_biotype:protein_coding transcript_biotype:protein_coding	yes	yes	2	3.1e-21	109.04	13.6	0.495
ALEEANAELETK	R	A	L	T	K	I	3	0	1	0	0	0	4	0	0	0	2	1	0	0	0	0	1	0	0	0	0	12	0	1316.65	ENSMGAP00000002760 pep:novel chromosome:UMD2:29:4076568:4081119:-1 gene:ENSMGAG00000003084 transcript:ENSMGAT00000003445 gene_biotype:protein_coding transcript_biotype:protein_coding	ENSMGAP00000002760 pep:novel chromosome:UMD2:29:4076568:4081119:-1 gene:ENSMGAG00000003084 transcript:ENSMGAT00000003445 gene_biotype:protein_coding transcript_biotype:protein_coding	yes	yes	2	6.8617e-11	136.38	8.52	2.3					1	5	2	3	3	2
ALEPFATELR	R	A	L	L	R	E	2	1	0	0	0	0	2	0	0	0	2	0	0	1	1	0	1	0	0	0	0	10	0	1145.61	ENSMGAP00000002809 pep:novel chromosome:UMD2:26:5409611:5411018:-1 gene:ENSMGAG00000003136 transcript:ENSMGAT00000003496 gene_biotype:protein_coding transcript_biotype:protein_coding	ENSMGAP00000002809 pep:novel chromosome:UMD2:26:5409611:5411018:-1 gene:ENSMGAG00000003136 transcript:ENSMGAT00000003496 gene_biotype:protein_coding transcript_biotype:protein_coding	yes	yes	2	0.0011613	86.898	11.8	0.433
ALEQQVEEMK	R	A	L	M	K	T	1	0	0	0	0	2	3	0	0	0	1	1	1	0	0	0	0	0	0	1	0	10	0	1203.58	ENSMGAP00000013407 pep:novel chromosome:UMD2:1:52752244:52805446:1 gene:ENSMGAG00000012678 transcript:ENSMGAT00000014313 gene_biotype:protein_coding transcript_biotype:protein_coding	ENSMGAP00000013407 pep:novel chromosome:UMD2:1:52752244:52805446:1 gene:ENSMGAG00000012678 transcript:ENSMGAT00000014313 gene_biotype:protein_coding transcript_biotype:protein_coding	yes	yes	2	0.0003839	100.69	8	0								1
ALFDVLAHPQNYFK	K	A	L	F	K	Y	2	0	1	1	0	1	0	0	1	0	2	1	0	2	1	0	0	0	1	1	0	14	0	1661.86	ENSMGAP00000014567 pep:novel chromosome:UMD2:1:119086730:119174281:-1 gene:ENSMGAG00000013781 transcript:ENSMGAT00000015504 gene_biotype:protein_coding transcript_biotype:protein_coding;ENSMGAP00000006367 pep:novel chromosome:UMD2:5:9224214:9257844:1 gene:ENSMGAG00000006324 transcript:ENSMGAT00000007117 gene_biotype:protein_coding transcript_biotype:protein_coding	ENSMGAP00000014567 pep:novel chromosome:UMD2:1:119086730:119174281:-1 gene:ENSMGAG00000013781 transcript:ENSMGAT00000015504 gene_biotype:protein_coding transcript_biotype:protein_coding	no	no	2,3	4.6507e-103	178.15	8.71	5.52	6	3	8	6	7	3	6	3	2	1
ALFGLQK	R	A	L	Q	K	W	1	0	0	0	0	1	0	1	0	0	2	1	0	1	0	0	0	0	0	0	0	7	0	775.459	ENSMGAP00000018878 pep:novel chromosome:UMD2:Z:66035038:66054552:-1 gene:ENSMGAG00000017124 transcript:ENSMGAT00000018371 gene_biotype:protein_coding transcript_biotype:protein_coding	ENSMGAP00000018878 pep:novel chromosome:UMD2:Z:66035038:66054552:-1 gene:ENSMGAG00000017124 transcript:ENSMGAT00000018371 gene_biotype:protein_coding transcript_biotype:protein_coding	yes	yes	2	0.0248	132.01	10.5	4.21				3			1	3
ALFGLQKWYPYYAR	R	A	L	A	R	L	2	1	0	0	0	1	0	1	0	0	2	1	0	1	1	0	0	1	3	0	0	14	1	1774.92	ENSMGAP00000018878 pep:novel chromosome:UMD2:Z:66035038:66054552:-1 gene:ENSMGAG00000017124 transcript:ENSMGAT00000018371 gene_biotype:protein_coding transcript_biotype:protein_coding	ENSMGAP00000018878 pep:novel chromosome:UMD2:Z:66035038:66054552:-1 gene:ENSMGAG00000017124 transcript:ENSMGAT00000018371 gene_biotype:protein_coding transcript_biotype:protein_coding	yes	yes	2,3	2.547e-71	147.24	6.82	2.36	1	1	1	4	3	2	5	9	5	2
ALFPSIYLPQQLQGTDK	R	A	L	D	K	V	1	0	0	1	0	3	0	1	0	1	3	1	0	1	2	1	1	0	1	0	0	17	0	1918.02	ENSMGAP00000000865 pep:novel chromosome:UMD2:14:1389064:1390577:-1 gene:ENSMGAG00000001420 transcript:ENSMGAT00000001512 gene_biotype:protein_coding transcript_biotype:protein_coding	ENSMGAP00000000865 pep:novel chromosome:UMD2:14:1389064:1390577:-1 gene:ENSMGAG00000001420 transcript:ENSMGAT00000001512 gene_biotype:protein_coding transcript_biotype:protein_coding	yes	yes	2	1.9644e-28	99.044	8.27	0.862							2	5	3	1
ALFPTGGPIR	K	A	L	I	R	G	1	1	0	0	0	0	0	2	0	1	1	0	0	1	2	0	1	0	0	0	0	10	0	1027.58	ENSMGAP00000005615 pep:novel chromosome:UMD2:22:8580987:8653519:-1 gene:ENSMGAG00000005514 transcript:ENSMGAT00000006355 gene_biotype:protein_coding transcript_biotype:protein_coding	ENSMGAP00000005615 pep:novel chromosome:UMD2:22:8580987:8653519:-1 gene:ENSMGAG00000005514 transcript:ENSMGAT00000006355 gene_biotype:protein_coding transcript_biotype:protein_coding	yes	yes	2	1.8411e-17	115.71	3.5	1.62	4	3	2	6	5	2
ALFSALGSSHVNQLGFR	R	A	L	F	R	D	2	1	1	0	0	1	0	2	1	0	3	0	0	2	0	3	0	0	0	1	0	17	0	1802.94	ENSMGAP00000009067 pep:novel chromosome:UMD2:14:12459815:12463237:-1 gene:ENSMGAG00000008819 transcript:ENSMGAT00000009880 gene_biotype:protein_coding transcript_biotype:protein_coding	ENSMGAP00000009067 pep:novel chromosome:UMD2:14:12459815:12463237:-1 gene:ENSMGAG00000008819 transcript:ENSMGAT00000009880 gene_biotype:protein_coding transcript_biotype:protein_coding	yes	yes	2,3	6.6409e-210	180.74	13.5	0.746
ALFSQLSSSVSLR	R	A	L	L	R	R	1	1	0	0	0	1	0	0	0	0	3	0	0	1	0	5	0	0	0	1	0	13	0	1393.76	ENSMGAP00000005615 pep:novel chromosome:UMD2:22:8580987:8653519:-1 gene:ENSMGAG00000005514 transcript:ENSMGAT00000006355 gene_biotype:protein_coding transcript_biotype:protein_coding	ENSMGAP00000005615 pep:novel chromosome:UMD2:22:8580987:8653519:-1 gene:ENSMGAG00000005514 transcript:ENSMGAT00000006355 gene_biotype:protein_coding transcript_biotype:protein_coding	yes	yes	2	1.8068e-199	151.7	2.18	0.923	5	5	6	1
ALFYDLLNK	R	A	L	N	K	A	1	0	1	1	0	0	0	0	0	0	3	1	0	1	0	0	0	0	1	0	0	9	0	1095.6	ENSMGAP00000005175 pep:novel chromosome:UMD2:21:5804658:5811459:1 gene:ENSMGAG00000005264 transcript:ENSMGAT00000005906 gene_biotype:protein_coding transcript_biotype:protein_coding	ENSMGAP00000005175 pep:novel chromosome:UMD2:21:5804658:5811459:1 gene:ENSMGAG00000005264 transcript:ENSMGAT00000005906 gene_biotype:protein_coding transcript_biotype:protein_coding	yes	yes	2	6.2271e-17	128.12	9.14	4.91	5	3	2	4	3	4	2	3	7	5
ALFYDLLNKAEVHNTYKDLLASVTGPEK	R	A	L	E	K	S	3	0	2	2	0	0	2	1	1	0	5	3	0	1	1	1	2	0	2	2	0	28	2	3148.64	ENSMGAP00000005175 pep:novel chromosome:UMD2:21:5804658:5811459:1 gene:ENSMGAG00000005264 transcript:ENSMGAT00000005906 gene_biotype:protein_coding transcript_biotype:protein_coding	ENSMGAP00000005175 pep:novel chromosome:UMD2:21:5804658:5811459:1 gene:ENSMGAG00000005264 transcript:ENSMGAT00000005906 gene_biotype:protein_coding transcript_biotype:protein_coding	yes	yes	4	1.1554e-62	82.639	9	0									1
ALGITDMFDESK	K	A	L	S	K	S	1	0	0	2	0	0	1	1	0	1	1	1	1	1	0	1	1	0	0	0	0	12	0	1325.62	ENSMGAP00000018441 pep:novel chromosome:UMD2:11:7972942:7983043:-1 gene:ENSMGAG00000004930 transcript:ENSMGAT00000018687 gene_biotype:protein_coding transcript_biotype:protein_coding;ENSMGAP00000004868 pep:novel chromosome:UMD2:11:7972942:7983043:-1 gene:ENSMGAG00000004930 transcript:ENSMGAT00000005590 gene_biotype:protein_coding transcript_biotype:protein_coding	ENSMGAP00000018441 pep:novel chromosome:UMD2:11:7972942:7983043:-1 gene:ENSMGAG00000004930 transcript:ENSMGAT00000018687 gene_biotype:protein_coding transcript_biotype:protein_coding	yes	no	2	7.6727e-19	108.56	8.25	3.13	1	2	2	2	1		6	3	7	7
ALGNVGHPASIK	K	A	L	I	K	H	2	0	1	0	0	0	0	2	1	1	1	1	0	0	1	1	0	0	0	1	0	12	0	1162.65	ENSMGAP00000009685 pep:novel chromosome:UMD2:10:19406965:19449617:1 gene:ENSMGAG00000009357 transcript:ENSMGAT00000010517 gene_biotype:protein_coding transcript_biotype:protein_coding;ENSMGAP00000009689 pep:novel chromosome:UMD2:10:19406965:19449617:1 gene:ENSMGAG00000009357 transcript:ENSMGAT00000010521 gene_biotype:protein_coding transcript_biotype:protein_coding	ENSMGAP00000009685 pep:novel chromosome:UMD2:10:19406965:19449617:1 gene:ENSMGAG00000009357 transcript:ENSMGAT00000010517 gene_biotype:protein_coding transcript_biotype:protein_coding	yes	no	2,3	6.3245e-22	158.25	2	1	5	3	3	1
ALGTFALR	K	A	L	L	R	F	2	1	0	0	0	0	0	1	0	0	2	0	0	1	0	0	1	0	0	0	0	8	0	847.492	ENSMGAP00000009949 pep:novel chromosome:UMD2:5:17010444:17013187:1 gene:ENSMGAG00000009628 transcript:ENSMGAT00000010792 gene_biotype:protein_coding transcript_biotype:protein_coding	ENSMGAP00000009949 pep:novel chromosome:UMD2:5:17010444:17013187:1 gene:ENSMGAG00000009628 transcript:ENSMGAT00000010792 gene_biotype:protein_coding transcript_biotype:protein_coding	yes	yes	2	0.0010556	162.5	5.56	2.17	1	2	2	2	4	6	2	4	2
ALGYDVTCTDNYEPVMFLLCLDNPDHSK	K	A	L	S	K	C	1	0	2	4	2	0	1	1	1	0	4	1	1	1	2	1	2	0	2	2	0	28	0	3286.46	ENSMGAP00000013318 pep:novel chromosome:UMD2:4:60035665:60046398:-1 gene:ENSMGAG00000012635 transcript:ENSMGAT00000014222 gene_biotype:protein_coding transcript_biotype:protein_coding	ENSMGAP00000013318 pep:novel chromosome:UMD2:4:60035665:60046398:-1 gene:ENSMGAG00000012635 transcript:ENSMGAT00000014222 gene_biotype:protein_coding transcript_biotype:protein_coding	yes	yes	3	2.5255e-57	87.792	11	0
ALHISPNAPEWQVCSFEVNR	K	A	L	N	R	S	2	1	2	0	1	1	2	0	1	1	1	0	0	1	2	2	0	1	0	2	0	20	0	2353.13	ENSMGAP00000008524 pep:novel chromosome:UMD2:22:11389753:11394342:1 gene:ENSMGAG00000008289 transcript:ENSMGAT00000009323 gene_biotype:protein_coding transcript_biotype:protein_coding	ENSMGAP00000008524 pep:novel chromosome:UMD2:22:11389753:11394342:1 gene:ENSMGAG00000008289 transcript:ENSMGAT00000009323 gene_biotype:protein_coding transcript_biotype:protein_coding	yes	yes	3	9.774e-40	160.45	7.33	0.471							4	2
ALILGELER	R	A	L	E	R	G	1	1	0	0	0	0	2	1	0	1	3	0	0	0	0	0	0	0	0	0	0	9	0	1012.59	ENSMGAP00000001902 pep:novel chromosome:UMD2:26:4032291:4043413:-1 gene:ENSMGAG00000002341 transcript:ENSMGAT00000002573 gene_biotype:protein_coding transcript_biotype:protein_coding	ENSMGAP00000001902 pep:novel chromosome:UMD2:26:4032291:4043413:-1 gene:ENSMGAG00000002341 transcript:ENSMGAT00000002573 gene_biotype:protein_coding transcript_biotype:protein_coding	yes	yes	2	7.854e-51	146.79	17.5	0.5
ALKPGLSAYADDVEK	K	A	L	E	K	S	3	0	0	2	0	0	1	1	0	0	2	2	0	0	1	1	0	0	1	1	0	15	1	1575.81	ENSMGAP00000007268 pep:novel chromosome:UMD2:2:15875899:15887990:1 gene:ENSMGAG00000007154 transcript:ENSMGAT00000008037 gene_biotype:protein_coding transcript_biotype:protein_coding;ENSMGAP00000019255 pep:novel chromosome:UMD2:2:15875899:15887990:1 gene:ENSMGAG00000007154 transcript:ENSMGAT00000020289 gene_biotype:protein_coding transcript_biotype:protein_coding	ENSMGAP00000007268 pep:novel chromosome:UMD2:2:15875899:15887990:1 gene:ENSMGAG00000007154 transcript:ENSMGAT00000008037 gene_biotype:protein_coding transcript_biotype:protein_coding	yes	no	3	8.4941e-05	98.281	8.4	0.49								3	2
ALLAGGGFSTWTYR	R	A	L	Y	R	Q	2	1	0	0	0	0	0	3	0	0	2	0	0	1	0	1	2	1	1	0	0	14	0	1498.76	ENSMGAP00000010920 pep:novel chromosome:UMD2:5:22361261:22433849:1 gene:ENSMGAG00000010502 transcript:ENSMGAT00000011785 gene_biotype:protein_coding transcript_biotype:protein_coding;ENSMGAP00000017651 pep:novel chromosome:UMD2:5:22361261:22433849:1 gene:ENSMGAG00000010502 transcript:ENSMGAT00000020894 gene_biotype:protein_coding transcript_biotype:protein_coding	ENSMGAP00000010920 pep:novel chromosome:UMD2:5:22361261:22433849:1 gene:ENSMGAG00000010502 transcript:ENSMGAT00000011785 gene_biotype:protein_coding transcript_biotype:protein_coding	yes	no	2	9.3192e-14	103.76	6.14	0.35						6	1
ALLEMLSLHPDIAAAESEVHFFDWEDHYR	R	A	L	Y	R	N	4	1	0	3	0	0	4	0	3	1	4	0	1	2	1	2	0	1	1	1	0	29	0	3440.61	ENSMGAP00000017748 pep:novel chromosome:UMD2:4:61388151:61388696:1 gene:ENSMGAG00000017053 transcript:ENSMGAT00000019373 gene_biotype:protein_coding transcript_biotype:protein_coding	ENSMGAP00000017748 pep:novel chromosome:UMD2:4:61388151:61388696:1 gene:ENSMGAG00000017053 transcript:ENSMGAT00000019373 gene_biotype:protein_coding transcript_biotype:protein_coding	yes	yes	5	7.0855e-58	83.236	9.5	0.5									1	1
ALLEVVQSGGK	K	A	L	G	K	N	1	0	0	0	0	1	1	2	0	0	2	1	0	0	0	1	0	0	0	2	0	11	0	1099.62	ENSMGAP00000005240 pep:novel chromosome:UMD2:22:8486336:8490479:-1 gene:ENSMGAG00000005318 transcript:ENSMGAT00000005972 gene_biotype:protein_coding transcript_biotype:protein_coding	ENSMGAP00000005240 pep:novel chromosome:UMD2:22:8486336:8490479:-1 gene:ENSMGAG00000005318 transcript:ENSMGAT00000005972 gene_biotype:protein_coding transcript_biotype:protein_coding	yes	yes	2	0.00040573	96.229	13.5	0.5
ALLLEIFR	K	A	L	F	R	D	1	1	0	0	0	0	1	0	0	1	3	0	0	1	0	0	0	0	0	0	0	8	0	973.596	ENSMGAP00000012385 pep:novel chromosome:UMD2:2:38501632:38530315:1 gene:ENSMGAG00000011803 transcript:ENSMGAT00000013275 gene_biotype:protein_coding transcript_biotype:protein_coding	ENSMGAP00000012385 pep:novel chromosome:UMD2:2:38501632:38530315:1 gene:ENSMGAG00000011803 transcript:ENSMGAT00000013275 gene_biotype:protein_coding transcript_biotype:protein_coding	yes	no	2	2.0228e-14	162.5	8.25	0.433								6	2
ALLLQGANEIEIR	K	A	L	I	R	A	2	1	1	0	0	1	2	1	0	2	3	0	0	0	0	0	0	0	0	0	0	13	0	1438.81	ENSMGAP00000000984 pep:novel chromosome:UMD2:29:2330613:2331145:1 gene:ENSMGAG00000001528 transcript:ENSMGAT00000001633 gene_biotype:protein_coding transcript_biotype:protein_coding	ENSMGAP00000000984 pep:novel chromosome:UMD2:29:2330613:2331145:1 gene:ENSMGAG00000001528 transcript:ENSMGAT00000001633 gene_biotype:protein_coding transcript_biotype:protein_coding	yes	yes	2	2.255e-56	133.32	11.8	0.373
ALLPFQSGSANILGYNLR	K	A	L	L	R	Q	2	1	2	0	0	1	0	2	0	1	4	0	0	1	1	2	0	0	1	0	0	18	0	1933.04	ENSMGAP00000003022 pep:novel chromosome:UMD2:11:4301087:4302779:-1 gene:ENSMGAG00000003332 transcript:ENSMGAT00000003715 gene_biotype:protein_coding transcript_biotype:protein_coding	ENSMGAP00000003022 pep:novel chromosome:UMD2:11:4301087:4302779:-1 gene:ENSMGAG00000003332 transcript:ENSMGAT00000003715 gene_biotype:protein_coding transcript_biotype:protein_coding	yes	yes	2	2.0837e-173	151.8	6.82	2.2			2	2	2		1	5	5
ALLSAPWYLNR	R	A	L	N	R	I	2	1	1	0	0	0	0	0	0	0	3	0	0	0	1	1	0	1	1	0	0	11	0	1302.71	ENSMGAP00000000969 pep:novel chromosome:UMD2:12:896778:901952:-1 gene:ENSMGAG00000016448 transcript:ENSMGAT00000001617 gene_biotype:protein_coding transcript_biotype:protein_coding	ENSMGAP00000000969 pep:novel chromosome:UMD2:12:896778:901952:-1 gene:ENSMGAG00000016448 transcript:ENSMGAT00000001617 gene_biotype:protein_coding transcript_biotype:protein_coding	yes	yes	2	2.1327e-130	157.66	7.73	0.75							5	4	2
ALLVQQQPR	K	A	L	P	R	G	1	1	0	0	0	3	0	0	0	0	2	0	0	0	1	0	0	0	0	1	0	9	0	1051.61	ENSMGAP00000012647 pep:novel chromosome:UMD2:1:52012102:52074133:-1 gene:ENSMGAG00000012043 transcript:ENSMGAT00000013543 gene_biotype:protein_coding transcript_biotype:protein_coding;ENSMGAP00000017426 pep:novel chromosome:UMD2:1:52012096:52015153:-1 gene:ENSMGAG00000012043 transcript:ENSMGAT00000019736 gene_biotype:protein_coding transcript_biotype:protein_coding	ENSMGAP00000012647 pep:novel chromosome:UMD2:1:52012102:52074133:-1 gene:ENSMGAG00000012043 transcript:ENSMGAT00000013543 gene_biotype:protein_coding transcript_biotype:protein_coding	yes	no	2	1.7673e-39	157.58	9.44	0.497									5	4
ALNEACESVIQTACK	R	A	L	C	K	H	3	0	1	0	2	1	2	0	0	1	1	1	0	0	0	1	1	0	0	1	0	15	0	1692.78	ENSMGAP00000000900 pep:novel chromosome:UMD2:13:940247:971920:1 gene:ENSMGAG00000001428 transcript:ENSMGAT00000001548 gene_biotype:protein_coding transcript_biotype:protein_coding	ENSMGAP00000000900 pep:novel chromosome:UMD2:13:940247:971920:1 gene:ENSMGAG00000001428 transcript:ENSMGAT00000001548 gene_biotype:protein_coding transcript_biotype:protein_coding	yes	yes	2,3	0	216.39	4.52	2.35	6	7	8	10	6	5	5	7	2
ALNFAMHELQLIR	K	A	L	I	R	V	2	1	1	0	0	1	1	0	1	1	3	0	1	1	0	0	0	0	0	0	0	13	0	1554.83	ENSMGAP00000009278 pep:novel chromosome:UMD2:3:47696734:47714927:1 gene:ENSMGAG00000009004 transcript:ENSMGAT00000010096 gene_biotype:protein_coding transcript_biotype:protein_coding	ENSMGAP00000009278 pep:novel chromosome:UMD2:3:47696734:47714927:1 gene:ENSMGAG00000009004 transcript:ENSMGAT00000010096 gene_biotype:protein_coding transcript_biotype:protein_coding	yes	yes	2,3	5.4788e-35	115.57	8.16	2.61			3	3	2	1	5	11	6	5
ALNPVCGTDGVTYDNECVLCAHNLEQGTSVGK	K	A	L	G	K	K	2	0	3	2	3	1	2	4	1	0	3	1	0	0	1	1	3	0	1	4	0	32	0	3477.56	ENSMGAP00000019272 pep:novel chromosome:UMD2:15:10162842:10168314:1 gene:ENSMGAG00000004813 transcript:ENSMGAT00000020157 gene_biotype:protein_coding transcript_biotype:protein_coding;ENSMGAP00000004655 pep:novel chromosome:UMD2:15:10162842:10168314:1 gene:ENSMGAG00000004813 transcript:ENSMGAT00000005376 gene_biotype:protein_coding transcript_biotype:protein_coding	ENSMGAP00000019272 pep:novel chromosome:UMD2:15:10162842:10168314:1 gene:ENSMGAG00000004813 transcript:ENSMGAT00000020157 gene_biotype:protein_coding transcript_biotype:protein_coding	yes	no	3,4	3.7192e-173	132.6	10.9	1.1									3	5
ALNPVCGTDGVTYDNECVLCAHNLEQGTSVGKK	K	A	L	K	K	H	2	0	3	2	3	1	2	4	1	0	3	2	0	0	1	1	3	0	1	4	0	33	1	3605.65	ENSMGAP00000019272 pep:novel chromosome:UMD2:15:10162842:10168314:1 gene:ENSMGAG00000004813 transcript:ENSMGAT00000020157 gene_biotype:protein_coding transcript_biotype:protein_coding;ENSMGAP00000004655 pep:novel chromosome:UMD2:15:10162842:10168314:1 gene:ENSMGAG00000004813 transcript:ENSMGAT00000005376 gene_biotype:protein_coding transcript_biotype:protein_coding	ENSMGAP00000019272 pep:novel chromosome:UMD2:15:10162842:10168314:1 gene:ENSMGAG00000004813 transcript:ENSMGAT00000020157 gene_biotype:protein_coding transcript_biotype:protein_coding	yes	no	4	0	150.82	10.8	0.898										3
ALPDMDIR	R	A	L	I	R	K	1	1	0	2	0	0	0	0	0	1	1	0	1	0	1	0	0	0	0	0	0	8	0	929.464	ENSMGAP00000013970 pep:novel chromosome:UMD2:4:72721204:72722573:-1 gene:ENSMGAG00000013229 transcript:ENSMGAT00000014890 gene_biotype:protein_coding transcript_biotype:protein_coding	ENSMGAP00000013970 pep:novel chromosome:UMD2:4:72721204:72722573:-1 gene:ENSMGAG00000013229 transcript:ENSMGAT00000014890 gene_biotype:protein_coding transcript_biotype:protein_coding	yes	yes	2	0.0023169	83.206	16.3	0.471
ALPPQFTSPNEK	K	A	L	E	K	V	1	0	1	0	0	1	1	0	0	0	1	1	0	1	3	1	1	0	0	0	0	12	0	1327.68	ENSMGAP00000007552 pep:novel chromosome:UMD2:11:13704995:13723855:-1 gene:ENSMGAG00000007413 transcript:ENSMGAT00000008330 gene_biotype:protein_coding transcript_biotype:protein_coding	ENSMGAP00000007552 pep:novel chromosome:UMD2:11:13704995:13723855:-1 gene:ENSMGAG00000007413 transcript:ENSMGAT00000008330 gene_biotype:protein_coding transcript_biotype:protein_coding	yes	yes	2	1.0756e-21	114.86	7.58	0.954						2	3	5	2
ALPSDKPFASGYLK	K	A	L	L	K	M	2	0	0	1	0	0	0	1	0	0	2	2	0	1	2	2	0	0	1	0	0	14	1	1492.79	ENSMGAP00000009685 pep:novel chromosome:UMD2:10:19406965:19449617:1 gene:ENSMGAG00000009357 transcript:ENSMGAT00000010517 gene_biotype:protein_coding transcript_biotype:protein_coding;ENSMGAP00000009689 pep:novel chromosome:UMD2:10:19406965:19449617:1 gene:ENSMGAG00000009357 transcript:ENSMGAT00000010521 gene_biotype:protein_coding transcript_biotype:protein_coding	ENSMGAP00000009685 pep:novel chromosome:UMD2:10:19406965:19449617:1 gene:ENSMGAG00000009357 transcript:ENSMGAT00000010517 gene_biotype:protein_coding transcript_biotype:protein_coding	yes	no	2	1.639e-10	77.776	1	0	1
ALQEELGVPK	R	A	L	P	K	A	1	0	0	0	0	1	2	1	0	0	2	1	0	0	1	0	0	0	0	1	0	10	0	1082.6	ENSMGAP00000005746 pep:novel scaffold:UMD2:GL425441.1:2:1084:1 gene:ENSMGAG00000005804 transcript:ENSMGAT00000006488 gene_biotype:protein_coding transcript_biotype:protein_coding	ENSMGAP00000005746 pep:novel scaffold:UMD2:GL425441.1:2:1084:1 gene:ENSMGAG00000005804 transcript:ENSMGAT00000006488 gene_biotype:protein_coding transcript_biotype:protein_coding	yes	yes	2	7.6731e-12	115.7	8.29	4.81	6	5	6	5	5	3	6	5	5	5
ALQFAMAEYNR	R	A	L	N	R	A	3	1	1	0	0	1	1	0	0	0	1	0	1	1	0	0	0	0	1	0	0	11	0	1312.62	ENSMGAP00000007002 pep:novel chromosome:UMD2:2:15373455:15375704:1 gene:ENSMGAG00000006932 transcript:ENSMGAT00000007767 gene_biotype:protein_coding transcript_biotype:protein_coding	ENSMGAP00000007002 pep:novel chromosome:UMD2:2:15373455:15375704:1 gene:ENSMGAG00000006932 transcript:ENSMGAT00000007767 gene_biotype:protein_coding transcript_biotype:protein_coding	yes	yes	2,3	8.0948e-80	164.64	11.2	5.35	4	4	6	4	3	6	2	4	7	4
ALQLEEER	R	A	L	E	R	R	1	1	0	0	0	1	3	0	0	0	2	0	0	0	0	0	0	0	0	0	0	8	0	986.503	ENSMGAP00000013595 pep:novel chromosome:UMD2:2:53561517:53580919:-1 gene:ENSMGAG00000012886 transcript:ENSMGAT00000014507 gene_biotype:protein_coding transcript_biotype:protein_coding	ENSMGAP00000013595 pep:novel chromosome:UMD2:2:53561517:53580919:-1 gene:ENSMGAG00000012886 transcript:ENSMGAT00000014507 gene_biotype:protein_coding transcript_biotype:protein_coding	yes	no	2	0.0059402	103.83	2	0.816	1	1	1
ALQSNHFELSIK	K	A	L	I	K	T	1	0	1	0	0	1	1	0	1	1	2	1	0	1	0	2	0	0	0	0	0	12	0	1385.73	ENSMGAP00000003150 pep:novel chromosome:UMD2:23:2777706:2849334:-1 gene:ENSMGAG00000003375 transcript:ENSMGAT00000003846 gene_biotype:protein_coding transcript_biotype:protein_coding;ENSMGAP00000017932 pep:novel chromosome:UMD2:23:2777706:2815764:-1 gene:ENSMGAG00000003375 transcript:ENSMGAT00000018924 gene_biotype:protein_coding transcript_biotype:protein_coding;ENSMGAP00000019485 pep:novel chro…	ENSMGAP00000003150 pep:novel chromosome:UMD2:23:2777706:2849334:-1 gene:ENSMGAG00000003375 transcript:ENSMGAT00000003846 gene_biotype:protein_coding transcript_biotype:protein_coding	no	no	2,3	1.2051e-65	186.13	2.25	1.22	7	6	3	3	1
ALSEGVFR	R	A	L	F	R	G	1	1	0	0	0	0	1	1	0	0	1	0	0	1	0	1	0	0	0	1	0	8	0	877.466	ENSMGAP00000017228 pep:novel scaffold:UMD2:GL425865.1:3:1291:1 gene:ENSMGAG00000017094 transcript:ENSMGAT00000019261 gene_biotype:protein_coding transcript_biotype:protein_coding	ENSMGAP00000017228 pep:novel scaffold:UMD2:GL425865.1:3:1291:1 gene:ENSMGAG00000017094 transcript:ENSMGAT00000019261 gene_biotype:protein_coding transcript_biotype:protein_coding	yes	yes	2	0.00020442	135.77	9.38	0.484									5	3
ALSGNTQLDLQEINNWVR	R	A	L	V	R	Q	1	1	3	1	0	2	1	1	0	1	3	0	0	0	0	1	1	1	0	1	0	18	0	2070.05	ENSMGAP00000005175 pep:novel chromosome:UMD2:21:5804658:5811459:1 gene:ENSMGAG00000005264 transcript:ENSMGAT00000005906 gene_biotype:protein_coding transcript_biotype:protein_coding	ENSMGAP00000005175 pep:novel chromosome:UMD2:21:5804658:5811459:1 gene:ENSMGAG00000005264 transcript:ENSMGAT00000005906 gene_biotype:protein_coding transcript_biotype:protein_coding	yes	yes	2,3	0	312.66	6.76	3.08	1	5	4	9	7	5	4	3	10	9
ALTDELAQAR	K	A	L	A	R	D	3	1	0	1	0	1	1	0	0	0	2	0	0	0	0	0	1	0	0	0	0	10	0	1086.57	ENSMGAP00000013595 pep:novel chromosome:UMD2:2:53561517:53580919:-1 gene:ENSMGAG00000012886 transcript:ENSMGAT00000014507 gene_biotype:protein_coding transcript_biotype:protein_coding	ENSMGAP00000013595 pep:novel chromosome:UMD2:2:53561517:53580919:-1 gene:ENSMGAG00000012886 transcript:ENSMGAT00000014507 gene_biotype:protein_coding transcript_biotype:protein_coding	yes	yes	2	5.8329e-23	125.71	14.1	3.88						1	1
ALTVPELTQQVFDAK	R	A	L	A	K	N	2	0	0	1	0	2	1	0	0	0	2	1	0	1	1	0	2	0	0	2	0	15	0	1658.89	ENSMGAP00000008592 pep:novel chromosome:UMD2:19:1792884:1794008:-1 gene:ENSMGAG00000008378 transcript:ENSMGAT00000009391 gene_biotype:protein_coding transcript_biotype:protein_coding	ENSMGAP00000008592 pep:novel chromosome:UMD2:19:1792884:1794008:-1 gene:ENSMGAG00000008378 transcript:ENSMGAT00000009391 gene_biotype:protein_coding transcript_biotype:protein_coding	yes	yes	2	3.5732e-05	89.911	9	0									5
ALVFVDNHDNQR	R	A	L	Q	R	G	1	1	2	2	0	1	0	0	1	0	1	0	0	1	0	0	0	0	0	2	0	12	0	1426.7	ENSMGAP00000017677 pep:novel chromosome:UMD2:10:10425930:10433587:1 gene:ENSMGAG00000006347 transcript:ENSMGAT00000020801 gene_biotype:protein_coding transcript_biotype:protein_coding;CON__Q3MHH8;ENSMGAP00000019222 pep:novel chromosome:UMD2:10:10425930:10433587:1 gene:ENSMGAG00000006347 transcript:ENSMGAT00000019513 gene_biotype:protein_coding transcript_biotype:protein_coding;ENSMGAP00000006376 …	ENSMGAP00000017677 pep:novel chromosome:UMD2:10:10425930:10433587:1 gene:ENSMGAG00000006347 transcript:ENSMGAT00000020801 gene_biotype:protein_coding transcript_biotype:protein_coding	yes	no	2,3	3.5641e-30	142.97	8	0.775							3	4	3
ALVGATEGIAESTGDK	K	A	L	D	K	V	3	0	0	1	0	0	2	3	0	1	1	1	0	0	0	1	2	0	0	1	0	16	0	1517.76	ENSMGAP00000007268 pep:novel chromosome:UMD2:2:15875899:15887990:1 gene:ENSMGAG00000007154 transcript:ENSMGAT00000008037 gene_biotype:protein_coding transcript_biotype:protein_coding;ENSMGAP00000019255 pep:novel chromosome:UMD2:2:15875899:15887990:1 gene:ENSMGAG00000007154 transcript:ENSMGAT00000020289 gene_biotype:protein_coding transcript_biotype:protein_coding	ENSMGAP00000007268 pep:novel chromosome:UMD2:2:15875899:15887990:1 gene:ENSMGAG00000007154 transcript:ENSMGAT00000008037 gene_biotype:protein_coding transcript_biotype:protein_coding	yes	no	2	3.1081e-50	118.21	9	0									4
ALYEVIR	K	A	L	I	R	D	1	1	0	0	0	0	1	0	0	1	1	0	0	0	0	0	0	0	1	1	0	7	0	862.491	ENSMGAP00000009990 pep:novel chromosome:UMD2:14:17281022:17292370:1 gene:ENSMGAG00000009655 transcript:ENSMGAT00000010833 gene_biotype:protein_coding transcript_biotype:protein_coding	ENSMGAP00000009990 pep:novel chromosome:UMD2:14:17281022:17292370:1 gene:ENSMGAG00000009655 transcript:ENSMGAT00000010833 gene_biotype:protein_coding transcript_biotype:protein_coding	yes	yes	2	0.0026325	100.74	9	0									4
ALYTDIVPEDALPGK	K	A	L	G	K	L	2	0	0	2	0	0	1	1	0	1	2	1	0	0	2	0	1	0	1	1	0	15	0	1600.83	ENSMGAP00000012007 pep:novel chromosome:UMD2:4:44030140:44130685:-1 gene:ENSMGAG00000011459 transcript:ENSMGAT00000012893 gene_biotype:protein_coding transcript_biotype:protein_coding	ENSMGAP00000012007 pep:novel chromosome:UMD2:4:44030140:44130685:-1 gene:ENSMGAG00000011459 transcript:ENSMGAT00000012893 gene_biotype:protein_coding transcript_biotype:protein_coding	yes	yes	2	2.2281e-05	70.47	1.67	0.471	1	2
ALYVSPESTDTAAFYK	K	A	L	Y	K	A	3	0	0	1	0	0	1	0	0	0	1	1	0	1	1	2	2	0	2	1	0	16	0	1761.85	ENSMGAP00000008424 pep:novel chromosome:UMD2:20:8772671:8780507:-1 gene:ENSMGAG00000008198 transcript:ENSMGAT00000009221 gene_biotype:protein_coding transcript_biotype:protein_coding	ENSMGAP00000008424 pep:novel chromosome:UMD2:20:8772671:8780507:-1 gene:ENSMGAG00000008198 transcript:ENSMGAT00000009221 gene_biotype:protein_coding transcript_biotype:protein_coding	yes	yes	2	2.6485e-53	93.424	9	0									4
AMAALLHHLDSFTSAATMAQALLALNGR	R	A	M	G	R	S	8	1	1	1	0	1	0	1	2	0	6	0	2	1	0	2	2	0	0	0	0	28	0	2894.49	ENSMGAP00000015262 pep:novel chromosome:UMD2:1:95817693:95819753:-1 gene:ENSMGAG00000014420 transcript:ENSMGAT00000016211 gene_biotype:protein_coding transcript_biotype:protein_coding	ENSMGAP00000015262 pep:novel chromosome:UMD2:1:95817693:95819753:-1 gene:ENSMGAG00000014420 transcript:ENSMGAT00000016211 gene_biotype:protein_coding transcript_biotype:protein_coding	yes	yes	3	2.8807e-138	192.63	9.5	0.5									1	1
AMDFNGILTIR	R	A	M	I	R	N	1	1	1	1	0	0	0	1	0	2	1	0	1	1	0	0	1	0	0	0	0	11	0	1249.65	ENSMGAP00000007430 pep:novel chromosome:UMD2:23:6821806:6843303:1 gene:ENSMGAG00000007242 transcript:ENSMGAT00000008204 gene_biotype:protein_coding transcript_biotype:protein_coding;ENSMGAP00000018496 pep:novel chromosome:UMD2:23:6833005:6843300:1 gene:ENSMGAG00000007242 transcript:ENSMGAT00000018271 gene_biotype:protein_coding transcript_biotype:protein_coding	ENSMGAP00000007430 pep:novel chromosome:UMD2:23:6821806:6843303:1 gene:ENSMGAG00000007242 transcript:ENSMGAT00000008204 gene_biotype:protein_coding transcript_biotype:protein_coding	yes	no	2	5.0604e-05	94.767	1.25	0.433	3	1
AMEYEVNIGSDVPR	R	A	M	P	R	G	1	1	1	1	0	0	2	1	0	1	0	0	1	0	1	1	0	0	1	2	0	14	0	1578.73	ENSMGAP00000012007 pep:novel chromosome:UMD2:4:44030140:44130685:-1 gene:ENSMGAG00000011459 transcript:ENSMGAT00000012893 gene_biotype:protein_coding transcript_biotype:protein_coding	ENSMGAP00000012007 pep:novel chromosome:UMD2:4:44030140:44130685:-1 gene:ENSMGAG00000011459 transcript:ENSMGAT00000012893 gene_biotype:protein_coding transcript_biotype:protein_coding	yes	yes	2	1.6251e-103	136.83	1.71	0.7	6	6	2
AMGIMNSFVNDIFER	K	A	M	E	R	I	1	1	2	1	0	0	1	1	0	2	0	0	2	2	0	1	0	0	0	1	0	15	0	1742.81	ENSMGAP00000019801 pep:novel chromosome:UMD2:1:48979390:48979662:1 gene:ENSMGAG00000016499 transcript:ENSMGAT00000019531 gene_biotype:protein_coding transcript_biotype:protein_coding;ENSMGAP00000016647 pep:novel chromosome:UMD2:1:48898157:48898537:1 gene:ENSMGAG00000015706 transcript:ENSMGAT00000017621 gene_biotype:protein_coding transcript_biotype:protein_coding;ENSMGAP00000016620 pep:novel chro…	ENSMGAP00000019801 pep:novel chromosome:UMD2:1:48979390:48979662:1 gene:ENSMGAG00000016499 transcript:ENSMGAT00000019531 gene_biotype:protein_coding transcript_biotype:protein_coding	yes	no	2	3.361e-34	124.62	13	4.52							1	1
AMLFLGR	R	A	M	G	R	V	1	1	0	0	0	0	0	1	0	0	2	0	1	1	0	0	0	0	0	0	0	7	0	806.447	ENSMGAP00000012712 pep:novel chromosome:UMD2:2:41417937:41427956:-1 gene:ENSMGAG00000012097 transcript:ENSMGAT00000013609 gene_biotype:protein_coding transcript_biotype:protein_coding	ENSMGAP00000012712 pep:novel chromosome:UMD2:2:41417937:41427956:-1 gene:ENSMGAG00000012097 transcript:ENSMGAT00000013609 gene_biotype:protein_coding transcript_biotype:protein_coding	yes	yes	2	0.0084327	103.28	7.5	0.5							2	2
AMQHISYLNSR	K	A	M	S	R	Q	1	1	1	0	0	1	0	0	1	1	1	0	1	0	0	2	0	0	1	0	0	11	0	1318.65	ENSMGAP00000003721 pep:novel chromosome:UMD2:23:3639336:3663812:-1 gene:ENSMGAG00000003902 transcript:ENSMGAT00000004428 gene_biotype:protein_coding transcript_biotype:protein_coding	ENSMGAP00000003721 pep:novel chromosome:UMD2:23:3639336:3663812:-1 gene:ENSMGAG00000003902 transcript:ENSMGAT00000004428 gene_biotype:protein_coding transcript_biotype:protein_coding	yes	yes	2	2.3592e-11	82.85	5	0					1
AMQQVLSDTIIQNELLQK	R	A	M	Q	K	H	1	0	1	1	0	4	1	0	0	2	3	1	1	0	0	1	1	0	0	1	0	18	0	2071.1	ENSMGAP00000007759 pep:novel chromosome:UMD2:22:11235888:11243360:1 gene:ENSMGAG00000007622 transcript:ENSMGAT00000008541 gene_biotype:protein_coding transcript_biotype:protein_coding	ENSMGAP00000007759 pep:novel chromosome:UMD2:22:11235888:11243360:1 gene:ENSMGAG00000007622 transcript:ENSMGAT00000008541 gene_biotype:protein_coding transcript_biotype:protein_coding	yes	yes	2,3	0	259.14	8.45	4.58	12	18	24	21	19	16	27	21	19	15
ANCGPAEPGVR	R	A	N	V	R	S	2	1	1	0	1	0	1	2	0	0	0	0	0	0	2	0	0	0	0	1	0	11	0	1126.52	ENSMGAP00000008914 pep:novel chromosome:UMD2:12:12965793:12969333:1 gene:ENSMGAG00000008681 transcript:ENSMGAT00000009724 gene_biotype:protein_coding transcript_biotype:protein_coding	ENSMGAP00000008914 pep:novel chromosome:UMD2:12:12965793:12969333:1 gene:ENSMGAG00000008681 transcript:ENSMGAT00000009724 gene_biotype:protein_coding transcript_biotype:protein_coding	yes	yes	2	0.00012469	94.363	16.8	0.433
ANEGTVGVSAGVTR	K	A	N	T	R	D	2	1	1	0	0	0	1	3	0	0	0	0	0	0	0	1	2	0	0	3	0	14	0	1316.67	ENSMGAP00000007480 pep:novel chromosome:UMD2:23:6879039:6886925:-1 gene:ENSMGAG00000007370 transcript:ENSMGAT00000008255 gene_biotype:protein_coding transcript_biotype:protein_coding	ENSMGAP00000007480 pep:novel chromosome:UMD2:23:6879039:6886925:-1 gene:ENSMGAG00000007370 transcript:ENSMGAT00000008255 gene_biotype:protein_coding transcript_biotype:protein_coding	yes	yes	2	4.9137e-13	106.14	9	0									2
ANEQENFHLVR	K	A	N	V	R	L	1	1	2	0	0	1	2	0	1	0	1	0	0	1	0	0	0	0	0	1	0	11	0	1355.66	ENSMGAP00000008424 pep:novel chromosome:UMD2:20:8772671:8780507:-1 gene:ENSMGAG00000008198 transcript:ENSMGAT00000009221 gene_biotype:protein_coding transcript_biotype:protein_coding	ENSMGAP00000008424 pep:novel chromosome:UMD2:20:8772671:8780507:-1 gene:ENSMGAG00000008198 transcript:ENSMGAT00000009221 gene_biotype:protein_coding transcript_biotype:protein_coding	yes	no	3	3.7228e-08	91.549	9	0									5
ANHAVLITGFDR	K	A	N	D	R	T	2	1	1	1	0	0	0	1	1	1	1	0	0	1	0	0	1	0	0	1	0	12	0	1312.69	ENSMGAP00000001099 pep:novel chromosome:UMD2:4:1319107:1324232:-1 gene:ENSMGAG00000001589 transcript:ENSMGAT00000001750 gene_biotype:protein_coding transcript_biotype:protein_coding	ENSMGAP00000001099 pep:novel chromosome:UMD2:4:1319107:1324232:-1 gene:ENSMGAG00000001589 transcript:ENSMGAT00000001750 gene_biotype:protein_coding transcript_biotype:protein_coding	yes	yes	2	4.5608e-06	98.105	10.8	0.4										1
ANINIENAFFTLAR	K	A	N	A	R	D	3	1	3	0	0	0	1	0	0	2	1	0	0	2	0	0	1	0	0	0	0	14	0	1592.83	ENSMGAP00000019749 pep:novel chromosome:UMD2:30:3773448:3776088:-1 gene:ENSMGAG00000016553 transcript:ENSMGAT00000020093 gene_biotype:protein_coding transcript_biotype:protein_coding	ENSMGAP00000019749 pep:novel chromosome:UMD2:30:3773448:3776088:-1 gene:ENSMGAG00000016553 transcript:ENSMGAT00000020093 gene_biotype:protein_coding transcript_biotype:protein_coding	yes	yes	2	6.8695e-05	101.3	13.5	0.5
ANIQLLR	K	A	N	L	R	A	1	1	1	0	0	1	0	0	0	1	2	0	0	0	0	0	0	0	0	0	0	7	0	826.502	ENSMGAP00000010021 pep:novel chromosome:UMD2:11:15938604:15943797:-1 gene:ENSMGAG00000009672 transcript:ENSMGAT00000010864 gene_biotype:protein_coding transcript_biotype:protein_coding;ENSMGAP00000017462 pep:novel chromosome:UMD2:11:15940340:15943765:-1 gene:ENSMGAG00000009672 transcript:ENSMGAT00000020278 gene_biotype:protein_coding transcript_biotype:protein_coding	ENSMGAP00000010021 pep:novel chromosome:UMD2:11:15938604:15943797:-1 gene:ENSMGAG00000009672 transcript:ENSMGAT00000010864 gene_biotype:protein_coding transcript_biotype:protein_coding	no	no	2	1.7113e-07	164.78	7.08	4.34	6	5	5	6	5	5	3	4	6	2
ANLINNIFSLASLGK	R	A	N	G	K	E	2	0	3	0	0	0	0	1	0	2	3	1	0	1	0	2	0	0	0	0	0	15	0	1573.88	ENSMGAP00000007110 pep:novel chromosome:UMD2:Z:54332101:54378531:-1 gene:ENSMGAG00000007011 transcript:ENSMGAT00000007875 gene_biotype:protein_coding transcript_biotype:protein_coding	ENSMGAP00000007110 pep:novel chromosome:UMD2:Z:54332101:54378531:-1 gene:ENSMGAG00000007011 transcript:ENSMGAT00000007875 gene_biotype:protein_coding transcript_biotype:protein_coding	yes	yes	2	4.9941e-11	85.493	3.25	0.829		1	1	2
ANLPLFPETASAASLVVR	R	A	N	V	R	S	4	1	1	0	0	0	1	0	0	0	3	0	0	1	2	2	1	0	0	2	0	18	0	1855.02	ENSMGAP00000014122 pep:novel chromosome:UMD2:2:65566370:65646849:1 gene:ENSMGAG00000013356 transcript:ENSMGAT00000015045 gene_biotype:protein_coding transcript_biotype:protein_coding	ENSMGAP00000014122 pep:novel chromosome:UMD2:2:65566370:65646849:1 gene:ENSMGAG00000013356 transcript:ENSMGAT00000015045 gene_biotype:protein_coding transcript_biotype:protein_coding	yes	yes	2,3	5.5698e-42	99.044	2.1	0.889	6	7	6	1
ANQLCGQYNELNFLDFK	K	A	N	F	K	K	1	0	3	1	1	2	1	1	0	0	3	1	0	2	0	0	0	0	1	0	0	17	0	2072.96	ENSMGAP00000010418 pep:novel chromosome:UMD2:4:32308595:32314360:-1 gene:ENSMGAG00000010043 transcript:ENSMGAT00000011276 gene_biotype:protein_coding transcript_biotype:protein_coding	ENSMGAP00000010418 pep:novel chromosome:UMD2:4:32308595:32314360:-1 gene:ENSMGAG00000010043 transcript:ENSMGAT00000011276 gene_biotype:protein_coding transcript_biotype:protein_coding	yes	yes	2,3	8.3654e-259	197.15	8.71	1.03							1	6	4	2
ANQLCGQYNELNFLDFKK	K	A	N	K	K	R	1	0	3	1	1	2	1	1	0	0	3	2	0	2	0	0	0	0	1	0	0	18	1	2201.06	ENSMGAP00000010418 pep:novel chromosome:UMD2:4:32308595:32314360:-1 gene:ENSMGAG00000010043 transcript:ENSMGAT00000011276 gene_biotype:protein_coding transcript_biotype:protein_coding	ENSMGAP00000010418 pep:novel chromosome:UMD2:4:32308595:32314360:-1 gene:ENSMGAG00000010043 transcript:ENSMGAT00000011276 gene_biotype:protein_coding transcript_biotype:protein_coding	yes	yes	3	4.3349e-25	142.39	8.5	0.5								3	3
ANSPAALVGLR	K	A	N	L	R	F	3	1	1	0	0	0	0	1	0	0	2	0	0	0	1	1	0	0	0	1	0	11	0	1067.61	ENSMGAP00000007143 pep:novel chromosome:UMD2:22:10747675:10749745:1 gene:ENSMGAG00000007036 transcript:ENSMGAT00000007909 gene_biotype:protein_coding transcript_biotype:protein_coding	ENSMGAP00000007143 pep:novel chromosome:UMD2:22:10747675:10749745:1 gene:ENSMGAG00000007036 transcript:ENSMGAT00000007909 gene_biotype:protein_coding transcript_biotype:protein_coding	yes	yes	2	9.2399e-05	82.417	11	0
ANSVFEDLSVTLR	K	A	N	L	R	Q	1	1	1	1	0	0	1	0	0	0	2	0	0	1	0	2	1	0	0	2	0	13	0	1449.75	ENSMGAP00000015482 pep:novel chromosome:UMD2:1:118252970:118261001:-1 gene:ENSMGAG00000014614 transcript:ENSMGAT00000016439 gene_biotype:protein_coding transcript_biotype:protein_coding;ENSMGAP00000018490 pep:novel chromosome:UMD2:1:118252970:118258943:-1 gene:ENSMGAG00000014614 transcript:ENSMGAT00000020182 gene_biotype:protein_coding transcript_biotype:protein_coding	ENSMGAP00000015482 pep:novel chromosome:UMD2:1:118252970:118261001:-1 gene:ENSMGAG00000014614 transcript:ENSMGAT00000016439 gene_biotype:protein_coding transcript_biotype:protein_coding	yes	no	2	2.7161e-56	116.51	13.5	1.08
ANVMDYR	R	A	N	Y	R	E	1	1	1	1	0	0	0	0	0	0	0	0	1	0	0	0	0	0	1	1	0	7	0	867.391	ENSMGAP00000002805 pep:novel chromosome:UMD2:11:4133497:4144093:-1 gene:ENSMGAG00000003078 transcript:ENSMGAT00000003492 gene_biotype:protein_coding transcript_biotype:protein_coding;ENSMGAP00000002725 pep:novel chromosome:UMD2:11:4127724:4142770:-1 gene:ENSMGAG00000003078 transcript:ENSMGAT00000003408 gene_biotype:protein_coding transcript_biotype:protein_coding	ENSMGAP00000002805 pep:novel chromosome:UMD2:11:4133497:4144093:-1 gene:ENSMGAG00000003078 transcript:ENSMGAT00000003492 gene_biotype:protein_coding transcript_biotype:protein_coding	yes	no	2	0.004935	142.64	6	0						3
APDCGGILTPLGLSYLAEVSKPHAEVALR	R	A	P	L	R	R	4	1	0	1	1	0	2	3	1	1	5	1	0	0	3	2	1	0	1	2	0	29	1	3033.6	ENSMGAP00000007777 pep:novel chromosome:UMD2:22:10979493:11249114:-1 gene:ENSMGAG00000007635 transcript:ENSMGAT00000008559 gene_biotype:protein_coding transcript_biotype:protein_coding	ENSMGAP00000007777 pep:novel chromosome:UMD2:22:10979493:11249114:-1 gene:ENSMGAG00000007635 transcript:ENSMGAT00000008559 gene_biotype:protein_coding transcript_biotype:protein_coding	yes	yes	4	7.326e-50	77.63	13.2	3.87								1	1
APDFVFYAPR	K	A	P	P	R	L	2	1	0	1	0	0	0	0	0	0	0	0	0	2	2	0	0	0	1	1	0	10	0	1181.59	ENSMGAP00000013595 pep:novel chromosome:UMD2:2:53561517:53580919:-1 gene:ENSMGAG00000012886 transcript:ENSMGAT00000014507 gene_biotype:protein_coding transcript_biotype:protein_coding;ENSMGAP00000000172 pep:novel chromosome:UMD2:9:113628:130358:1 gene:ENSMGAG00000000771 transcript:ENSMGAT00000000805 gene_biotype:protein_coding transcript_biotype:protein_coding;ENSMGAP00000016059 pep:novel chromos…	ENSMGAP00000013595 pep:novel chromosome:UMD2:2:53561517:53580919:-1 gene:ENSMGAG00000012886 transcript:ENSMGAT00000014507 gene_biotype:protein_coding transcript_biotype:protein_coding	yes	no	2	0.0013205	107.79	5.94	3.76	3	1	2	1	3	1		1	2	2
APEAAQFLR	R	A	P	L	R	Q	3	1	0	0	0	1	1	0	0	0	1	0	0	1	1	0	0	0	0	0	0	9	0	1001.53	ENSMGAP00000015731 pep:novel chromosome:UMD2:1:144353697:144390587:1 gene:ENSMGAG00000014841 transcript:ENSMGAT00000016691 gene_biotype:protein_coding transcript_biotype:protein_coding	ENSMGAP00000015731 pep:novel chromosome:UMD2:1:144353697:144390587:1 gene:ENSMGAG00000014841 transcript:ENSMGAT00000016691 gene_biotype:protein_coding transcript_biotype:protein_coding	yes	yes	2	5.9967e-08	94.85	5.5	0.5					4	4
APEGVPSAPANPR	R	A	P	P	R	I	3	1	1	0	0	0	1	1	0	0	0	0	0	0	4	1	0	0	0	1	0	13	0	1261.64	ENSMGAP00000014122 pep:novel chromosome:UMD2:2:65566370:65646849:1 gene:ENSMGAG00000013356 transcript:ENSMGAT00000015045 gene_biotype:protein_coding transcript_biotype:protein_coding	ENSMGAP00000014122 pep:novel chromosome:UMD2:2:65566370:65646849:1 gene:ENSMGAG00000013356 transcript:ENSMGAT00000015045 gene_biotype:protein_coding transcript_biotype:protein_coding	yes	yes	2	3.6017e-27	110.8	2.18	0.716	2	5	4
APFSEVAKLVR	K	A	P	V	R	E	2	1	0	0	0	0	1	0	0	0	1	1	0	1	1	1	0	0	0	2	0	11	1	1215.7	ENSMGAP00000010561 pep:novel chromosome:UMD2:4:32741672:32754434:1 gene:ENSMGAG00000010180 transcript:ENSMGAT00000011421 gene_biotype:protein_coding transcript_biotype:protein_coding	ENSMGAP00000010561 pep:novel chromosome:UMD2:4:32741672:32754434:1 gene:ENSMGAG00000010180 transcript:ENSMGAT00000011421 gene_biotype:protein_coding transcript_biotype:protein_coding	yes	yes	2	1.5186e-66	157.38	7	0							4
APGETCMDNALK	R	A	P	L	K	L	2	0	1	1	1	0	1	1	0	0	1	1	1	0	1	0	1	0	0	0	0	12	0	1305.57	ENSMGAP00000015289 pep:novel chromosome:UMD2:1:96862232:96870514:-1 gene:ENSMGAG00000014445 transcript:ENSMGAT00000016239 gene_biotype:protein_coding transcript_biotype:protein_coding	ENSMGAP00000015289 pep:novel chromosome:UMD2:1:96862232:96870514:-1 gene:ENSMGAG00000014445 transcript:ENSMGAT00000016239 gene_biotype:protein_coding transcript_biotype:protein_coding	yes	yes	2	8.5569e-40	163.93	10.1	0.331										7
APLEFVTSQIEAPSK	K	A	P	S	K	I	2	0	0	0	0	1	2	0	0	1	1	1	0	1	2	2	1	0	0	1	0	15	0	1615.85	ENSMGAP00000001410 pep:novel chromosome:UMD2:12:995970:1005303:-1 gene:ENSMGAG00000001897 transcript:ENSMGAT00000002069 gene_biotype:protein_coding transcript_biotype:protein_coding	ENSMGAP00000001410 pep:novel chromosome:UMD2:12:995970:1005303:-1 gene:ENSMGAG00000001897 transcript:ENSMGAT00000002069 gene_biotype:protein_coding transcript_biotype:protein_coding	yes	yes	2	4.7073e-17	101.53	9	0									2
APLWIGLANNEGGR	R	A	P	G	R	S	2	1	2	0	0	0	1	3	0	1	2	0	0	0	1	0	0	1	0	0	0	14	0	1466.76	ENSMGAP00000000859 pep:novel chromosome:UMD2:29:1742727:1757430:1 gene:ENSMGAG00000001316 transcript:ENSMGAT00000001506 gene_biotype:protein_coding transcript_biotype:protein_coding	ENSMGAP00000000859 pep:novel chromosome:UMD2:29:1742727:1757430:1 gene:ENSMGAG00000001316 transcript:ENSMGAT00000001506 gene_biotype:protein_coding transcript_biotype:protein_coding	yes	yes	2	8.4173e-13	86.944	2.75	0.433		1	3
APQEKDTVFGIK	K	A	P	I	K	G	1	0	0	1	0	1	1	1	0	1	0	2	0	1	1	0	1	0	0	1	0	12	1	1331.71	ENSMGAP00000019026 pep:novel chromosome:UMD2:28:2552966:2563468:-1 gene:ENSMGAG00000003511 transcript:ENSMGAT00000020424 gene_biotype:protein_coding transcript_biotype:protein_coding;ENSMGAP00000019196 pep:novel chromosome:UMD2:28:2552966:2563468:-1 gene:ENSMGAG00000003511 transcript:ENSMGAT00000019936 gene_biotype:protein_coding transcript_biotype:protein_coding;ENSMGAP00000003258 pep:novel chro…	ENSMGAP00000019026 pep:novel chromosome:UMD2:28:2552966:2563468:-1 gene:ENSMGAG00000003511 transcript:ENSMGAT00000020424 gene_biotype:protein_coding transcript_biotype:protein_coding	yes	no	2,3	6.505e-29	173.06	6.45	2.15	1	1	1	4	2	6	6	6	5	1
APSAEIEMTSYVLLALLNK	R	A	P	N	K	A	3	0	1	0	0	0	2	0	0	1	4	1	1	0	1	2	1	0	1	1	0	19	0	2062.1	ENSMGAP00000013769 pep:novel chromosome:UMD2:1:80052367:80088579:-1 gene:ENSMGAG00000013050 transcript:ENSMGAT00000014684 gene_biotype:protein_coding transcript_biotype:protein_coding	ENSMGAP00000013769 pep:novel chromosome:UMD2:1:80052367:80088579:-1 gene:ENSMGAG00000013050 transcript:ENSMGAT00000014684 gene_biotype:protein_coding transcript_biotype:protein_coding	yes	yes	2	1.5829e-61	114.96	4.83	2.19		1	2				3
APSCVPALYVSQVR	R	A	P	V	R	E	2	1	0	0	1	1	0	0	0	0	1	0	0	0	2	2	0	0	1	3	0	14	0	1545.8	ENSMGAP00000002923 pep:novel chromosome:UMD2:14:2456298:2459631:-1 gene:ENSMGAG00000003236 transcript:ENSMGAT00000003613 gene_biotype:protein_coding transcript_biotype:protein_coding	ENSMGAP00000002923 pep:novel chromosome:UMD2:14:2456298:2459631:-1 gene:ENSMGAG00000003236 transcript:ENSMGAT00000003613 gene_biotype:protein_coding transcript_biotype:protein_coding	yes	yes	2	6.4756e-16	100.11	5.2	1.17			1	1	5	1	2
APTIGYESDVGSK	R	A	P	S	K	T	1	0	0	1	0	0	1	2	0	1	0	1	0	0	1	2	1	0	1	1	0	13	0	1322.64	ENSMGAP00000013580 pep:novel chromosome:UMD2:3:93128072:93150082:-1 gene:ENSMGAG00000012876 transcript:ENSMGAT00000014491 gene_biotype:protein_coding transcript_biotype:protein_coding	ENSMGAP00000013580 pep:novel chromosome:UMD2:3:93128072:93150082:-1 gene:ENSMGAG00000012876 transcript:ENSMGAT00000014491 gene_biotype:protein_coding transcript_biotype:protein_coding	yes	yes	2	2.8807e-15	92.939	8.83	0.373								1	5
APTTSVYLR	K	A	P	L	R	A	1	1	0	0	0	0	0	0	0	0	1	0	0	0	1	1	2	0	1	1	0	9	0	1006.54	ENSMGAP00000014122 pep:novel chromosome:UMD2:2:65566370:65646849:1 gene:ENSMGAG00000013356 transcript:ENSMGAT00000015045 gene_biotype:protein_coding transcript_biotype:protein_coding	ENSMGAP00000014122 pep:novel chromosome:UMD2:2:65566370:65646849:1 gene:ENSMGAG00000013356 transcript:ENSMGAT00000015045 gene_biotype:protein_coding transcript_biotype:protein_coding	yes	yes	2	1.2013e-50	149.82	2.13	0.884	4	6	4	1
APVEQEVAIHR	K	A	P	H	R	I	2	1	0	0	0	1	2	0	1	1	0	0	0	0	1	0	0	0	0	2	0	11	0	1247.66	ENSMGAP00000011466 pep:novel chromosome:UMD2:3:61164580:61165729:-1 gene:ENSMGAG00000010999 transcript:ENSMGAT00000012342 gene_biotype:protein_coding transcript_biotype:protein_coding	ENSMGAP00000011466 pep:novel chromosome:UMD2:3:61164580:61165729:-1 gene:ENSMGAG00000010999 transcript:ENSMGAT00000012342 gene_biotype:protein_coding transcript_biotype:protein_coding	yes	yes	3	1.4505e-08	128.85	16	0
APVTDYLLIYESIDGK	R	A	P	G	K	V	1	0	0	2	0	0	1	1	0	2	2	1	0	0	1	1	1	0	2	1	0	16	0	1795.92	ENSMGAP00000002758 pep:novel chromosome:UMD2:19:2654337:2697211:-1 gene:ENSMGAG00000003049 transcript:ENSMGAT00000003443 gene_biotype:protein_coding transcript_biotype:protein_coding;ENSMGAP00000018251 pep:novel chromosome:UMD2:19:2657050:2660708:-1 gene:ENSMGAG00000003049 transcript:ENSMGAT00000020666 gene_biotype:protein_coding transcript_biotype:protein_coding;ENSMGAP00000002763 pep:novel chro…	ENSMGAP00000002763 pep:novel chromosome:UMD2:19:2654340:2693480:-1 gene:ENSMGAG00000003049 transcript:ENSMGAT00000003448 gene_biotype:protein_coding transcript_biotype:protein_coding	no	no	2	9.7311e-15	95.197	5.75	3.56	1	2	2	1	1				1	4
AQDEVSDWAAR	R	A	Q	A	R	A	3	1	0	2	0	1	1	0	0	0	0	0	0	0	0	1	0	1	0	1	0	11	0	1246.56	ENSMGAP00000012771 pep:novel chromosome:UMD2:3:78080007:78122866:1 gene:ENSMGAG00000012141 transcript:ENSMGAT00000013669 gene_biotype:protein_coding transcript_biotype:protein_coding	ENSMGAP00000012771 pep:novel chromosome:UMD2:3:78080007:78122866:1 gene:ENSMGAG00000012141 transcript:ENSMGAT00000013669 gene_biotype:protein_coding transcript_biotype:protein_coding	yes	yes	2	0.00048415	77.674	4	0.535			1	5	1
AQGYSGLSIK	K	A	Q	I	K	V	1	0	0	0	0	1	0	2	0	1	1	1	0	0	0	2	0	0	1	0	0	10	0	1022.54	ENSMGAP00000012667 pep:novel chromosome:UMD2:5:30707478:30720065:-1 gene:ENSMGAG00000012054 transcript:ENSMGAT00000013563 gene_biotype:protein_coding transcript_biotype:protein_coding	ENSMGAP00000012667 pep:novel chromosome:UMD2:5:30707478:30720065:-1 gene:ENSMGAG00000012054 transcript:ENSMGAT00000013563 gene_biotype:protein_coding transcript_biotype:protein_coding	yes	yes	2	0.0011011	108.47	6.91	2.09			2	1	2	5	2	5	3	1
AQIAHPGSNIHNNRDDLLLLQLEEK	R	A	Q	E	K	A	2	1	3	2	0	2	2	1	2	2	5	1	0	0	1	1	0	0	0	0	0	25	1	2837.48	ENSMGAP00000003479 pep:novel chromosome:UMD2:30:2403804:2405501:1 gene:ENSMGAG00000003703 transcript:ENSMGAT00000004183 gene_biotype:protein_coding transcript_biotype:protein_coding	ENSMGAP00000003479 pep:novel chromosome:UMD2:30:2403804:2405501:1 gene:ENSMGAG00000003703 transcript:ENSMGAT00000004183 gene_biotype:protein_coding transcript_biotype:protein_coding	yes	yes	4	4.8911e-195	154.69	13	0
AQIGIIDNEKDSPDLLK	R	A	Q	L	K	I	1	0	1	3	0	1	1	1	0	3	2	2	0	0	1	1	0	0	0	0	0	17	1	1867.99	ENSMGAP00000003069 pep:novel chromosome:UMD2:6:4086029:4105305:1 gene:ENSMGAG00000003270 transcript:ENSMGAT00000003763 gene_biotype:protein_coding transcript_biotype:protein_coding	ENSMGAP00000003069 pep:novel chromosome:UMD2:6:4086029:4105305:1 gene:ENSMGAG00000003270 transcript:ENSMGAT00000003763 gene_biotype:protein_coding transcript_biotype:protein_coding	yes	yes	3	3.2109e-10	79.393	3.24	1.48	3	2	5	3	3	1
AQIIDDAFNLAR	R	A	Q	A	R	-	3	1	1	2	0	1	0	0	0	2	1	0	0	1	0	0	0	0	0	0	0	12	0	1345.7	ENSMGAP00000018661 pep:novel chromosome:UMD2:12:20626267:20627185:1 gene:ENSMGAG00000016660 transcript:ENSMGAT00000019344 gene_biotype:protein_coding transcript_biotype:protein_coding	ENSMGAP00000018661 pep:novel chromosome:UMD2:12:20626267:20627185:1 gene:ENSMGAG00000016660 transcript:ENSMGAT00000019344 gene_biotype:protein_coding transcript_biotype:protein_coding	yes	yes	2,3	3.7994e-64	142.1	2.76	1.11	3	4	4	6
AQLSPLAQELQQALSADAEAVR	R	A	Q	V	R	Q	6	1	0	1	0	4	2	0	0	0	4	0	0	0	1	2	0	0	0	1	0	22	0	2308.2	ENSMGAP00000002809 pep:novel chromosome:UMD2:26:5409611:5411018:-1 gene:ENSMGAG00000003136 transcript:ENSMGAT00000003496 gene_biotype:protein_coding transcript_biotype:protein_coding	ENSMGAP00000002809 pep:novel chromosome:UMD2:26:5409611:5411018:-1 gene:ENSMGAG00000003136 transcript:ENSMGAT00000003496 gene_biotype:protein_coding transcript_biotype:protein_coding	yes	yes	2	1.6672e-48	157.3	11	0
AQQEVAPAPGVVGGMVVPEGHGIR	R	A	Q	I	R	T	3	1	0	0	0	2	2	5	1	1	0	0	1	0	3	0	0	0	0	5	0	24	0	2354.22	ENSMGAP00000007641 pep:novel chromosome:UMD2:4:26778639:26781174:-1 gene:ENSMGAG00000007518 transcript:ENSMGAT00000008421 gene_biotype:protein_coding transcript_biotype:protein_coding	ENSMGAP00000007641 pep:novel chromosome:UMD2:4:26778639:26781174:-1 gene:ENSMGAG00000007518 transcript:ENSMGAT00000008421 gene_biotype:protein_coding transcript_biotype:protein_coding	yes	yes	2,3,4	0	167.1	8.82	4.66	13	17	21	17	19	18	26	16	22	19
AQQEVAPAPGVVGGMVVPEGHGIRTWTEVASAPGIVETAVPER	R	A	Q	E	R	H	6	2	0	0	0	2	5	6	1	2	0	0	1	0	5	1	3	1	0	8	0	43	1	4348.23	ENSMGAP00000007641 pep:novel chromosome:UMD2:4:26778639:26781174:-1 gene:ENSMGAG00000007518 transcript:ENSMGAT00000008421 gene_biotype:protein_coding transcript_biotype:protein_coding	ENSMGAP00000007641 pep:novel chromosome:UMD2:4:26778639:26781174:-1 gene:ENSMGAG00000007518 transcript:ENSMGAT00000008421 gene_biotype:protein_coding transcript_biotype:protein_coding	yes	yes	4	7.202e-180	86.631	6.5	2.78		1		2		1		2		2
AQQLTDLEQK	K	A	Q	Q	K	L	1	0	0	1	0	3	1	0	0	0	2	1	0	0	0	0	1	0	0	0	0	10	0	1172.6	ENSMGAP00000001510 pep:novel chromosome:UMD2:5:3234564:3270502:-1 gene:ENSMGAG00000001988 transcript:ENSMGAT00000002172 gene_biotype:protein_coding transcript_biotype:protein_coding;ENSMGAP00000001515 pep:novel chromosome:UMD2:5:3233958:3271062:-1 gene:ENSMGAG00000001988 transcript:ENSMGAT00000002177 gene_biotype:protein_coding transcript_biotype:protein_coding	ENSMGAP00000001510 pep:novel chromosome:UMD2:5:3234564:3270502:-1 gene:ENSMGAG00000001988 transcript:ENSMGAT00000002172 gene_biotype:protein_coding transcript_biotype:protein_coding	yes	no	2	2.6983e-23	125.75	10.1	0.917									4	5
AQSATVATAELFVAQTPLYIGGVPEGR	R	A	Q	G	R	A	5	1	0	0	0	2	2	3	0	1	2	0	0	1	2	1	3	0	1	3	0	27	0	2745.43	ENSMGAP00000005615 pep:novel chromosome:UMD2:22:8580987:8653519:-1 gene:ENSMGAG00000005514 transcript:ENSMGAT00000006355 gene_biotype:protein_coding transcript_biotype:protein_coding	ENSMGAP00000005615 pep:novel chromosome:UMD2:22:8580987:8653519:-1 gene:ENSMGAG00000005514 transcript:ENSMGAT00000006355 gene_biotype:protein_coding transcript_biotype:protein_coding	yes	yes	3	2.6026e-68	106.11	9.43	0.904								1	3	2
AQTDFGVDTK	K	A	Q	T	K	S	1	0	0	2	0	1	0	1	0	0	0	1	0	1	0	0	2	0	0	1	0	10	0	1080.51	ENSMGAP00000002805 pep:novel chromosome:UMD2:11:4133497:4144093:-1 gene:ENSMGAG00000003078 transcript:ENSMGAT00000003492 gene_biotype:protein_coding transcript_biotype:protein_coding;ENSMGAP00000002725 pep:novel chromosome:UMD2:11:4127724:4142770:-1 gene:ENSMGAG00000003078 transcript:ENSMGAT00000003408 gene_biotype:protein_coding transcript_biotype:protein_coding	ENSMGAP00000002805 pep:novel chromosome:UMD2:11:4133497:4144093:-1 gene:ENSMGAG00000003078 transcript:ENSMGAT00000003492 gene_biotype:protein_coding transcript_biotype:protein_coding	yes	no	2	0.00016252	128.01	8.55	5.15	4	3	4	1		8	3	4	2
AQTGLCHYFAR	K	A	Q	A	R	S	2	1	0	0	1	1	0	1	1	0	1	0	0	1	0	0	1	0	1	0	0	11	0	1322.62	ENSMGAP00000001099 pep:novel chromosome:UMD2:4:1319107:1324232:-1 gene:ENSMGAG00000001589 transcript:ENSMGAT00000001750 gene_biotype:protein_coding transcript_biotype:protein_coding	ENSMGAP00000001099 pep:novel chromosome:UMD2:4:1319107:1324232:-1 gene:ENSMGAG00000001589 transcript:ENSMGAT00000001750 gene_biotype:protein_coding transcript_biotype:protein_coding	yes	yes	3	0.00047173	83.862	11	0
AQTLGQIEFCFTK	K	A	Q	T	K	E	1	0	0	0	1	2	1	1	0	1	1	1	0	2	0	0	2	0	0	0	0	13	0	1541.75	ENSMGAP00000012955 pep:novel chromosome:UMD2:2:43550680:43565964:1 gene:ENSMGAG00000012305 transcript:ENSMGAT00000013856 gene_biotype:protein_coding transcript_biotype:protein_coding	ENSMGAP00000012955 pep:novel chromosome:UMD2:2:43550680:43565964:1 gene:ENSMGAG00000012305 transcript:ENSMGAT00000013856 gene_biotype:protein_coding transcript_biotype:protein_coding	yes	yes	2	4.2817e-12	91.812	9.8	0.4									1	4
AQVFAVVITDGR	K	A	Q	G	R	Y	2	1	0	1	0	1	0	1	0	1	0	0	0	1	0	0	1	0	0	3	0	12	0	1274.7	ENSMGAP00000018682 pep:novel chromosome:UMD2:7:496501:517527:-1 gene:ENSMGAG00000001719 transcript:ENSMGAT00000018366 gene_biotype:protein_coding transcript_biotype:protein_coding;ENSMGAP00000001272 pep:novel chromosome:UMD2:7:490725:517527:-1 gene:ENSMGAG00000001719 transcript:ENSMGAT00000001925 gene_biotype:protein_coding transcript_biotype:protein_coding	ENSMGAP00000018682 pep:novel chromosome:UMD2:7:496501:517527:-1 gene:ENSMGAG00000001719 transcript:ENSMGAT00000018366 gene_biotype:protein_coding transcript_biotype:protein_coding	yes	no	2	4.4028e-05	82.705	4	0				3
AQVLQDAGVTVFAVGIK	K	A	Q	I	K	D	3	0	0	1	0	2	0	2	0	1	1	1	0	1	0	0	1	0	0	4	0	17	0	1714.96	ENSMGAP00000003416 pep:novel chromosome:UMD2:1:1344667:1444306:-1 gene:ENSMGAG00000003632 transcript:ENSMGAT00000004118 gene_biotype:protein_coding transcript_biotype:protein_coding	ENSMGAP00000003416 pep:novel chromosome:UMD2:1:1344667:1444306:-1 gene:ENSMGAG00000003632 transcript:ENSMGAT00000004118 gene_biotype:protein_coding transcript_biotype:protein_coding	yes	yes	2	2.1424e-09	101.05	2.6	0.49		2	3
AQVSLLIR	R	A	Q	I	R	R	1	1	0	0	0	1	0	0	0	1	2	0	0	0	0	1	0	0	0	1	0	8	0	898.56	ENSMGAP00000018619 pep:novel chromosome:UMD2:1:81005649:81011440:-1 gene:ENSMGAG00000014144 transcript:ENSMGAT00000018805 gene_biotype:protein_coding transcript_biotype:protein_coding;ENSMGAP00000014961 pep:novel chromosome:UMD2:1:81005649:81011449:-1 gene:ENSMGAG00000014144 transcript:ENSMGAT00000015905 gene_biotype:protein_coding transcript_biotype:protein_coding	ENSMGAP00000018619 pep:novel chromosome:UMD2:1:81005649:81011440:-1 gene:ENSMGAG00000014144 transcript:ENSMGAT00000018805 gene_biotype:protein_coding transcript_biotype:protein_coding	yes	no	2	0.0077084	107.9	12.9	0.99
AQWPAWQPLNVR	K	A	Q	V	R	A	2	1	1	0	0	2	0	0	0	0	1	0	0	0	2	0	0	2	0	1	0	12	0	1464.76	ENSMGAP00000000586 pep:novel chromosome:UMD2:5:11197:205210:-1 gene:ENSMGAG00000001171 transcript:ENSMGAT00000001228 gene_biotype:protein_coding transcript_biotype:protein_coding	ENSMGAP00000000586 pep:novel chromosome:UMD2:5:11197:205210:-1 gene:ENSMGAG00000001171 transcript:ENSMGAT00000001228 gene_biotype:protein_coding transcript_biotype:protein_coding	yes	yes	2	4.9718e-07	91.701	4.2	0.748			1	2	2
ARAQQEVAPAPGVVGGMVVPEGHGIR	R	A	R	I	R	T	4	2	0	0	0	2	2	5	1	1	0	0	1	0	3	0	0	0	0	5	0	26	1	2581.35	ENSMGAP00000007641 pep:novel chromosome:UMD2:4:26778639:26781174:-1 gene:ENSMGAG00000007518 transcript:ENSMGAT00000008421 gene_biotype:protein_coding transcript_biotype:protein_coding	ENSMGAP00000007641 pep:novel chromosome:UMD2:4:26778639:26781174:-1 gene:ENSMGAG00000007518 transcript:ENSMGAT00000008421 gene_biotype:protein_coding transcript_biotype:protein_coding	yes	yes	3	7.6801e-39	93.166	5	0					2
ARDQGPNVCALQQVMGTK	R	A	R	T	K	K	2	1	1	1	1	3	0	2	0	0	1	1	1	0	1	0	1	0	0	2	0	18	1	1971.96	ENSMGAP00000015961 pep:novel chromosome:UMD2:1:179418764:179449321:1 gene:ENSMGAG00000015054 transcript:ENSMGAT00000016927 gene_biotype:protein_coding transcript_biotype:protein_coding	ENSMGAP00000015961 pep:novel chromosome:UMD2:1:179418764:179449321:1 gene:ENSMGAG00000015054 transcript:ENSMGAT00000016927 gene_biotype:protein_coding transcript_biotype:protein_coding	yes	yes	2	7.9017e-52	236.96	6.2	0.872					3	2	5
AREDQELENHAVEPVIK	R	A	R	I	K	E	2	1	1	1	0	1	4	0	1	1	1	1	0	0	1	0	0	0	0	2	0	17	1	1976	ENSMGAP00000008584 pep:novel chromosome:UMD2:22:11394834:11398100:-1 gene:ENSMGAG00000008336 transcript:ENSMGAT00000009383 gene_biotype:protein_coding transcript_biotype:protein_coding	ENSMGAP00000008584 pep:novel chromosome:UMD2:22:11394834:11398100:-1 gene:ENSMGAG00000008336 transcript:ENSMGAT00000009383 gene_biotype:protein_coding transcript_biotype:protein_coding	yes	yes	4	1.53e-20	102.08	6.33	0.471						4	2
ARPWGEHDCYHGEDASVFCTVNK	K	A	R	N	K	N	2	1	1	2	2	0	2	2	2	0	0	1	0	1	1	1	1	1	1	2	0	23	1	2734.17	ENSMGAP00000017635 pep:novel chromosome:UMD2:1:30973490:30980544:-1 gene:ENSMGAG00000010967 transcript:ENSMGAT00000018977 gene_biotype:protein_coding transcript_biotype:protein_coding;ENSMGAP00000011429 pep:novel chromosome:UMD2:1:30973490:30980544:-1 gene:ENSMGAG00000010967 transcript:ENSMGAT00000012305 gene_biotype:protein_coding transcript_biotype:protein_coding	ENSMGAP00000017635 pep:novel chromosome:UMD2:1:30973490:30980544:-1 gene:ENSMGAG00000010967 transcript:ENSMGAT00000018977 gene_biotype:protein_coding transcript_biotype:protein_coding	yes	no	3	1.1248e-74	157.3	7	0							1
ASAATTAILIAR	K	A	S	A	R	S	5	1	0	0	0	0	0	0	0	2	1	0	0	0	0	1	2	0	0	0	0	12	0	1157.68	ENSMGAP00000018441 pep:novel chromosome:UMD2:11:7972942:7983043:-1 gene:ENSMGAG00000004930 transcript:ENSMGAT00000018687 gene_biotype:protein_coding transcript_biotype:protein_coding;ENSMGAP00000004868 pep:novel chromosome:UMD2:11:7972942:7983043:-1 gene:ENSMGAG00000004930 transcript:ENSMGAT00000005590 gene_biotype:protein_coding transcript_biotype:protein_coding	ENSMGAP00000018441 pep:novel chromosome:UMD2:11:7972942:7983043:-1 gene:ENSMGAG00000004930 transcript:ENSMGAT00000018687 gene_biotype:protein_coding transcript_biotype:protein_coding	yes	no	2	9.672e-107	184.55	9	4.74	4	4	6	3	4	5	2	1	5	7
ASASDGSTFVVAR	K	A	S	A	R	Y	3	1	0	1	0	0	0	1	0	0	0	0	0	1	0	3	1	0	0	2	0	13	0	1266.62	ENSMGAP00000007971 pep:novel chromosome:UMD2:3:39128257:39143908:-1 gene:ENSMGAG00000007821 transcript:ENSMGAT00000008760 gene_biotype:protein_coding transcript_biotype:protein_coding	ENSMGAP00000007971 pep:novel chromosome:UMD2:3:39128257:39143908:-1 gene:ENSMGAG00000007821 transcript:ENSMGAT00000008760 gene_biotype:protein_coding transcript_biotype:protein_coding	yes	yes	2	0.00043297	130.1	15.6	1.05
ASASPTAAASQSTLPSGPVVFK	M	A	S	F	K	T	5	0	0	0	0	1	0	1	0	0	1	1	0	1	3	5	2	0	0	2	0	22	0	2073.07	ENSMGAP00000002338 pep:novel chromosome:UMD2:2:3075467:3078273:-1 gene:ENSMGAG00000002705 transcript:ENSMGAT00000003015 gene_biotype:protein_coding transcript_biotype:protein_coding	ENSMGAP00000002338 pep:novel chromosome:UMD2:2:3075467:3078273:-1 gene:ENSMGAG00000002705 transcript:ENSMGAT00000003015 gene_biotype:protein_coding transcript_biotype:protein_coding	yes	yes	2	9.9101e-227	155.49	16.5	0.5
ASCFDVEDSFEDPCSNSVDKEK	R	A	S	E	K	F	1	0	1	4	2	0	3	0	0	0	0	2	0	2	1	4	0	0	0	2	0	22	1	2564.03	ENSMGAP00000008961 pep:novel chromosome:UMD2:5:14977917:15019104:-1 gene:ENSMGAG00000008662 transcript:ENSMGAT00000009773 gene_biotype:protein_coding transcript_biotype:protein_coding	ENSMGAP00000008961 pep:novel chromosome:UMD2:5:14977917:15019104:-1 gene:ENSMGAG00000008662 transcript:ENSMGAT00000009773 gene_biotype:protein_coding transcript_biotype:protein_coding	yes	yes	3	3.1481e-226	152.13	2.86	1.12	1	2	1	3
ASDWGIPYR	R	A	S	Y	R	R	1	1	0	1	0	0	0	1	0	1	0	0	0	0	1	1	0	1	1	0	0	9	0	1063.51	ENSMGAP00000012007 pep:novel chromosome:UMD2:4:44030140:44130685:-1 gene:ENSMGAG00000011459 transcript:ENSMGAT00000012893 gene_biotype:protein_coding transcript_biotype:protein_coding	ENSMGAP00000012007 pep:novel chromosome:UMD2:4:44030140:44130685:-1 gene:ENSMGAG00000011459 transcript:ENSMGAT00000012893 gene_biotype:protein_coding transcript_biotype:protein_coding	yes	yes	2	0.0056214	96.034	2.31	0.982	4	5	5	2
ASEVDLAKPLCK	K	A	S	C	K	F	2	0	0	1	1	0	1	0	0	0	2	2	0	0	1	1	0	0	0	1	0	12	1	1329.7	ENSMGAP00000012478 pep:novel chromosome:UMD2:6:45737953:45763770:1 gene:ENSMGAG00000011875 transcript:ENSMGAT00000013372 gene_biotype:protein_coding transcript_biotype:protein_coding	ENSMGAP00000012478 pep:novel chromosome:UMD2:6:45737953:45763770:1 gene:ENSMGAG00000011875 transcript:ENSMGAT00000013372 gene_biotype:protein_coding transcript_biotype:protein_coding	yes	yes	2	2.4388e-72	132.5	3.75	0.829			2	1	1
ASFCLEDTECEEDVAKR	K	A	S	K	R	Y	2	1	0	2	2	0	4	0	0	0	1	1	0	1	0	1	1	0	0	1	0	17	1	2057.87	ENSMGAP00000010864 pep:novel chromosome:UMD2:5:59576178:59585687:-1 gene:ENSMGAG00000010467 transcript:ENSMGAT00000011729 gene_biotype:protein_coding transcript_biotype:protein_coding	ENSMGAP00000010864 pep:novel chromosome:UMD2:5:59576178:59585687:-1 gene:ENSMGAG00000010467 transcript:ENSMGAT00000011729 gene_biotype:protein_coding transcript_biotype:protein_coding	yes	yes	3	1.2663e-08	78.078	5	0					3
ASGDPYWAYSGTYGPEHWVTSSEK	K	A	S	E	K	C	2	0	0	1	0	0	2	3	1	0	0	1	0	0	2	4	2	2	3	1	0	24	0	2674.16	ENSMGAP00000009120 pep:novel chromosome:UMD2:14:13447766:13743695:1 gene:ENSMGAG00000008850 transcript:ENSMGAT00000009934 gene_biotype:protein_coding transcript_biotype:protein_coding	ENSMGAP00000009120 pep:novel chromosome:UMD2:14:13447766:13743695:1 gene:ENSMGAG00000008850 transcript:ENSMGAT00000009934 gene_biotype:protein_coding transcript_biotype:protein_coding	yes	yes	3	1.5472e-60	98.299	8	0								1
ASGFTFSSYAMGWMR	K	A	S	M	R	Q	2	1	0	0	0	0	0	2	0	0	0	0	2	2	0	3	1	1	1	0	0	15	0	1697.73	ENSMGAP00000008361 pep:novel chromosome:UMD2:Z:70330637:70331917:-1 gene:ENSMGAG00000008185 transcript:ENSMGAT00000009157 gene_biotype:protein_coding transcript_biotype:protein_coding	ENSMGAP00000008361 pep:novel chromosome:UMD2:Z:70330637:70331917:-1 gene:ENSMGAG00000008185 transcript:ENSMGAT00000009157 gene_biotype:protein_coding transcript_biotype:protein_coding	yes	yes	2	5.1646e-12	108.66	6.5	0.5						2	2
ASGFTFSSYPMEWVR	K	A	S	V	R	Q	1	1	0	0	0	0	1	1	0	0	0	0	1	2	1	3	1	1	1	1	0	15	0	1763.8	ENSMGAP00000004276 pep:novel scaffold:UMD2:GL424909.1:1158:1716:-1 gene:ENSMGAG00000004485 transcript:ENSMGAT00000004990 gene_biotype:protein_coding transcript_biotype:protein_coding	ENSMGAP00000004276 pep:novel scaffold:UMD2:GL424909.1:1158:1716:-1 gene:ENSMGAG00000004485 transcript:ENSMGAT00000004990 gene_biotype:protein_coding transcript_biotype:protein_coding	yes	yes	2	2.2529e-17	125.97	6.78	0.416						2	7
ASGFTFSSYSMEWVR	K	A	S	V	R	Q	1	1	0	0	0	0	1	1	0	0	0	0	1	2	0	4	1	1	1	1	0	15	0	1753.78	ENSMGAP00000004627 pep:novel scaffold:UMD2:GL425131.1:35:567:1 gene:ENSMGAG00000004787 transcript:ENSMGAT00000005347 gene_biotype:protein_coding transcript_biotype:protein_coding	ENSMGAP00000004627 pep:novel scaffold:UMD2:GL425131.1:35:567:1 gene:ENSMGAG00000004787 transcript:ENSMGAT00000005347 gene_biotype:protein_coding transcript_biotype:protein_coding	yes	yes	2	3.8448e-08	107.74	6.88	0.331						1	7
ASGKDAIAQFESSAVGK	K	A	S	G	K	Q	4	0	0	1	0	1	1	2	0	1	0	2	0	1	0	3	0	0	0	1	0	17	1	1664.84	ENSMGAP00000002830 pep:novel chromosome:UMD2:26:5412976:5414472:-1 gene:ENSMGAG00000003169 transcript:ENSMGAT00000003517 gene_biotype:protein_coding transcript_biotype:protein_coding	ENSMGAP00000002830 pep:novel chromosome:UMD2:26:5412976:5414472:-1 gene:ENSMGAG00000003169 transcript:ENSMGAT00000003517 gene_biotype:protein_coding transcript_biotype:protein_coding	yes	yes	2,3	5.9021e-21	107.69	13.8	0.373
ASIEVVVVPGAAPPVR	R	A	S	V	R	I	3	1	0	0	0	0	1	1	0	1	0	0	0	0	3	1	0	0	0	5	0	16	0	1559.9	ENSMGAP00000007430 pep:novel chromosome:UMD2:23:6821806:6843303:1 gene:ENSMGAG00000007242 transcript:ENSMGAT00000008204 gene_biotype:protein_coding transcript_biotype:protein_coding	ENSMGAP00000007430 pep:novel chromosome:UMD2:23:6821806:6843303:1 gene:ENSMGAG00000007242 transcript:ENSMGAT00000008204 gene_biotype:protein_coding transcript_biotype:protein_coding	yes	yes	2	3.9085e-27	94.09	1.86	0.639	2	4	1
ASLINEWANSVK	K	A	S	V	K	K	2	0	2	0	0	0	1	0	0	1	1	1	0	0	0	2	0	1	0	1	0	12	0	1330.69	ENSMGAP00000010793 pep:novel chromosome:UMD2:11:20694399:20714322:-1 gene:ENSMGAG00000010398 transcript:ENSMGAT00000011658 gene_biotype:protein_coding transcript_biotype:protein_coding	ENSMGAP00000010793 pep:novel chromosome:UMD2:11:20694399:20714322:-1 gene:ENSMGAG00000010398 transcript:ENSMGAT00000011658 gene_biotype:protein_coding transcript_biotype:protein_coding	yes	yes	2	1.0576e-21	116.03	9.56	0.685									5	3
ASLINNIFQLVR	R	A	S	V	R	V	1	1	2	0	0	1	0	0	0	2	2	0	0	1	0	1	0	0	0	1	0	12	0	1386.8	ENSMGAP00000008196 pep:novel chromosome:UMD2:Z:60405979:60415231:1 gene:ENSMGAG00000007999 transcript:ENSMGAT00000008986 gene_biotype:protein_coding transcript_biotype:protein_coding	ENSMGAP00000008196 pep:novel chromosome:UMD2:Z:60405979:60415231:1 gene:ENSMGAG00000007999 transcript:ENSMGAT00000008986 gene_biotype:protein_coding transcript_biotype:protein_coding	yes	yes	2	2.419e-15	122.7	4	0.707			2	4	2
ASLNPVFGPQQVYGLIDGSVSIK	K	A	S	I	K	C	1	0	1	1	0	2	0	3	0	2	2	1	0	1	2	3	0	0	1	3	0	23	0	2388.27	ENSMGAP00000019026 pep:novel chromosome:UMD2:28:2552966:2563468:-1 gene:ENSMGAG00000003511 transcript:ENSMGAT00000020424 gene_biotype:protein_coding transcript_biotype:protein_coding;ENSMGAP00000019196 pep:novel chromosome:UMD2:28:2552966:2563468:-1 gene:ENSMGAG00000003511 transcript:ENSMGAT00000019936 gene_biotype:protein_coding transcript_biotype:protein_coding	ENSMGAP00000019026 pep:novel chromosome:UMD2:28:2552966:2563468:-1 gene:ENSMGAG00000003511 transcript:ENSMGAT00000020424 gene_biotype:protein_coding transcript_biotype:protein_coding	yes	no	2,3	4.185e-190	145.65	7.57	4.03	8	9	6	6	6	11	16	13	8	6
ASLNPVFGPQQVYGLIDGSVSIKCFYPSTTVNR	K	A	S	N	R	H	1	1	2	1	1	2	0	3	0	2	2	1	0	2	3	4	2	0	2	4	0	33	1	3613.82	ENSMGAP00000019026 pep:novel chromosome:UMD2:28:2552966:2563468:-1 gene:ENSMGAG00000003511 transcript:ENSMGAT00000020424 gene_biotype:protein_coding transcript_biotype:protein_coding;ENSMGAP00000019196 pep:novel chromosome:UMD2:28:2552966:2563468:-1 gene:ENSMGAG00000003511 transcript:ENSMGAT00000019936 gene_biotype:protein_coding transcript_biotype:protein_coding	ENSMGAP00000019026 pep:novel chromosome:UMD2:28:2552966:2563468:-1 gene:ENSMGAG00000003511 transcript:ENSMGAT00000020424 gene_biotype:protein_coding transcript_biotype:protein_coding	yes	no	3	3.2807e-190	110.47	7	0							1
ASLTATFNLFPDAK	K	A	S	A	K	F	3	0	1	1	0	0	0	0	0	0	2	1	0	2	1	1	2	0	0	0	0	14	0	1494.77	ENSMGAP00000011013 pep:novel chromosome:UMD2:10:22369734:22380741:-1 gene:ENSMGAG00000010574 transcript:ENSMGAT00000011881 gene_biotype:protein_coding transcript_biotype:protein_coding	ENSMGAP00000011013 pep:novel chromosome:UMD2:10:22369734:22380741:-1 gene:ENSMGAG00000010574 transcript:ENSMGAT00000011881 gene_biotype:protein_coding transcript_biotype:protein_coding	yes	yes	2	7.4371e-28	121.24	7	0							4
ASNEGFVSLQCQK	R	A	S	Q	K	T	1	0	1	0	1	2	1	1	0	0	1	1	0	1	0	2	0	0	0	1	0	13	0	1466.68	ENSMGAP00000011544 pep:novel chromosome:UMD2:4:40250802:40261843:1 gene:ENSMGAG00000011059 transcript:ENSMGAT00000012422 gene_biotype:protein_coding transcript_biotype:protein_coding	ENSMGAP00000011544 pep:novel chromosome:UMD2:4:40250802:40261843:1 gene:ENSMGAG00000011059 transcript:ENSMGAT00000012422 gene_biotype:protein_coding transcript_biotype:protein_coding	yes	yes	2	1.9759e-176	164.68	8.33	0.471								4	2
ASNNTASIAQAR	M	A	S	A	R	K	4	1	2	0	0	1	0	0	0	1	0	0	0	0	0	2	1	0	0	0	0	12	0	1202.6	ENSMGAP00000014566 pep:novel chromosome:UMD2:5:60951661:60952415:1 gene:ENSMGAG00000013783 transcript:ENSMGAT00000015503 gene_biotype:protein_coding transcript_biotype:protein_coding	ENSMGAP00000014566 pep:novel chromosome:UMD2:5:60951661:60952415:1 gene:ENSMGAG00000013783 transcript:ENSMGAT00000015503 gene_biotype:protein_coding transcript_biotype:protein_coding	yes	yes	2	1.1817e-06	96.067	18	0
ASPTAAPVQITSNGEENK	K	A	S	N	K	I	3	0	2	0	0	1	2	1	0	1	0	1	0	0	2	2	2	0	0	1	0	18	0	1812.89	ENSMGAP00000017809 pep:novel chromosome:UMD2:7:22178496:22208181:1 gene:ENSMGAG00000010941 transcript:ENSMGAT00000019682 gene_biotype:protein_coding transcript_biotype:protein_coding;ENSMGAP00000011469 pep:novel chromosome:UMD2:7:22177479:22208184:1 gene:ENSMGAG00000010941 transcript:ENSMGAT00000012345 gene_biotype:protein_coding transcript_biotype:protein_coding	ENSMGAP00000017809 pep:novel chromosome:UMD2:7:22178496:22208181:1 gene:ENSMGAG00000010941 transcript:ENSMGAT00000019682 gene_biotype:protein_coding transcript_biotype:protein_coding	no	no	2	3.9708e-13	82.877	3.67	0.471			1	2
ASPVEENLSNK	K	A	S	N	K	I	1	0	2	0	0	0	2	0	0	0	1	1	0	0	1	2	0	0	0	1	0	11	0	1186.58	ENSMGAP00000003363 pep:novel chromosome:UMD2:22:5397044:5419376:1 gene:ENSMGAG00000003644 transcript:ENSMGAT00000004064 gene_biotype:protein_coding transcript_biotype:protein_coding;ENSMGAP00000017223 pep:novel chromosome:UMD2:22:5415472:5419376:1 gene:ENSMGAG00000003644 transcript:ENSMGAT00000018453 gene_biotype:protein_coding transcript_biotype:protein_coding	ENSMGAP00000003363 pep:novel chromosome:UMD2:22:5397044:5419376:1 gene:ENSMGAG00000003644 transcript:ENSMGAT00000004064 gene_biotype:protein_coding transcript_biotype:protein_coding	yes	no	2	1.1913e-66	139.31	4.94	2.36	1	2	3	1	3	3	1	1	2
ASQGDEGCVHCPINSR	K	A	S	S	R	T	1	1	1	1	2	1	1	2	1	1	0	0	0	0	1	2	0	0	0	1	0	16	0	1785.75	ENSMGAP00000006439 pep:novel chromosome:UMD2:23:6212710:6354336:-1 gene:ENSMGAG00000006426 transcript:ENSMGAT00000007192 gene_biotype:protein_coding transcript_biotype:protein_coding	ENSMGAP00000006439 pep:novel chromosome:UMD2:23:6212710:6354336:-1 gene:ENSMGAG00000006426 transcript:ENSMGAT00000007192 gene_biotype:protein_coding transcript_biotype:protein_coding	yes	yes	3	2.0101e-08	95.662	9.67	0.745									3	2
ASSLLYAGESFFTQYVR	R	A	S	V	R	K	2	1	0	0	0	1	1	1	0	0	2	0	0	2	0	3	1	0	2	1	0	17	0	1937.95	ENSMGAP00000013499 pep:novel chromosome:UMD2:4:63140715:63166628:1 gene:ENSMGAG00000012796 transcript:ENSMGAT00000014407 gene_biotype:protein_coding transcript_biotype:protein_coding	ENSMGAP00000013499 pep:novel chromosome:UMD2:4:63140715:63166628:1 gene:ENSMGAG00000012796 transcript:ENSMGAT00000014407 gene_biotype:protein_coding transcript_biotype:protein_coding	yes	yes	2,3	3.1339e-162	179.79	4.51	2.39	2	8	8	8	4	3	2	4	4
ASVFIPR	K	A	S	P	R	K	1	1	0	0	0	0	0	0	0	1	0	0	0	1	1	1	0	0	0	1	0	7	0	788.454	ENSMGAP00000004109 pep:novel chromosome:UMD2:1:4347583:4443194:-1 gene:ENSMGAG00000004254 transcript:ENSMGAT00000004821 gene_biotype:protein_coding transcript_biotype:protein_coding	ENSMGAP00000004109 pep:novel chromosome:UMD2:1:4347583:4443194:-1 gene:ENSMGAG00000004254 transcript:ENSMGAT00000004821 gene_biotype:protein_coding transcript_biotype:protein_coding	yes	yes	2	0.028369	114.72	3.22	1.87	2	3			3	1
ASVSELACIYSALILHDDEVTVTEDK	M	A	S	D	K	I	3	0	0	3	1	0	3	0	1	2	3	1	0	0	0	3	2	0	1	3	0	26	0	2877.4	ENSMGAP00000013653 pep:novel chromosome:UMD2:3:96785402:96786536:1 gene:ENSMGAG00000012951 transcript:ENSMGAT00000014565 gene_biotype:protein_coding transcript_biotype:protein_coding	ENSMGAP00000013653 pep:novel chromosome:UMD2:3:96785402:96786536:1 gene:ENSMGAG00000012951 transcript:ENSMGAT00000014565 gene_biotype:protein_coding transcript_biotype:protein_coding	yes	yes	3	2.6969e-56	83.602	17	0.816
ATCYNTPLGCCSDGK	R	A	T	G	K	T	1	0	1	1	3	0	0	2	0	0	1	1	0	0	1	1	2	0	1	0	0	15	0	1702.67	ENSMGAP00000003150 pep:novel chromosome:UMD2:23:2777706:2849334:-1 gene:ENSMGAG00000003375 transcript:ENSMGAT00000003846 gene_biotype:protein_coding transcript_biotype:protein_coding;ENSMGAP00000017932 pep:novel chromosome:UMD2:23:2777706:2815764:-1 gene:ENSMGAG00000003375 transcript:ENSMGAT00000018924 gene_biotype:protein_coding transcript_biotype:protein_coding	ENSMGAP00000003150 pep:novel chromosome:UMD2:23:2777706:2849334:-1 gene:ENSMGAG00000003375 transcript:ENSMGAT00000003846 gene_biotype:protein_coding transcript_biotype:protein_coding	yes	no	2	5.6082e-52	110.84	1.33	0.471	4	2
ATDPSTEDDKIFFK	K	A	T	F	K	I	1	0	0	3	0	0	1	0	0	1	0	2	0	2	1	1	2	0	0	0	0	14	1	1612.76	ENSMGAP00000004553 pep:novel chromosome:UMD2:Z:33545875:33580538:-1 gene:ENSMGAG00000004727 transcript:ENSMGAT00000005272 gene_biotype:protein_coding transcript_biotype:protein_coding	ENSMGAP00000004553 pep:novel chromosome:UMD2:Z:33545875:33580538:-1 gene:ENSMGAG00000004727 transcript:ENSMGAT00000005272 gene_biotype:protein_coding transcript_biotype:protein_coding	yes	yes	2,3	2.3774e-70	143.98	2.13	0.957	5	4	5	1
ATEGHEACSTGQVLQDGK	K	A	T	G	K	C	2	0	0	1	1	2	2	3	1	0	1	1	0	0	0	1	2	0	0	1	0	18	0	1886.84	ENSMGAP00000014567 pep:novel chromosome:UMD2:1:119086730:119174281:-1 gene:ENSMGAG00000013781 transcript:ENSMGAT00000015504 gene_biotype:protein_coding transcript_biotype:protein_coding	ENSMGAP00000014567 pep:novel chromosome:UMD2:1:119086730:119174281:-1 gene:ENSMGAG00000013781 transcript:ENSMGAT00000015504 gene_biotype:protein_coding transcript_biotype:protein_coding	yes	yes	2,3	1.5555e-114	201.22	4.48	2.18	3	5	6	10	8	1	4	3	1	1
ATELSGLLLYNGQNR	R	A	T	N	R	G	1	1	2	0	0	1	1	2	0	0	4	0	0	0	0	1	1	0	1	0	0	15	0	1647.86	ENSMGAP00000003150 pep:novel chromosome:UMD2:23:2777706:2849334:-1 gene:ENSMGAG00000003375 transcript:ENSMGAT00000003846 gene_biotype:protein_coding transcript_biotype:protein_coding;ENSMGAP00000017932 pep:novel chromosome:UMD2:23:2777706:2815764:-1 gene:ENSMGAG00000003375 transcript:ENSMGAT00000018924 gene_biotype:protein_coding transcript_biotype:protein_coding;ENSMGAP00000019446 pep:novel chro…	ENSMGAP00000003150 pep:novel chromosome:UMD2:23:2777706:2849334:-1 gene:ENSMGAG00000003375 transcript:ENSMGAT00000003846 gene_biotype:protein_coding transcript_biotype:protein_coding	no	no	2,3	0	230.06	2.23	1.15	12	10	7	5	1
ATHLEGLELK	K	A	T	L	K	Y	1	0	0	0	0	0	2	1	1	0	3	1	0	0	0	0	1	0	0	0	0	10	0	1109.61	ENSMGAP00000008304 pep:novel chromosome:UMD2:12:12139536:12186835:-1 gene:ENSMGAG00000008100 transcript:ENSMGAT00000009097 gene_biotype:protein_coding transcript_biotype:protein_coding	ENSMGAP00000008304 pep:novel chromosome:UMD2:12:12139536:12186835:-1 gene:ENSMGAG00000008100 transcript:ENSMGAT00000009097 gene_biotype:protein_coding transcript_biotype:protein_coding	yes	yes	2,3	4.9124e-08	169.65	4	1.66	1	6	8	7	5	3	4
ATITGLKPGVDYTITVYAVTGR	R	A	T	G	R	G	2	1	0	1	0	0	0	3	0	2	1	1	0	0	1	0	5	0	2	3	0	22	1	2295.25	ENSMGAP00000003137 pep:novel chromosome:UMD2:7:2969985:3002196:1 gene:ENSMGAG00000003306 transcript:ENSMGAT00000003832 gene_biotype:protein_coding transcript_biotype:protein_coding	ENSMGAP00000003137 pep:novel chromosome:UMD2:7:2969985:3002196:1 gene:ENSMGAG00000003306 transcript:ENSMGAT00000003832 gene_biotype:protein_coding transcript_biotype:protein_coding	yes	yes	2,3	5.0764e-41	112.64	2.67	1.25	1	7	1	1	2
ATLLPGHCCHTCPK	R	A	T	P	K	G	1	0	0	0	3	0	0	1	2	0	2	1	0	0	2	0	2	0	0	0	0	14	0	1650.74	ENSMGAP00000010021 pep:novel chromosome:UMD2:11:15938604:15943797:-1 gene:ENSMGAG00000009672 transcript:ENSMGAT00000010864 gene_biotype:protein_coding transcript_biotype:protein_coding;ENSMGAP00000017462 pep:novel chromosome:UMD2:11:15940340:15943765:-1 gene:ENSMGAG00000009672 transcript:ENSMGAT00000020278 gene_biotype:protein_coding transcript_biotype:protein_coding	ENSMGAP00000010021 pep:novel chromosome:UMD2:11:15938604:15943797:-1 gene:ENSMGAG00000009672 transcript:ENSMGAT00000010864 gene_biotype:protein_coding transcript_biotype:protein_coding	no	no	3	1.3199e-20	118.52	10.7	6.01	1		3	6	1
ATLTGLRPGTEYGIGVTAVR	R	A	T	V	R	Q	2	2	0	0	0	0	1	4	0	1	2	0	0	0	1	0	4	0	1	2	0	20	1	2031.11	ENSMGAP00000002758 pep:novel chromosome:UMD2:19:2654337:2697211:-1 gene:ENSMGAG00000003049 transcript:ENSMGAT00000003443 gene_biotype:protein_coding transcript_biotype:protein_coding;ENSMGAP00000018184 pep:novel chromosome:UMD2:19:2661823:2693480:-1 gene:ENSMGAG00000003049 transcript:ENSMGAT00000019290 gene_biotype:protein_coding transcript_biotype:protein_coding;ENSMGAP00000002763 pep:novel chro…	ENSMGAP00000002763 pep:novel chromosome:UMD2:19:2654340:2693480:-1 gene:ENSMGAG00000003049 transcript:ENSMGAT00000003448 gene_biotype:protein_coding transcript_biotype:protein_coding	no	no	3	1.484e-39	134.29	2.5	1.22	2	2	3		1
ATLVCLISDFYPSPVTVEWLVDGSTR	K	A	T	T	R	K	1	1	0	2	1	0	1	1	0	1	3	0	0	1	2	3	3	1	1	4	0	26	0	2924.46	ENSMGAP00000007343 pep:novel chromosome:UMD2:17:8259688:8269745:-1 gene:ENSMGAG00000007241 transcript:ENSMGAT00000008115 gene_biotype:protein_coding transcript_biotype:protein_coding;ENSMGAP00000017999 pep:novel chromosome:UMD2:17:8259688:8294838:-1 gene:ENSMGAG00000007241 transcript:ENSMGAT00000018523 gene_biotype:protein_coding transcript_biotype:protein_coding;ENSMGAP00000018172 pep:novel chro…	ENSMGAP00000018172 pep:novel chromosome:UMD2:17:8259688:8286225:-1 gene:ENSMGAG00000007241 transcript:ENSMGAT00000018669 gene_biotype:protein_coding transcript_biotype:protein_coding	no	no	3	1.1758e-238	150.06	14.1	0.737
ATQPDVLNR	R	A	T	N	R	R	1	1	1	1	0	1	0	0	0	0	1	0	0	0	1	0	1	0	0	1	0	9	0	1012.53	ENSMGAP00000007430 pep:novel chromosome:UMD2:23:6821806:6843303:1 gene:ENSMGAG00000007242 transcript:ENSMGAT00000008204 gene_biotype:protein_coding transcript_biotype:protein_coding	ENSMGAP00000007430 pep:novel chromosome:UMD2:23:6821806:6843303:1 gene:ENSMGAG00000007242 transcript:ENSMGAT00000008204 gene_biotype:protein_coding transcript_biotype:protein_coding	yes	yes	2	0.003788	105.52	1.17	0.373	5	1
ATSYQMPLIQCASSVPR	R	A	T	P	R	S	2	1	0	0	1	2	0	0	0	1	1	0	1	0	2	3	1	0	1	1	0	17	0	1907.92	ENSMGAP00000009278 pep:novel chromosome:UMD2:3:47696734:47714927:1 gene:ENSMGAG00000009004 transcript:ENSMGAT00000010096 gene_biotype:protein_coding transcript_biotype:protein_coding	ENSMGAP00000009278 pep:novel chromosome:UMD2:3:47696734:47714927:1 gene:ENSMGAG00000009004 transcript:ENSMGAT00000010096 gene_biotype:protein_coding transcript_biotype:protein_coding	yes	yes	2	5.4372e-44	133.86	8	0								3
ATVISYECCPGYEK	K	A	T	E	K	V	1	0	0	0	2	0	2	1	0	1	0	1	0	0	1	1	1	0	2	1	0	14	0	1675.72	ENSMGAP00000008266 pep:novel chromosome:UMD2:15:14974570:14996058:-1 gene:ENSMGAG00000008048 transcript:ENSMGAT00000009058 gene_biotype:protein_coding transcript_biotype:protein_coding	ENSMGAP00000008266 pep:novel chromosome:UMD2:15:14974570:14996058:-1 gene:ENSMGAG00000008048 transcript:ENSMGAT00000009058 gene_biotype:protein_coding transcript_biotype:protein_coding	yes	yes	2	1.1983e-06	92.939	7	0							1
ATVLYECCPGYMK	K	A	T	M	K	M	1	0	0	0	2	0	1	1	0	0	1	1	1	0	1	0	1	0	2	1	0	13	0	1590.69	ENSMGAP00000015961 pep:novel chromosome:UMD2:1:179418764:179449321:1 gene:ENSMGAG00000015054 transcript:ENSMGAT00000016927 gene_biotype:protein_coding transcript_biotype:protein_coding	ENSMGAP00000015961 pep:novel chromosome:UMD2:1:179418764:179449321:1 gene:ENSMGAG00000015054 transcript:ENSMGAT00000016927 gene_biotype:protein_coding transcript_biotype:protein_coding	yes	yes	2,3	8.6438e-224	158.42	7.66	4.58	10	11	13	12	19	21	17	8	11	10
ATVTLPTWQPR	R	A	T	P	R	A	1	1	0	0	0	1	0	0	0	0	1	0	0	0	2	0	3	1	0	1	0	11	0	1268.69	ENSMGAP00000005966 pep:novel chromosome:UMD2:11:9667061:9732549:-1 gene:ENSMGAG00000005969 transcript:ENSMGAT00000006711 gene_biotype:protein_coding transcript_biotype:protein_coding	ENSMGAP00000005966 pep:novel chromosome:UMD2:11:9667061:9732549:-1 gene:ENSMGAG00000005969 transcript:ENSMGAT00000006711 gene_biotype:protein_coding transcript_biotype:protein_coding	yes	yes	2	0.0001709	80.014	4.4	1.02			1	2	1	1
ATYLDCIK	K	A	T	I	K	A	1	0	0	1	1	0	0	0	0	1	1	1	0	0	0	0	1	0	1	0	0	8	0	982.479	ENSMGAP00000002805 pep:novel chromosome:UMD2:11:4133497:4144093:-1 gene:ENSMGAG00000003078 transcript:ENSMGAT00000003492 gene_biotype:protein_coding transcript_biotype:protein_coding;ENSMGAP00000002725 pep:novel chromosome:UMD2:11:4127724:4142770:-1 gene:ENSMGAG00000003078 transcript:ENSMGAT00000003408 gene_biotype:protein_coding transcript_biotype:protein_coding	ENSMGAP00000002805 pep:novel chromosome:UMD2:11:4133497:4144093:-1 gene:ENSMGAG00000003078 transcript:ENSMGAT00000003492 gene_biotype:protein_coding transcript_biotype:protein_coding	yes	no	2	0.0010029	102.51	11.3	5.08	1	2		4	1	2	1	1	1
AVAMITFAQYLQR	K	A	V	Q	R	C	3	1	0	0	0	2	0	0	0	1	1	0	1	1	0	0	1	0	1	1	0	13	0	1510.8	ENSMGAP00000010561 pep:novel chromosome:UMD2:4:32741672:32754434:1 gene:ENSMGAG00000010180 transcript:ENSMGAT00000011421 gene_biotype:protein_coding transcript_biotype:protein_coding	ENSMGAP00000010561 pep:novel chromosome:UMD2:4:32741672:32754434:1 gene:ENSMGAG00000010180 transcript:ENSMGAT00000011421 gene_biotype:protein_coding transcript_biotype:protein_coding	yes	yes	2,3	0	196.44	8.26	4.49	9	12	20	24	23	15	32	17	19	18
AVDPDGDGHVSWDEYK	R	A	V	Y	K	I	1	0	0	4	0	0	1	2	1	0	0	1	0	0	1	1	0	1	1	2	0	16	0	1788.76	ENSMGAP00000002904 pep:novel chromosome:UMD2:23:2598155:2612192:1 gene:ENSMGAG00000003216 transcript:ENSMGAT00000003594 gene_biotype:protein_coding transcript_biotype:protein_coding	ENSMGAP00000002904 pep:novel chromosome:UMD2:23:2598155:2612192:1 gene:ENSMGAG00000003216 transcript:ENSMGAT00000003594 gene_biotype:protein_coding transcript_biotype:protein_coding	yes	yes	2,3	2.7879e-43	142.91	6.62	3.29	2	3	2	3		3	2	1	7	5
AVEFHLHWGVQEEQLYFPGSEHSIDGEK	K	A	V	E	K	Q	1	0	0	1	0	2	5	3	3	1	2	1	0	2	1	2	0	1	1	2	0	28	0	3267.53	ENSMGAP00000007908 pep:novel chromosome:UMD2:21:8425744:8433227:-1 gene:ENSMGAG00000007761 transcript:ENSMGAT00000008696 gene_biotype:protein_coding transcript_biotype:protein_coding	ENSMGAP00000007908 pep:novel chromosome:UMD2:21:8425744:8433227:-1 gene:ENSMGAG00000007761 transcript:ENSMGAT00000008696 gene_biotype:protein_coding transcript_biotype:protein_coding	yes	yes	4	3.3474e-57	110.78	11	0
AVELDPAASQLNSNDAFVLK	R	A	V	L	K	T	4	0	2	2	0	1	1	0	0	0	3	1	0	1	1	2	0	0	0	2	0	20	0	2101.07	ENSMGAP00000008002 pep:novel chromosome:UMD2:19:8416826:8429310:1 gene:ENSMGAG00000007784 transcript:ENSMGAT00000008791 gene_biotype:protein_coding transcript_biotype:protein_coding	ENSMGAP00000008002 pep:novel chromosome:UMD2:19:8416826:8429310:1 gene:ENSMGAG00000007784 transcript:ENSMGAT00000008791 gene_biotype:protein_coding transcript_biotype:protein_coding	yes	yes	2,3	0	179.46	7.1	3.33	2	1	6	6	9	7	4	2	2	10
AVFENPQSGFWK	K	A	V	W	K	S	1	0	1	0	0	1	1	1	0	0	0	1	0	2	1	1	0	1	0	1	0	12	0	1408.68	ENSMGAP00000003507 pep:novel chromosome:UMD2:19:5090736:5093991:1 gene:ENSMGAG00000003777 transcript:ENSMGAT00000004211 gene_biotype:protein_coding transcript_biotype:protein_coding;ENSMGAP00000017644 pep:novel chromosome:UMD2:19:5090736:5093991:1 gene:ENSMGAG00000003777 transcript:ENSMGAT00000018519 gene_biotype:protein_coding transcript_biotype:protein_coding	ENSMGAP00000003507 pep:novel chromosome:UMD2:19:5090736:5093991:1 gene:ENSMGAG00000003777 transcript:ENSMGAT00000004211 gene_biotype:protein_coding transcript_biotype:protein_coding	yes	no	2	0.00014527	83.226	11.7	0.471
AVFPSIVGR	R	A	V	G	R	P	1	1	0	0	0	0	0	1	0	1	0	0	0	1	1	1	0	0	0	2	0	9	0	944.544	ENSMGAP00000019692 pep:novel chromosome:UMD2:16:4430680:4433366:-1 gene:ENSMGAG00000003960 transcript:ENSMGAT00000019935 gene_biotype:protein_coding transcript_biotype:protein_coding;CON__P60712;ENSMGAP00000017057 pep:novel chromosome:UMD2:12:1798567:1800099:1 gene:ENSMGAG00000016108 transcript:ENSMGAT00000018031 gene_biotype:protein_coding transcript_biotype:protein_coding;ENSMGAP00000012999 pep…	ENSMGAP00000019692 pep:novel chromosome:UMD2:16:4430680:4433366:-1 gene:ENSMGAG00000003960 transcript:ENSMGAT00000019935 gene_biotype:protein_coding transcript_biotype:protein_coding	yes	no	2	5.3546e-11	111.74	5.67	3.28	3	2	4	3	2	2	3	1	3	1
AVFPSIVGRPR	R	A	V	P	R	H	1	2	0	0	0	0	0	1	0	1	0	0	0	1	2	1	0	0	0	2	0	11	1	1197.7	ENSMGAP00000019692 pep:novel chromosome:UMD2:16:4430680:4433366:-1 gene:ENSMGAG00000003960 transcript:ENSMGAT00000019935 gene_biotype:protein_coding transcript_biotype:protein_coding;CON__P60712;ENSMGAP00000017057 pep:novel chromosome:UMD2:12:1798567:1800099:1 gene:ENSMGAG00000016108 transcript:ENSMGAT00000018031 gene_biotype:protein_coding transcript_biotype:protein_coding;ENSMGAP00000012999 pep…	ENSMGAP00000019692 pep:novel chromosome:UMD2:16:4430680:4433366:-1 gene:ENSMGAG00000003960 transcript:ENSMGAT00000019935 gene_biotype:protein_coding transcript_biotype:protein_coding	yes	no	2,3	5.0618e-18	125.75	10.3	5.19	2	4	5	1	2	2	2	4	8	5
AVFSEYQR	R	A	V	Q	R	M	1	1	0	0	0	1	1	0	0	0	0	0	0	1	0	1	0	0	1	1	0	8	0	998.482	ENSMGAP00000000854 pep:novel chromosome:UMD2:8:2166104:2176078:-1 gene:ENSMGAG00000001360 transcript:ENSMGAT00000001501 gene_biotype:protein_coding transcript_biotype:protein_coding	ENSMGAP00000000854 pep:novel chromosome:UMD2:8:2166104:2176078:-1 gene:ENSMGAG00000001360 transcript:ENSMGAT00000001501 gene_biotype:protein_coding transcript_biotype:protein_coding	yes	yes	2	0.00065433	120.46	5	3.43	6	6	4	3			1	6	4	1
AVGISNFNHEQIER	K	A	V	E	R	I	1	1	2	0	0	1	2	1	1	2	0	0	0	1	0	1	0	0	0	1	0	14	0	1612.8	ENSMGAP00000014288 pep:novel chromosome:UMD2:1:63570240:63579864:-1 gene:ENSMGAG00000013513 transcript:ENSMGAT00000015216 gene_biotype:protein_coding transcript_biotype:protein_coding	ENSMGAP00000014288 pep:novel chromosome:UMD2:1:63570240:63579864:-1 gene:ENSMGAG00000013513 transcript:ENSMGAT00000015216 gene_biotype:protein_coding transcript_biotype:protein_coding	yes	yes	3	2.0683e-27	133.16	10.8	0.4										1
AVIEAFR	R	A	V	F	R	H	2	1	0	0	0	0	1	0	0	1	0	0	0	1	0	0	0	0	0	1	0	7	0	804.449	ENSMGAP00000000323 pep:novel chromosome:UMD2:19:205870:223235:-1 gene:ENSMGAG00000000931 transcript:ENSMGAT00000000959 gene_biotype:protein_coding transcript_biotype:protein_coding	ENSMGAP00000000323 pep:novel chromosome:UMD2:19:205870:223235:-1 gene:ENSMGAG00000000931 transcript:ENSMGAT00000000959 gene_biotype:protein_coding transcript_biotype:protein_coding	yes	yes	2	0.0029957	138.07	5.06	2.57	3	1	2	1	1	3	4	2	1
AVIFCLSPDKK	K	A	V	K	K	C	1	0	0	1	1	0	0	0	0	1	1	2	0	1	1	1	0	0	0	1	0	11	1	1276.68	ENSMGAP00000006990 pep:novel chromosome:UMD2:2:15336187:15339418:-1 gene:ENSMGAG00000006909 transcript:ENSMGAT00000007755 gene_biotype:protein_coding transcript_biotype:protein_coding	ENSMGAP00000006990 pep:novel chromosome:UMD2:2:15336187:15339418:-1 gene:ENSMGAG00000006909 transcript:ENSMGAT00000007755 gene_biotype:protein_coding transcript_biotype:protein_coding	yes	yes	2	0.00037973	87.184	15	0
AVIFTYDQFQK	K	A	V	Q	K	D	1	0	0	1	0	2	0	0	0	1	0	1	0	2	0	0	1	0	1	1	0	11	0	1358.69	ENSMGAP00000003857 pep:novel chromosome:UMD2:11:4742587:4744040:-1 gene:ENSMGAG00000004086 transcript:ENSMGAT00000004566 gene_biotype:protein_coding transcript_biotype:protein_coding	ENSMGAP00000003857 pep:novel chromosome:UMD2:11:4742587:4744040:-1 gene:ENSMGAG00000004086 transcript:ENSMGAT00000004566 gene_biotype:protein_coding transcript_biotype:protein_coding	yes	yes	2	0.00043495	90.05	12.2	0.661
AVILQGSNDVELR	K	A	V	L	R	A	1	1	1	1	0	1	1	1	0	1	2	0	0	0	0	1	0	0	0	2	0	13	0	1412.76	ENSMGAP00000009854 pep:novel chromosome:UMD2:6:23794478:23846500:1 gene:ENSMGAG00000008980 transcript:ENSMGAT00000010691 gene_biotype:protein_coding transcript_biotype:protein_coding	ENSMGAP00000009854 pep:novel chromosome:UMD2:6:23794478:23846500:1 gene:ENSMGAG00000008980 transcript:ENSMGAT00000010691 gene_biotype:protein_coding transcript_biotype:protein_coding	yes	yes	2	1.2307e-12	111.79	12.3	0.471
AVIQHFQEK	K	A	V	E	K	V	1	0	0	0	0	2	1	0	1	1	0	1	0	1	0	0	0	0	0	1	0	9	0	1098.58	ENSMGAP00000015345 pep:novel chromosome:UMD2:1:108114227:108289035:-1 gene:ENSMGAG00000014495 transcript:ENSMGAT00000016300 gene_biotype:protein_coding transcript_biotype:protein_coding;ENSMGAP00000018431 pep:novel chromosome:UMD2:1:108114227:108262881:-1 gene:ENSMGAG00000014495 transcript:ENSMGAT00000018392 gene_biotype:protein_coding transcript_biotype:protein_coding;ENSMGAP00000018669 pep:nove…	ENSMGAP00000015345 pep:novel chromosome:UMD2:1:108114227:108289035:-1 gene:ENSMGAG00000014495 transcript:ENSMGAT00000016300 gene_biotype:protein_coding transcript_biotype:protein_coding	yes	no	2,3	2.3369e-39	179.1	4.46	1.43	2		5	4	11	5	1
AVISVPAEFDER	K	A	V	E	R	Q	2	1	0	1	0	0	2	0	0	1	0	0	0	1	1	1	0	0	0	2	0	12	0	1331.67	ENSMGAP00000015319 pep:novel chromosome:UMD2:1:103157056:103161956:-1 gene:ENSMGAG00000014475 transcript:ENSMGAT00000016272 gene_biotype:protein_coding transcript_biotype:protein_coding	ENSMGAP00000015319 pep:novel chromosome:UMD2:1:103157056:103161956:-1 gene:ENSMGAG00000014475 transcript:ENSMGAT00000016272 gene_biotype:protein_coding transcript_biotype:protein_coding	yes	yes	2	1.5416e-91	138.45	7.05	2.74		3	2	3	4	3	5	6	6	3
AVIYNYLPNDLQVTVK	K	A	V	V	K	M	1	0	2	1	0	1	0	0	0	1	2	1	0	0	1	0	1	0	2	3	0	16	0	1849	ENSMGAP00000015953 pep:novel chromosome:UMD2:1:170729683:170788822:1 gene:ENSMGAG00000015046 transcript:ENSMGAT00000016919 gene_biotype:protein_coding transcript_biotype:protein_coding	ENSMGAP00000015953 pep:novel chromosome:UMD2:1:170729683:170788822:1 gene:ENSMGAG00000015046 transcript:ENSMGAT00000016919 gene_biotype:protein_coding transcript_biotype:protein_coding	yes	yes	2	1.456e-07	71.781	3	0			1
AVLAELPQQVVQYFK	K	A	V	F	K	H	2	0	0	0	0	3	1	0	0	0	2	1	0	1	1	0	0	0	1	3	0	15	0	1731.96	ENSMGAP00000002606 pep:novel chromosome:UMD2:13:2295450:2447500:-1 gene:ENSMGAG00000002881 transcript:ENSMGAT00000003286 gene_biotype:protein_coding transcript_biotype:protein_coding	ENSMGAP00000002606 pep:novel chromosome:UMD2:13:2295450:2447500:-1 gene:ENSMGAG00000002881 transcript:ENSMGAT00000003286 gene_biotype:protein_coding transcript_biotype:protein_coding	yes	yes	2	3.5868e-11	97.69	9	0									2
AVLELATR	R	A	V	T	R	C	2	1	0	0	0	0	1	0	0	0	2	0	0	0	0	0	1	0	0	1	0	8	0	871.513	ENSMGAP00000018054 pep:novel chromosome:UMD2:9:1847021:1849769:1 gene:ENSMGAG00000002254 transcript:ENSMGAT00000002463 gene_biotype:protein_coding transcript_biotype:protein_coding	ENSMGAP00000018054 pep:novel chromosome:UMD2:9:1847021:1849769:1 gene:ENSMGAG00000002254 transcript:ENSMGAT00000002463 gene_biotype:protein_coding transcript_biotype:protein_coding	yes	yes	2	0.0070189	101.72	16.5	0.5
AVLELNEDGEK	K	A	V	E	K	S	1	0	1	1	0	0	3	1	0	0	2	1	0	0	0	0	0	0	0	1	0	11	0	1215.6	ENSMGAP00000005175 pep:novel chromosome:UMD2:21:5804658:5811459:1 gene:ENSMGAG00000005264 transcript:ENSMGAT00000005906 gene_biotype:protein_coding transcript_biotype:protein_coding	ENSMGAP00000005175 pep:novel chromosome:UMD2:21:5804658:5811459:1 gene:ENSMGAG00000005264 transcript:ENSMGAT00000005906 gene_biotype:protein_coding transcript_biotype:protein_coding	yes	yes	2	1.9961e-112	152.07	8.26	4.73	6	6	5	6	6	6	5	6	6	6
AVLELNEDGEKSTPNPGVNAAR	K	A	V	A	R	L	3	1	3	1	0	0	3	2	0	0	2	1	0	0	2	1	1	0	0	2	0	22	1	2280.13	ENSMGAP00000005175 pep:novel chromosome:UMD2:21:5804658:5811459:1 gene:ENSMGAG00000005264 transcript:ENSMGAT00000005906 gene_biotype:protein_coding transcript_biotype:protein_coding	ENSMGAP00000005175 pep:novel chromosome:UMD2:21:5804658:5811459:1 gene:ENSMGAG00000005264 transcript:ENSMGAT00000005906 gene_biotype:protein_coding transcript_biotype:protein_coding	yes	yes	3	2.2485e-111	122.19	9	0									3
AVLVDLEPGTMDSVR	R	A	V	V	R	S	1	1	0	2	0	0	1	1	0	0	2	0	1	0	1	1	1	0	0	3	0	15	0	1600.81	ENSMGAP00000009077 pep:novel chromosome:UMD2:3:46605834:46611118:-1 gene:ENSMGAG00000008839 transcript:ENSMGAT00000009891 gene_biotype:protein_coding transcript_biotype:protein_coding	ENSMGAP00000009077 pep:novel chromosome:UMD2:3:46605834:46611118:-1 gene:ENSMGAG00000008839 transcript:ENSMGAT00000009891 gene_biotype:protein_coding transcript_biotype:protein_coding	yes	yes	2	6.9394e-34	98.943	9.07	5.25	2	2	3	1	1			1	5	2
AVLVVEK	K	A	V	E	K	A	1	0	0	0	0	0	1	0	0	0	1	1	0	0	0	0	0	0	0	3	0	7	0	756.475	ENSMGAP00000006187 pep:novel chromosome:UMD2:15:12590161:12591184:-1 gene:ENSMGAG00000006203 transcript:ENSMGAT00000006934 gene_biotype:protein_coding transcript_biotype:protein_coding	ENSMGAP00000006187 pep:novel chromosome:UMD2:15:12590161:12591184:-1 gene:ENSMGAG00000006203 transcript:ENSMGAT00000006934 gene_biotype:protein_coding transcript_biotype:protein_coding	yes	no	2	0.026067	107.67	15.2	0.687
AVNVPATSVR	R	A	V	V	R	L	2	1	1	0	0	0	0	0	0	0	0	0	0	0	1	1	1	0	0	3	0	10	0	1012.57	ENSMGAP00000009749 pep:novel chromosome:UMD2:16:13327657:13332310:-1 gene:ENSMGAG00000009444 transcript:ENSMGAT00000010583 gene_biotype:protein_coding transcript_biotype:protein_coding	ENSMGAP00000009749 pep:novel chromosome:UMD2:16:13327657:13332310:-1 gene:ENSMGAG00000009444 transcript:ENSMGAT00000010583 gene_biotype:protein_coding transcript_biotype:protein_coding	yes	yes	2	0.0022281	86.898	11.2	0.433
AVPISLPPVEHHDLTPSPDVPLAIMK	K	A	V	M	K	R	2	0	0	2	0	0	1	0	2	2	3	1	1	0	6	2	1	0	0	3	0	26	0	2772.49	ENSMGAP00000013863 pep:novel chromosome:UMD2:5:46910674:46930055:-1 gene:ENSMGAG00000013135 transcript:ENSMGAT00000014781 gene_biotype:protein_coding transcript_biotype:protein_coding	ENSMGAP00000013863 pep:novel chromosome:UMD2:5:46910674:46930055:-1 gene:ENSMGAG00000013135 transcript:ENSMGAT00000014781 gene_biotype:protein_coding transcript_biotype:protein_coding	yes	yes	3	1.6405e-40	78.352	8.4	0.49								3	2
AVQLGLGPFSYCR	K	A	V	C	R	N	1	1	0	0	1	1	0	2	0	0	2	0	0	1	1	1	0	0	1	1	0	13	0	1466.73	ENSMGAP00000013617 pep:novel chromosome:UMD2:4:65502034:65539334:-1 gene:ENSMGAG00000012912 transcript:ENSMGAT00000014529 gene_biotype:protein_coding transcript_biotype:protein_coding	ENSMGAP00000013617 pep:novel chromosome:UMD2:4:65502034:65539334:-1 gene:ENSMGAG00000012912 transcript:ENSMGAT00000014529 gene_biotype:protein_coding transcript_biotype:protein_coding	yes	yes	2	4.7495e-12	141.13	11	0
AVSPAGEGPWSEPFR	R	A	V	F	R	G	2	1	0	0	0	0	2	2	0	0	0	0	0	1	3	2	0	1	0	1	0	15	0	1585.75	ENSMGAP00000014122 pep:novel chromosome:UMD2:2:65566370:65646849:1 gene:ENSMGAG00000013356 transcript:ENSMGAT00000015045 gene_biotype:protein_coding transcript_biotype:protein_coding	ENSMGAP00000014122 pep:novel chromosome:UMD2:2:65566370:65646849:1 gene:ENSMGAG00000013356 transcript:ENSMGAT00000015045 gene_biotype:protein_coding transcript_biotype:protein_coding	yes	yes	2	3.2634e-05	72.898	2.5	0.957	1	2	2	1
AVTCPAPTGIENGFLNFAVR	R	A	V	V	R	R	3	1	2	0	1	0	1	2	0	1	1	0	0	2	2	0	2	0	0	2	0	20	0	2133.07	ENSMGAP00000007411 pep:novel chromosome:UMD2:20:7627903:7633141:-1 gene:ENSMGAG00000007284 transcript:ENSMGAT00000008185 gene_biotype:protein_coding transcript_biotype:protein_coding	ENSMGAP00000007411 pep:novel chromosome:UMD2:20:7627903:7633141:-1 gene:ENSMGAG00000007284 transcript:ENSMGAT00000008185 gene_biotype:protein_coding transcript_biotype:protein_coding	yes	yes	2,3	1.0967e-235	150.7	8.67	0.745								6	4	2
AVTEQGAELSNEER	K	A	V	E	R	N	2	1	1	0	0	1	4	1	0	0	1	0	0	0	0	1	1	0	0	1	0	14	0	1531.71	ENSMGAP00000014815 pep:novel chromosome:UMD2:2:101126637:101152503:-1 gene:ENSMGAG00000014004 transcript:ENSMGAT00000015755 gene_biotype:protein_coding transcript_biotype:protein_coding;ENSMGAP00000019513 pep:novel chromosome:UMD2:2:101127542:101152503:-1 gene:ENSMGAG00000014004 transcript:ENSMGAT00000019364 gene_biotype:protein_coding transcript_biotype:protein_coding	ENSMGAP00000014815 pep:novel chromosome:UMD2:2:101126637:101152503:-1 gene:ENSMGAG00000014004 transcript:ENSMGAT00000015755 gene_biotype:protein_coding transcript_biotype:protein_coding	yes	no	2	0	237.21	13	1.58
AVTEQGHELSNEER	K	A	V	E	R	N	1	1	1	0	0	1	4	1	1	0	1	0	0	0	0	1	1	0	0	1	0	14	0	1597.73	ENSMGAP00000003758 pep:novel chromosome:UMD2:22:5527792:5532172:-1 gene:ENSMGAG00000003999 transcript:ENSMGAT00000004465 gene_biotype:protein_coding transcript_biotype:protein_coding	ENSMGAP00000003758 pep:novel chromosome:UMD2:22:5527792:5532172:-1 gene:ENSMGAG00000003999 transcript:ENSMGAT00000004465 gene_biotype:protein_coding transcript_biotype:protein_coding	yes	yes	3	1.466e-28	139.3	12.5	0.5
AVTGFSNNPSPK	R	A	V	P	K	K	1	0	2	0	0	0	0	1	0	0	0	1	0	1	2	2	1	0	0	1	0	12	0	1217.6	ENSMGAP00000004966 pep:novel chromosome:UMD2:19:5825235:5828326:1 gene:ENSMGAG00000005072 transcript:ENSMGAT00000005691 gene_biotype:protein_coding transcript_biotype:protein_coding	ENSMGAP00000004966 pep:novel chromosome:UMD2:19:5825235:5828326:1 gene:ENSMGAG00000005072 transcript:ENSMGAT00000005691 gene_biotype:protein_coding transcript_biotype:protein_coding	yes	yes	2	6.1823e-30	133.05	10.7	0.722										6
AVTLDESGGGLQTPGGSLTLVCK	-	A	V	C	K	A	1	0	0	1	1	1	1	5	0	0	4	1	0	0	1	2	3	0	0	2	0	23	0	2259.14	ENSMGAP00000001080 pep:novel scaffold:UMD2:GL426472.1:766:1131:1 gene:ENSMGAG00000001594 transcript:ENSMGAT00000001731 gene_biotype:protein_coding transcript_biotype:protein_coding	ENSMGAP00000001080 pep:novel scaffold:UMD2:GL426472.1:766:1131:1 gene:ENSMGAG00000001594 transcript:ENSMGAT00000001731 gene_biotype:protein_coding transcript_biotype:protein_coding	yes	yes	2,3	0	252.91	8.07	4.23	9	10	11	8	9	17	19	9	13	9
AVTLLYDLFVEK	R	A	V	E	K	M	1	0	0	1	0	0	1	0	0	0	3	1	0	1	0	0	1	0	1	2	0	12	0	1409.78	ENSMGAP00000000796 pep:novel chromosome:UMD2:15:1847580:1935985:1 gene:ENSMGAG00000001358 transcript:ENSMGAT00000001442 gene_biotype:protein_coding transcript_biotype:protein_coding	ENSMGAP00000000796 pep:novel chromosome:UMD2:15:1847580:1935985:1 gene:ENSMGAG00000001358 transcript:ENSMGAT00000001442 gene_biotype:protein_coding transcript_biotype:protein_coding	yes	yes	2	1.866e-06	100.38	8.67	0.745								3	2	1
AVTQPASVSANPGETVK	-	A	V	V	K	I	3	0	1	0	0	1	1	1	0	0	0	1	0	0	2	2	2	0	0	3	0	17	0	1654.85	ENSMGAP00000017903 pep:novel chromosome:UMD2:17:8259688:8316771:-1 gene:ENSMGAG00000007241 transcript:ENSMGAT00000018708 gene_biotype:protein_coding transcript_biotype:protein_coding;ENSMGAP00000018822 pep:novel chromosome:UMD2:17:8259688:8316771:-1 gene:ENSMGAG00000007241 transcript:ENSMGAT00000019223 gene_biotype:protein_coding transcript_biotype:protein_coding	ENSMGAP00000017903 pep:novel chromosome:UMD2:17:8259688:8316771:-1 gene:ENSMGAG00000007241 transcript:ENSMGAT00000018708 gene_biotype:protein_coding transcript_biotype:protein_coding	no	no	2,3	2.6829e-141	147.49	10.9	4.23	3	4	3	4	4	2	6	4	10	9
AVVDDDDPAADRDHQEYK	R	A	V	Y	K	V	3	1	0	6	0	1	1	0	1	0	0	1	0	0	1	0	0	0	1	2	0	18	1	2057.89	ENSMGAP00000005364 pep:novel chromosome:UMD2:30:3558953:3593623:1 gene:ENSMGAG00000005382 transcript:ENSMGAT00000006097 gene_biotype:protein_coding transcript_biotype:protein_coding	ENSMGAP00000005364 pep:novel chromosome:UMD2:30:3558953:3593623:1 gene:ENSMGAG00000005382 transcript:ENSMGAT00000006097 gene_biotype:protein_coding transcript_biotype:protein_coding	yes	yes	3	6.0517e-25	101.05	3.75	1.2		1	3	2	1	1
AVVLQTGFNTAK	R	A	V	A	K	G	2	0	1	0	0	1	0	1	0	0	1	1	0	1	0	0	2	0	0	2	0	12	0	1247.69	ENSMGAP00000007364 pep:novel chromosome:UMD2:11:12989153:13012423:1 gene:ENSMGAG00000007237 transcript:ENSMGAT00000008136 gene_biotype:protein_coding transcript_biotype:protein_coding	ENSMGAP00000007364 pep:novel chromosome:UMD2:11:12989153:13012423:1 gene:ENSMGAG00000007237 transcript:ENSMGAT00000008136 gene_biotype:protein_coding transcript_biotype:protein_coding	yes	yes	2	0.00016629	122.7	2.12	1.05	3	2	2	1
AVVLQTGFNTTK	K	A	V	T	K	G	1	0	1	0	0	1	0	1	0	0	1	1	0	1	0	0	3	0	0	2	0	12	0	1277.7	ENSMGAP00000007329 pep:novel chromosome:UMD2:11:12947389:13008882:1 gene:ENSMGAG00000007237 transcript:ENSMGAT00000008101 gene_biotype:protein_coding transcript_biotype:protein_coding	ENSMGAP00000007329 pep:novel chromosome:UMD2:11:12947389:13008882:1 gene:ENSMGAG00000007237 transcript:ENSMGAT00000008101 gene_biotype:protein_coding transcript_biotype:protein_coding	yes	yes	2	0.00016786	80.69	1.89	0.994	4	3	1	1
AVVLYEGEK	K	A	V	E	K	K	1	0	0	0	0	0	2	1	0	0	1	1	0	0	0	0	0	0	1	2	0	9	0	1006.53	ENSMGAP00000007411 pep:novel chromosome:UMD2:20:7627903:7633141:-1 gene:ENSMGAG00000007284 transcript:ENSMGAT00000008185 gene_biotype:protein_coding transcript_biotype:protein_coding	ENSMGAP00000007411 pep:novel chromosome:UMD2:20:7627903:7633141:-1 gene:ENSMGAG00000007284 transcript:ENSMGAT00000008185 gene_biotype:protein_coding transcript_biotype:protein_coding	yes	yes	2	0.0034244	111.46	8.25	0.433								3	1
AWCQDVLK	R	A	W	L	K	A	1	0	0	1	1	1	0	0	0	0	1	1	0	0	0	0	0	1	0	1	0	8	0	1018.49	ENSMGAP00000002465 pep:novel chromosome:UMD2:14:2712644:2715649:1 gene:ENSMGAG00000002789 transcript:ENSMGAT00000003144 gene_biotype:protein_coding transcript_biotype:protein_coding	ENSMGAP00000002465 pep:novel chromosome:UMD2:14:2712644:2715649:1 gene:ENSMGAG00000002789 transcript:ENSMGAT00000003144 gene_biotype:protein_coding transcript_biotype:protein_coding	yes	yes	2	4.6066e-05	133.6	3.74	1.92	3	5	3	3	4	4		1
AWGENACNHVEDASVECSEK	K	A	W	E	K	E	3	0	2	1	2	0	4	1	1	0	0	1	0	0	0	2	0	1	0	2	0	20	0	2290.92	ENSMGAP00000017635 pep:novel chromosome:UMD2:1:30973490:30980544:-1 gene:ENSMGAG00000010967 transcript:ENSMGAT00000018977 gene_biotype:protein_coding transcript_biotype:protein_coding;ENSMGAP00000011429 pep:novel chromosome:UMD2:1:30973490:30980544:-1 gene:ENSMGAG00000010967 transcript:ENSMGAT00000012305 gene_biotype:protein_coding transcript_biotype:protein_coding	ENSMGAP00000017635 pep:novel chromosome:UMD2:1:30973490:30980544:-1 gene:ENSMGAG00000010967 transcript:ENSMGAT00000018977 gene_biotype:protein_coding transcript_biotype:protein_coding	yes	no	3	5.3838e-146	147.25	7.67	0.745							3	2	1
AWLMSDKTDEEGK	K	A	W	G	K	K	1	0	0	2	0	0	2	1	0	0	1	2	1	0	0	1	1	1	0	0	0	13	1	1508.68	ENSMGAP00000018929 pep:novel chromosome:UMD2:2:64616205:64750806:1 gene:ENSMGAG00000013328 transcript:ENSMGAT00000019848 gene_biotype:protein_coding transcript_biotype:protein_coding;ENSMGAP00000017218 pep:novel chromosome:UMD2:2:64616205:64751187:1 gene:ENSMGAG00000013328 transcript:ENSMGAT00000018899 gene_biotype:protein_coding transcript_biotype:protein_coding;ENSMGAP00000014088 pep:novel chro…	ENSMGAP00000018929 pep:novel chromosome:UMD2:2:64616205:64750806:1 gene:ENSMGAG00000013328 transcript:ENSMGAT00000019848 gene_biotype:protein_coding transcript_biotype:protein_coding	yes	no	3	0.0010022	79.875	8.33	0.471								2	1
AWLMSDKTDEEGKK	K	A	W	K	K	M	1	0	0	2	0	0	2	1	0	0	1	3	1	0	0	1	1	1	0	0	0	14	2	1636.78	ENSMGAP00000018929 pep:novel chromosome:UMD2:2:64616205:64750806:1 gene:ENSMGAG00000013328 transcript:ENSMGAT00000019848 gene_biotype:protein_coding transcript_biotype:protein_coding;ENSMGAP00000017218 pep:novel chromosome:UMD2:2:64616205:64751187:1 gene:ENSMGAG00000013328 transcript:ENSMGAT00000018899 gene_biotype:protein_coding transcript_biotype:protein_coding;ENSMGAP00000014088 pep:novel chro…	ENSMGAP00000018929 pep:novel chromosome:UMD2:2:64616205:64750806:1 gene:ENSMGAG00000013328 transcript:ENSMGAT00000019848 gene_biotype:protein_coding transcript_biotype:protein_coding	yes	no	3,4	1.9755e-12	102.52	8.41	0.6							1	8	8
AWNLMNQGHSGVK	R	A	W	V	K	E	1	0	2	0	0	1	0	2	1	0	1	1	1	0	0	1	0	1	0	1	0	13	0	1440.69	ENSMGAP00000015252 pep:novel chromosome:UMD2:1:93880987:93907363:-1 gene:ENSMGAG00000014411 transcript:ENSMGAT00000016201 gene_biotype:protein_coding transcript_biotype:protein_coding	ENSMGAP00000015252 pep:novel chromosome:UMD2:1:93880987:93907363:-1 gene:ENSMGAG00000014411 transcript:ENSMGAT00000016201 gene_biotype:protein_coding transcript_biotype:protein_coding	yes	yes	2,3	8.4803e-27	106.32	5.64	0.481					4	7
AYDDCIAACEGSR	K	A	Y	S	R	E	3	1	0	2	2	0	1	1	0	1	0	0	0	0	0	1	0	0	1	0	0	13	0	1486.58	ENSMGAP00000012365 pep:novel chromosome:UMD2:6:45380480:45402167:1 gene:ENSMGAG00000011787 transcript:ENSMGAT00000013255 gene_biotype:protein_coding transcript_biotype:protein_coding	ENSMGAP00000012365 pep:novel chromosome:UMD2:6:45380480:45402167:1 gene:ENSMGAG00000011787 transcript:ENSMGAT00000013255 gene_biotype:protein_coding transcript_biotype:protein_coding	yes	yes	2	2.5174e-09	88.075	9.25	0.433									3	1
AYGQNIQYSDKDR	R	A	Y	D	R	F	1	1	1	2	0	2	0	1	0	1	0	1	0	0	0	1	0	0	2	0	0	13	1	1556.72	ENSMGAP00000015182 pep:novel chromosome:UMD2:1:87665724:87675940:-1 gene:ENSMGAG00000014349 transcript:ENSMGAT00000016131 gene_biotype:protein_coding transcript_biotype:protein_coding	ENSMGAP00000015182 pep:novel chromosome:UMD2:1:87665724:87675940:-1 gene:ENSMGAG00000014349 transcript:ENSMGAT00000016131 gene_biotype:protein_coding transcript_biotype:protein_coding	yes	yes	3	2.8642e-09	90.793	9.22	0.786								2	3	4
AYIDKEIEALQDK	K	A	Y	D	K	I	2	0	0	2	0	1	2	0	0	2	1	2	0	0	0	0	0	0	1	0	0	13	1	1534.79	ENSMGAP00000011927 pep:novel chromosome:UMD2:3:66526631:66593372:1 gene:ENSMGAG00000011387 transcript:ENSMGAT00000012809 gene_biotype:protein_coding transcript_biotype:protein_coding	ENSMGAP00000011927 pep:novel chromosome:UMD2:3:66526631:66593372:1 gene:ENSMGAG00000011387 transcript:ENSMGAT00000012809 gene_biotype:protein_coding transcript_biotype:protein_coding	yes	yes	2,3	3.1453e-09	115.12	2.29	0.452		5	2
AYKEEYGSDLEQDIASETSGYFK	K	A	Y	F	K	Q	2	0	0	2	0	1	4	2	0	1	1	2	0	1	0	3	1	0	3	0	0	23	1	2629.17	ENSMGAP00000008014 pep:novel chromosome:UMD2:8:20043127:20054940:-1 gene:ENSMGAG00000007826 transcript:ENSMGAT00000008803 gene_biotype:protein_coding transcript_biotype:protein_coding	ENSMGAP00000008014 pep:novel chromosome:UMD2:8:20043127:20054940:-1 gene:ENSMGAG00000007826 transcript:ENSMGAT00000008803 gene_biotype:protein_coding transcript_biotype:protein_coding	yes	yes	3	1.2975e-43	109.44	11	0
AYLAPAELLFR	R	A	Y	F	R	I	3	1	0	0	0	0	1	0	0	0	3	0	0	1	1	0	0	0	1	0	0	11	0	1262.7	ENSMGAP00000016133 pep:novel chromosome:UMD2:1:193862114:193869133:-1 gene:ENSMGAG00000015205 transcript:ENSMGAT00000017105 gene_biotype:protein_coding transcript_biotype:protein_coding	ENSMGAP00000016133 pep:novel chromosome:UMD2:1:193862114:193869133:-1 gene:ENSMGAG00000015205 transcript:ENSMGAT00000017105 gene_biotype:protein_coding transcript_biotype:protein_coding	yes	yes	2	2.2319e-12	100.88	11	0
AYPGATVPIKFDK	K	A	Y	D	K	I	2	0	0	1	0	0	0	1	0	1	0	2	0	1	2	0	1	0	1	1	0	13	1	1405.76	ENSMGAP00000004242 pep:novel chromosome:UMD2:2:66154920:66162208:1 gene:ENSMGAG00000013387 transcript:ENSMGAT00000004955 gene_biotype:protein_coding transcript_biotype:protein_coding;ENSMGAP00000014144 pep:novel chromosome:UMD2:2:66154920:66162211:1 gene:ENSMGAG00000013387 transcript:ENSMGAT00000015067 gene_biotype:protein_coding transcript_biotype:protein_coding	ENSMGAP00000004242 pep:novel chromosome:UMD2:2:66154920:66162208:1 gene:ENSMGAG00000013387 transcript:ENSMGAT00000004955 gene_biotype:protein_coding transcript_biotype:protein_coding	yes	no	2,3	4.3143e-13	110.92	8.54	4.27	1	4	3	3	3	2	4	7	2	4
AYQSSLMLLSSLSR	K	A	Y	S	R	L	1	1	0	0	0	1	0	0	0	0	4	0	1	0	0	5	0	0	1	0	0	14	0	1554.81	ENSMGAP00000001201 pep:novel chromosome:UMD2:10:3076286:3088808:-1 gene:ENSMGAG00000001662 transcript:ENSMGAT00000001853 gene_biotype:protein_coding transcript_biotype:protein_coding	ENSMGAP00000001201 pep:novel chromosome:UMD2:10:3076286:3088808:-1 gene:ENSMGAG00000001662 transcript:ENSMGAT00000001853 gene_biotype:protein_coding transcript_biotype:protein_coding	yes	yes	2	1.7157e-05	83.633	3.67	0.471			1	2
AYSNFDADRDAAALEAAIK	K	A	Y	I	K	T	7	1	1	3	0	0	1	0	0	1	1	1	0	1	0	1	0	0	1	0	0	19	1	2010.96	ENSMGAP00000004400 pep:novel chromosome:UMD2:12:4522515:4541830:1 gene:ENSMGAG00000004536 transcript:ENSMGAT00000005116 gene_biotype:protein_coding transcript_biotype:protein_coding;ENSMGAP00000018848 pep:novel chromosome:UMD2:12:4522515:4537991:1 gene:ENSMGAG00000004536 transcript:ENSMGAT00000018318 gene_biotype:protein_coding transcript_biotype:protein_coding	ENSMGAP00000004400 pep:novel chromosome:UMD2:12:4522515:4541830:1 gene:ENSMGAG00000004536 transcript:ENSMGAT00000005116 gene_biotype:protein_coding transcript_biotype:protein_coding	yes	no	3	1.0387e-20	97.095	10.5	0.5										3
AYSTGFIGCIR	K	A	Y	I	R	D	1	1	0	0	1	0	0	2	0	2	0	0	0	1	0	1	1	0	1	0	0	11	0	1243.6	ENSMGAP00000019446 pep:novel chromosome:UMD2:23:2401883:2786202:-1 gene:ENSMGAG00000003375 transcript:ENSMGAT00000020875 gene_biotype:protein_coding transcript_biotype:protein_coding	ENSMGAP00000019446 pep:novel chromosome:UMD2:23:2401883:2786202:-1 gene:ENSMGAG00000003375 transcript:ENSMGAT00000020875 gene_biotype:protein_coding transcript_biotype:protein_coding	yes	yes	2	1.2693e-18	125.74	3	1.45	4	4	6	3	3	1
AYTAISGVPAPAAR	R	A	Y	A	R	A	5	1	0	0	0	0	0	1	0	1	0	0	0	0	2	1	1	0	1	1	0	14	0	1343.72	ENSMGAP00000014574 pep:novel chromosome:UMD2:5:60968847:60979527:-1 gene:ENSMGAG00000013786 transcript:ENSMGAT00000015511 gene_biotype:protein_coding transcript_biotype:protein_coding	ENSMGAP00000014574 pep:novel chromosome:UMD2:5:60968847:60979527:-1 gene:ENSMGAG00000013786 transcript:ENSMGAT00000015511 gene_biotype:protein_coding transcript_biotype:protein_coding	yes	yes	2	1.6856e-27	112.95	3.31	1.32	1	3	3	4	1	1
AYTITGLQPGNDYK	R	A	Y	Y	K	I	1	0	1	1	0	1	0	2	0	1	1	1	0	0	1	0	2	0	2	0	0	14	0	1539.76	ENSMGAP00000003137 pep:novel chromosome:UMD2:7:2969985:3002196:1 gene:ENSMGAG00000003306 transcript:ENSMGAT00000003832 gene_biotype:protein_coding transcript_biotype:protein_coding	ENSMGAP00000003137 pep:novel chromosome:UMD2:7:2969985:3002196:1 gene:ENSMGAG00000003306 transcript:ENSMGAT00000003832 gene_biotype:protein_coding transcript_biotype:protein_coding	yes	yes	2	1.198e-137	161.21	4.03	2.01	5	6	6	5	6	6	4	1
AYVEGPACDR	R	A	Y	D	R	C	2	1	0	1	1	0	1	1	0	0	0	0	0	0	1	0	0	0	1	1	0	10	0	1136.49	ENSMGAP00000005615 pep:novel chromosome:UMD2:22:8580987:8653519:-1 gene:ENSMGAG00000005514 transcript:ENSMGAT00000006355 gene_biotype:protein_coding transcript_biotype:protein_coding	ENSMGAP00000005615 pep:novel chromosome:UMD2:22:8580987:8653519:-1 gene:ENSMGAG00000005514 transcript:ENSMGAT00000006355 gene_biotype:protein_coding transcript_biotype:protein_coding	yes	yes	2	4.4178e-07	98.048	1.67	0.471	2	4
AYVHGAGSFVEENMK	K	A	Y	M	K	H	2	0	1	0	0	0	2	2	1	0	0	1	1	1	0	1	0	0	1	2	0	15	0	1637.75	ENSMGAP00000015289 pep:novel chromosome:UMD2:1:96862232:96870514:-1 gene:ENSMGAG00000014445 transcript:ENSMGAT00000016239 gene_biotype:protein_coding transcript_biotype:protein_coding	ENSMGAP00000015289 pep:novel chromosome:UMD2:1:96862232:96870514:-1 gene:ENSMGAG00000014445 transcript:ENSMGAT00000016239 gene_biotype:protein_coding transcript_biotype:protein_coding	yes	yes	2	1.3142e-79	181.71	10.4	0.49										3
AYVSVDGVQQGILER	R	A	Y	E	R	D	1	1	0	1	0	2	1	2	0	1	1	0	0	0	0	1	0	0	1	3	0	15	0	1632.85	ENSMGAP00000012358 pep:novel chromosome:UMD2:6:45333769:45366715:-1 gene:ENSMGAG00000011775 transcript:ENSMGAT00000013248 gene_biotype:protein_coding transcript_biotype:protein_coding	ENSMGAP00000012358 pep:novel chromosome:UMD2:6:45333769:45366715:-1 gene:ENSMGAG00000011775 transcript:ENSMGAT00000013248 gene_biotype:protein_coding transcript_biotype:protein_coding	yes	yes	2	0	212.17	5.13	1.15			2	2	4	6	1
AYYYNMK	R	A	Y	M	K	T	1	0	1	0	0	0	0	0	0	0	0	1	1	0	0	0	0	0	3	0	0	7	0	951.416	ENSMGAP00000013859 pep:novel chromosome:UMD2:2:58773285:58788983:1 gene:ENSMGAG00000013134 transcript:ENSMGAT00000014777 gene_biotype:protein_coding transcript_biotype:protein_coding	ENSMGAP00000013859 pep:novel chromosome:UMD2:2:58773285:58788983:1 gene:ENSMGAG00000013134 transcript:ENSMGAT00000014777 gene_biotype:protein_coding transcript_biotype:protein_coding	yes	no	2	3.8524e-08	103.28	8.17	0.373								5	1
CAIGVTHFQLVQMK	K	C	A	M	K	D	1	0	0	0	1	2	0	1	1	1	1	1	1	1	0	0	1	0	0	2	0	14	0	1630.83	ENSMGAP00000000900 pep:novel chromosome:UMD2:13:940247:971920:1 gene:ENSMGAG00000001428 transcript:ENSMGAT00000001548 gene_biotype:protein_coding transcript_biotype:protein_coding	ENSMGAP00000000900 pep:novel chromosome:UMD2:13:940247:971920:1 gene:ENSMGAG00000001428 transcript:ENSMGAT00000001548 gene_biotype:protein_coding transcript_biotype:protein_coding	yes	yes	2,3	2.0159e-71	194.3	3.83	1.21	1	3	4	8	7	1
CAIPLGMEGGAISDAQLSASSVYYGFLGLQR	R	C	A	Q	R	W	4	1	0	1	1	2	1	5	0	2	4	0	1	1	1	4	0	0	2	1	0	31	0	3230.57	ENSMGAP00000008902 pep:novel chromosome:UMD2:12:12957400:12962367:1 gene:ENSMGAG00000008653 transcript:ENSMGAT00000009712 gene_biotype:protein_coding transcript_biotype:protein_coding	ENSMGAP00000008902 pep:novel chromosome:UMD2:12:12957400:12962367:1 gene:ENSMGAG00000008653 transcript:ENSMGAT00000009712 gene_biotype:protein_coding transcript_biotype:protein_coding	yes	yes	3,4	3.1457e-101	138.78	7.84	2.11		1		1	2		5	7	3	4
CAPFFYGGCGGNR	K	C	A	N	R	N	1	1	1	0	2	0	0	4	0	0	0	0	0	2	1	0	0	0	1	0	0	13	0	1461.59	ENSMGAP00000015345 pep:novel chromosome:UMD2:1:108114227:108289035:-1 gene:ENSMGAG00000014495 transcript:ENSMGAT00000016300 gene_biotype:protein_coding transcript_biotype:protein_coding;ENSMGAP00000018431 pep:novel chromosome:UMD2:1:108114227:108262881:-1 gene:ENSMGAG00000014495 transcript:ENSMGAT00000018392 gene_biotype:protein_coding transcript_biotype:protein_coding	ENSMGAP00000015345 pep:novel chromosome:UMD2:1:108114227:108289035:-1 gene:ENSMGAG00000014495 transcript:ENSMGAT00000016300 gene_biotype:protein_coding transcript_biotype:protein_coding	yes	no	2	4.7885e-45	113.69	4.5	0.866			1		3
CCQLSEDR	K	C	C	D	R	R	0	1	0	1	2	1	1	0	0	0	1	0	0	0	0	1	0	0	0	0	0	8	0	1066.42	ENSMGAP00000010561 pep:novel chromosome:UMD2:4:32741672:32754434:1 gene:ENSMGAG00000010180 transcript:ENSMGAT00000011421 gene_biotype:protein_coding transcript_biotype:protein_coding	ENSMGAP00000010561 pep:novel chromosome:UMD2:4:32741672:32754434:1 gene:ENSMGAG00000010180 transcript:ENSMGAT00000011421 gene_biotype:protein_coding transcript_biotype:protein_coding	yes	yes	2	1.3362e-21	160.11	7	0							3
CCQLSEDRR	K	C	C	R	R	M	0	2	0	1	2	1	1	0	0	0	1	0	0	0	0	1	0	0	0	0	0	9	1	1222.52	ENSMGAP00000010561 pep:novel chromosome:UMD2:4:32741672:32754434:1 gene:ENSMGAG00000010180 transcript:ENSMGAT00000011421 gene_biotype:protein_coding transcript_biotype:protein_coding	ENSMGAP00000010561 pep:novel chromosome:UMD2:4:32741672:32754434:1 gene:ENSMGAG00000010180 transcript:ENSMGAT00000011421 gene_biotype:protein_coding transcript_biotype:protein_coding	yes	yes	3	1.7758e-22	146.69	5.38	2.61	2	4	1	2	2	1	6	4	2
CDAGWLADGSVR	R	C	D	V	R	Y	2	1	0	2	1	0	0	2	0	0	1	0	0	0	0	1	0	1	0	1	0	12	0	1305.58	ENSMGAP00000008914 pep:novel chromosome:UMD2:12:12965793:12969333:1 gene:ENSMGAG00000008681 transcript:ENSMGAT00000009724 gene_biotype:protein_coding transcript_biotype:protein_coding	ENSMGAP00000008914 pep:novel chromosome:UMD2:12:12965793:12969333:1 gene:ENSMGAG00000008681 transcript:ENSMGAT00000009724 gene_biotype:protein_coding transcript_biotype:protein_coding	yes	yes	2	5.1512e-18	90.412	17	0
CDDWGVDTMK	R	C	D	M	K	Q	0	0	0	3	1	0	0	1	0	0	0	1	1	0	0	0	1	1	0	1	0	10	0	1225.47	ENSMGAP00000007552 pep:novel chromosome:UMD2:11:13704995:13723855:-1 gene:ENSMGAG00000007413 transcript:ENSMGAT00000008330 gene_biotype:protein_coding transcript_biotype:protein_coding	ENSMGAP00000007552 pep:novel chromosome:UMD2:11:13704995:13723855:-1 gene:ENSMGAG00000007413 transcript:ENSMGAT00000008330 gene_biotype:protein_coding transcript_biotype:protein_coding	yes	yes	2	4.2488e-10	115.57	8	0								1
CDNLTDPCEK	R	C	D	E	K	M	0	0	1	2	2	0	1	0	0	0	1	1	0	0	1	0	1	0	0	0	0	10	0	1250.49	ENSMGAP00000015160 pep:novel chromosome:UMD2:1:86942043:86949156:-1 gene:ENSMGAG00000014329 transcript:ENSMGAT00000016109 gene_biotype:protein_coding transcript_biotype:protein_coding	ENSMGAP00000015160 pep:novel chromosome:UMD2:1:86942043:86949156:-1 gene:ENSMGAG00000014329 transcript:ENSMGAT00000016109 gene_biotype:protein_coding transcript_biotype:protein_coding	yes	yes	2	0.00027057	120.63	16	0
CDVGGSLGPSCEER	R	C	D	E	R	S	0	1	0	1	2	0	2	3	0	0	1	0	0	0	1	2	0	0	0	1	0	14	0	1521.62	ENSMGAP00000005615 pep:novel chromosome:UMD2:22:8580987:8653519:-1 gene:ENSMGAG00000005514 transcript:ENSMGAT00000006355 gene_biotype:protein_coding transcript_biotype:protein_coding	ENSMGAP00000005615 pep:novel chromosome:UMD2:22:8580987:8653519:-1 gene:ENSMGAG00000005514 transcript:ENSMGAT00000006355 gene_biotype:protein_coding transcript_biotype:protein_coding	yes	yes	2	2.7821e-36	150.34	2	0		3
CEDTSVIDYELIDQDAR	R	C	E	A	R	E	1	1	0	4	1	1	2	0	0	2	1	0	0	0	0	1	1	0	1	1	0	17	0	2040.89	ENSMGAP00000004400 pep:novel chromosome:UMD2:12:4522515:4541830:1 gene:ENSMGAG00000004536 transcript:ENSMGAT00000005116 gene_biotype:protein_coding transcript_biotype:protein_coding	ENSMGAP00000004400 pep:novel chromosome:UMD2:12:4522515:4541830:1 gene:ENSMGAG00000004536 transcript:ENSMGAT00000005116 gene_biotype:protein_coding transcript_biotype:protein_coding	yes	yes	2,3	3.36e-43	114.96	11	0
CELAAAMKR	R	C	E	K	R	L	3	1	0	0	1	0	1	0	0	0	1	1	1	0	0	0	0	0	0	0	0	9	1	1048.52	ENSMGAP00000010985 pep:novel chromosome:UMD2:1:37178362:37182125:1 gene:ENSMGAG00000010559 transcript:ENSMGAT00000011853 gene_biotype:protein_coding transcript_biotype:protein_coding	ENSMGAP00000010985 pep:novel chromosome:UMD2:1:37178362:37182125:1 gene:ENSMGAG00000010559 transcript:ENSMGAT00000011853 gene_biotype:protein_coding transcript_biotype:protein_coding	yes	yes	3	1.9358e-07	116.05	16	0
CEPGFWNFR	R	C	E	F	R	G	0	1	1	0	1	0	1	1	0	0	0	0	0	2	1	0	0	1	0	0	0	9	0	1211.52	ENSMGAP00000003150 pep:novel chromosome:UMD2:23:2777706:2849334:-1 gene:ENSMGAG00000003375 transcript:ENSMGAT00000003846 gene_biotype:protein_coding transcript_biotype:protein_coding;ENSMGAP00000017932 pep:novel chromosome:UMD2:23:2777706:2815764:-1 gene:ENSMGAG00000003375 transcript:ENSMGAT00000018924 gene_biotype:protein_coding transcript_biotype:protein_coding	ENSMGAP00000003150 pep:novel chromosome:UMD2:23:2777706:2849334:-1 gene:ENSMGAG00000003375 transcript:ENSMGAT00000003846 gene_biotype:protein_coding transcript_biotype:protein_coding	yes	no	2	0.0069325	80.165	2.2	0.4		4	1
CEQQPPAQVCGTDGLTYDNR	R	C	E	N	R	C	1	1	1	2	2	3	1	2	0	0	1	0	0	0	2	0	2	0	1	1	0	20	0	2307.98	ENSMGAP00000003150 pep:novel chromosome:UMD2:23:2777706:2849334:-1 gene:ENSMGAG00000003375 transcript:ENSMGAT00000003846 gene_biotype:protein_coding transcript_biotype:protein_coding;ENSMGAP00000017932 pep:novel chromosome:UMD2:23:2777706:2815764:-1 gene:ENSMGAG00000003375 transcript:ENSMGAT00000018924 gene_biotype:protein_coding transcript_biotype:protein_coding	ENSMGAP00000003150 pep:novel chromosome:UMD2:23:2777706:2849334:-1 gene:ENSMGAG00000003375 transcript:ENSMGAT00000003846 gene_biotype:protein_coding transcript_biotype:protein_coding	yes	no	3	1.5363e-84	123.83	1	0	2
CEVCAPGFYGDAVAAK	R	C	E	A	K	N	4	0	0	1	2	0	1	2	0	0	0	1	0	1	1	0	0	0	1	2	0	16	0	1713.75	ENSMGAP00000005615 pep:novel chromosome:UMD2:22:8580987:8653519:-1 gene:ENSMGAG00000005514 transcript:ENSMGAT00000006355 gene_biotype:protein_coding transcript_biotype:protein_coding	ENSMGAP00000005615 pep:novel chromosome:UMD2:22:8580987:8653519:-1 gene:ENSMGAG00000005514 transcript:ENSMGAT00000006355 gene_biotype:protein_coding transcript_biotype:protein_coding	yes	yes	2	3.7801e-14	84.859	2	0		1
CEVDMLK	R	C	E	L	K	I	0	0	0	1	1	0	1	0	0	0	1	1	1	0	0	0	0	0	0	1	0	7	0	893.399	ENSMGAP00000004400 pep:novel chromosome:UMD2:12:4522515:4541830:1 gene:ENSMGAG00000004536 transcript:ENSMGAT00000005116 gene_biotype:protein_coding transcript_biotype:protein_coding	ENSMGAP00000004400 pep:novel chromosome:UMD2:12:4522515:4541830:1 gene:ENSMGAG00000004536 transcript:ENSMGAT00000005116 gene_biotype:protein_coding transcript_biotype:protein_coding	yes	yes	2	0.0092472	105.04	11	0
CEVIDGLEDASDVVELR	R	C	E	L	R	L	1	1	0	3	1	0	3	1	0	1	2	0	0	0	0	1	0	0	0	3	0	17	0	1917.9	ENSMGAP00000008914 pep:novel chromosome:UMD2:12:12965793:12969333:1 gene:ENSMGAG00000008681 transcript:ENSMGAT00000009724 gene_biotype:protein_coding transcript_biotype:protein_coding	ENSMGAP00000008914 pep:novel chromosome:UMD2:12:12965793:12969333:1 gene:ENSMGAG00000008681 transcript:ENSMGAT00000009724 gene_biotype:protein_coding transcript_biotype:protein_coding	yes	yes	2,3	9.023e-234	170.11	11.1	1.33									1	10
CFDDSLYEFFDVDMR	K	C	F	M	R	W	0	1	0	4	1	0	1	0	0	0	1	0	1	3	0	1	0	0	1	1	0	15	0	1957.79	ENSMGAP00000013617 pep:novel chromosome:UMD2:4:65502034:65539334:-1 gene:ENSMGAG00000012912 transcript:ENSMGAT00000014529 gene_biotype:protein_coding transcript_biotype:protein_coding	ENSMGAP00000013617 pep:novel chromosome:UMD2:4:65502034:65539334:-1 gene:ENSMGAG00000012912 transcript:ENSMGAT00000014529 gene_biotype:protein_coding transcript_biotype:protein_coding	yes	yes	2	4.5493e-08	97.797	11	0
CFITGWGSTK	R	C	F	T	K	E	0	0	0	0	1	0	0	2	0	1	0	1	0	1	0	1	2	1	0	0	0	10	0	1155.54	ENSMGAP00000000099 pep:novel chromosome:UMD2:30:152299:164335:1 gene:ENSMGAG00000000721 transcript:ENSMGAT00000000730 gene_biotype:protein_coding transcript_biotype:protein_coding	ENSMGAP00000000099 pep:novel chromosome:UMD2:30:152299:164335:1 gene:ENSMGAG00000000721 transcript:ENSMGAT00000000730 gene_biotype:protein_coding transcript_biotype:protein_coding	yes	yes	2	0.0020945	81.017	14	0
CFSFVESTYK	K	C	F	Y	K	Y	0	0	0	0	1	0	1	0	0	0	0	1	0	2	0	2	1	0	1	1	0	10	0	1266.56	ENSMGAP00000006977 pep:novel chromosome:UMD2:16:7714975:7724534:1 gene:ENSMGAG00000006901 transcript:ENSMGAT00000007742 gene_biotype:protein_coding transcript_biotype:protein_coding	ENSMGAP00000006977 pep:novel chromosome:UMD2:16:7714975:7724534:1 gene:ENSMGAG00000006901 transcript:ENSMGAT00000007742 gene_biotype:protein_coding transcript_biotype:protein_coding	yes	yes	2	0.0010497	113.93	9	0									4
CFVSGACDASAK	R	C	F	A	K	L	3	0	0	1	2	0	0	1	0	0	0	1	0	1	0	2	0	0	0	1	0	12	0	1271.53	ENSMGAP00000017470 pep:novel chromosome:UMD2:23:2003933:2011232:1 gene:ENSMGAG00000017355 transcript:ENSMGAT00000019182 gene_biotype:protein_coding transcript_biotype:protein_coding	ENSMGAP00000017470 pep:novel chromosome:UMD2:23:2003933:2011232:1 gene:ENSMGAG00000017355 transcript:ENSMGAT00000019182 gene_biotype:protein_coding transcript_biotype:protein_coding	yes	yes	2	0.00014027	81.565	11	0
CFYPSTTVNR	K	C	F	N	R	H	0	1	1	0	1	0	0	0	0	0	0	0	0	1	1	1	2	0	1	1	0	10	0	1243.57	ENSMGAP00000019026 pep:novel chromosome:UMD2:28:2552966:2563468:-1 gene:ENSMGAG00000003511 transcript:ENSMGAT00000020424 gene_biotype:protein_coding transcript_biotype:protein_coding;ENSMGAP00000019196 pep:novel chromosome:UMD2:28:2552966:2563468:-1 gene:ENSMGAG00000003511 transcript:ENSMGAT00000019936 gene_biotype:protein_coding transcript_biotype:protein_coding	ENSMGAP00000019026 pep:novel chromosome:UMD2:28:2552966:2563468:-1 gene:ENSMGAG00000003511 transcript:ENSMGAT00000020424 gene_biotype:protein_coding transcript_biotype:protein_coding	yes	no	2	4.4799e-23	109.66	9.21	5.06	5	4	4	4	5	5	6	5	5	6
CGENENHCVTTYVGVGIGGK	K	C	G	G	K	S	0	0	2	0	2	0	2	5	1	1	0	1	0	0	0	0	2	0	1	3	0	20	0	2149.95	ENSMGAP00000017653 pep:novel chromosome:UMD2:3:99554508:99577219:-1 gene:ENSMGAG00000012990 transcript:ENSMGAT00000018341 gene_biotype:protein_coding transcript_biotype:protein_coding;ENSMGAP00000013700 pep:novel chromosome:UMD2:3:99554508:99556246:-1 gene:ENSMGAG00000012990 transcript:ENSMGAT00000014615 gene_biotype:protein_coding transcript_biotype:protein_coding	ENSMGAP00000017653 pep:novel chromosome:UMD2:3:99554508:99577219:-1 gene:ENSMGAG00000012990 transcript:ENSMGAT00000018341 gene_biotype:protein_coding transcript_biotype:protein_coding	yes	no	3	7.33e-26	110.61	17.4	0.49
CGFPFASTGGDVVR	R	C	G	V	R	V	1	1	0	1	1	0	0	3	0	0	0	0	0	2	1	1	1	0	0	2	0	14	0	1468.68	ENSMGAP00000002923 pep:novel chromosome:UMD2:14:2456298:2459631:-1 gene:ENSMGAG00000003236 transcript:ENSMGAT00000003613 gene_biotype:protein_coding transcript_biotype:protein_coding	ENSMGAP00000002923 pep:novel chromosome:UMD2:14:2456298:2459631:-1 gene:ENSMGAG00000003236 transcript:ENSMGAT00000003613 gene_biotype:protein_coding transcript_biotype:protein_coding	yes	yes	2	1.6116e-20	98.942	4.75	1.09			1		2	1
CGLMTAQEPWSGHYK	R	C	G	Y	K	V	1	0	0	0	1	1	1	2	1	0	1	1	1	0	1	1	1	1	1	0	0	15	0	1763.78	ENSMGAP00000013707 pep:novel chromosome:UMD2:5:44862915:44898783:-1 gene:ENSMGAG00000012983 transcript:ENSMGAT00000014622 gene_biotype:protein_coding transcript_biotype:protein_coding	ENSMGAP00000013707 pep:novel chromosome:UMD2:5:44862915:44898783:-1 gene:ENSMGAG00000012983 transcript:ENSMGAT00000014622 gene_biotype:protein_coding transcript_biotype:protein_coding	yes	yes	3	7.9829e-06	97.69	5	0.816				1	1	1
CGLTDTETCLK	K	C	G	L	K	G	0	0	0	1	2	0	1	1	0	0	2	1	0	0	0	0	3	0	0	0	0	11	0	1296.57	ENSMGAP00000008830 pep:novel chromosome:UMD2:5:14886708:14907081:-1 gene:ENSMGAG00000017236 transcript:ENSMGAT00000009635 gene_biotype:protein_coding transcript_biotype:protein_coding	ENSMGAP00000008830 pep:novel chromosome:UMD2:5:14886708:14907081:-1 gene:ENSMGAG00000017236 transcript:ENSMGAT00000009635 gene_biotype:protein_coding transcript_biotype:protein_coding	yes	yes	2	4.6074e-250	195.51	3.66	1.97	6	6	6	5	4	4	4
CGMTNTETCLK	K	C	G	L	K	T	0	0	1	0	2	0	1	1	0	0	1	1	1	0	0	0	3	0	0	0	0	11	0	1313.54	ENSMGAP00000008878 pep:novel chromosome:UMD2:5:14775483:14832573:-1 gene:ENSMGAG00000008582 transcript:ENSMGAT00000009688 gene_biotype:protein_coding transcript_biotype:protein_coding	ENSMGAP00000008878 pep:novel chromosome:UMD2:5:14775483:14832573:-1 gene:ENSMGAG00000008582 transcript:ENSMGAT00000009688 gene_biotype:protein_coding transcript_biotype:protein_coding	yes	yes	2	1.9372e-80	145.46	1.7	0.781	5	3	2
CHDVTAVVEVK	K	C	H	V	K	E	1	0	0	1	1	0	1	0	1	0	0	1	0	0	0	0	1	0	0	4	0	11	0	1255.62	ENSMGAP00000004106 pep:novel chromosome:UMD2:7:5309665:5319463:-1 gene:ENSMGAG00000004300 transcript:ENSMGAT00000004818 gene_biotype:protein_coding transcript_biotype:protein_coding	ENSMGAP00000004106 pep:novel chromosome:UMD2:7:5309665:5319463:-1 gene:ENSMGAG00000004300 transcript:ENSMGAT00000004818 gene_biotype:protein_coding transcript_biotype:protein_coding	yes	yes	2	7.5483e-05	162.68	10.4	0.495										4
CIAPNVCR	K	C	I	C	R	C	1	1	1	0	2	0	0	0	0	1	0	0	0	0	1	0	0	0	0	1	0	8	0	988.458	ENSMGAP00000010324 pep:novel chromosome:UMD2:6:27282791:27292644:1 gene:ENSMGAG00000009979 transcript:ENSMGAT00000011177 gene_biotype:protein_coding transcript_biotype:protein_coding	ENSMGAP00000010324 pep:novel chromosome:UMD2:6:27282791:27292644:1 gene:ENSMGAG00000009979 transcript:ENSMGAT00000011177 gene_biotype:protein_coding transcript_biotype:protein_coding	yes	yes	2	2.8769e-14	146.21	13.4	0.685
CIASSHEKYFGYTGALR	K	C	I	L	R	C	2	1	0	0	1	0	1	2	1	1	1	1	0	1	0	2	1	0	2	0	0	17	1	1958.93	ENSMGAP00000002805 pep:novel chromosome:UMD2:11:4133497:4144093:-1 gene:ENSMGAG00000003078 transcript:ENSMGAT00000003492 gene_biotype:protein_coding transcript_biotype:protein_coding;ENSMGAP00000002725 pep:novel chromosome:UMD2:11:4127724:4142770:-1 gene:ENSMGAG00000003078 transcript:ENSMGAT00000003408 gene_biotype:protein_coding transcript_biotype:protein_coding	ENSMGAP00000002805 pep:novel chromosome:UMD2:11:4133497:4144093:-1 gene:ENSMGAG00000003078 transcript:ENSMGAT00000003492 gene_biotype:protein_coding transcript_biotype:protein_coding	yes	no	3	9.5346e-21	106.93	6	0						2
CIGNMGEPASLKR	K	C	I	K	R	I	1	1	1	0	1	0	1	2	0	1	1	1	1	0	1	1	0	0	0	0	0	13	1	1431.7	ENSMGAP00000019091 pep:novel chromosome:UMD2:10:17266277:17286317:1 gene:ENSMGAG00000009088 transcript:ENSMGAT00000020644 gene_biotype:protein_coding transcript_biotype:protein_coding;ENSMGAP00000009450 pep:novel chromosome:UMD2:10:17266277:17286317:1 gene:ENSMGAG00000009088 transcript:ENSMGAT00000010272 gene_biotype:protein_coding transcript_biotype:protein_coding;ENSMGAP00000017831 pep:novel ch…	ENSMGAP00000019091 pep:novel chromosome:UMD2:10:17266277:17286317:1 gene:ENSMGAG00000009088 transcript:ENSMGAT00000020644 gene_biotype:protein_coding transcript_biotype:protein_coding	yes	no	3	1.0915e-06	83.358	3	1.05	1	2	2	4
CILCWCVSGETHCQR	K	C	I	Q	R	Q	0	1	0	0	4	1	1	1	1	1	1	0	0	0	0	1	1	1	0	1	0	15	0	1964.81	ENSMGAP00000010021 pep:novel chromosome:UMD2:11:15938604:15943797:-1 gene:ENSMGAG00000009672 transcript:ENSMGAT00000010864 gene_biotype:protein_coding transcript_biotype:protein_coding	ENSMGAP00000010021 pep:novel chromosome:UMD2:11:15938604:15943797:-1 gene:ENSMGAG00000009672 transcript:ENSMGAT00000010864 gene_biotype:protein_coding transcript_biotype:protein_coding	yes	yes	3	1.2006e-33	108.58	3.62	0.992		2	6	4	4
CIQLWFDPAQGNPNVVVAK	R	C	I	A	K	Y	2	0	2	1	1	2	0	1	0	1	1	1	0	1	2	0	0	1	0	3	0	19	0	2155.09	ENSMGAP00000016222 pep:novel chromosome:UMD2:1:202646106:202649382:-1 gene:ENSMGAG00000015285 transcript:ENSMGAT00000017195 gene_biotype:protein_coding transcript_biotype:protein_coding	ENSMGAP00000016222 pep:novel chromosome:UMD2:1:202646106:202649382:-1 gene:ENSMGAG00000015285 transcript:ENSMGAT00000017195 gene_biotype:protein_coding transcript_biotype:protein_coding	yes	yes	2,3	1.1022e-84	114.52	11.7	0.667
CIRPPLPHFR	K	C	I	F	R	V	0	2	0	0	1	0	0	0	1	1	1	0	0	1	3	0	0	0	0	0	0	10	1	1291.7	ENSMGAP00000013707 pep:novel chromosome:UMD2:5:44862915:44898783:-1 gene:ENSMGAG00000012983 transcript:ENSMGAT00000014622 gene_biotype:protein_coding transcript_biotype:protein_coding	ENSMGAP00000013707 pep:novel chromosome:UMD2:5:44862915:44898783:-1 gene:ENSMGAG00000012983 transcript:ENSMGAT00000014622 gene_biotype:protein_coding transcript_biotype:protein_coding	yes	yes	3	1.2486e-13	106.18	6	0						1
CKGTDVHAWIR	R	C	K	I	R	G	1	1	0	1	1	0	0	1	1	1	0	1	0	0	0	0	1	1	0	1	0	11	1	1341.66	ENSMGAP00000010985 pep:novel chromosome:UMD2:1:37178362:37182125:1 gene:ENSMGAG00000010559 transcript:ENSMGAT00000011853 gene_biotype:protein_coding transcript_biotype:protein_coding	ENSMGAP00000010985 pep:novel chromosome:UMD2:1:37178362:37182125:1 gene:ENSMGAG00000010559 transcript:ENSMGAT00000011853 gene_biotype:protein_coding transcript_biotype:protein_coding	yes	yes	2,3,4	1.8376e-79	173.72	15.9	1.11
CLCASGWTGSR	K	C	L	S	R	C	1	1	0	0	2	0	0	2	0	0	1	0	0	0	0	2	1	1	0	0	0	11	0	1253.53	ENSMGAP00000010324 pep:novel chromosome:UMD2:6:27282791:27292644:1 gene:ENSMGAG00000009979 transcript:ENSMGAT00000011177 gene_biotype:protein_coding transcript_biotype:protein_coding	ENSMGAP00000010324 pep:novel chromosome:UMD2:6:27282791:27292644:1 gene:ENSMGAG00000009979 transcript:ENSMGAT00000011177 gene_biotype:protein_coding transcript_biotype:protein_coding	yes	yes	2	2.9782e-08	103.08	13.4	0.904
CLQEQLGLCPLK	R	C	L	L	K	K	0	0	0	0	2	2	1	1	0	0	4	1	0	0	1	0	0	0	0	0	0	12	0	1457.74	ENSMGAP00000015039 pep:novel chromosome:UMD2:2:113258201:113260753:-1 gene:ENSMGAG00000014221 transcript:ENSMGAT00000015987 gene_biotype:protein_coding transcript_biotype:protein_coding	ENSMGAP00000015039 pep:novel chromosome:UMD2:2:113258201:113260753:-1 gene:ENSMGAG00000014221 transcript:ENSMGAT00000015987 gene_biotype:protein_coding transcript_biotype:protein_coding	yes	no	2	2.2047e-123	132.56	17	0
CLQEQLGLCPLKK	R	C	L	K	K	W	0	0	0	0	2	2	1	1	0	0	4	2	0	0	1	0	0	0	0	0	0	13	1	1585.83	ENSMGAP00000015039 pep:novel chromosome:UMD2:2:113258201:113260753:-1 gene:ENSMGAG00000014221 transcript:ENSMGAT00000015987 gene_biotype:protein_coding transcript_biotype:protein_coding	ENSMGAP00000015039 pep:novel chromosome:UMD2:2:113258201:113260753:-1 gene:ENSMGAG00000014221 transcript:ENSMGAT00000015987 gene_biotype:protein_coding transcript_biotype:protein_coding	yes	yes	3	5.1706e-10	105.65	17	0
CLVGEFVSDALLVPDK	R	C	L	D	K	C	1	0	0	2	1	0	1	1	0	0	3	1	0	1	1	1	0	0	0	3	0	16	0	1760.9	ENSMGAP00000015345 pep:novel chromosome:UMD2:1:108114227:108289035:-1 gene:ENSMGAG00000014495 transcript:ENSMGAT00000016300 gene_biotype:protein_coding transcript_biotype:protein_coding;ENSMGAP00000018431 pep:novel chromosome:UMD2:1:108114227:108262881:-1 gene:ENSMGAG00000014495 transcript:ENSMGAT00000018392 gene_biotype:protein_coding transcript_biotype:protein_coding;ENSMGAP00000018669 pep:nove…	ENSMGAP00000015345 pep:novel chromosome:UMD2:1:108114227:108289035:-1 gene:ENSMGAG00000014495 transcript:ENSMGAT00000016300 gene_biotype:protein_coding transcript_biotype:protein_coding	yes	no	2,3	2.4308e-50	130.29	6.73	3.4	2	4	6	5	7	5	3	5	5	6
CMIDLGK	K	C	M	G	K	W	0	0	0	1	1	0	0	1	0	1	1	1	1	0	0	0	0	0	0	0	0	7	0	835.393	ENSMGAP00000000900 pep:novel chromosome:UMD2:13:940247:971920:1 gene:ENSMGAG00000001428 transcript:ENSMGAT00000001548 gene_biotype:protein_coding transcript_biotype:protein_coding	ENSMGAP00000000900 pep:novel chromosome:UMD2:13:940247:971920:1 gene:ENSMGAG00000001428 transcript:ENSMGAT00000001548 gene_biotype:protein_coding transcript_biotype:protein_coding	yes	yes	2	0.010599	113.1	3.67	1.97	2			1	2	1
CNFAPTEAFQK	R	C	N	Q	K	D	2	0	1	0	1	1	1	0	0	0	0	1	0	2	1	0	1	0	0	0	0	11	0	1311.59	ENSMGAP00000002964 pep:novel chromosome:UMD2:Z:358220:359815:-1 gene:ENSMGAG00000003266 transcript:ENSMGAT00000003654 gene_biotype:protein_coding transcript_biotype:protein_coding;ENSMGAP00000019775 pep:novel chromosome:UMD2:Z:360060:361386:1 gene:ENSMGAG00000016778 transcript:ENSMGAT00000018574 gene_biotype:protein_coding transcript_biotype:protein_coding	ENSMGAP00000002964 pep:novel chromosome:UMD2:Z:358220:359815:-1 gene:ENSMGAG00000003266 transcript:ENSMGAT00000003654 gene_biotype:protein_coding transcript_biotype:protein_coding	yes	no	2	3.5733e-20	105.13	9	0									1
CNFCNAVVESNGTLTLSHFGK	K	C	N	G	K	C	1	0	3	0	2	0	1	2	1	0	2	1	0	2	0	2	2	0	0	2	0	21	0	2354.08	ENSMGAP00000019272 pep:novel chromosome:UMD2:15:10162842:10168314:1 gene:ENSMGAG00000004813 transcript:ENSMGAT00000020157 gene_biotype:protein_coding transcript_biotype:protein_coding;ENSMGAP00000004655 pep:novel chromosome:UMD2:15:10162842:10168314:1 gene:ENSMGAG00000004813 transcript:ENSMGAT00000005376 gene_biotype:protein_coding transcript_biotype:protein_coding	ENSMGAP00000019272 pep:novel chromosome:UMD2:15:10162842:10168314:1 gene:ENSMGAG00000004813 transcript:ENSMGAT00000020157 gene_biotype:protein_coding transcript_biotype:protein_coding	yes	no	3	2.4842e-126	147.1	12.3	1.99										1
CNFVIFDVQR	K	C	N	Q	R	T	0	1	1	1	1	1	0	0	0	1	0	0	0	2	0	0	0	0	0	2	0	10	0	1296.63	ENSMGAP00000018349 pep:novel chromosome:UMD2:1:71690869:71697011:-1 gene:ENSMGAG00000013853 transcript:ENSMGAT00000020853 gene_biotype:protein_coding transcript_biotype:protein_coding;ENSMGAP00000014654 pep:novel chromosome:UMD2:1:71691082:71697199:-1 gene:ENSMGAG00000013853 transcript:ENSMGAT00000015591 gene_biotype:protein_coding transcript_biotype:protein_coding	ENSMGAP00000018349 pep:novel chromosome:UMD2:1:71690869:71697011:-1 gene:ENSMGAG00000013853 transcript:ENSMGAT00000020853 gene_biotype:protein_coding transcript_biotype:protein_coding	yes	no	2	0.000575	106.4	17	0
CNLGLLLPGPDCPFPR	R	C	N	P	R	K	0	1	1	1	2	0	0	2	0	0	4	0	0	1	4	0	0	0	0	0	0	16	0	1824.9	ENSMGAP00000013179 pep:novel chromosome:UMD2:3:87137873:87142791:1 gene:ENSMGAG00000012516 transcript:ENSMGAT00000014081 gene_biotype:protein_coding transcript_biotype:protein_coding	ENSMGAP00000013179 pep:novel chromosome:UMD2:3:87137873:87142791:1 gene:ENSMGAG00000012516 transcript:ENSMGAT00000014081 gene_biotype:protein_coding transcript_biotype:protein_coding	yes	yes	2,3	7.6872e-140	128.71	12	2.5									1	8
CNNLKDLTQQER	K	C	N	E	R	I	0	1	2	1	1	2	1	0	0	0	2	1	0	0	0	0	1	0	0	0	0	12	1	1517.73	ENSMGAP00000002805 pep:novel chromosome:UMD2:11:4133497:4144093:-1 gene:ENSMGAG00000003078 transcript:ENSMGAT00000003492 gene_biotype:protein_coding transcript_biotype:protein_coding;ENSMGAP00000002725 pep:novel chromosome:UMD2:11:4127724:4142770:-1 gene:ENSMGAG00000003078 transcript:ENSMGAT00000003408 gene_biotype:protein_coding transcript_biotype:protein_coding	ENSMGAP00000002805 pep:novel chromosome:UMD2:11:4133497:4144093:-1 gene:ENSMGAG00000003078 transcript:ENSMGAT00000003492 gene_biotype:protein_coding transcript_biotype:protein_coding	yes	no	3	2.12e-15	160.38	6	0						4
CNVENLPR	R	C	N	P	R	S	0	1	2	0	1	0	1	0	0	0	1	0	0	0	1	0	0	0	0	1	0	8	0	1000.48	ENSMGAP00000000900 pep:novel chromosome:UMD2:13:940247:971920:1 gene:ENSMGAG00000001428 transcript:ENSMGAT00000001548 gene_biotype:protein_coding transcript_biotype:protein_coding	ENSMGAP00000000900 pep:novel chromosome:UMD2:13:940247:971920:1 gene:ENSMGAG00000001428 transcript:ENSMGAT00000001548 gene_biotype:protein_coding transcript_biotype:protein_coding	yes	yes	2	0.00099353	137.84	4.14	2.57	3	6	6	5	3			2	4
CNVPAMGFQNQLR	R	C	N	L	R	L	1	1	2	0	1	2	0	1	0	0	1	0	1	1	1	0	0	0	0	1	0	13	0	1533.72	ENSMGAP00000000781 pep:novel chromosome:UMD2:24:1225745:1252949:1 gene:ENSMGAG00000001314 transcript:ENSMGAT00000001427 gene_biotype:protein_coding transcript_biotype:protein_coding	ENSMGAP00000000781 pep:novel chromosome:UMD2:24:1225745:1252949:1 gene:ENSMGAG00000001314 transcript:ENSMGAT00000001427 gene_biotype:protein_coding transcript_biotype:protein_coding	yes	yes	2	1.9943e-20	100.93	7.75	2.59	1							2	5
CNYNCPHANEAYPFYR	R	C	N	Y	R	L	2	1	3	0	2	0	1	0	1	0	0	0	0	1	2	0	0	0	3	0	0	16	0	2074.84	ENSMGAP00000009158 pep:novel chromosome:UMD2:10:16949267:16951398:-1 gene:ENSMGAG00000008895 transcript:ENSMGAT00000009974 gene_biotype:protein_coding transcript_biotype:protein_coding	ENSMGAP00000009158 pep:novel chromosome:UMD2:10:16949267:16951398:-1 gene:ENSMGAG00000008895 transcript:ENSMGAT00000009974 gene_biotype:protein_coding transcript_biotype:protein_coding	yes	yes	3	2.2875e-22	99.344	15	0
CPAECTCLDTVVR	R	C	P	V	R	C	1	1	0	1	3	0	1	0	0	0	1	0	0	0	1	0	2	0	0	2	0	13	0	1579.68	ENSMGAP00000013219 pep:novel chromosome:UMD2:4:58306853:58391693:-1 gene:ENSMGAG00000012515 transcript:ENSMGAT00000014121 gene_biotype:protein_coding transcript_biotype:protein_coding	ENSMGAP00000013219 pep:novel chromosome:UMD2:4:58306853:58391693:-1 gene:ENSMGAG00000012515 transcript:ENSMGAT00000014121 gene_biotype:protein_coding transcript_biotype:protein_coding	yes	yes	2	4.5818e-70	127.02	2.67	0.471		1	2
CPECTAIDGLSLDQTHMVER	K	C	P	E	R	S	1	1	0	2	2	1	2	1	1	1	2	0	1	0	1	1	2	0	0	1	0	20	0	2331.03	ENSMGAP00000010920 pep:novel chromosome:UMD2:5:22361261:22433849:1 gene:ENSMGAG00000010502 transcript:ENSMGAT00000011785 gene_biotype:protein_coding transcript_biotype:protein_coding;ENSMGAP00000017651 pep:novel chromosome:UMD2:5:22361261:22433849:1 gene:ENSMGAG00000010502 transcript:ENSMGAT00000020894 gene_biotype:protein_coding transcript_biotype:protein_coding	ENSMGAP00000010920 pep:novel chromosome:UMD2:5:22361261:22433849:1 gene:ENSMGAG00000010502 transcript:ENSMGAT00000011785 gene_biotype:protein_coding transcript_biotype:protein_coding	yes	no	3	4.0621e-20	93.5	6	0						1
CPEDSLFSVSSK	R	C	P	S	K	I	0	0	0	1	1	0	1	0	0	0	1	1	0	1	1	4	0	0	0	1	0	12	0	1354.61	ENSMGAP00000006532 pep:novel chromosome:UMD2:9:13396393:13433580:1 gene:ENSMGAG00000006501 transcript:ENSMGAT00000007285 gene_biotype:protein_coding transcript_biotype:protein_coding	ENSMGAP00000006532 pep:novel chromosome:UMD2:9:13396393:13433580:1 gene:ENSMGAG00000006501 transcript:ENSMGAT00000007285 gene_biotype:protein_coding transcript_biotype:protein_coding	yes	yes	2	4.1975e-51	174.9	11.6	2.2							1	1	5	1
CPGESSQICDWIR	R	C	P	I	R	K	0	1	0	1	2	1	1	1	0	2	0	0	0	0	1	2	0	1	0	0	0	13	0	1606.69	ENSMGAP00000005483 pep:novel chromosome:UMD2:25:5352602:5473847:-1 gene:ENSMGAG00000005521 transcript:ENSMGAT00000006217 gene_biotype:protein_coding transcript_biotype:protein_coding	ENSMGAP00000005483 pep:novel chromosome:UMD2:25:5352602:5473847:-1 gene:ENSMGAG00000005521 transcript:ENSMGAT00000006217 gene_biotype:protein_coding transcript_biotype:protein_coding	yes	yes	2	2.2567e-119	164.68	11.7	0.452
CPLFETFLK	K	C	P	L	K	Y	0	0	0	0	1	0	1	0	0	0	2	1	0	2	1	0	1	0	0	0	0	9	0	1153.58	ENSMGAP00000007552 pep:novel chromosome:UMD2:11:13704995:13723855:-1 gene:ENSMGAG00000007413 transcript:ENSMGAT00000008330 gene_biotype:protein_coding transcript_biotype:protein_coding	ENSMGAP00000007552 pep:novel chromosome:UMD2:11:13704995:13723855:-1 gene:ENSMGAG00000007413 transcript:ENSMGAT00000008330 gene_biotype:protein_coding transcript_biotype:protein_coding	yes	yes	2	0.0011698	133.13	6.11	1.88			1	5	1	2	4	3	2
CPSDGCYQYNTDVVFDSEGK	K	C	P	G	K	L	0	0	1	3	2	1	1	2	0	0	0	1	0	1	1	2	1	0	2	2	0	20	0	2339.93	ENSMGAP00000013859 pep:novel chromosome:UMD2:2:58773285:58788983:1 gene:ENSMGAG00000013134 transcript:ENSMGAT00000014777 gene_biotype:protein_coding transcript_biotype:protein_coding	ENSMGAP00000013859 pep:novel chromosome:UMD2:2:58773285:58788983:1 gene:ENSMGAG00000013134 transcript:ENSMGAT00000014777 gene_biotype:protein_coding transcript_biotype:protein_coding	yes	yes	2	0	194.77	8.14	0.35								6	1
CPSPFFGK	K	C	P	G	K	T	0	0	0	0	1	0	0	1	0	0	0	1	0	2	2	1	0	0	0	0	0	8	0	938.432	ENSMGAP00000008902 pep:novel chromosome:UMD2:12:12957400:12962367:1 gene:ENSMGAG00000008653 transcript:ENSMGAT00000009712 gene_biotype:protein_coding transcript_biotype:protein_coding	ENSMGAP00000008902 pep:novel chromosome:UMD2:12:12957400:12962367:1 gene:ENSMGAG00000008653 transcript:ENSMGAT00000009712 gene_biotype:protein_coding transcript_biotype:protein_coding	yes	no	2	2.9248e-140	153.04	8	4.14	5	4	6	6	5	4	6	6	6	6
CPSPGLQLGPDGR	R	C	P	G	R	T	0	1	0	1	1	1	0	3	0	0	2	0	0	0	3	1	0	0	0	0	0	13	0	1352.65	ENSMGAP00000005964 pep:novel chromosome:UMD2:4:19373986:19412433:-1 gene:ENSMGAG00000005988 transcript:ENSMGAT00000006709 gene_biotype:protein_coding transcript_biotype:protein_coding;ENSMGAP00000005952 pep:novel chromosome:UMD2:4:19373977:19400103:-1 gene:ENSMGAG00000005988 transcript:ENSMGAT00000006697 gene_biotype:protein_coding transcript_biotype:protein_coding	ENSMGAP00000005964 pep:novel chromosome:UMD2:4:19373986:19412433:-1 gene:ENSMGAG00000005988 transcript:ENSMGAT00000006709 gene_biotype:protein_coding transcript_biotype:protein_coding	yes	no	2	4.5279e-20	111.66	6.4	0.8					1	5	3	1
CPSPPMFNLISVGGQHQGVYGFPR	R	C	P	P	R	C	0	1	1	0	1	2	0	4	1	1	1	0	1	2	4	2	0	0	1	2	0	24	0	2644.27	ENSMGAP00000005483 pep:novel chromosome:UMD2:25:5352602:5473847:-1 gene:ENSMGAG00000005521 transcript:ENSMGAT00000006217 gene_biotype:protein_coding transcript_biotype:protein_coding	ENSMGAP00000005483 pep:novel chromosome:UMD2:25:5352602:5473847:-1 gene:ENSMGAG00000005521 transcript:ENSMGAT00000006217 gene_biotype:protein_coding transcript_biotype:protein_coding	yes	yes	3	9.0421e-37	84.946	11.5	0.5
CPTGYDGVHCQNNK	K	C	P	N	K	N	0	0	2	1	2	1	0	2	1	0	0	1	0	0	1	0	1	0	1	1	0	14	0	1648.67	ENSMGAP00000008902 pep:novel chromosome:UMD2:12:12957400:12962367:1 gene:ENSMGAG00000008653 transcript:ENSMGAT00000009712 gene_biotype:protein_coding transcript_biotype:protein_coding	ENSMGAP00000008902 pep:novel chromosome:UMD2:12:12957400:12962367:1 gene:ENSMGAG00000008653 transcript:ENSMGAT00000009712 gene_biotype:protein_coding transcript_biotype:protein_coding	yes	yes	3	8.5485e-17	159.58	8.57	0.904							1	2	3	1
CPTPEPLQHGTIDSR	K	C	P	S	R	D	0	1	0	1	1	1	1	1	1	1	1	0	0	0	3	1	2	0	0	0	0	15	0	1706.8	ENSMGAP00000007411 pep:novel chromosome:UMD2:20:7627903:7633141:-1 gene:ENSMGAG00000007284 transcript:ENSMGAT00000008185 gene_biotype:protein_coding transcript_biotype:protein_coding	ENSMGAP00000007411 pep:novel chromosome:UMD2:20:7627903:7633141:-1 gene:ENSMGAG00000007284 transcript:ENSMGAT00000008185 gene_biotype:protein_coding transcript_biotype:protein_coding	yes	yes	3	9.1698e-06	77.324	8.25	0.433								3	1
CPWGSMCR	R	C	P	C	R	P	0	1	0	0	2	0	0	1	0	0	0	0	1	0	1	1	0	1	0	0	0	8	0	1052.4	ENSMGAP00000016222 pep:novel chromosome:UMD2:1:202646106:202649382:-1 gene:ENSMGAG00000015285 transcript:ENSMGAT00000017195 gene_biotype:protein_coding transcript_biotype:protein_coding	ENSMGAP00000016222 pep:novel chromosome:UMD2:1:202646106:202649382:-1 gene:ENSMGAG00000015285 transcript:ENSMGAT00000017195 gene_biotype:protein_coding transcript_biotype:protein_coding	yes	yes	2	0.0022939	94.114	12	0.707
CQEAICPQGCR	R	C	Q	C	R	N	1	1	0	0	3	2	1	1	0	1	0	0	0	0	1	0	0	0	0	0	0	11	0	1377.56	ENSMGAP00000010324 pep:novel chromosome:UMD2:6:27282791:27292644:1 gene:ENSMGAG00000009979 transcript:ENSMGAT00000011177 gene_biotype:protein_coding transcript_biotype:protein_coding	ENSMGAP00000010324 pep:novel chromosome:UMD2:6:27282791:27292644:1 gene:ENSMGAG00000009979 transcript:ENSMGAT00000011177 gene_biotype:protein_coding transcript_biotype:protein_coding	yes	yes	2	3.3074e-95	152.04	13.7	0.471
CQEENFLPTPCESGR	R	C	Q	G	R	K	0	1	1	0	2	1	3	1	0	0	1	0	0	1	2	1	1	0	0	0	0	15	0	1822.76	ENSMGAP00000013970 pep:novel chromosome:UMD2:4:72721204:72722573:-1 gene:ENSMGAG00000013229 transcript:ENSMGAT00000014890 gene_biotype:protein_coding transcript_biotype:protein_coding	ENSMGAP00000013970 pep:novel chromosome:UMD2:4:72721204:72722573:-1 gene:ENSMGAG00000013229 transcript:ENSMGAT00000014890 gene_biotype:protein_coding transcript_biotype:protein_coding	yes	yes	2	7.3063e-100	122.33	17	0
CQFGAICEAETGR	K	C	Q	G	R	C	2	1	0	0	2	1	2	2	0	1	0	0	0	1	0	0	1	0	0	0	0	13	0	1497.63	ENSMGAP00000003150 pep:novel chromosome:UMD2:23:2777706:2849334:-1 gene:ENSMGAG00000003375 transcript:ENSMGAT00000003846 gene_biotype:protein_coding transcript_biotype:protein_coding;ENSMGAP00000017932 pep:novel chromosome:UMD2:23:2777706:2815764:-1 gene:ENSMGAG00000003375 transcript:ENSMGAT00000018924 gene_biotype:protein_coding transcript_biotype:protein_coding	ENSMGAP00000003150 pep:novel chromosome:UMD2:23:2777706:2849334:-1 gene:ENSMGAG00000003375 transcript:ENSMGAT00000003846 gene_biotype:protein_coding transcript_biotype:protein_coding	yes	no	2	1.0451e-136	138.02	1.69	0.722	6	5	2
CQLASLPSAIFR	R	C	Q	F	R	G	2	1	0	0	1	1	0	0	0	1	2	0	0	1	1	2	0	0	0	0	0	12	0	1361.71	ENSMGAP00000017228 pep:novel scaffold:UMD2:GL425865.1:3:1291:1 gene:ENSMGAG00000017094 transcript:ENSMGAT00000019261 gene_biotype:protein_coding transcript_biotype:protein_coding	ENSMGAP00000017228 pep:novel scaffold:UMD2:GL425865.1:3:1291:1 gene:ENSMGAG00000017094 transcript:ENSMGAT00000019261 gene_biotype:protein_coding transcript_biotype:protein_coding	yes	yes	2	3.3417e-11	96.745	9	0									3
CQLVPWYVR	R	C	Q	V	R	Q	0	1	0	0	1	1	0	0	0	0	1	0	0	0	1	0	0	1	1	2	0	9	0	1219.62	ENSMGAP00000010222 pep:novel chromosome:UMD2:6:26880641:27005017:-1 gene:ENSMGAG00000009862 transcript:ENSMGAT00000011069 gene_biotype:protein_coding transcript_biotype:protein_coding;ENSMGAP00000018368 pep:novel chromosome:UMD2:6:26880641:27006288:-1 gene:ENSMGAG00000009862 transcript:ENSMGAT00000019372 gene_biotype:protein_coding transcript_biotype:protein_coding	ENSMGAP00000010222 pep:novel chromosome:UMD2:6:26880641:27005017:-1 gene:ENSMGAG00000009862 transcript:ENSMGAT00000011069 gene_biotype:protein_coding transcript_biotype:protein_coding	yes	no	2	1.3441e-12	111.74	3	0			2
CQPVTCDTYCPVGYK	K	C	Q	Y	K	Y	0	0	0	1	3	1	0	1	0	0	0	1	0	0	2	0	2	0	2	2	0	15	0	1846.77	ENSMGAP00000008881 pep:novel chromosome:UMD2:5:14857159:14885936:-1 gene:ENSMGAG00000008659 transcript:ENSMGAT00000009691 gene_biotype:protein_coding transcript_biotype:protein_coding	ENSMGAP00000008881 pep:novel chromosome:UMD2:5:14857159:14885936:-1 gene:ENSMGAG00000008659 transcript:ENSMGAT00000009691 gene_biotype:protein_coding transcript_biotype:protein_coding	yes	yes	2	9.0438e-66	128.95	2.92	1.44	3	2	4	1	3
CSCCQEIQTSVR	K	C	S	V	R	K	0	1	0	0	3	2	1	0	0	1	0	0	0	0	0	2	1	0	0	1	0	12	0	1526.63	ENSMGAP00000008881 pep:novel chromosome:UMD2:5:14857159:14885936:-1 gene:ENSMGAG00000008659 transcript:ENSMGAT00000009691 gene_biotype:protein_coding transcript_biotype:protein_coding	ENSMGAP00000008881 pep:novel chromosome:UMD2:5:14857159:14885936:-1 gene:ENSMGAG00000008659 transcript:ENSMGAT00000009691 gene_biotype:protein_coding transcript_biotype:protein_coding	yes	yes	2	0	240.65	4.42	2.84	6	4	5	5	6	3	3	1	1	1
CSCPVGFTLQPDGK	R	C	S	G	K	T	0	0	0	1	2	1	0	2	0	0	1	1	0	1	2	1	1	0	0	1	0	14	0	1564.7	ENSMGAP00000014567 pep:novel chromosome:UMD2:1:119086730:119174281:-1 gene:ENSMGAG00000013781 transcript:ENSMGAT00000015504 gene_biotype:protein_coding transcript_biotype:protein_coding	ENSMGAP00000014567 pep:novel chromosome:UMD2:1:119086730:119174281:-1 gene:ENSMGAG00000013781 transcript:ENSMGAT00000015504 gene_biotype:protein_coding transcript_biotype:protein_coding	yes	yes	2	1.2703e-06	87.363	4.5	0.5				1	1
CSDIVFAR	K	C	S	A	R	K	1	1	0	1	1	0	0	0	0	1	0	0	0	1	0	1	0	0	0	1	0	8	0	966.459	ENSMGAP00000012478 pep:novel chromosome:UMD2:6:45737953:45763770:1 gene:ENSMGAG00000011875 transcript:ENSMGAT00000013372 gene_biotype:protein_coding transcript_biotype:protein_coding	ENSMGAP00000012478 pep:novel chromosome:UMD2:6:45737953:45763770:1 gene:ENSMGAG00000011875 transcript:ENSMGAT00000013372 gene_biotype:protein_coding transcript_biotype:protein_coding	yes	yes	2	0.0019281	119.29	3.75	1.3		1	1		2
CSEGSIEWMYPTGALIVNLRPNTSPASYK	R	C	S	Y	K	H	2	1	2	0	1	0	2	2	0	2	2	1	1	0	3	4	2	1	2	1	0	29	1	3240.56	ENSMGAP00000003213 pep:novel chromosome:UMD2:20:3014496:3029614:-1 gene:ENSMGAG00000003499 transcript:ENSMGAT00000003912 gene_biotype:protein_coding transcript_biotype:protein_coding	ENSMGAP00000003213 pep:novel chromosome:UMD2:20:3014496:3029614:-1 gene:ENSMGAG00000003499 transcript:ENSMGAT00000003912 gene_biotype:protein_coding transcript_biotype:protein_coding	yes	yes	3	0	163.74	12	0
CSGQPFQAITSDDSGR	R	C	S	G	R	I	1	1	0	2	1	2	0	2	0	1	0	0	0	1	1	3	1	0	0	0	0	16	0	1724.74	ENSMGAP00000005746 pep:novel scaffold:UMD2:GL425441.1:2:1084:1 gene:ENSMGAG00000005804 transcript:ENSMGAT00000006488 gene_biotype:protein_coding transcript_biotype:protein_coding	ENSMGAP00000005746 pep:novel scaffold:UMD2:GL425441.1:2:1084:1 gene:ENSMGAG00000005804 transcript:ENSMGAT00000006488 gene_biotype:protein_coding transcript_biotype:protein_coding	yes	yes	2,3	1.2567e-257	166.9	6.13	2.8	2	3	3	6	3	1	2	9	5	4
CSLDVGLECR	K	C	S	C	R	N	0	1	0	1	2	0	1	1	0	0	2	0	0	0	0	1	0	0	0	1	0	10	0	1207.53	ENSMGAP00000008878 pep:novel chromosome:UMD2:5:14775483:14832573:-1 gene:ENSMGAG00000008582 transcript:ENSMGAT00000009688 gene_biotype:protein_coding transcript_biotype:protein_coding	ENSMGAP00000008878 pep:novel chromosome:UMD2:5:14775483:14832573:-1 gene:ENSMGAG00000008582 transcript:ENSMGAT00000009688 gene_biotype:protein_coding transcript_biotype:protein_coding	yes	no	2	2.6035e-140	187.97	2.84	1.57	6	6	6	2	3	2
CSLSPIAGSTLDSFSK	K	C	S	S	K	W	1	0	0	1	1	0	0	1	0	1	2	1	0	1	1	5	1	0	0	0	0	16	0	1668.8	ENSMGAP00000000610 pep:novel chromosome:UMD2:24:1049891:1062800:-1 gene:ENSMGAG00000001087 transcript:ENSMGAT00000001254 gene_biotype:protein_coding transcript_biotype:protein_coding;ENSMGAP00000017458 pep:novel chromosome:UMD2:24:1052821:1063656:-1 gene:ENSMGAG00000001087 transcript:ENSMGAT00000019220 gene_biotype:protein_coding transcript_biotype:protein_coding	ENSMGAP00000000610 pep:novel chromosome:UMD2:24:1049891:1062800:-1 gene:ENSMGAG00000001087 transcript:ENSMGAT00000001254 gene_biotype:protein_coding transcript_biotype:protein_coding	yes	no	2	7.0036e-103	125.5	8.83	0.373								1	5
CSPHAAHWINPR	R	C	S	P	R	Y	2	1	1	0	1	0	0	0	2	1	0	0	0	0	2	1	0	1	0	0	0	12	0	1444.68	ENSMGAP00000010931 pep:novel chromosome:UMD2:10:22111601:22121902:-1 gene:ENSMGAG00000010515 transcript:ENSMGAT00000011798 gene_biotype:protein_coding transcript_biotype:protein_coding	ENSMGAP00000010931 pep:novel chromosome:UMD2:10:22111601:22121902:-1 gene:ENSMGAG00000010515 transcript:ENSMGAT00000011798 gene_biotype:protein_coding transcript_biotype:protein_coding	yes	yes	2,3	4.4854e-07	142.1	10.4	1.17									4	5
CSSFESGAVQVIADDCFCVLGAVR	K	C	S	V	R	I	3	1	0	2	3	1	1	2	0	1	1	0	0	2	0	3	0	0	0	4	0	24	0	2646.19	ENSMGAP00000007759 pep:novel chromosome:UMD2:22:11235888:11243360:1 gene:ENSMGAG00000007622 transcript:ENSMGAT00000008541 gene_biotype:protein_coding transcript_biotype:protein_coding	ENSMGAP00000007759 pep:novel chromosome:UMD2:22:11235888:11243360:1 gene:ENSMGAG00000007622 transcript:ENSMGAT00000008541 gene_biotype:protein_coding transcript_biotype:protein_coding	yes	yes	3	2.0985e-198	160.3	9.2	4.35	2	1	2	1	2	2	2	3	2	2
CSYDGLSK	R	C	S	S	K	L	0	0	0	1	1	0	0	1	0	0	1	1	0	0	0	2	0	0	1	0	0	8	0	928.396	ENSMGAP00000010561 pep:novel chromosome:UMD2:4:32741672:32754434:1 gene:ENSMGAG00000010180 transcript:ENSMGAT00000011421 gene_biotype:protein_coding transcript_biotype:protein_coding	ENSMGAP00000010561 pep:novel chromosome:UMD2:4:32741672:32754434:1 gene:ENSMGAG00000010180 transcript:ENSMGAT00000011421 gene_biotype:protein_coding transcript_biotype:protein_coding	yes	yes	2	0.00026536	144.12	7	0							3
CTCDEAPDLENR	R	C	T	N	R	E	1	1	1	2	2	0	2	0	0	0	1	0	0	0	1	0	1	0	0	0	0	12	0	1478.58	ENSMGAP00000011139 pep:novel chromosome:UMD2:4:36536453:36541802:-1 gene:ENSMGAG00000010719 transcript:ENSMGAT00000012008 gene_biotype:protein_coding transcript_biotype:protein_coding	ENSMGAP00000011139 pep:novel chromosome:UMD2:4:36536453:36541802:-1 gene:ENSMGAG00000010719 transcript:ENSMGAT00000012008 gene_biotype:protein_coding transcript_biotype:protein_coding	yes	yes	2	4.8435e-64	154.67	10	0										1
CTEEVPELDCSK	R	C	T	S	K	Y	0	0	0	1	2	0	3	0	0	0	1	1	0	0	1	1	1	0	0	1	0	12	0	1465.61	ENSMGAP00000004638 pep:novel chromosome:UMD2:15:10143431:10152810:1 gene:ENSMGAG00000004801 transcript:ENSMGAT00000005359 gene_biotype:protein_coding transcript_biotype:protein_coding	ENSMGAP00000004638 pep:novel chromosome:UMD2:15:10143431:10152810:1 gene:ENSMGAG00000004801 transcript:ENSMGAT00000005359 gene_biotype:protein_coding transcript_biotype:protein_coding	yes	yes	2	1.1292e-235	166.04	8.5	0.5								5	5
CTEGPVDLVFVIDGSK	R	C	T	S	K	S	0	0	0	2	1	0	1	2	0	1	1	1	0	1	1	1	1	0	0	3	0	16	0	1734.85	ENSMGAP00000012771 pep:novel chromosome:UMD2:3:78080007:78122866:1 gene:ENSMGAG00000012141 transcript:ENSMGAT00000013669 gene_biotype:protein_coding transcript_biotype:protein_coding	ENSMGAP00000012771 pep:novel chromosome:UMD2:3:78080007:78122866:1 gene:ENSMGAG00000012141 transcript:ENSMGAT00000013669 gene_biotype:protein_coding transcript_biotype:protein_coding	yes	yes	2	1.1115e-22	81.656	4	0				5
CTNPIYTLVIR	R	C	T	I	R	G	0	1	1	0	1	0	0	0	0	2	1	0	0	0	1	0	2	0	1	1	0	11	0	1348.72	ENSMGAP00000009278 pep:novel chromosome:UMD2:3:47696734:47714927:1 gene:ENSMGAG00000009004 transcript:ENSMGAT00000010096 gene_biotype:protein_coding transcript_biotype:protein_coding	ENSMGAP00000009278 pep:novel chromosome:UMD2:3:47696734:47714927:1 gene:ENSMGAG00000009004 transcript:ENSMGAT00000010096 gene_biotype:protein_coding transcript_biotype:protein_coding	yes	yes	2	3.3867e-12	111.63	7.41	2.48			2	4	1		5	6	4	3
CTVLVTDLKPNTK	K	C	T	T	K	Y	0	0	1	1	1	0	0	0	0	0	2	2	0	0	1	0	3	0	0	2	0	13	1	1487.8	ENSMGAP00000003416 pep:novel chromosome:UMD2:1:1344667:1444306:-1 gene:ENSMGAG00000003632 transcript:ENSMGAT00000004118 gene_biotype:protein_coding transcript_biotype:protein_coding	ENSMGAP00000003416 pep:novel chromosome:UMD2:1:1344667:1444306:-1 gene:ENSMGAG00000003632 transcript:ENSMGAT00000004118 gene_biotype:protein_coding transcript_biotype:protein_coding	yes	yes	3	1.8561e-25	83.087	3	0			1
CVANEDAPECSK	K	C	V	S	K	S	2	0	1	1	2	0	2	0	0	0	0	1	0	0	1	1	0	0	0	1	0	12	0	1378.55	ENSMGAP00000010561 pep:novel chromosome:UMD2:4:32741672:32754434:1 gene:ENSMGAG00000010180 transcript:ENSMGAT00000011421 gene_biotype:protein_coding transcript_biotype:protein_coding	ENSMGAP00000010561 pep:novel chromosome:UMD2:4:32741672:32754434:1 gene:ENSMGAG00000010180 transcript:ENSMGAT00000011421 gene_biotype:protein_coding transcript_biotype:protein_coding	yes	yes	2	2.2842e-186	179.6	7.41	3.75	1	1	2	3	2	1	6	3	1	2
CVANEDAPECSKSLPSIILDEICQVEK	K	C	V	E	K	L	2	0	1	2	3	1	4	0	0	3	2	2	0	0	2	3	0	0	0	2	0	27	1	3103.45	ENSMGAP00000010561 pep:novel chromosome:UMD2:4:32741672:32754434:1 gene:ENSMGAG00000010180 transcript:ENSMGAT00000011421 gene_biotype:protein_coding transcript_biotype:protein_coding	ENSMGAP00000010561 pep:novel chromosome:UMD2:4:32741672:32754434:1 gene:ENSMGAG00000010180 transcript:ENSMGAT00000011421 gene_biotype:protein_coding transcript_biotype:protein_coding	yes	yes	3	2.7462e-56	85.185	7	0							1
CVCDFTCLAVPR	R	C	V	P	R	S	1	1	0	1	3	0	0	0	0	0	1	0	0	1	1	0	1	0	0	2	0	12	0	1496.66	ENSMGAP00000003150 pep:novel chromosome:UMD2:23:2777706:2849334:-1 gene:ENSMGAG00000003375 transcript:ENSMGAT00000003846 gene_biotype:protein_coding transcript_biotype:protein_coding;ENSMGAP00000017932 pep:novel chromosome:UMD2:23:2777706:2815764:-1 gene:ENSMGAG00000003375 transcript:ENSMGAT00000018924 gene_biotype:protein_coding transcript_biotype:protein_coding	ENSMGAP00000003150 pep:novel chromosome:UMD2:23:2777706:2849334:-1 gene:ENSMGAG00000003375 transcript:ENSMGAT00000003846 gene_biotype:protein_coding transcript_biotype:protein_coding	yes	no	2	2.017e-07	110.08	1.67	0.667	4	4	1
CVCPVSNTICR	R	C	V	C	R	E	0	1	1	0	3	0	0	0	0	1	0	0	0	0	1	1	1	0	0	2	0	11	0	1364.6	ENSMGAP00000001458 pep:novel chromosome:UMD2:2:2264911:2279567:1 gene:ENSMGAG00000001940 transcript:ENSMGAT00000002118 gene_biotype:protein_coding transcript_biotype:protein_coding	ENSMGAP00000001458 pep:novel chromosome:UMD2:2:2264911:2279567:1 gene:ENSMGAG00000001940 transcript:ENSMGAT00000002118 gene_biotype:protein_coding transcript_biotype:protein_coding	yes	yes	2	2.6506e-45	124.67	9.14	0.915								4	5	4
CVDDCAQFR	K	C	V	F	R	K	1	1	0	2	2	1	0	0	0	0	0	0	0	1	0	0	0	0	0	1	0	9	0	1169.46	ENSMGAP00000004657 pep:novel chromosome:UMD2:23:4339465:4343849:1 gene:ENSMGAG00000004820 transcript:ENSMGAT00000005378 gene_biotype:protein_coding transcript_biotype:protein_coding	ENSMGAP00000004657 pep:novel chromosome:UMD2:23:4339465:4343849:1 gene:ENSMGAG00000004820 transcript:ENSMGAT00000005378 gene_biotype:protein_coding transcript_biotype:protein_coding	yes	yes	2	5.223e-05	83.998	9	0									1
CVFCNAYLESNR	R	C	V	N	R	T	1	1	2	0	2	0	1	0	0	0	1	0	0	1	0	1	0	0	1	1	0	12	0	1531.65	ENSMGAP00000004638 pep:novel chromosome:UMD2:15:10143431:10152810:1 gene:ENSMGAG00000004801 transcript:ENSMGAT00000005359 gene_biotype:protein_coding transcript_biotype:protein_coding	ENSMGAP00000004638 pep:novel chromosome:UMD2:15:10143431:10152810:1 gene:ENSMGAG00000004801 transcript:ENSMGAT00000005359 gene_biotype:protein_coding transcript_biotype:protein_coding	yes	yes	2	4.2586e-15	108.56	9	0									2
CVGYHGYCIR	R	C	V	I	R	S	0	1	0	0	2	0	0	2	1	1	0	0	0	0	0	0	0	0	2	1	0	10	0	1283.55	ENSMGAP00000015039 pep:novel chromosome:UMD2:2:113258201:113260753:-1 gene:ENSMGAG00000014221 transcript:ENSMGAT00000015987 gene_biotype:protein_coding transcript_biotype:protein_coding	ENSMGAP00000015039 pep:novel chromosome:UMD2:2:113258201:113260753:-1 gene:ENSMGAG00000014221 transcript:ENSMGAT00000015987 gene_biotype:protein_coding transcript_biotype:protein_coding	yes	yes	2,3	4.1738e-29	130.75	17	0
CVSLCDCYDNEDGK	K	C	V	G	K	I	0	0	1	3	3	0	1	1	0	0	1	1	0	0	0	1	0	0	1	1	0	14	0	1733.63	ENSMGAP00000008878 pep:novel chromosome:UMD2:5:14775483:14832573:-1 gene:ENSMGAG00000008582 transcript:ENSMGAT00000009688 gene_biotype:protein_coding transcript_biotype:protein_coding	ENSMGAP00000008878 pep:novel chromosome:UMD2:5:14775483:14832573:-1 gene:ENSMGAG00000008582 transcript:ENSMGAT00000009688 gene_biotype:protein_coding transcript_biotype:protein_coding	yes	yes	2	2.6353e-13	102.52	1.8	0.748	4	4	2
CVTIHGSNGLLVK	R	C	V	V	K	D	0	0	1	0	1	0	0	2	1	1	2	1	0	0	0	1	1	0	0	2	0	13	0	1396.75	ENSMGAP00000008304 pep:novel chromosome:UMD2:12:12139536:12186835:-1 gene:ENSMGAG00000008100 transcript:ENSMGAT00000009097 gene_biotype:protein_coding transcript_biotype:protein_coding	ENSMGAP00000008304 pep:novel chromosome:UMD2:12:12139536:12186835:-1 gene:ENSMGAG00000008100 transcript:ENSMGAT00000009097 gene_biotype:protein_coding transcript_biotype:protein_coding	yes	yes	2,3	8.9827e-45	157.56	3.62	1.09		2	10	5	2	2
CYSTEPVLR	K	C	Y	L	R	C	0	1	0	0	1	0	1	0	0	0	1	0	0	0	1	1	1	0	1	1	0	9	0	1123.53	ENSMGAP00000019091 pep:novel chromosome:UMD2:10:17266277:17286317:1 gene:ENSMGAG00000009088 transcript:ENSMGAT00000020644 gene_biotype:protein_coding transcript_biotype:protein_coding;ENSMGAP00000009450 pep:novel chromosome:UMD2:10:17266277:17286317:1 gene:ENSMGAG00000009088 transcript:ENSMGAT00000010272 gene_biotype:protein_coding transcript_biotype:protein_coding	ENSMGAP00000019091 pep:novel chromosome:UMD2:10:17266277:17286317:1 gene:ENSMGAG00000009088 transcript:ENSMGAT00000020644 gene_biotype:protein_coding transcript_biotype:protein_coding	yes	no	2	2.2233e-10	115.71	5.57	4.28	5	3	4							5
CYTTTIPFVYQGETK	K	C	Y	T	K	Q	0	0	0	0	1	1	1	1	0	1	0	1	0	1	1	0	4	0	2	1	0	15	0	1806.85	ENSMGAP00000010338 pep:novel chromosome:UMD2:4:31914370:31918907:-1 gene:ENSMGAG00000009989 transcript:ENSMGAT00000011192 gene_biotype:protein_coding transcript_biotype:protein_coding	ENSMGAP00000010338 pep:novel chromosome:UMD2:4:31914370:31918907:-1 gene:ENSMGAG00000009989 transcript:ENSMGAT00000011192 gene_biotype:protein_coding transcript_biotype:protein_coding	yes	yes	2,3	5.3294e-53	123.29	11.4	4.44	2			1	2	2
CYVATLAK	K	C	Y	A	K	Y	2	0	0	0	1	0	0	0	0	0	1	1	0	0	0	0	1	0	1	1	0	8	0	924.474	ENSMGAP00000002528 pep:novel chromosome:UMD2:10:4691465:4834754:1 gene:ENSMGAG00000002888 transcript:ENSMGAT00000003208 gene_biotype:protein_coding transcript_biotype:protein_coding;ENSMGAP00000019210 pep:novel chromosome:UMD2:10:4829289:4834625:1 gene:ENSMGAG00000002888 transcript:ENSMGAT00000020530 gene_biotype:protein_coding transcript_biotype:protein_coding	ENSMGAP00000002528 pep:novel chromosome:UMD2:10:4691465:4834754:1 gene:ENSMGAG00000002888 transcript:ENSMGAT00000003208 gene_biotype:protein_coding transcript_biotype:protein_coding	no	no	2	0.00096575	130.27	5.46	2.44	2	3	3	5	5	4	5	3	4	1
DAAGIAMEAISYAR	K	D	A	A	R	N	5	1	0	1	0	0	1	1	0	2	0	0	1	0	0	1	0	0	1	0	0	14	0	1437.69	ENSMGAP00000000116 pep:novel chromosome:UMD2:26:398815:406410:1 gene:ENSMGAG00000000732 transcript:ENSMGAT00000000747 gene_biotype:protein_coding transcript_biotype:protein_coding	ENSMGAP00000000116 pep:novel chromosome:UMD2:26:398815:406410:1 gene:ENSMGAG00000000732 transcript:ENSMGAT00000000747 gene_biotype:protein_coding transcript_biotype:protein_coding	yes	yes	2	3.8686e-11	94.717	8.57	5.7		1	1	1		1
DAAQVILSSIDEHDK	K	D	A	D	K	I	2	0	0	3	0	1	1	0	1	2	1	1	0	0	0	2	0	0	0	1	0	15	0	1639.81	ENSMGAP00000012380 pep:novel chromosome:UMD2:10:29269967:29331314:1 gene:ENSMGAG00000011794 transcript:ENSMGAT00000013270 gene_biotype:protein_coding transcript_biotype:protein_coding	ENSMGAP00000012380 pep:novel chromosome:UMD2:10:29269967:29331314:1 gene:ENSMGAG00000011794 transcript:ENSMGAT00000013270 gene_biotype:protein_coding transcript_biotype:protein_coding	yes	yes	2,3	4.7726e-08	84.508	4	0				2
DAAVFPIQVEFTR	R	D	A	T	R	E	2	1	0	1	0	1	1	0	0	1	0	0	0	2	1	0	1	0	0	2	0	13	0	1491.77	ENSMGAP00000004290 pep:novel chromosome:UMD2:26:5987706:5999683:-1 gene:ENSMGAG00000004423 transcript:ENSMGAT00000005004 gene_biotype:protein_coding transcript_biotype:protein_coding;ENSMGAP00000019160 pep:novel chromosome:UMD2:26:5987598:5999683:-1 gene:ENSMGAG00000004423 transcript:ENSMGAT00000019808 gene_biotype:protein_coding transcript_biotype:protein_coding	ENSMGAP00000004290 pep:novel chromosome:UMD2:26:5987706:5999683:-1 gene:ENSMGAG00000004423 transcript:ENSMGAT00000005004 gene_biotype:protein_coding transcript_biotype:protein_coding	yes	no	2	2.8831e-15	96.464	5.31	2.34	1	1	2	2	3	1	3	1	2
DAEAVTLTYHLR	R	D	A	L	R	A	2	1	0	1	0	0	1	0	1	0	2	0	0	0	0	0	2	0	1	1	0	12	0	1387.71	ENSMGAP00000019072 pep:novel chromosome:UMD2:2:115968942:116002052:-1 gene:ENSMGAG00000016906 transcript:ENSMGAT00000019987 gene_biotype:protein_coding transcript_biotype:protein_coding;ENSMGAP00000018037 pep:novel chromosome:UMD2:2:115969720:116001488:-1 gene:ENSMGAG00000016906 transcript:ENSMGAT00000019399 gene_biotype:protein_coding transcript_biotype:protein_coding	ENSMGAP00000019072 pep:novel chromosome:UMD2:2:115968942:116002052:-1 gene:ENSMGAG00000016906 transcript:ENSMGAT00000019987 gene_biotype:protein_coding transcript_biotype:protein_coding	yes	no	2	0.00016701	77.26	3.5	0.5			2	2
DAIAQFESSAVGK	K	D	A	G	K	Q	3	0	0	1	0	1	1	1	0	1	0	1	0	1	0	2	0	0	0	1	0	13	0	1321.65	ENSMGAP00000002830 pep:novel chromosome:UMD2:26:5412976:5414472:-1 gene:ENSMGAG00000003169 transcript:ENSMGAT00000003517 gene_biotype:protein_coding transcript_biotype:protein_coding	ENSMGAP00000002830 pep:novel chromosome:UMD2:26:5412976:5414472:-1 gene:ENSMGAG00000003169 transcript:ENSMGAT00000003517 gene_biotype:protein_coding transcript_biotype:protein_coding	yes	yes	2	1.9972e-56	117.93	12.8	1.14										1
DAIYPIPVVCEAPCPK	R	D	A	P	K	D	2	0	0	1	2	0	1	0	0	2	0	1	0	0	4	0	0	0	1	2	0	16	0	1827.89	ENSMGAP00000010222 pep:novel chromosome:UMD2:6:26880641:27005017:-1 gene:ENSMGAG00000009862 transcript:ENSMGAT00000011069 gene_biotype:protein_coding transcript_biotype:protein_coding;ENSMGAP00000018368 pep:novel chromosome:UMD2:6:26880641:27006288:-1 gene:ENSMGAG00000009862 transcript:ENSMGAT00000019372 gene_biotype:protein_coding transcript_biotype:protein_coding	ENSMGAP00000010222 pep:novel chromosome:UMD2:6:26880641:27005017:-1 gene:ENSMGAG00000009862 transcript:ENSMGAT00000011069 gene_biotype:protein_coding transcript_biotype:protein_coding	yes	no	2	8.9199e-08	75.911	3	0			1
DALVFVLIDEVESLTAAR	R	D	A	A	R	S	3	1	0	2	0	0	2	0	0	1	3	0	0	1	0	1	1	0	0	3	0	18	0	1960.05	ENSMGAP00000001344 pep:novel chromosome:UMD2:3:3253235:3267077:-1 gene:ENSMGAG00000001806 transcript:ENSMGAT00000001998 gene_biotype:protein_coding transcript_biotype:protein_coding	ENSMGAP00000001344 pep:novel chromosome:UMD2:3:3253235:3267077:-1 gene:ENSMGAG00000001806 transcript:ENSMGAT00000001998 gene_biotype:protein_coding transcript_biotype:protein_coding	yes	yes	2	3.4237e-18	89.468	16.5	0.5
DAMLDVIQANR	R	D	A	N	R	L	2	1	1	2	0	1	0	0	0	1	1	0	1	0	0	0	0	0	0	1	0	11	0	1244.62	ENSMGAP00000002383 pep:novel chromosome:UMD2:23:2235859:2241327:-1 gene:ENSMGAG00000002758 transcript:ENSMGAT00000003060 gene_biotype:protein_coding transcript_biotype:protein_coding	ENSMGAP00000002383 pep:novel chromosome:UMD2:23:2235859:2241327:-1 gene:ENSMGAG00000002758 transcript:ENSMGAT00000003060 gene_biotype:protein_coding transcript_biotype:protein_coding	yes	yes	2	1.3366e-173	172.27	8.25	0.829							5	9	9	1
DANDNKPVLESNPYEAFIVENMPAGTR	R	D	A	T	R	V	3	1	4	2	0	0	3	1	0	1	1	1	1	1	3	1	1	0	1	2	0	27	1	2990.41	ENSMGAP00000012007 pep:novel chromosome:UMD2:4:44030140:44130685:-1 gene:ENSMGAG00000011459 transcript:ENSMGAT00000012893 gene_biotype:protein_coding transcript_biotype:protein_coding	ENSMGAP00000012007 pep:novel chromosome:UMD2:4:44030140:44130685:-1 gene:ENSMGAG00000011459 transcript:ENSMGAT00000012893 gene_biotype:protein_coding transcript_biotype:protein_coding	yes	yes	3	1.7006e-121	143.36	2.5	0.5		2	2
DAQEEEKTEALK	K	D	A	L	K	S	2	0	0	1	0	1	4	0	0	0	1	2	0	0	0	0	1	0	0	0	0	12	1	1389.66	ENSMGAP00000008002 pep:novel chromosome:UMD2:19:8416826:8429310:1 gene:ENSMGAG00000007784 transcript:ENSMGAT00000008791 gene_biotype:protein_coding transcript_biotype:protein_coding	ENSMGAP00000008002 pep:novel chromosome:UMD2:19:8416826:8429310:1 gene:ENSMGAG00000007784 transcript:ENSMGAT00000008791 gene_biotype:protein_coding transcript_biotype:protein_coding	yes	yes	3	5.3405e-18	96.745	7	2.16					1	1				1
DAQVLFR	K	D	A	F	R	A	1	1	0	1	0	1	0	0	0	0	1	0	0	1	0	0	0	0	0	1	0	7	0	847.455	ENSMGAP00000011100 pep:novel chromosome:UMD2:4:35925607:35941183:1 gene:ENSMGAG00000010665 transcript:ENSMGAT00000011969 gene_biotype:protein_coding transcript_biotype:protein_coding	ENSMGAP00000011100 pep:novel chromosome:UMD2:4:35925607:35941183:1 gene:ENSMGAG00000010665 transcript:ENSMGAT00000011969 gene_biotype:protein_coding transcript_biotype:protein_coding	yes	yes	2	0.0099267	121.29	11.4	0.49
DASQILVDTLQK	K	D	A	Q	K	F	1	0	0	2	0	2	0	0	0	1	2	1	0	0	0	1	1	0	0	1	0	12	0	1329.71	ENSMGAP00000015482 pep:novel chromosome:UMD2:1:118252970:118261001:-1 gene:ENSMGAG00000014614 transcript:ENSMGAT00000016439 gene_biotype:protein_coding transcript_biotype:protein_coding;ENSMGAP00000018490 pep:novel chromosome:UMD2:1:118252970:118258943:-1 gene:ENSMGAG00000014614 transcript:ENSMGAT00000020182 gene_biotype:protein_coding transcript_biotype:protein_coding	ENSMGAP00000015482 pep:novel chromosome:UMD2:1:118252970:118261001:-1 gene:ENSMGAG00000014614 transcript:ENSMGAT00000016439 gene_biotype:protein_coding transcript_biotype:protein_coding	yes	no	2,3	5.7772e-143	174.05	9.39	4.55	2	3	5	4	2	2	3	3	2	1
DASTCLDSKR	K	D	A	K	R	Q	1	1	0	2	1	0	0	0	0	0	1	1	0	0	0	2	1	0	0	0	0	10	1	1151.52	ENSMGAP00000010418 pep:novel chromosome:UMD2:4:32308595:32314360:-1 gene:ENSMGAG00000010043 transcript:ENSMGAT00000011276 gene_biotype:protein_coding transcript_biotype:protein_coding	ENSMGAP00000010418 pep:novel chromosome:UMD2:4:32308595:32314360:-1 gene:ENSMGAG00000010043 transcript:ENSMGAT00000011276 gene_biotype:protein_coding transcript_biotype:protein_coding	yes	yes	2	0.00079091	91.549	9	0									1
DASVVGFFR	K	D	A	F	R	D	1	1	0	1	0	0	0	1	0	0	0	0	0	2	0	1	0	0	0	2	0	9	0	996.503	ENSMGAP00000010947 pep:novel chromosome:UMD2:12:20158131:20311130:-1 gene:ENSMGAG00000010531 transcript:ENSMGAT00000011815 gene_biotype:protein_coding transcript_biotype:protein_coding	ENSMGAP00000010947 pep:novel chromosome:UMD2:12:20158131:20311130:-1 gene:ENSMGAG00000010531 transcript:ENSMGAT00000011815 gene_biotype:protein_coding transcript_biotype:protein_coding	yes	yes	2	2.5852e-50	147.19	8.14	0.35								6	1
DATNVGDEGGFAPNILENK	K	D	A	N	K	E	2	0	3	2	0	0	2	3	0	1	1	1	0	1	1	0	1	0	0	1	0	19	0	1959.92	ENSMGAP00000003451 pep:novel chromosome:UMD2:23:3337601:3346799:-1 gene:ENSMGAG00000003655 transcript:ENSMGAT00000004153 gene_biotype:protein_coding transcript_biotype:protein_coding	ENSMGAP00000003451 pep:novel chromosome:UMD2:23:3337601:3346799:-1 gene:ENSMGAG00000003655 transcript:ENSMGAT00000004153 gene_biotype:protein_coding transcript_biotype:protein_coding	yes	yes	2	4.0677e-138	141.64	9	0.535								1	5	1
DAVLLLFANK	R	D	A	N	K	Q	2	0	1	1	0	0	0	0	0	0	3	1	0	1	0	0	0	0	0	1	0	10	0	1102.64	ENSMGAP00000006481 pep:novel chromosome:UMD2:14:9105762:9110968:-1 gene:ENSMGAG00000006460 transcript:ENSMGAT00000007234 gene_biotype:protein_coding transcript_biotype:protein_coding	ENSMGAP00000006481 pep:novel chromosome:UMD2:14:9105762:9110968:-1 gene:ENSMGAG00000006460 transcript:ENSMGAT00000007234 gene_biotype:protein_coding transcript_biotype:protein_coding	yes	yes	2	8.4788e-07	111.61	15	0
DAVLLVFANK	R	D	A	N	K	Q	2	0	1	1	0	0	0	0	0	0	2	1	0	1	0	0	0	0	0	2	0	10	0	1088.62	ENSMGAP00000002239 pep:novel chromosome:UMD2:6:1817546:1819929:-1 gene:ENSMGAG00000002635 transcript:ENSMGAT00000002914 gene_biotype:protein_coding transcript_biotype:protein_coding;ENSMGAP00000008791 pep:novel scaffold:UMD2:GL428166.1:1431:3895:1 gene:ENSMGAG00000008562 transcript:ENSMGAT00000009595 gene_biotype:protein_coding transcript_biotype:protein_coding	ENSMGAP00000002239 pep:novel chromosome:UMD2:6:1817546:1819929:-1 gene:ENSMGAG00000002635 transcript:ENSMGAT00000002914 gene_biotype:protein_coding transcript_biotype:protein_coding	yes	no	2	8.0551e-05	123.86	15	0
DAVSFGHSWILEEAPCK	K	D	A	C	K	G	2	0	0	1	1	0	2	1	1	1	1	1	0	1	1	2	0	1	0	1	0	17	0	1944.9	ENSMGAP00000019091 pep:novel chromosome:UMD2:10:17266277:17286317:1 gene:ENSMGAG00000009088 transcript:ENSMGAT00000020644 gene_biotype:protein_coding transcript_biotype:protein_coding;ENSMGAP00000009450 pep:novel chromosome:UMD2:10:17266277:17286317:1 gene:ENSMGAG00000009088 transcript:ENSMGAT00000010272 gene_biotype:protein_coding transcript_biotype:protein_coding	ENSMGAP00000019091 pep:novel chromosome:UMD2:10:17266277:17286317:1 gene:ENSMGAG00000009088 transcript:ENSMGAT00000020644 gene_biotype:protein_coding transcript_biotype:protein_coding	yes	no	2,3	0	234.77	5.64	4.34	4	4	5							3
DAVTYTEHAK	R	D	A	A	K	R	2	0	0	1	0	0	1	0	1	0	0	1	0	0	0	0	2	0	1	1	0	10	0	1133.54	ENSMGAP00000016651 pep:novel chromosome:UMD2:1:48925759:48926070:1 gene:ENSMGAG00000015710 transcript:ENSMGAT00000017625 gene_biotype:protein_coding transcript_biotype:protein_coding;ENSMGAP00000016645 pep:novel chromosome:UMD2:1:48885188:48885499:-1 gene:ENSMGAG00000015705 transcript:ENSMGAT00000017619 gene_biotype:protein_coding transcript_biotype:protein_coding;ENSMGAP00000016644 pep:novel chr…	ENSMGAP00000016651 pep:novel chromosome:UMD2:1:48925759:48926070:1 gene:ENSMGAG00000015710 transcript:ENSMGAT00000017625 gene_biotype:protein_coding transcript_biotype:protein_coding	yes	no	2	3.1805e-102	147.75	5.5	5.74	1	1	1	1	1
DCPADHFAFR	R	D	C	F	R	I	2	1	0	2	1	0	0	0	1	0	0	0	0	2	1	0	0	0	0	0	0	10	0	1234.52	ENSMGAP00000009067 pep:novel chromosome:UMD2:14:12459815:12463237:-1 gene:ENSMGAG00000008819 transcript:ENSMGAT00000009880 gene_biotype:protein_coding transcript_biotype:protein_coding	ENSMGAP00000009067 pep:novel chromosome:UMD2:14:12459815:12463237:-1 gene:ENSMGAG00000008819 transcript:ENSMGAT00000009880 gene_biotype:protein_coding transcript_biotype:protein_coding	yes	yes	3	0.001078	88.495	13	0.577
DCSACEPGFFNLQSGR	R	D	C	G	R	G	1	1	1	1	2	1	1	2	0	0	1	0	0	2	1	2	0	0	0	0	0	16	0	1843.76	ENSMGAP00000001294 pep:novel chromosome:UMD2:10:3097293:3130070:-1 gene:ENSMGAG00000001723 transcript:ENSMGAT00000001947 gene_biotype:protein_coding transcript_biotype:protein_coding	ENSMGAP00000001294 pep:novel chromosome:UMD2:10:3097293:3130070:-1 gene:ENSMGAG00000001723 transcript:ENSMGAT00000001947 gene_biotype:protein_coding transcript_biotype:protein_coding	yes	yes	2	8.9855e-162	150.39	3	0			2
DDCEQMTGLCSCK	R	D	D	C	K	T	0	0	0	2	3	1	1	1	0	0	1	1	1	0	0	1	1	0	0	0	0	13	0	1602.58	ENSMGAP00000003150 pep:novel chromosome:UMD2:23:2777706:2849334:-1 gene:ENSMGAG00000003375 transcript:ENSMGAT00000003846 gene_biotype:protein_coding transcript_biotype:protein_coding;ENSMGAP00000017932 pep:novel chromosome:UMD2:23:2777706:2815764:-1 gene:ENSMGAG00000003375 transcript:ENSMGAT00000018924 gene_biotype:protein_coding transcript_biotype:protein_coding	ENSMGAP00000003150 pep:novel chromosome:UMD2:23:2777706:2849334:-1 gene:ENSMGAG00000003375 transcript:ENSMGAT00000003846 gene_biotype:protein_coding transcript_biotype:protein_coding	yes	no	2	1.4348e-70	127.71	1.56	0.497	4	5
DDDFFVDAEHPVK	R	D	D	V	K	V	1	0	0	4	0	0	1	0	1	0	0	1	0	2	1	0	0	0	0	2	0	13	0	1532.68	ENSMGAP00000013932 pep:novel chromosome:UMD2:5:47730723:47734144:-1 gene:ENSMGAG00000006772 transcript:ENSMGAT00000014852 gene_biotype:protein_coding transcript_biotype:protein_coding	ENSMGAP00000013932 pep:novel chromosome:UMD2:5:47730723:47734144:-1 gene:ENSMGAG00000006772 transcript:ENSMGAT00000014852 gene_biotype:protein_coding transcript_biotype:protein_coding	yes	yes	2	0.00045053	97.716	8.5	0.5								2	2
DDDIAALVVDNGSGMCK	M	D	D	C	K	A	2	0	1	4	1	0	0	2	0	1	1	1	1	0	0	1	0	0	0	2	0	17	0	1778.78	ENSMGAP00000019692 pep:novel chromosome:UMD2:16:4430680:4433366:-1 gene:ENSMGAG00000003960 transcript:ENSMGAT00000019935 gene_biotype:protein_coding transcript_biotype:protein_coding;CON__P60712	ENSMGAP00000019692 pep:novel chromosome:UMD2:16:4430680:4433366:-1 gene:ENSMGAG00000003960 transcript:ENSMGAT00000019935 gene_biotype:protein_coding transcript_biotype:protein_coding	yes	no	2	7.6015e-51	114.06	9.67	0.745								1		5
DDDKNLGALCGR	R	D	D	G	R	D	1	1	1	3	1	0	0	2	0	0	2	1	0	0	0	0	0	0	0	0	0	12	1	1332.61	ENSMGAP00000018682 pep:novel chromosome:UMD2:7:496501:517527:-1 gene:ENSMGAG00000001719 transcript:ENSMGAT00000018366 gene_biotype:protein_coding transcript_biotype:protein_coding;ENSMGAP00000001272 pep:novel chromosome:UMD2:7:490725:517527:-1 gene:ENSMGAG00000001719 transcript:ENSMGAT00000001925 gene_biotype:protein_coding transcript_biotype:protein_coding	ENSMGAP00000018682 pep:novel chromosome:UMD2:7:496501:517527:-1 gene:ENSMGAG00000001719 transcript:ENSMGAT00000018366 gene_biotype:protein_coding transcript_biotype:protein_coding	yes	no	2,3	2.7169e-11	103.44	3.75	0.433			1	3
DDDYAGFVFAYQSSSR	R	D	D	S	R	F	2	1	0	3	0	1	0	1	0	0	0	0	0	2	0	3	0	0	2	1	0	16	0	1826.77	ENSMGAP00000012667 pep:novel chromosome:UMD2:5:30707478:30720065:-1 gene:ENSMGAG00000012054 transcript:ENSMGAT00000013563 gene_biotype:protein_coding transcript_biotype:protein_coding	ENSMGAP00000012667 pep:novel chromosome:UMD2:5:30707478:30720065:-1 gene:ENSMGAG00000012054 transcript:ENSMGAT00000013563 gene_biotype:protein_coding transcript_biotype:protein_coding	yes	yes	2	5.4744e-10	97.291	3.5	0.5			1	1
DDHAICTTEYSR	K	D	D	S	R	I	1	1	0	2	1	0	1	0	1	1	0	0	0	0	0	1	2	0	1	0	0	12	0	1466.61	ENSMGAP00000005615 pep:novel chromosome:UMD2:22:8580987:8653519:-1 gene:ENSMGAG00000005514 transcript:ENSMGAT00000006355 gene_biotype:protein_coding transcript_biotype:protein_coding	ENSMGAP00000005615 pep:novel chromosome:UMD2:22:8580987:8653519:-1 gene:ENSMGAG00000005514 transcript:ENSMGAT00000006355 gene_biotype:protein_coding transcript_biotype:protein_coding	yes	yes	2	1.1794e-15	115.57	1.67	0.471	1	2
DDNGDITSSLK	K	D	D	L	K	R	0	0	1	3	0	0	0	1	0	1	1	1	0	0	0	2	1	0	0	0	0	11	0	1163.53	ENSMGAP00000002758 pep:novel chromosome:UMD2:19:2654337:2697211:-1 gene:ENSMGAG00000003049 transcript:ENSMGAT00000003443 gene_biotype:protein_coding transcript_biotype:protein_coding;ENSMGAP00000018184 pep:novel chromosome:UMD2:19:2661823:2693480:-1 gene:ENSMGAG00000003049 transcript:ENSMGAT00000019290 gene_biotype:protein_coding transcript_biotype:protein_coding;ENSMGAP00000002763 pep:novel chro…	ENSMGAP00000002763 pep:novel chromosome:UMD2:19:2654340:2693480:-1 gene:ENSMGAG00000003049 transcript:ENSMGAT00000003448 gene_biotype:protein_coding transcript_biotype:protein_coding	no	no	2	8.7704e-06	98.105	2.18	0.716	2	5	4
DDQESIPISK	K	D	D	S	K	T	0	0	0	2	0	1	1	0	0	2	0	1	0	0	1	2	0	0	0	0	0	10	0	1130.55	ENSMGAP00000003137 pep:novel chromosome:UMD2:7:2969985:3002196:1 gene:ENSMGAG00000003306 transcript:ENSMGAT00000003832 gene_biotype:protein_coding transcript_biotype:protein_coding	ENSMGAP00000003137 pep:novel chromosome:UMD2:7:2969985:3002196:1 gene:ENSMGAG00000003306 transcript:ENSMGAT00000003832 gene_biotype:protein_coding transcript_biotype:protein_coding	yes	yes	2	0.00021155	128.01	2.07	0.929	5	5	4	1
DDSIEPLSALR	K	D	D	L	R	Y	1	1	0	2	0	0	1	0	0	1	2	0	0	0	1	2	0	0	0	0	0	11	0	1214.61	ENSMGAP00000010145 pep:novel chromosome:UMD2:14:17986021:18091513:1 gene:ENSMGAG00000009762 transcript:ENSMGAT00000010991 gene_biotype:protein_coding transcript_biotype:protein_coding	ENSMGAP00000010145 pep:novel chromosome:UMD2:14:17986021:18091513:1 gene:ENSMGAG00000009762 transcript:ENSMGAT00000010991 gene_biotype:protein_coding transcript_biotype:protein_coding	yes	yes	2	3.7886e-45	114.86	3.13	1.02	1	3	5	5	1
DDSKAEDIWSFLSK	R	D	D	S	K	A	1	0	0	3	0	0	1	0	0	1	1	2	0	1	0	3	0	1	0	0	0	14	1	1639.77	ENSMGAP00000002805 pep:novel chromosome:UMD2:11:4133497:4144093:-1 gene:ENSMGAG00000003078 transcript:ENSMGAT00000003492 gene_biotype:protein_coding transcript_biotype:protein_coding;ENSMGAP00000002725 pep:novel chromosome:UMD2:11:4127724:4142770:-1 gene:ENSMGAG00000003078 transcript:ENSMGAT00000003408 gene_biotype:protein_coding transcript_biotype:protein_coding	ENSMGAP00000002805 pep:novel chromosome:UMD2:11:4133497:4144093:-1 gene:ENSMGAG00000003078 transcript:ENSMGAT00000003492 gene_biotype:protein_coding transcript_biotype:protein_coding	yes	no	2	1.2354e-35	256.8	6.4	2.89	3	1	6	3	4	11	6	3	4	4
DDTALNGIR	R	D	D	I	R	L	1	1	1	2	0	0	0	1	0	1	1	0	0	0	0	0	1	0	0	0	0	9	0	973.483	ENSMGAP00000016074 pep:novel chromosome:UMD2:1:188367143:188371272:1 gene:ENSMGAG00000015158 transcript:ENSMGAT00000017046 gene_biotype:protein_coding transcript_biotype:protein_coding	ENSMGAP00000016074 pep:novel chromosome:UMD2:1:188367143:188371272:1 gene:ENSMGAG00000015158 transcript:ENSMGAT00000017046 gene_biotype:protein_coding transcript_biotype:protein_coding	yes	yes	2	1.5239e-22	124.98	14.3	0.471
DDTELEGQVISCLK	K	D	D	L	K	L	0	0	0	2	1	1	2	1	0	1	2	1	0	0	0	1	1	0	0	1	0	14	0	1605.76	ENSMGAP00000000900 pep:novel chromosome:UMD2:13:940247:971920:1 gene:ENSMGAG00000001428 transcript:ENSMGAT00000001548 gene_biotype:protein_coding transcript_biotype:protein_coding	ENSMGAP00000000900 pep:novel chromosome:UMD2:13:940247:971920:1 gene:ENSMGAG00000001428 transcript:ENSMGAT00000001548 gene_biotype:protein_coding transcript_biotype:protein_coding	yes	yes	2	0	196.11	3.56	0.497			4	5
DDTTGTLLFIGK	R	D	D	G	K	I	0	0	0	2	0	0	0	2	0	1	2	1	0	1	0	0	3	0	0	0	0	12	0	1279.67	ENSMGAP00000005175 pep:novel chromosome:UMD2:21:5804658:5811459:1 gene:ENSMGAG00000005264 transcript:ENSMGAT00000005906 gene_biotype:protein_coding transcript_biotype:protein_coding	ENSMGAP00000005175 pep:novel chromosome:UMD2:21:5804658:5811459:1 gene:ENSMGAG00000005264 transcript:ENSMGAT00000005906 gene_biotype:protein_coding transcript_biotype:protein_coding	yes	yes	2	6.6675e-38	137.01	8.87	5.19	5	4	3			4	3	5	10	2
DDVQAIILR	K	D	D	L	R	T	1	1	0	2	0	1	0	0	0	2	1	0	0	0	0	0	0	0	0	1	0	9	0	1041.58	ENSMGAP00000008304 pep:novel chromosome:UMD2:12:12139536:12186835:-1 gene:ENSMGAG00000008100 transcript:ENSMGAT00000009097 gene_biotype:protein_coding transcript_biotype:protein_coding	ENSMGAP00000008304 pep:novel chromosome:UMD2:12:12139536:12186835:-1 gene:ENSMGAG00000008100 transcript:ENSMGAT00000009097 gene_biotype:protein_coding transcript_biotype:protein_coding	yes	yes	2	3.0265e-05	113.74	3.11	1.56	4	3	3	4	3	1
DDYAYIEVDGVR	K	D	D	V	R	Y	1	1	0	3	0	0	1	1	0	1	0	0	0	0	0	0	0	0	2	2	0	12	0	1413.64	ENSMGAP00000008304 pep:novel chromosome:UMD2:12:12139536:12186835:-1 gene:ENSMGAG00000008100 transcript:ENSMGAT00000009097 gene_biotype:protein_coding transcript_biotype:protein_coding	ENSMGAP00000008304 pep:novel chromosome:UMD2:12:12139536:12186835:-1 gene:ENSMGAG00000008100 transcript:ENSMGAT00000009097 gene_biotype:protein_coding transcript_biotype:protein_coding	yes	yes	2	6.9929e-07	96.745	4.08	2.5	2	2	2	1	2	1		1	1
DEAVLWLWSHHNEVNAR	R	D	E	A	R	L	2	1	2	1	0	0	2	0	2	0	2	0	0	0	0	1	0	2	0	2	0	17	0	2075	ENSMGAP00000002528 pep:novel chromosome:UMD2:10:4691465:4834754:1 gene:ENSMGAG00000002888 transcript:ENSMGAT00000003208 gene_biotype:protein_coding transcript_biotype:protein_coding;ENSMGAP00000019210 pep:novel chromosome:UMD2:10:4829289:4834625:1 gene:ENSMGAG00000002888 transcript:ENSMGAT00000020530 gene_biotype:protein_coding transcript_biotype:protein_coding	ENSMGAP00000002528 pep:novel chromosome:UMD2:10:4691465:4834754:1 gene:ENSMGAG00000002888 transcript:ENSMGAT00000003208 gene_biotype:protein_coding transcript_biotype:protein_coding	no	no	3,4	4.6537e-62	109.04	4.41	1.65	1	2	3		5	6
DEDLVPTEDSEVPADSGR	K	D	E	G	R	N	1	1	0	4	0	0	3	1	0	0	1	0	0	0	2	2	1	0	0	2	0	18	0	1929.84	ENSMGAP00000014853 pep:novel chromosome:UMD2:2:106725720:106729589:-1 gene:ENSMGAG00000014039 transcript:ENSMGAT00000015793 gene_biotype:protein_coding transcript_biotype:protein_coding	ENSMGAP00000014853 pep:novel chromosome:UMD2:2:106725720:106729589:-1 gene:ENSMGAG00000014039 transcript:ENSMGAT00000015793 gene_biotype:protein_coding transcript_biotype:protein_coding	yes	yes	2	5.794e-19	98.572	3.44	1.07		2	3	2	2
DEDNNLLTEK	R	D	E	E	K	Q	0	0	2	2	0	0	2	0	0	0	2	1	0	0	0	0	1	0	0	0	0	10	0	1189.55	ENSMGAP00000006046 pep:novel chromosome:UMD2:15:12473313:12635495:1 gene:ENSMGAG00000006021 transcript:ENSMGAT00000006792 gene_biotype:protein_coding transcript_biotype:protein_coding;ENSMGAP00000017273 pep:novel chromosome:UMD2:15:12473313:12635495:1 gene:ENSMGAG00000006021 transcript:ENSMGAT00000020013 gene_biotype:protein_coding transcript_biotype:protein_coding	ENSMGAP00000006046 pep:novel chromosome:UMD2:15:12473313:12635495:1 gene:ENSMGAG00000006021 transcript:ENSMGAT00000006792 gene_biotype:protein_coding transcript_biotype:protein_coding	yes	no	2	4.1462e-23	185.96	8.27	3.89	3	1	3	3	1		1	3	3	5
DEDTQAIPFR	K	D	E	F	R	V	1	1	0	2	0	1	1	0	0	1	0	0	0	1	1	0	1	0	0	0	0	10	0	1190.56	ENSMGAP00000004038 pep:novel chromosome:UMD2:3:15049266:15152173:-1 gene:ENSMGAG00000016695 transcript:ENSMGAT00000004749 gene_biotype:protein_coding transcript_biotype:protein_coding	ENSMGAP00000004038 pep:novel chromosome:UMD2:3:15049266:15152173:-1 gene:ENSMGAG00000016695 transcript:ENSMGAT00000004749 gene_biotype:protein_coding transcript_biotype:protein_coding	yes	yes	2	9.2073e-71	198.72	8.86	4.69	6	6	5	6	7	5	3	2	7	15
DEFTNTCPGDKEIEIAYSDVAK	R	D	E	A	K	R	2	0	1	3	1	0	3	1	0	2	0	2	0	1	1	1	2	0	1	1	0	22	1	2501.13	ENSMGAP00000001575 pep:novel chromosome:UMD2:25:2268499:2275613:-1 gene:ENSMGAG00000002041 transcript:ENSMGAT00000002238 gene_biotype:protein_coding transcript_biotype:protein_coding	ENSMGAP00000001575 pep:novel chromosome:UMD2:25:2268499:2275613:-1 gene:ENSMGAG00000002041 transcript:ENSMGAT00000002238 gene_biotype:protein_coding transcript_biotype:protein_coding	yes	yes	3	3.0059e-48	111.66	12.5	0.5
DEFWIGLENLHK	K	D	E	H	K	I	0	0	1	1	0	0	2	1	1	1	2	1	0	1	0	0	0	1	0	0	0	12	0	1499.74	ENSMGAP00000002758 pep:novel chromosome:UMD2:19:2654337:2697211:-1 gene:ENSMGAG00000003049 transcript:ENSMGAT00000003443 gene_biotype:protein_coding transcript_biotype:protein_coding;ENSMGAP00000002763 pep:novel chromosome:UMD2:19:2654340:2693480:-1 gene:ENSMGAG00000003049 transcript:ENSMGAT00000003448 gene_biotype:protein_coding transcript_biotype:protein_coding;ENSMGAP00000018607 pep:novel chro…	ENSMGAP00000002763 pep:novel chromosome:UMD2:19:2654340:2693480:-1 gene:ENSMGAG00000003049 transcript:ENSMGAT00000003448 gene_biotype:protein_coding transcript_biotype:protein_coding	no	no	2,3	5.2354e-30	119.39	2.73	1.05	2	2	4	3
DEGLCSSSVPR	K	D	E	P	R	Y	0	1	0	1	1	0	1	1	0	0	1	0	0	0	1	3	0	0	0	1	0	11	0	1205.53	ENSMGAP00000008988 pep:novel chromosome:UMD2:3:46468058:46471811:1 gene:ENSMGAG00000008749 transcript:ENSMGAT00000009800 gene_biotype:protein_coding transcript_biotype:protein_coding	ENSMGAP00000008988 pep:novel chromosome:UMD2:3:46468058:46471811:1 gene:ENSMGAG00000008749 transcript:ENSMGAT00000009800 gene_biotype:protein_coding transcript_biotype:protein_coding	yes	yes	2	8.1258e-08	101.39	12.8	0.687
DENIYECVAQNPHGEVTVHAK	R	D	E	A	K	L	2	0	2	1	1	1	3	1	2	1	0	1	0	0	1	0	1	0	1	3	0	21	0	2409.1	ENSMGAP00000017737 pep:novel chromosome:UMD2:30:4043070:4115328:1 gene:ENSMGAG00000005856 transcript:ENSMGAT00000019921 gene_biotype:protein_coding transcript_biotype:protein_coding;ENSMGAP00000005955 pep:novel chromosome:UMD2:30:4028096:4115325:1 gene:ENSMGAG00000005856 transcript:ENSMGAT00000006700 gene_biotype:protein_coding transcript_biotype:protein_coding	ENSMGAP00000017737 pep:novel chromosome:UMD2:30:4043070:4115328:1 gene:ENSMGAG00000005856 transcript:ENSMGAT00000019921 gene_biotype:protein_coding transcript_biotype:protein_coding	no	no	4	1.0094e-69	102.07	8.43	4.56				2	2
DEQYLFLVR	R	D	E	V	R	V	0	1	0	1	0	1	1	0	0	0	2	0	0	1	0	0	0	0	1	1	0	9	0	1181.61	ENSMGAP00000001590 pep:novel chromosome:UMD2:26:3681577:3711047:-1 gene:ENSMGAG00000002011 transcript:ENSMGAT00000002253 gene_biotype:protein_coding transcript_biotype:protein_coding	ENSMGAP00000001590 pep:novel chromosome:UMD2:26:3681577:3711047:-1 gene:ENSMGAG00000002011 transcript:ENSMGAT00000002253 gene_biotype:protein_coding transcript_biotype:protein_coding	yes	yes	2	2.4271e-07	107.57	1.78	0.786	4	3	2
DESTNVDMSLVQK	R	D	E	Q	K	D	0	0	1	2	0	1	1	0	0	0	1	1	1	0	0	2	1	0	0	2	0	13	0	1464.68	ENSMGAP00000000854 pep:novel chromosome:UMD2:8:2166104:2176078:-1 gene:ENSMGAG00000001360 transcript:ENSMGAT00000001501 gene_biotype:protein_coding transcript_biotype:protein_coding	ENSMGAP00000000854 pep:novel chromosome:UMD2:8:2166104:2176078:-1 gene:ENSMGAG00000001360 transcript:ENSMGAT00000001501 gene_biotype:protein_coding transcript_biotype:protein_coding	yes	yes	2	1.4876e-20	109.44	4.5	3.32	4	1					1	4
DETNYGIPQR	R	D	E	Q	R	A	0	1	1	1	0	1	1	1	0	1	0	0	0	0	1	0	1	0	1	0	0	10	0	1191.55	ENSMGAP00000000006 pep:novel chromosome:UMD2:18:93007:96368:-1 gene:ENSMGAG00000000633 transcript:ENSMGAT00000000634 gene_biotype:protein_coding transcript_biotype:protein_coding	ENSMGAP00000000006 pep:novel chromosome:UMD2:18:93007:96368:-1 gene:ENSMGAG00000000633 transcript:ENSMGAT00000000634 gene_biotype:protein_coding transcript_biotype:protein_coding	yes	yes	2	1.9766e-16	112.36	15	0
DEVLLGGFAMAAYR	R	D	E	Y	R	Q	3	1	0	1	0	0	1	2	0	0	2	0	1	1	0	0	0	0	1	1	0	14	0	1511.74	ENSMGAP00000013179 pep:novel chromosome:UMD2:3:87137873:87142791:1 gene:ENSMGAG00000012516 transcript:ENSMGAT00000014081 gene_biotype:protein_coding transcript_biotype:protein_coding	ENSMGAP00000013179 pep:novel chromosome:UMD2:3:87137873:87142791:1 gene:ENSMGAG00000012516 transcript:ENSMGAT00000014081 gene_biotype:protein_coding transcript_biotype:protein_coding	yes	yes	2	4.1744e-23	101.53	10.5	0.498										6
DEYELLCLDGSR	K	D	E	S	R	Q	0	1	0	2	1	0	2	1	0	0	3	0	0	0	0	1	0	0	1	0	0	12	0	1468.65	ENSMGAP00000002805 pep:novel chromosome:UMD2:11:4133497:4144093:-1 gene:ENSMGAG00000003078 transcript:ENSMGAT00000003492 gene_biotype:protein_coding transcript_biotype:protein_coding;ENSMGAP00000002725 pep:novel chromosome:UMD2:11:4127724:4142770:-1 gene:ENSMGAG00000003078 transcript:ENSMGAT00000003408 gene_biotype:protein_coding transcript_biotype:protein_coding	ENSMGAP00000002805 pep:novel chromosome:UMD2:11:4133497:4144093:-1 gene:ENSMGAG00000003078 transcript:ENSMGAT00000003492 gene_biotype:protein_coding transcript_biotype:protein_coding	yes	no	2	1.2751e-39	116.24	5.68	2.96	4	2	3	4	5	8	3	2	2	1
DFAWGHDELKPLSK	K	D	F	S	K	S	1	0	0	2	0	0	1	1	1	0	2	2	0	1	1	1	0	1	0	0	0	14	1	1641.82	ENSMGAP00000000323 pep:novel chromosome:UMD2:19:205870:223235:-1 gene:ENSMGAG00000000931 transcript:ENSMGAT00000000959 gene_biotype:protein_coding transcript_biotype:protein_coding	ENSMGAP00000000323 pep:novel chromosome:UMD2:19:205870:223235:-1 gene:ENSMGAG00000000931 transcript:ENSMGAT00000000959 gene_biotype:protein_coding transcript_biotype:protein_coding	yes	yes	3	9.831e-05	92.265	4.9	2.02	1	1	4	4	2	4	3	1	1
DFGGVFNTR	K	D	F	T	R	Y	0	1	1	1	0	0	0	2	0	0	0	0	0	2	0	0	1	0	0	1	0	9	0	1011.48	ENSMGAP00000014033 pep:novel chromosome:UMD2:4:73819904:73822447:1 gene:ENSMGAG00000013283 transcript:ENSMGAT00000014954 gene_biotype:protein_coding transcript_biotype:protein_coding	ENSMGAP00000014033 pep:novel chromosome:UMD2:4:73819904:73822447:1 gene:ENSMGAG00000013283 transcript:ENSMGAT00000014954 gene_biotype:protein_coding transcript_biotype:protein_coding	yes	yes	2	0.00014288	99.815	14.2	0.433
DFGHIQYVAAYK	R	D	F	Y	K	V	2	0	0	1	0	1	0	1	1	1	0	1	0	1	0	0	0	0	2	1	0	12	0	1410.69	ENSMGAP00000008902 pep:novel chromosome:UMD2:12:12957400:12962367:1 gene:ENSMGAG00000008653 transcript:ENSMGAT00000009712 gene_biotype:protein_coding transcript_biotype:protein_coding	ENSMGAP00000008902 pep:novel chromosome:UMD2:12:12957400:12962367:1 gene:ENSMGAG00000008653 transcript:ENSMGAT00000009712 gene_biotype:protein_coding transcript_biotype:protein_coding	yes	yes	2,3	1.1377e-23	179.35	8.05	4.39	10	8	11	8	7	8	15	16	15	9
DFIADCAR	R	D	F	A	R	R	2	1	0	2	1	0	0	0	0	1	0	0	0	1	0	0	0	0	0	0	0	8	0	966.423	ENSMGAP00000002025 pep:novel chromosome:UMD2:1:144419:147596:1 gene:ENSMGAG00000002418 transcript:ENSMGAT00000002697 gene_biotype:protein_coding transcript_biotype:protein_coding	ENSMGAP00000002025 pep:novel chromosome:UMD2:1:144419:147596:1 gene:ENSMGAG00000002418 transcript:ENSMGAT00000002697 gene_biotype:protein_coding transcript_biotype:protein_coding	yes	yes	2	0.0013972	101.6	8	0								4
DFIWGHR	K	D	F	H	R	E	0	1	0	1	0	0	0	1	1	1	0	0	0	1	0	0	0	1	0	0	0	7	0	929.451	ENSMGAP00000001108 pep:novel scaffold:UMD2:GL429741.1:78469:89482:1 gene:ENSMGAG00000001606 transcript:ENSMGAT00000001759 gene_biotype:protein_coding transcript_biotype:protein_coding;ENSMGAP00000001096 pep:novel scaffold:UMD2:GL429741.1:79376:89482:1 gene:ENSMGAG00000001606 transcript:ENSMGAT00000001747 gene_biotype:protein_coding transcript_biotype:protein_coding	ENSMGAP00000001108 pep:novel scaffold:UMD2:GL429741.1:78469:89482:1 gene:ENSMGAG00000001606 transcript:ENSMGAT00000001759 gene_biotype:protein_coding transcript_biotype:protein_coding	yes	no	2	0.025624	98.415	9	0									4
DFLLNYPFSTSVK	K	D	F	V	K	L	0	0	1	1	0	0	0	0	0	0	2	1	0	2	1	2	1	0	1	1	0	13	0	1529.78	ENSMGAP00000016573 pep:novel chromosome:UMD2:1:196962338:196963456:-1 gene:ENSMGAG00000015628 transcript:ENSMGAT00000017547 gene_biotype:protein_coding transcript_biotype:protein_coding	ENSMGAP00000016573 pep:novel chromosome:UMD2:1:196962338:196963456:-1 gene:ENSMGAG00000015628 transcript:ENSMGAT00000017547 gene_biotype:protein_coding transcript_biotype:protein_coding	yes	yes	2	4.3146e-45	115.12	9.74	4.68	2	1	2	1	2	2	3	2	1	4
DFMINFQSK	R	D	F	S	K	R	0	0	1	1	0	1	0	0	0	1	0	1	1	2	0	1	0	0	0	0	0	9	0	1128.53	ENSMGAP00000014122 pep:novel chromosome:UMD2:2:65566370:65646849:1 gene:ENSMGAG00000013356 transcript:ENSMGAT00000015045 gene_biotype:protein_coding transcript_biotype:protein_coding	ENSMGAP00000014122 pep:novel chromosome:UMD2:2:65566370:65646849:1 gene:ENSMGAG00000013356 transcript:ENSMGAT00000015045 gene_biotype:protein_coding transcript_biotype:protein_coding	yes	yes	2	1.1162e-05	105.36	2.25	0.924	3	4	4	1
DFPDEVISFVR	K	D	F	V	R	A	0	1	0	2	0	0	1	0	0	1	0	0	0	2	1	1	0	0	0	2	0	11	0	1322.65	ENSMGAP00000002465 pep:novel chromosome:UMD2:14:2712644:2715649:1 gene:ENSMGAG00000002789 transcript:ENSMGAT00000003144 gene_biotype:protein_coding transcript_biotype:protein_coding	ENSMGAP00000002465 pep:novel chromosome:UMD2:14:2712644:2715649:1 gene:ENSMGAG00000002789 transcript:ENSMGAT00000003144 gene_biotype:protein_coding transcript_biotype:protein_coding	yes	yes	2,3	4.2378e-08	111.86	6.76	2.65		1	2	1	4	3	2		3	4
DFQVGFGFR	R	D	F	F	R	T	0	1	0	1	0	1	0	2	0	0	0	0	0	3	0	0	0	0	0	1	0	9	0	1071.51	ENSMGAP00000010618 pep:novel chromosome:UMD2:3:52628275:52737224:1 gene:ENSMGAG00000010165 transcript:ENSMGAT00000011479 gene_biotype:protein_coding transcript_biotype:protein_coding	ENSMGAP00000010618 pep:novel chromosome:UMD2:3:52628275:52737224:1 gene:ENSMGAG00000010165 transcript:ENSMGAT00000011479 gene_biotype:protein_coding transcript_biotype:protein_coding	yes	yes	2	0.00037134	78.516	3	0			1
DFSILNDFR	K	D	F	F	R	N	0	1	1	2	0	0	0	0	0	1	1	0	0	2	0	1	0	0	0	0	0	9	0	1125.55	ENSMGAP00000000330 pep:novel chromosome:UMD2:17:140012:146355:-1 gene:ENSMGAG00000000933 transcript:ENSMGAT00000000966 gene_biotype:protein_coding transcript_biotype:protein_coding	ENSMGAP00000000330 pep:novel chromosome:UMD2:17:140012:146355:-1 gene:ENSMGAG00000000933 transcript:ENSMGAT00000000966 gene_biotype:protein_coding transcript_biotype:protein_coding	yes	yes	2	2.3174e-30	148.52	6.11	0.994				1	1	3	4
DFTPECQAAWQK	K	D	F	Q	K	L	2	0	0	1	1	2	1	0	0	0	0	1	0	1	1	0	1	1	0	0	0	12	0	1479.65	ENSMGAP00000015841 pep:novel chromosome:UMD2:1:161277148:161278662:-1 gene:ENSMGAG00000014945 transcript:ENSMGAT00000016804 gene_biotype:protein_coding transcript_biotype:protein_coding	ENSMGAP00000015841 pep:novel chromosome:UMD2:1:161277148:161278662:-1 gene:ENSMGAG00000014945 transcript:ENSMGAT00000016804 gene_biotype:protein_coding transcript_biotype:protein_coding	yes	yes	2	1.5577e-09	103.91	17	0
DFTPVCTTELGR	R	D	F	G	R	A	0	1	0	1	1	0	1	1	0	0	1	0	0	1	1	0	3	0	0	1	0	12	0	1394.65	ENSMGAP00000004191 pep:novel chromosome:UMD2:10:6660187:6666997:1 gene:ENSMGAG00000004398 transcript:ENSMGAT00000004904 gene_biotype:protein_coding transcript_biotype:protein_coding	ENSMGAP00000004191 pep:novel chromosome:UMD2:10:6660187:6666997:1 gene:ENSMGAG00000004398 transcript:ENSMGAT00000004904 gene_biotype:protein_coding transcript_biotype:protein_coding	yes	yes	2	1.1118e-39	124.12	13.3	0.64
DFTVYTYNK	K	D	F	N	K	E	0	0	1	1	0	0	0	0	0	0	0	1	0	1	0	0	2	0	2	1	0	9	0	1149.53	ENSMGAP00000001887 pep:novel chromosome:UMD2:24:2541261:2555700:1 gene:ENSMGAG00000002335 transcript:ENSMGAT00000002558 gene_biotype:protein_coding transcript_biotype:protein_coding;ENSMGAP00000002344 pep:novel chromosome:UMD2:24:2541231:2553743:1 gene:ENSMGAG00000002335 transcript:ENSMGAT00000003021 gene_biotype:protein_coding transcript_biotype:protein_coding	ENSMGAP00000001887 pep:novel chromosome:UMD2:24:2541261:2555700:1 gene:ENSMGAG00000002335 transcript:ENSMGAT00000002558 gene_biotype:protein_coding transcript_biotype:protein_coding	yes	no	2	5.5976e-11	106.68	12.5	1
DFYNPLVIDAQK	R	D	F	Q	K	R	1	0	1	2	0	1	0	0	0	1	1	1	0	1	1	0	0	0	1	1	0	12	0	1421.72	ENSMGAP00000006936 pep:novel chromosome:UMD2:21:725415:725903:-1 gene:ENSMGAG00000017116 transcript:ENSMGAT00000007700 gene_biotype:protein_coding transcript_biotype:protein_coding	ENSMGAP00000006936 pep:novel chromosome:UMD2:21:725415:725903:-1 gene:ENSMGAG00000017116 transcript:ENSMGAT00000007700 gene_biotype:protein_coding transcript_biotype:protein_coding	yes	yes	2	0.00016737	79.089	15	0
DGAPCVFSGMVYR	R	D	G	Y	R	S	1	1	0	1	1	0	0	2	0	0	0	0	1	1	1	1	0	0	1	2	0	13	0	1457.64	ENSMGAP00000013870 pep:novel chromosome:UMD2:2:59155225:59157548:1 gene:ENSMGAG00000013144 transcript:ENSMGAT00000014788 gene_biotype:protein_coding transcript_biotype:protein_coding;ENSMGAP00000019298 pep:novel chromosome:UMD2:2:59155243:59158122:1 gene:ENSMGAG00000013144 transcript:ENSMGAT00000020799 gene_biotype:protein_coding transcript_biotype:protein_coding	ENSMGAP00000013870 pep:novel chromosome:UMD2:2:59155225:59157548:1 gene:ENSMGAG00000013144 transcript:ENSMGAT00000014788 gene_biotype:protein_coding transcript_biotype:protein_coding	yes	no	2	5.4911e-05	79.089	11.3	0.471
DGENVLLVVDGLR	R	D	G	L	R	A	0	1	1	2	0	0	1	2	0	0	3	0	0	0	0	0	0	0	0	3	0	13	0	1397.75	ENSMGAP00000010618 pep:novel chromosome:UMD2:3:52628275:52737224:1 gene:ENSMGAG00000010165 transcript:ENSMGAT00000011479 gene_biotype:protein_coding transcript_biotype:protein_coding	ENSMGAP00000010618 pep:novel chromosome:UMD2:3:52628275:52737224:1 gene:ENSMGAG00000010165 transcript:ENSMGAT00000011479 gene_biotype:protein_coding transcript_biotype:protein_coding	yes	yes	2	2.7027e-26	94.09	2.64	0.979	2	2	5	2
DGITIFR	K	D	G	F	R	P	0	1	0	1	0	0	0	1	0	2	0	0	0	1	0	0	1	0	0	0	0	7	0	820.444	ENSMGAP00000008961 pep:novel chromosome:UMD2:5:14977917:15019104:-1 gene:ENSMGAG00000008662 transcript:ENSMGAT00000009773 gene_biotype:protein_coding transcript_biotype:protein_coding	ENSMGAP00000008961 pep:novel chromosome:UMD2:5:14977917:15019104:-1 gene:ENSMGAG00000008662 transcript:ENSMGAT00000009773 gene_biotype:protein_coding transcript_biotype:protein_coding	yes	yes	2	0.02548	124.59	2.83	1.07	1	1	2	2
DGITIFRPSTFFIK	K	D	G	I	K	I	0	1	0	1	0	0	0	1	0	3	0	1	0	3	1	1	2	0	0	0	0	14	1	1640.89	ENSMGAP00000008961 pep:novel chromosome:UMD2:5:14977917:15019104:-1 gene:ENSMGAG00000008662 transcript:ENSMGAT00000009773 gene_biotype:protein_coding transcript_biotype:protein_coding	ENSMGAP00000008961 pep:novel chromosome:UMD2:5:14977917:15019104:-1 gene:ENSMGAG00000008662 transcript:ENSMGAT00000009773 gene_biotype:protein_coding transcript_biotype:protein_coding	yes	yes	2,3	2.9466e-35	154.65	2.95	1.43	5	3	5	4	4
DGKGDVAFVK	K	D	G	V	K	H	1	0	0	2	0	0	0	2	0	0	0	2	0	1	0	0	0	0	0	2	0	10	1	1034.54	ENSMGAP00000002805 pep:novel chromosome:UMD2:11:4133497:4144093:-1 gene:ENSMGAG00000003078 transcript:ENSMGAT00000003492 gene_biotype:protein_coding transcript_biotype:protein_coding;ENSMGAP00000002725 pep:novel chromosome:UMD2:11:4127724:4142770:-1 gene:ENSMGAG00000003078 transcript:ENSMGAT00000003408 gene_biotype:protein_coding transcript_biotype:protein_coding	ENSMGAP00000002805 pep:novel chromosome:UMD2:11:4133497:4144093:-1 gene:ENSMGAG00000003078 transcript:ENSMGAT00000003492 gene_biotype:protein_coding transcript_biotype:protein_coding	yes	no	2	0.0018618	152.67	5.4	3.24	3	3	2	3	2	5	1	1	1	1
DGKIEIQFK	R	D	G	F	K	N	0	0	0	1	0	1	1	1	0	2	0	2	0	1	0	0	0	0	0	0	0	9	1	1076.59	ENSMGAP00000015252 pep:novel chromosome:UMD2:1:93880987:93907363:-1 gene:ENSMGAG00000014411 transcript:ENSMGAT00000016201 gene_biotype:protein_coding transcript_biotype:protein_coding	ENSMGAP00000015252 pep:novel chromosome:UMD2:1:93880987:93907363:-1 gene:ENSMGAG00000014411 transcript:ENSMGAT00000016201 gene_biotype:protein_coding transcript_biotype:protein_coding	yes	yes	2,3	8.9322e-05	159.83	5.3	0.64				1	5	4
DGKNPEIYALFSTVSHVFQGSAVCVYR	K	D	G	Y	R	M	2	1	1	1	1	1	1	2	1	1	1	1	0	2	1	3	1	0	2	4	0	27	1	3043.49	ENSMGAP00000003557 pep:novel chromosome:UMD2:14:3101205:3104828:-1 gene:ENSMGAG00000003588 transcript:ENSMGAT00000004261 gene_biotype:protein_coding transcript_biotype:protein_coding	ENSMGAP00000003557 pep:novel chromosome:UMD2:14:3101205:3104828:-1 gene:ENSMGAG00000003588 transcript:ENSMGAT00000004261 gene_biotype:protein_coding transcript_biotype:protein_coding	yes	yes	3,4	2.3623e-107	116.2	6.17	0.898					2	1	3
DGKYDLDFK	R	D	G	F	K	S	0	0	0	3	0	0	0	1	0	0	1	2	0	1	0	0	0	0	1	0	0	9	1	1099.52	ENSMGAP00000003451 pep:novel chromosome:UMD2:23:3337601:3346799:-1 gene:ENSMGAG00000003655 transcript:ENSMGAT00000004153 gene_biotype:protein_coding transcript_biotype:protein_coding;ENSMGAP00000014948 pep:novel chromosome:UMD2:1:80944238:80953701:1 gene:ENSMGAG00000014131 transcript:ENSMGAT00000015892 gene_biotype:protein_coding transcript_biotype:protein_coding	ENSMGAP00000003451 pep:novel chromosome:UMD2:23:3337601:3346799:-1 gene:ENSMGAG00000003655 transcript:ENSMGAT00000004153 gene_biotype:protein_coding transcript_biotype:protein_coding	no	no	2	6.3034e-07	150.04	9.14	0.35									6	1
DGLAQGVWHSPSAR	R	D	G	A	R	D	2	1	0	1	0	1	0	2	1	0	1	0	0	0	1	2	0	1	0	1	0	14	0	1479.72	ENSMGAP00000010021 pep:novel chromosome:UMD2:11:15938604:15943797:-1 gene:ENSMGAG00000009672 transcript:ENSMGAT00000010864 gene_biotype:protein_coding transcript_biotype:protein_coding	ENSMGAP00000010021 pep:novel chromosome:UMD2:11:15938604:15943797:-1 gene:ENSMGAG00000009672 transcript:ENSMGAT00000010864 gene_biotype:protein_coding transcript_biotype:protein_coding	yes	yes	2,3	2.6817e-45	144.18	4.1	2.15	6	6	9	11	7	3	3	3	2
DGLENVHLEPVK	K	D	G	V	K	V	0	0	1	1	0	0	2	1	1	0	2	1	0	0	1	0	0	0	0	2	0	12	0	1348.7	ENSMGAP00000012733 pep:novel chromosome:UMD2:3:77670638:77811625:1 gene:ENSMGAG00000012125 transcript:ENSMGAT00000013630 gene_biotype:protein_coding transcript_biotype:protein_coding	ENSMGAP00000012733 pep:novel chromosome:UMD2:3:77670638:77811625:1 gene:ENSMGAG00000012125 transcript:ENSMGAT00000013630 gene_biotype:protein_coding transcript_biotype:protein_coding	yes	yes	2	1.1158e-08	166.62	7.83	0.373							1	5
DGMWEAFQDGEK	R	D	G	E	K	L	1	0	0	2	0	1	2	2	0	0	0	1	1	1	0	0	0	1	0	0	0	12	0	1411.57	ENSMGAP00000001119 pep:novel chromosome:UMD2:16:1211810:1219048:1 gene:ENSMGAG00000001643 transcript:ENSMGAT00000001770 gene_biotype:protein_coding transcript_biotype:protein_coding	ENSMGAP00000001119 pep:novel chromosome:UMD2:16:1211810:1219048:1 gene:ENSMGAG00000001643 transcript:ENSMGAT00000001770 gene_biotype:protein_coding transcript_biotype:protein_coding	yes	yes	2	1.5924e-06	96.82	8	0								2
DGNASGTTLLEALDCILPPTRPTDKPLR	K	D	G	L	R	L	2	2	1	3	1	0	1	2	0	1	5	1	0	0	4	1	4	0	0	0	0	28	2	3020.56	ENSMGAP00000014622 pep:novel chromosome:UMD2:2:85277071:85280866:1 gene:ENSMGAG00000013825 transcript:ENSMGAT00000015559 gene_biotype:protein_coding transcript_biotype:protein_coding	ENSMGAP00000014622 pep:novel chromosome:UMD2:2:85277071:85280866:1 gene:ENSMGAG00000013825 transcript:ENSMGAT00000015559 gene_biotype:protein_coding transcript_biotype:protein_coding	yes	yes	4	3.7283e-282	138.78	10	0.707									1	2
DGNIGDVFAINPNSGVIVSQK	K	D	G	Q	K	A	1	0	3	2	0	1	0	3	0	3	0	1	0	1	1	2	0	0	0	3	0	21	0	2143.09	ENSMGAP00000012007 pep:novel chromosome:UMD2:4:44030140:44130685:-1 gene:ENSMGAG00000011459 transcript:ENSMGAT00000012893 gene_biotype:protein_coding transcript_biotype:protein_coding	ENSMGAP00000012007 pep:novel chromosome:UMD2:4:44030140:44130685:-1 gene:ENSMGAG00000011459 transcript:ENSMGAT00000012893 gene_biotype:protein_coding transcript_biotype:protein_coding	yes	yes	2,3	0	175.85	1.41	0.492	10	7
DGNVMVACPR	R	D	G	P	R	I	1	1	1	1	1	0	0	1	0	0	0	0	1	0	1	0	0	0	0	2	0	10	0	1117.5	ENSMGAP00000016390 pep:novel chromosome:UMD2:15:10126211:10149902:1 gene:ENSMGAG00000004801 transcript:ENSMGAT00000017364 gene_biotype:protein_coding transcript_biotype:protein_coding;ENSMGAP00000004638 pep:novel chromosome:UMD2:15:10143431:10152810:1 gene:ENSMGAG00000004801 transcript:ENSMGAT00000005359 gene_biotype:protein_coding transcript_biotype:protein_coding	ENSMGAP00000004638 pep:novel chromosome:UMD2:15:10143431:10152810:1 gene:ENSMGAG00000004801 transcript:ENSMGAT00000005359 gene_biotype:protein_coding transcript_biotype:protein_coding	no	no	2	8.2512e-07	137.95	6.42	2.93	1	2	1	2	1	1	2	3	4	1
DGPLDFSTPYVR	R	D	G	V	R	T	0	1	0	2	0	0	0	1	0	0	1	0	0	1	2	1	1	0	1	1	0	12	0	1365.66	ENSMGAP00000014615 pep:novel chromosome:UMD2:2:85138233:85193607:-1 gene:ENSMGAG00000013819 transcript:ENSMGAT00000015552 gene_biotype:protein_coding transcript_biotype:protein_coding	ENSMGAP00000014615 pep:novel chromosome:UMD2:2:85138233:85193607:-1 gene:ENSMGAG00000013819 transcript:ENSMGAT00000015552 gene_biotype:protein_coding transcript_biotype:protein_coding	yes	yes	2	7.0216e-18	111.94	3	0.577		1	4	1
DGQPLTALLEHR	R	D	G	H	R	D	1	1	0	1	0	1	1	1	1	0	3	0	0	0	1	0	1	0	0	0	0	12	0	1348.71	ENSMGAP00000006912 pep:novel chromosome:UMD2:15:12827064:12847974:1 gene:ENSMGAG00000006856 transcript:ENSMGAT00000007675 gene_biotype:protein_coding transcript_biotype:protein_coding	ENSMGAP00000006912 pep:novel chromosome:UMD2:15:12827064:12847974:1 gene:ENSMGAG00000006856 transcript:ENSMGAT00000007675 gene_biotype:protein_coding transcript_biotype:protein_coding	yes	yes	3	2.0304e-06	93.623	7.6	0.49							2	3
DGSGHVFSLVSNGK	K	D	G	G	K	A	0	0	1	1	0	0	0	3	1	0	1	1	0	1	0	3	0	0	0	2	0	14	0	1402.68	ENSMGAP00000012667 pep:novel chromosome:UMD2:5:30707478:30720065:-1 gene:ENSMGAG00000012054 transcript:ENSMGAT00000013563 gene_biotype:protein_coding transcript_biotype:protein_coding	ENSMGAP00000012667 pep:novel chromosome:UMD2:5:30707478:30720065:-1 gene:ENSMGAG00000012054 transcript:ENSMGAT00000013563 gene_biotype:protein_coding transcript_biotype:protein_coding	yes	yes	2,3	5.7364e-16	200.19	8.64	4.17		4	3	1
DGSIINLLLLK	R	D	G	L	K	A	0	0	1	1	0	0	0	1	0	2	4	1	0	0	0	1	0	0	0	0	0	11	0	1197.73	ENSMGAP00000007759 pep:novel chromosome:UMD2:22:11235888:11243360:1 gene:ENSMGAG00000007622 transcript:ENSMGAT00000008541 gene_biotype:protein_coding transcript_biotype:protein_coding	ENSMGAP00000007759 pep:novel chromosome:UMD2:22:11235888:11243360:1 gene:ENSMGAG00000007622 transcript:ENSMGAT00000008541 gene_biotype:protein_coding transcript_biotype:protein_coding	yes	yes	2,3	3.9805e-55	152.54	9.01	4.61	9	9	8	9	11	8	15	13	10	9
DGSIQEVNVSPCPR	K	D	G	P	R	Q	0	1	1	1	1	1	1	1	0	1	0	0	0	0	2	2	0	0	0	2	0	14	0	1556.73	ENSMGAP00000018657 pep:novel chromosome:UMD2:5:39453459:39455931:1 gene:ENSMGAG00000012679 transcript:ENSMGAT00000018909 gene_biotype:protein_coding transcript_biotype:protein_coding;ENSMGAP00000013361 pep:novel chromosome:UMD2:5:39453459:39455336:1 gene:ENSMGAG00000012679 transcript:ENSMGAT00000014265 gene_biotype:protein_coding transcript_biotype:protein_coding	ENSMGAP00000018657 pep:novel chromosome:UMD2:5:39453459:39455931:1 gene:ENSMGAG00000012679 transcript:ENSMGAT00000018909 gene_biotype:protein_coding transcript_biotype:protein_coding	yes	no	2,3	0	228.93	11.2	4.92	4	4	5	3	4	3	4	4	6	3
DGSPVPEIIIWHFK	K	D	G	F	K	E	0	0	0	1	0	0	1	1	1	3	0	1	0	1	2	1	0	1	0	1	0	14	0	1636.86	ENSMGAP00000016636 pep:novel chromosome:UMD2:1:44127040:44128752:-1 gene:ENSMGAG00000015696 transcript:ENSMGAT00000017610 gene_biotype:protein_coding transcript_biotype:protein_coding	ENSMGAP00000016636 pep:novel chromosome:UMD2:1:44127040:44128752:-1 gene:ENSMGAG00000015696 transcript:ENSMGAT00000017610 gene_biotype:protein_coding transcript_biotype:protein_coding	yes	yes	2,3	4.6653e-10	102.73	7	0							6
DGTSWVACPR	K	D	G	P	R	N	1	1	0	1	1	0	0	1	0	0	0	0	0	0	1	1	1	1	0	1	0	10	0	1147.51	ENSMGAP00000004638 pep:novel chromosome:UMD2:15:10143431:10152810:1 gene:ENSMGAG00000004801 transcript:ENSMGAT00000005359 gene_biotype:protein_coding transcript_biotype:protein_coding	ENSMGAP00000004638 pep:novel chromosome:UMD2:15:10143431:10152810:1 gene:ENSMGAG00000004801 transcript:ENSMGAT00000005359 gene_biotype:protein_coding transcript_biotype:protein_coding	yes	yes	2	1.402e-16	140.83	8.18	0.716							2	5	4
DGVLTLEDHPNIK	K	D	G	I	K	R	0	0	1	2	0	0	1	1	1	1	2	1	0	0	1	0	1	0	0	1	0	13	0	1449.75	ENSMGAP00000000237 pep:novel chromosome:UMD2:13:216378:239875:-1 gene:ENSMGAG00000000805 transcript:ENSMGAT00000000871 gene_biotype:protein_coding transcript_biotype:protein_coding	ENSMGAP00000000237 pep:novel chromosome:UMD2:13:216378:239875:-1 gene:ENSMGAG00000000805 transcript:ENSMGAT00000000871 gene_biotype:protein_coding transcript_biotype:protein_coding	yes	yes	2,3	0.00028739	87.719	15	0
DHGHDFLVGNK	K	D	H	N	K	L	0	0	1	2	0	0	0	2	2	0	1	1	0	1	0	0	0	0	0	1	0	11	0	1237.58	ENSMGAP00000014748 pep:novel scaffold:UMD2:GL424006.1:914:4579:-1 gene:ENSMGAG00000013940 transcript:ENSMGAT00000015688 gene_biotype:protein_coding transcript_biotype:protein_coding	ENSMGAP00000014748 pep:novel scaffold:UMD2:GL424006.1:914:4579:-1 gene:ENSMGAG00000013940 transcript:ENSMGAT00000015688 gene_biotype:protein_coding transcript_biotype:protein_coding	no	no	3	0.00020971	126.71	14	0
DHGSFNLEVK	R	D	H	V	K	N	0	0	1	1	0	0	1	1	1	0	1	1	0	1	0	1	0	0	0	1	0	10	0	1144.55	ENSMGAP00000007994 pep:novel chromosome:UMD2:22:11292540:11299752:-1 gene:ENSMGAG00000007751 transcript:ENSMGAT00000008783 gene_biotype:protein_coding transcript_biotype:protein_coding	ENSMGAP00000007994 pep:novel chromosome:UMD2:22:11292540:11299752:-1 gene:ENSMGAG00000007751 transcript:ENSMGAT00000008783 gene_biotype:protein_coding transcript_biotype:protein_coding	yes	yes	2	0.00064162	156.01	8.5	0.5								2	2
DHGYSDVFDQYFR	K	D	H	F	R	C	0	1	0	3	0	1	0	1	1	0	0	0	0	2	0	1	0	0	2	1	0	13	0	1647.7	ENSMGAP00000007128 pep:novel chromosome:UMD2:11:12626514:12658250:1 gene:ENSMGAG00000007045 transcript:ENSMGAT00000007893 gene_biotype:protein_coding transcript_biotype:protein_coding	ENSMGAP00000007128 pep:novel chromosome:UMD2:11:12626514:12658250:1 gene:ENSMGAG00000007045 transcript:ENSMGAT00000007893 gene_biotype:protein_coding transcript_biotype:protein_coding	yes	yes	2,3	1.9193e-102	153.39	11.1	0.768										5
DHLGFYISNSK	K	D	H	S	K	G	0	0	1	1	0	0	0	1	1	1	1	1	0	1	0	2	0	0	1	0	0	11	0	1279.62	ENSMGAP00000004109 pep:novel chromosome:UMD2:1:4347583:4443194:-1 gene:ENSMGAG00000004254 transcript:ENSMGAT00000004821 gene_biotype:protein_coding transcript_biotype:protein_coding	ENSMGAP00000004109 pep:novel chromosome:UMD2:1:4347583:4443194:-1 gene:ENSMGAG00000004254 transcript:ENSMGAT00000004821 gene_biotype:protein_coding transcript_biotype:protein_coding	yes	yes	2	5.5936e-46	158.3	10.6	3.09				2	1	1				1
DHNWFFAK	K	D	H	A	K	F	1	0	1	1	0	0	0	0	1	0	0	1	0	2	0	0	0	1	0	0	0	8	0	1063.49	ENSMGAP00000015275 pep:novel chromosome:UMD2:1:96186264:96188902:1 gene:ENSMGAG00000014432 transcript:ENSMGAT00000016224 gene_biotype:protein_coding transcript_biotype:protein_coding	ENSMGAP00000015275 pep:novel chromosome:UMD2:1:96186264:96188902:1 gene:ENSMGAG00000014432 transcript:ENSMGAT00000016224 gene_biotype:protein_coding transcript_biotype:protein_coding	yes	yes	2	7.109e-09	176.6	13	0.935
DHSPDLYSLELSGLEEIGK	K	D	H	G	K	H	0	0	0	2	0	0	3	2	1	1	4	1	0	0	1	3	0	0	1	0	0	19	0	2101.02	ENSMGAP00000015482 pep:novel chromosome:UMD2:1:118252970:118261001:-1 gene:ENSMGAG00000014614 transcript:ENSMGAT00000016439 gene_biotype:protein_coding transcript_biotype:protein_coding	ENSMGAP00000015482 pep:novel chromosome:UMD2:1:118252970:118261001:-1 gene:ENSMGAG00000014614 transcript:ENSMGAT00000016439 gene_biotype:protein_coding transcript_biotype:protein_coding	yes	yes	2,3	0	261.31	13	0.722
DHSPDLYSLELSGLEEIGKHYGEDSQQFK	K	D	H	F	K	D	0	0	0	3	0	2	4	3	2	1	4	2	0	1	1	4	0	0	2	0	0	29	1	3320.55	ENSMGAP00000015482 pep:novel chromosome:UMD2:1:118252970:118261001:-1 gene:ENSMGAG00000014614 transcript:ENSMGAT00000016439 gene_biotype:protein_coding transcript_biotype:protein_coding	ENSMGAP00000015482 pep:novel chromosome:UMD2:1:118252970:118261001:-1 gene:ENSMGAG00000014614 transcript:ENSMGAT00000016439 gene_biotype:protein_coding transcript_biotype:protein_coding	yes	yes	4,5	6.2315e-69	85.595	13	0
DHVFVYFTDHGAPGLLAFPDDDLHVK	K	D	H	V	K	D	2	0	0	5	0	0	0	2	3	0	3	1	0	3	2	0	1	0	1	3	0	26	0	2924.41	ENSMGAP00000013863 pep:novel chromosome:UMD2:5:46910674:46930055:-1 gene:ENSMGAG00000013135 transcript:ENSMGAT00000014781 gene_biotype:protein_coding transcript_biotype:protein_coding	ENSMGAP00000013863 pep:novel chromosome:UMD2:5:46910674:46930055:-1 gene:ENSMGAG00000013135 transcript:ENSMGAT00000014781 gene_biotype:protein_coding transcript_biotype:protein_coding	yes	yes	3,4	1.2996e-159	125.39	7.92	2.87	1		1					3	5	1
DHYFPDLHHLK	R	D	H	L	K	F	0	0	0	2	0	0	0	0	3	0	2	1	0	1	1	0	0	0	1	0	0	11	0	1420.69	ENSMGAP00000005615 pep:novel chromosome:UMD2:22:8580987:8653519:-1 gene:ENSMGAG00000005514 transcript:ENSMGAT00000006355 gene_biotype:protein_coding transcript_biotype:protein_coding	ENSMGAP00000005615 pep:novel chromosome:UMD2:22:8580987:8653519:-1 gene:ENSMGAG00000005514 transcript:ENSMGAT00000006355 gene_biotype:protein_coding transcript_biotype:protein_coding	yes	yes	3	8.6712e-05	106	2.17	0.687	1	3	2
DHYMLTVK	K	D	H	V	K	A	0	0	0	1	0	0	0	0	1	0	1	1	1	0	0	0	1	0	1	1	0	8	0	1005.5	ENSMGAP00000012007 pep:novel chromosome:UMD2:4:44030140:44130685:-1 gene:ENSMGAG00000011459 transcript:ENSMGAT00000012893 gene_biotype:protein_coding transcript_biotype:protein_coding	ENSMGAP00000012007 pep:novel chromosome:UMD2:4:44030140:44130685:-1 gene:ENSMGAG00000011459 transcript:ENSMGAT00000012893 gene_biotype:protein_coding transcript_biotype:protein_coding	yes	yes	2	0.0025558	137.13	1.67	0.667	4	4	1
DIANTFFPSGK	K	D	I	G	K	I	1	0	1	1	0	0	0	1	0	1	0	1	0	2	1	1	1	0	0	0	0	11	0	1195.59	ENSMGAP00000012019 pep:novel chromosome:UMD2:4:45165480:45176043:1 gene:ENSMGAG00000011485 transcript:ENSMGAT00000012905 gene_biotype:protein_coding transcript_biotype:protein_coding	ENSMGAP00000012019 pep:novel chromosome:UMD2:4:45165480:45176043:1 gene:ENSMGAG00000011485 transcript:ENSMGAT00000012905 gene_biotype:protein_coding transcript_biotype:protein_coding	yes	yes	2	3.9487e-45	124.42	14.1	3.4								1	2
DICNDVLSLLEK	R	D	I	E	K	F	0	0	1	2	1	0	1	0	0	1	3	1	0	0	0	1	0	0	0	1	0	12	0	1417.71	ENSMGAP00000012884 pep:novel chromosome:UMD2:3:79267761:79291804:-1 gene:ENSMGAG00000012251 transcript:ENSMGAT00000013783 gene_biotype:protein_coding transcript_biotype:protein_coding	ENSMGAP00000012884 pep:novel chromosome:UMD2:3:79267761:79291804:-1 gene:ENSMGAG00000012251 transcript:ENSMGAT00000013783 gene_biotype:protein_coding transcript_biotype:protein_coding	yes	yes	2	6.2517e-08	100.22	12.7	1.11
DIDECLVNNGGCDHFCR	K	D	I	C	R	N	0	1	2	3	3	0	1	2	1	1	1	0	0	1	0	0	0	0	0	1	0	17	0	2079.82	ENSMGAP00000014567 pep:novel chromosome:UMD2:1:119086730:119174281:-1 gene:ENSMGAG00000013781 transcript:ENSMGAT00000015504 gene_biotype:protein_coding transcript_biotype:protein_coding	ENSMGAP00000014567 pep:novel chromosome:UMD2:1:119086730:119174281:-1 gene:ENSMGAG00000013781 transcript:ENSMGAT00000015504 gene_biotype:protein_coding transcript_biotype:protein_coding	yes	yes	3	1.5109e-28	116.86	4	0.632			1	3	1
DIDGTIGEVR	R	D	I	V	R	L	0	1	0	2	0	0	1	2	0	2	0	0	0	0	0	0	1	0	0	1	0	10	0	1073.54	ENSMGAP00000003422 pep:novel chromosome:UMD2:26:5778473:5782474:-1 gene:ENSMGAG00000017125 transcript:ENSMGAT00000004124 gene_biotype:protein_coding transcript_biotype:protein_coding	ENSMGAP00000003422 pep:novel chromosome:UMD2:26:5778473:5782474:-1 gene:ENSMGAG00000017125 transcript:ENSMGAT00000004124 gene_biotype:protein_coding transcript_biotype:protein_coding	yes	yes	2	0.0010481	123.79	13.5	1.12
DIDPQNDLTFLR	R	D	I	L	R	I	0	1	1	3	0	1	0	0	0	1	2	0	0	1	1	0	1	0	0	0	0	12	0	1445.72	ENSMGAP00000006752 pep:novel chromosome:UMD2:13:15146845:15151726:1 gene:ENSMGAG00000006708 transcript:ENSMGAT00000007509 gene_biotype:protein_coding transcript_biotype:protein_coding;ENSMGAP00000001580 pep:novel chromosome:UMD2:22:1487096:1491410:-1 gene:ENSMGAG00000002057 transcript:ENSMGAT00000002243 gene_biotype:protein_coding transcript_biotype:protein_coding	ENSMGAP00000006752 pep:novel chromosome:UMD2:13:15146845:15151726:1 gene:ENSMGAG00000006708 transcript:ENSMGAT00000007509 gene_biotype:protein_coding transcript_biotype:protein_coding	yes	no	2	2.2363e-30	116.24	17	0
DIEATLPSAAYGGLAVVDWER	R	D	I	E	R	W	4	1	0	2	0	0	2	2	0	1	2	0	0	0	1	1	1	1	1	2	0	21	0	2232.11	ENSMGAP00000000865 pep:novel chromosome:UMD2:14:1389064:1390577:-1 gene:ENSMGAG00000001420 transcript:ENSMGAT00000001512 gene_biotype:protein_coding transcript_biotype:protein_coding	ENSMGAP00000000865 pep:novel chromosome:UMD2:14:1389064:1390577:-1 gene:ENSMGAG00000001420 transcript:ENSMGAT00000001512 gene_biotype:protein_coding transcript_biotype:protein_coding	yes	yes	3	3.8607e-26	87.352	7.67	0.471							1	2
DIEQLTSLDFFR	R	D	I	F	R	K	0	1	0	2	0	1	1	0	0	1	2	0	0	2	0	1	1	0	0	0	0	12	0	1482.74	ENSMGAP00000013204 pep:novel chromosome:UMD2:3:87183264:87241689:-1 gene:ENSMGAG00000012517 transcript:ENSMGAT00000014106 gene_biotype:protein_coding transcript_biotype:protein_coding	ENSMGAP00000013204 pep:novel chromosome:UMD2:3:87183264:87241689:-1 gene:ENSMGAG00000012517 transcript:ENSMGAT00000014106 gene_biotype:protein_coding transcript_biotype:protein_coding	yes	yes	2	9.5214e-51	127.56	4.12	0.781			2	3	3
DIFMEPTDPK	R	D	I	P	K	F	0	0	0	2	0	0	1	0	0	1	0	1	1	1	2	0	1	0	0	0	0	10	0	1191.55	ENSMGAP00000011040 pep:novel chromosome:UMD2:12:20273506:20282614:1 gene:ENSMGAG00000010594 transcript:ENSMGAT00000011909 gene_biotype:protein_coding transcript_biotype:protein_coding	ENSMGAP00000011040 pep:novel chromosome:UMD2:12:20273506:20282614:1 gene:ENSMGAG00000010594 transcript:ENSMGAT00000011909 gene_biotype:protein_coding transcript_biotype:protein_coding	yes	yes	2	0.00037404	79.659	8	0.632							1	3	1
DIGFCGGSLINSR	R	D	I	S	R	W	0	1	1	1	1	0	0	3	0	2	1	0	0	1	0	2	0	0	0	0	0	13	0	1394.66	ENSMGAP00000000966 pep:novel chromosome:UMD2:11:2204979:2210214:-1 gene:ENSMGAG00000001508 transcript:ENSMGAT00000001614 gene_biotype:protein_coding transcript_biotype:protein_coding	ENSMGAP00000000966 pep:novel chromosome:UMD2:11:2204979:2210214:-1 gene:ENSMGAG00000001508 transcript:ENSMGAT00000001614 gene_biotype:protein_coding transcript_biotype:protein_coding	yes	yes	2	2.9033e-12	95.264	6.13	1.85		1		4	4	3	6	3	1	1
DIGHWAAVR	K	D	I	V	R	E	2	1	0	1	0	0	0	1	1	1	0	0	0	0	0	0	0	1	0	1	0	9	0	1023.52	ENSMGAP00000019564 pep:novel chromosome:UMD2:9:16344321:16345710:1 gene:ENSMGAG00000016867 transcript:ENSMGAT00000018452 gene_biotype:protein_coding transcript_biotype:protein_coding	ENSMGAP00000019564 pep:novel chromosome:UMD2:9:16344321:16345710:1 gene:ENSMGAG00000016867 transcript:ENSMGAT00000018452 gene_biotype:protein_coding transcript_biotype:protein_coding	yes	yes	2	0.0048948	108.3	11.8	0.829
DIISDTSGDFR	K	D	I	F	R	K	0	1	0	3	0	0	0	1	0	2	0	0	0	1	0	2	1	0	0	0	0	11	0	1224.56	ENSMGAP00000004400 pep:novel chromosome:UMD2:12:4522515:4541830:1 gene:ENSMGAG00000004536 transcript:ENSMGAT00000005116 gene_biotype:protein_coding transcript_biotype:protein_coding	ENSMGAP00000004400 pep:novel chromosome:UMD2:12:4522515:4541830:1 gene:ENSMGAG00000004536 transcript:ENSMGAT00000005116 gene_biotype:protein_coding transcript_biotype:protein_coding	yes	yes	2	7.8098e-67	135.99	9.54	5.12	2	2	1	1	1			1	2
DIISDTSGDFRK	K	D	I	R	K	L	0	1	0	3	0	0	0	1	0	2	0	1	0	1	0	2	1	0	0	0	0	12	1	1352.66	ENSMGAP00000004400 pep:novel chromosome:UMD2:12:4522515:4541830:1 gene:ENSMGAG00000004536 transcript:ENSMGAT00000005116 gene_biotype:protein_coding transcript_biotype:protein_coding	ENSMGAP00000004400 pep:novel chromosome:UMD2:12:4522515:4541830:1 gene:ENSMGAG00000004536 transcript:ENSMGAT00000005116 gene_biotype:protein_coding transcript_biotype:protein_coding	yes	yes	2,3	1.6588e-08	100.93	10.8	0.773									1	3
DILHLASSADR	K	D	I	D	R	Q	2	1	0	2	0	0	0	0	1	1	2	0	0	0	0	2	0	0	0	0	0	11	0	1196.61	ENSMGAP00000003557 pep:novel chromosome:UMD2:14:3101205:3104828:-1 gene:ENSMGAG00000003588 transcript:ENSMGAT00000004261 gene_biotype:protein_coding transcript_biotype:protein_coding	ENSMGAP00000003557 pep:novel chromosome:UMD2:14:3101205:3104828:-1 gene:ENSMGAG00000003588 transcript:ENSMGAT00000004261 gene_biotype:protein_coding transcript_biotype:protein_coding	yes	yes	2,3	8.5177e-46	136.96	10	5.55	5	6	7	4	9	2	2	1		1
DILNQITKPNDVYSFSLASR	R	D	I	S	R	L	1	1	2	2	0	1	0	0	0	2	2	1	0	1	1	3	1	0	1	1	0	20	1	2280.18	ENSMGAP00000004038 pep:novel chromosome:UMD2:3:15049266:15152173:-1 gene:ENSMGAG00000016695 transcript:ENSMGAT00000004749 gene_biotype:protein_coding transcript_biotype:protein_coding;ENSMGAP00000004045 pep:novel chromosome:UMD2:3:15049266:15152173:-1 gene:ENSMGAG00000016695 transcript:ENSMGAT00000004756 gene_biotype:protein_coding transcript_biotype:protein_coding	ENSMGAP00000004038 pep:novel chromosome:UMD2:3:15049266:15152173:-1 gene:ENSMGAG00000016695 transcript:ENSMGAT00000004749 gene_biotype:protein_coding transcript_biotype:protein_coding	yes	no	2,3	0	196.89	8.78	4.43	8	13	12	12	14	11	18	18	18	36
DILSALAEVEQLSR	R	D	I	S	R	M	2	1	0	1	0	1	2	0	0	1	3	0	0	0	0	2	0	0	0	1	0	14	0	1542.83	ENSMGAP00000010309 pep:novel chromosome:UMD2:1:14878129:14920694:-1 gene:ENSMGAG00000009954 transcript:ENSMGAT00000011160 gene_biotype:protein_coding transcript_biotype:protein_coding	ENSMGAP00000010309 pep:novel chromosome:UMD2:1:14878129:14920694:-1 gene:ENSMGAG00000009954 transcript:ENSMGAT00000011160 gene_biotype:protein_coding transcript_biotype:protein_coding	yes	yes	2,3	1.0649e-156	156.24	2.8	1.11	2	4	5	3	1
DINAYNGDQPVEK	K	D	I	E	K	L	1	0	2	2	0	1	1	1	0	1	0	1	0	0	1	0	0	0	1	1	0	13	0	1461.67	ENSMGAP00000004191 pep:novel chromosome:UMD2:10:6660187:6666997:1 gene:ENSMGAG00000004398 transcript:ENSMGAT00000004904 gene_biotype:protein_coding transcript_biotype:protein_coding	ENSMGAP00000004191 pep:novel chromosome:UMD2:10:6660187:6666997:1 gene:ENSMGAG00000004398 transcript:ENSMGAT00000004904 gene_biotype:protein_coding transcript_biotype:protein_coding	yes	yes	2	1.7256e-70	145.81	13.8	0.373
DINECALHPNICGTAVCK	R	D	I	C	K	N	2	0	2	1	3	0	1	1	1	2	1	1	0	0	1	0	1	0	0	1	0	18	0	2070.93	ENSMGAP00000015252 pep:novel chromosome:UMD2:1:93880987:93907363:-1 gene:ENSMGAG00000014411 transcript:ENSMGAT00000016201 gene_biotype:protein_coding transcript_biotype:protein_coding	ENSMGAP00000015252 pep:novel chromosome:UMD2:1:93880987:93907363:-1 gene:ENSMGAG00000014411 transcript:ENSMGAT00000016201 gene_biotype:protein_coding transcript_biotype:protein_coding	yes	yes	3	5.1443e-61	110.74	6	0						4
DIPIAPGESFTYR	K	D	I	Y	R	W	1	1	0	1	0	0	1	1	0	2	0	0	0	1	2	1	1	0	1	0	0	13	0	1464.72	ENSMGAP00000009485 pep:novel chromosome:UMD2:4:31240235:31258781:1 gene:ENSMGAG00000009126 transcript:ENSMGAT00000010309 gene_biotype:protein_coding transcript_biotype:protein_coding	ENSMGAP00000009485 pep:novel chromosome:UMD2:4:31240235:31258781:1 gene:ENSMGAG00000009126 transcript:ENSMGAT00000010309 gene_biotype:protein_coding transcript_biotype:protein_coding	yes	yes	2	1.4625e-06	83.204	2.7	0.9	1	3	4	2
DIPVNPICIYR	R	D	I	Y	R	N	0	1	1	1	1	0	0	0	0	3	0	0	0	0	2	0	0	0	1	1	0	11	0	1358.7	ENSMGAP00000001542 pep:novel chromosome:UMD2:10:3251906:3255254:-1 gene:ENSMGAG00000001991 transcript:ENSMGAT00000002205 gene_biotype:protein_coding transcript_biotype:protein_coding;ENSMGAP00000017214 pep:novel chromosome:UMD2:10:3251906:3255122:-1 gene:ENSMGAG00000001991 transcript:ENSMGAT00000019444 gene_biotype:protein_coding transcript_biotype:protein_coding	ENSMGAP00000001542 pep:novel chromosome:UMD2:10:3251906:3255254:-1 gene:ENSMGAG00000001991 transcript:ENSMGAT00000002205 gene_biotype:protein_coding transcript_biotype:protein_coding	yes	no	2	2.4527e-19	127.76	5.72	2.52	1	2	4	5	2	2	2	6	5
DISEGFEGIPNDIDAAFALPAHSYHGNER	R	D	I	E	R	V	4	1	2	3	0	0	3	3	2	3	1	0	0	2	2	2	0	0	1	0	0	29	0	3141.44	ENSMGAP00000005584 pep:novel chromosome:UMD2:21:6068391:6072583:-1 gene:ENSMGAG00000005636 transcript:ENSMGAT00000006322 gene_biotype:protein_coding transcript_biotype:protein_coding	ENSMGAP00000005584 pep:novel chromosome:UMD2:21:6068391:6072583:-1 gene:ENSMGAG00000005636 transcript:ENSMGAT00000006322 gene_biotype:protein_coding transcript_biotype:protein_coding	yes	yes	3	1.1264e-236	135.57	7	0							2
DIVQFVPFR	R	D	I	F	R	D	0	1	0	1	0	1	0	0	0	1	0	0	0	2	1	0	0	0	0	2	0	9	0	1119.61	ENSMGAP00000002606 pep:novel chromosome:UMD2:13:2295450:2447500:-1 gene:ENSMGAG00000002881 transcript:ENSMGAT00000003286 gene_biotype:protein_coding transcript_biotype:protein_coding;ENSMGAP00000011995 pep:novel chromosome:UMD2:6:42746957:42838798:-1 gene:ENSMGAG00000011450 transcript:ENSMGAT00000012880 gene_biotype:protein_coding transcript_biotype:protein_coding;ENSMGAP00000008225 pep:novel chr…	ENSMGAP00000002606 pep:novel chromosome:UMD2:13:2295450:2447500:-1 gene:ENSMGAG00000002881 transcript:ENSMGAT00000003286 gene_biotype:protein_coding transcript_biotype:protein_coding	no	no	2	9.5613e-23	130.75	5.64	3.05	1	2	1	1				4	2
DIVTHEILLDGGNK	K	D	I	N	K	V	0	0	1	2	0	0	1	2	1	2	2	1	0	0	0	0	1	0	0	1	0	14	0	1522.8	ENSMGAP00000006080 pep:novel chromosome:UMD2:23:2807017:2849562:-1 gene:ENSMGAG00000003375 transcript:ENSMGAT00000006827 gene_biotype:protein_coding transcript_biotype:protein_coding	ENSMGAP00000006080 pep:novel chromosome:UMD2:23:2807017:2849562:-1 gene:ENSMGAG00000003375 transcript:ENSMGAT00000006827 gene_biotype:protein_coding transcript_biotype:protein_coding	yes	yes	2	2.312e-10	191.01	1.86	1.12	4	1	1	1
DIVTIANAVFAK	K	D	I	A	K	S	3	0	1	1	0	0	0	0	0	2	0	1	0	1	0	0	1	0	0	2	0	12	0	1260.71	ENSMGAP00000018441 pep:novel chromosome:UMD2:11:7972942:7983043:-1 gene:ENSMGAG00000004930 transcript:ENSMGAT00000018687 gene_biotype:protein_coding transcript_biotype:protein_coding;ENSMGAP00000004868 pep:novel chromosome:UMD2:11:7972942:7983043:-1 gene:ENSMGAG00000004930 transcript:ENSMGAT00000005590 gene_biotype:protein_coding transcript_biotype:protein_coding	ENSMGAP00000018441 pep:novel chromosome:UMD2:11:7972942:7983043:-1 gene:ENSMGAG00000004930 transcript:ENSMGAT00000018687 gene_biotype:protein_coding transcript_biotype:protein_coding	yes	no	2,3	1.3742e-29	134.13	7.94	3.92	4	4	4	3	5	4	5	4	8	6
DIVTSNGVIHLIDR	K	D	I	D	R	V	0	1	1	2	0	0	0	1	1	3	1	0	0	0	0	1	1	0	0	2	0	14	0	1550.84	ENSMGAP00000015961 pep:novel chromosome:UMD2:1:179418764:179449321:1 gene:ENSMGAG00000015054 transcript:ENSMGAT00000016927 gene_biotype:protein_coding transcript_biotype:protein_coding	ENSMGAP00000015961 pep:novel chromosome:UMD2:1:179418764:179449321:1 gene:ENSMGAG00000015054 transcript:ENSMGAT00000016927 gene_biotype:protein_coding transcript_biotype:protein_coding	yes	yes	2,3	4.1009e-157	188.92	7.39	4.42	14	15	18	16	19	37	19	11	12	12
DKCYTTTIPFVYQGETK	R	D	K	T	K	Q	0	0	0	1	1	1	1	1	0	1	0	2	0	1	1	0	4	0	2	1	0	17	1	2049.97	ENSMGAP00000010338 pep:novel chromosome:UMD2:4:31914370:31918907:-1 gene:ENSMGAG00000009989 transcript:ENSMGAT00000011192 gene_biotype:protein_coding transcript_biotype:protein_coding	ENSMGAP00000010338 pep:novel chromosome:UMD2:4:31914370:31918907:-1 gene:ENSMGAG00000009989 transcript:ENSMGAT00000011192 gene_biotype:protein_coding transcript_biotype:protein_coding	yes	yes	2,3	1.6428e-259	160.55	14.4	0.484
DKDDGLHWEPVK	K	D	K	V	K	D	0	0	0	3	0	0	1	1	1	0	1	2	0	0	1	0	0	1	0	1	0	12	1	1437.69	ENSMGAP00000005964 pep:novel chromosome:UMD2:4:19373986:19412433:-1 gene:ENSMGAG00000005988 transcript:ENSMGAT00000006709 gene_biotype:protein_coding transcript_biotype:protein_coding;ENSMGAP00000005952 pep:novel chromosome:UMD2:4:19373977:19400103:-1 gene:ENSMGAG00000005988 transcript:ENSMGAT00000006697 gene_biotype:protein_coding transcript_biotype:protein_coding	ENSMGAP00000005964 pep:novel chromosome:UMD2:4:19373986:19412433:-1 gene:ENSMGAG00000005988 transcript:ENSMGAT00000006709 gene_biotype:protein_coding transcript_biotype:protein_coding	yes	no	3	0.00032893	147.73	14.9	0.781
DKDQTEGLGEAYISGHVAK	R	D	K	A	K	I	2	0	0	2	0	1	2	3	1	1	1	2	0	0	0	1	1	0	1	1	0	19	1	2016.98	ENSMGAP00000008002 pep:novel chromosome:UMD2:19:8416826:8429310:1 gene:ENSMGAG00000007784 transcript:ENSMGAT00000008791 gene_biotype:protein_coding transcript_biotype:protein_coding	ENSMGAP00000008002 pep:novel chromosome:UMD2:19:8416826:8429310:1 gene:ENSMGAG00000007784 transcript:ENSMGAT00000008791 gene_biotype:protein_coding transcript_biotype:protein_coding	yes	yes	3	1.1188e-20	121.07	6	0						1
DKEGNVWLTAFVYK	R	D	K	Y	K	S	1	0	1	1	0	0	1	1	0	0	1	2	0	1	0	0	1	1	1	2	0	14	1	1668.85	ENSMGAP00000013769 pep:novel chromosome:UMD2:1:80052367:80088579:-1 gene:ENSMGAG00000013050 transcript:ENSMGAT00000014684 gene_biotype:protein_coding transcript_biotype:protein_coding	ENSMGAP00000013769 pep:novel chromosome:UMD2:1:80052367:80088579:-1 gene:ENSMGAG00000013050 transcript:ENSMGAT00000014684 gene_biotype:protein_coding transcript_biotype:protein_coding	yes	yes	2	8.8743e-46	169.92	3.75	2.38	2	3	3				4
DKGNPPQFSSVK	K	D	K	V	K	V	0	0	1	1	0	1	0	1	0	0	0	2	0	1	2	2	0	0	0	1	0	12	1	1302.66	ENSMGAP00000012007 pep:novel chromosome:UMD2:4:44030140:44130685:-1 gene:ENSMGAG00000011459 transcript:ENSMGAT00000012893 gene_biotype:protein_coding transcript_biotype:protein_coding	ENSMGAP00000012007 pep:novel chromosome:UMD2:4:44030140:44130685:-1 gene:ENSMGAG00000011459 transcript:ENSMGAT00000012893 gene_biotype:protein_coding transcript_biotype:protein_coding	yes	yes	2	3.0738e-07	86.756	1.4	0.49	6	4
DKIAPILYQPHLEAMDR	K	D	K	D	R	R	2	1	0	2	0	1	1	0	1	2	2	1	1	0	2	0	0	0	1	0	0	17	1	2009.04	ENSMGAP00000001205 pep:novel chromosome:UMD2:16:1751352:1803828:1 gene:ENSMGAG00000001714 transcript:ENSMGAT00000001857 gene_biotype:protein_coding transcript_biotype:protein_coding	ENSMGAP00000001205 pep:novel chromosome:UMD2:16:1751352:1803828:1 gene:ENSMGAG00000001714 transcript:ENSMGAT00000001857 gene_biotype:protein_coding transcript_biotype:protein_coding	yes	yes	3	8.2066e-09	78.441	7.67	0.471							1	2
DKMESFFLGETLK	R	D	K	L	K	Y	0	0	0	1	0	0	2	1	0	0	2	2	1	2	0	1	1	0	0	0	0	13	1	1543.76	ENSMGAP00000000323 pep:novel chromosome:UMD2:19:205870:223235:-1 gene:ENSMGAG00000000931 transcript:ENSMGAT00000000959 gene_biotype:protein_coding transcript_biotype:protein_coding	ENSMGAP00000000323 pep:novel chromosome:UMD2:19:205870:223235:-1 gene:ENSMGAG00000000931 transcript:ENSMGAT00000000959 gene_biotype:protein_coding transcript_biotype:protein_coding	yes	yes	2	3.2229e-34	135.47	6.7	1.27					2	3	2	2	1
DKTDWCCHR	K	D	K	H	R	H	0	1	0	2	2	0	0	0	1	0	0	1	0	0	0	0	1	1	0	0	0	9	1	1276.51	ENSMGAP00000015160 pep:novel chromosome:UMD2:1:86942043:86949156:-1 gene:ENSMGAG00000014329 transcript:ENSMGAT00000016109 gene_biotype:protein_coding transcript_biotype:protein_coding	ENSMGAP00000015160 pep:novel chromosome:UMD2:1:86942043:86949156:-1 gene:ENSMGAG00000014329 transcript:ENSMGAT00000016109 gene_biotype:protein_coding transcript_biotype:protein_coding	yes	yes	3	0.0054331	121.73	15.8	0.4
DKTLVVQFTVK	R	D	K	V	K	H	0	0	0	1	0	1	0	0	0	0	1	2	0	1	0	0	2	0	0	3	0	11	1	1276.74	ENSMGAP00000002079 pep:novel scaffold:UMD2:GL424502.1:5805:6830:1 gene:ENSMGAG00000002470 transcript:ENSMGAT00000002752 gene_biotype:protein_coding transcript_biotype:protein_coding	ENSMGAP00000002079 pep:novel scaffold:UMD2:GL424502.1:5805:6830:1 gene:ENSMGAG00000002470 transcript:ENSMGAT00000002752 gene_biotype:protein_coding transcript_biotype:protein_coding	yes	yes	2	2.0718e-05	104.24	9	0									3
DKVCQEFK	R	D	K	F	K	T	0	0	0	1	1	1	1	0	0	0	0	2	0	1	0	0	0	0	0	1	0	8	1	1052.5	ENSMGAP00000010418 pep:novel chromosome:UMD2:4:32308595:32314360:-1 gene:ENSMGAG00000010043 transcript:ENSMGAT00000011276 gene_biotype:protein_coding transcript_biotype:protein_coding	ENSMGAP00000010418 pep:novel chromosome:UMD2:4:32308595:32314360:-1 gene:ENSMGAG00000010043 transcript:ENSMGAT00000011276 gene_biotype:protein_coding transcript_biotype:protein_coding	yes	yes	2	3.647e-05	154.05	8.8	0.4								1	4
DKWGLQEEDFQPR	K	D	K	P	R	S	0	1	0	2	0	2	2	1	0	0	1	1	0	1	1	0	0	1	0	0	0	13	1	1646.77	ENSMGAP00000012365 pep:novel chromosome:UMD2:6:45380480:45402167:1 gene:ENSMGAG00000011787 transcript:ENSMGAT00000013255 gene_biotype:protein_coding transcript_biotype:protein_coding	ENSMGAP00000012365 pep:novel chromosome:UMD2:6:45380480:45402167:1 gene:ENSMGAG00000011787 transcript:ENSMGAT00000013255 gene_biotype:protein_coding transcript_biotype:protein_coding	yes	yes	2,3	1.2056e-69	145.81	9.11	0.314									8	1
DLAEHELTTK	R	D	L	T	K	G	1	0	0	1	0	0	2	0	1	0	2	1	0	0	0	0	2	0	0	0	0	10	0	1155.58	ENSMGAP00000001002 pep:novel chromosome:UMD2:11:2212526:2221952:-1 gene:ENSMGAG00000001514 transcript:ENSMGAT00000001651 gene_biotype:protein_coding transcript_biotype:protein_coding	ENSMGAP00000001002 pep:novel chromosome:UMD2:11:2212526:2221952:-1 gene:ENSMGAG00000001514 transcript:ENSMGAT00000001651 gene_biotype:protein_coding transcript_biotype:protein_coding	yes	yes	2	0.00097437	127.83	8	0								1
DLDAELLQHLTQGTAFLQVSTK	K	D	L	T	K	A	2	0	0	2	0	3	1	1	1	0	5	1	0	1	0	1	3	0	0	1	0	22	0	2427.26	ENSMGAP00000010021 pep:novel chromosome:UMD2:11:15938604:15943797:-1 gene:ENSMGAG00000009672 transcript:ENSMGAT00000010864 gene_biotype:protein_coding transcript_biotype:protein_coding;ENSMGAP00000017462 pep:novel chromosome:UMD2:11:15940340:15943765:-1 gene:ENSMGAG00000009672 transcript:ENSMGAT00000020278 gene_biotype:protein_coding transcript_biotype:protein_coding	ENSMGAP00000010021 pep:novel chromosome:UMD2:11:15938604:15943797:-1 gene:ENSMGAG00000009672 transcript:ENSMGAT00000010864 gene_biotype:protein_coding transcript_biotype:protein_coding	no	no	2,3	0	276.66	5.76	2.98	4	6	6	7	9	7	6	2	6	4
DLDAELLQHLTQGTAFLQVSTKAHPR	K	D	L	P	R	-	3	1	0	2	0	3	1	1	2	0	5	1	0	1	1	1	3	0	0	1	0	26	1	2888.51	ENSMGAP00000017462 pep:novel chromosome:UMD2:11:15940340:15943765:-1 gene:ENSMGAG00000009672 transcript:ENSMGAT00000020278 gene_biotype:protein_coding transcript_biotype:protein_coding	ENSMGAP00000017462 pep:novel chromosome:UMD2:11:15940340:15943765:-1 gene:ENSMGAG00000009672 transcript:ENSMGAT00000020278 gene_biotype:protein_coding transcript_biotype:protein_coding	yes	yes	4	2.1458e-62	96.052	5	0					1
DLEELVNCLTGQGEEAR	K	D	L	A	R	L	1	1	1	1	1	1	4	2	0	0	3	0	0	0	0	0	1	0	0	1	0	17	0	1931.89	ENSMGAP00000010932 pep:novel chromosome:UMD2:12:20556625:20558177:-1 gene:ENSMGAG00000010525 transcript:ENSMGAT00000011799 gene_biotype:protein_coding transcript_biotype:protein_coding	ENSMGAP00000010932 pep:novel chromosome:UMD2:12:20556625:20558177:-1 gene:ENSMGAG00000010525 transcript:ENSMGAT00000011799 gene_biotype:protein_coding transcript_biotype:protein_coding	yes	yes	2,3	8.5509e-36	146.3	14.6	0.484
DLEEPINFR	R	D	L	F	R	L	0	1	1	1	0	0	2	0	0	1	1	0	0	1	1	0	0	0	0	0	0	9	0	1131.56	ENSMGAP00000007552 pep:novel chromosome:UMD2:11:13704995:13723855:-1 gene:ENSMGAG00000007413 transcript:ENSMGAT00000008330 gene_biotype:protein_coding transcript_biotype:protein_coding	ENSMGAP00000007552 pep:novel chromosome:UMD2:11:13704995:13723855:-1 gene:ENSMGAG00000007413 transcript:ENSMGAT00000008330 gene_biotype:protein_coding transcript_biotype:protein_coding	yes	yes	2	1.3632e-39	133.23	7.32	2.73		1	3	4	3	2	6	5	6	3
DLEEVKEK	K	D	L	E	K	I	0	0	0	1	0	0	3	0	0	0	1	2	0	0	0	0	0	0	0	1	0	8	1	988.508	ENSMGAP00000002830 pep:novel chromosome:UMD2:26:5412976:5414472:-1 gene:ENSMGAG00000003169 transcript:ENSMGAT00000003517 gene_biotype:protein_coding transcript_biotype:protein_coding	ENSMGAP00000002830 pep:novel chromosome:UMD2:26:5412976:5414472:-1 gene:ENSMGAG00000003169 transcript:ENSMGAT00000003517 gene_biotype:protein_coding transcript_biotype:protein_coding	yes	yes	2	0.019032	90.709	13.8	0.373
DLEPMLSVGVFNNK	K	D	L	N	K	N	0	0	2	1	0	0	1	1	0	0	2	1	1	1	1	1	0	0	0	2	0	14	0	1561.78	ENSMGAP00000004966 pep:novel chromosome:UMD2:19:5825235:5828326:1 gene:ENSMGAG00000005072 transcript:ENSMGAT00000005691 gene_biotype:protein_coding transcript_biotype:protein_coding	ENSMGAP00000004966 pep:novel chromosome:UMD2:19:5825235:5828326:1 gene:ENSMGAG00000005072 transcript:ENSMGAT00000005691 gene_biotype:protein_coding transcript_biotype:protein_coding	yes	yes	2	3.4276e-05	87.831	11.7	1.25										1
DLESLHSFVLR	R	D	L	L	R	Q	0	1	0	1	0	0	1	0	1	0	3	0	0	1	0	2	0	0	0	1	0	11	0	1314.69	ENSMGAP00000003484 pep:novel chromosome:UMD2:3:11661983:11677771:1 gene:ENSMGAG00000003730 transcript:ENSMGAT00000004188 gene_biotype:protein_coding transcript_biotype:protein_coding	ENSMGAP00000003484 pep:novel chromosome:UMD2:3:11661983:11677771:1 gene:ENSMGAG00000003730 transcript:ENSMGAT00000004188 gene_biotype:protein_coding transcript_biotype:protein_coding	yes	yes	2	0.00019263	96.113	9	0									3
DLETKPYENLFVR	K	D	L	V	R	A	0	1	1	1	0	0	2	0	0	0	2	1	0	1	1	0	1	0	1	1	0	13	1	1622.83	ENSMGAP00000012365 pep:novel chromosome:UMD2:6:45380480:45402167:1 gene:ENSMGAG00000011787 transcript:ENSMGAT00000013255 gene_biotype:protein_coding transcript_biotype:protein_coding	ENSMGAP00000012365 pep:novel chromosome:UMD2:6:45380480:45402167:1 gene:ENSMGAG00000011787 transcript:ENSMGAT00000013255 gene_biotype:protein_coding transcript_biotype:protein_coding	yes	yes	2,3	6.5079e-09	90.793	9.12	0.331									7	1
DLEVSDPTETTLSLR	K	D	L	L	R	W	0	1	0	2	0	0	2	0	0	0	3	0	0	0	1	2	3	0	0	1	0	15	0	1674.83	ENSMGAP00000002758 pep:novel chromosome:UMD2:19:2654337:2697211:-1 gene:ENSMGAG00000003049 transcript:ENSMGAT00000003443 gene_biotype:protein_coding transcript_biotype:protein_coding;ENSMGAP00000018184 pep:novel chromosome:UMD2:19:2661823:2693480:-1 gene:ENSMGAG00000003049 transcript:ENSMGAT00000019290 gene_biotype:protein_coding transcript_biotype:protein_coding;ENSMGAP00000002763 pep:novel chro…	ENSMGAP00000002763 pep:novel chromosome:UMD2:19:2654340:2693480:-1 gene:ENSMGAG00000003049 transcript:ENSMGAT00000003448 gene_biotype:protein_coding transcript_biotype:protein_coding	no	no	2	4.3371e-94	130.72	2.44	0.685	1	3	5
DLFEEFDNFQEGAVIGIAR	R	D	L	A	R	E	2	1	1	2	0	1	3	2	0	2	1	0	0	3	0	0	0	0	0	1	0	19	0	2169.04	ENSMGAP00000007128 pep:novel chromosome:UMD2:11:12626514:12658250:1 gene:ENSMGAG00000007045 transcript:ENSMGAT00000007893 gene_biotype:protein_coding transcript_biotype:protein_coding	ENSMGAP00000007128 pep:novel chromosome:UMD2:11:12626514:12658250:1 gene:ENSMGAG00000007045 transcript:ENSMGAT00000007893 gene_biotype:protein_coding transcript_biotype:protein_coding	yes	yes	2	1.1679e-17	96.143	10.7	0.452										2
DLFGTGR	R	D	L	G	R	L	0	1	0	1	0	0	0	2	0	0	1	0	0	1	0	0	1	0	0	0	0	7	0	764.382	ENSMGAP00000002678 pep:novel chromosome:UMD2:12:1924559:1934298:1 gene:ENSMGAG00000003021 transcript:ENSMGAT00000003360 gene_biotype:protein_coding transcript_biotype:protein_coding;ENSMGAP00000001693 pep:novel chromosome:UMD2:12:1547594:1550290:1 gene:ENSMGAG00000002137 transcript:ENSMGAT00000002358 gene_biotype:protein_coding transcript_biotype:protein_coding	ENSMGAP00000002678 pep:novel chromosome:UMD2:12:1924559:1934298:1 gene:ENSMGAG00000003021 transcript:ENSMGAT00000003360 gene_biotype:protein_coding transcript_biotype:protein_coding	yes	no	2	0.023601	97.068	11	0
DLFLSGAYDEISSK	R	D	L	S	K	M	1	0	0	2	0	0	1	1	0	1	2	1	0	1	0	3	0	0	1	0	0	14	0	1543.74	ENSMGAP00000000288 pep:novel chromosome:UMD2:19:183210:200298:1 gene:ENSMGAG00000000894 transcript:ENSMGAT00000000924 gene_biotype:protein_coding transcript_biotype:protein_coding	ENSMGAP00000000288 pep:novel chromosome:UMD2:19:183210:200298:1 gene:ENSMGAG00000000894 transcript:ENSMGAT00000000924 gene_biotype:protein_coding transcript_biotype:protein_coding	yes	yes	2	2.5654e-10	88.561	8.38	0.696								6	1	1
DLFVELKR	K	D	L	K	R	Y	0	1	0	1	0	0	1	0	0	0	2	1	0	1	0	0	0	0	0	1	0	8	1	1018.58	ENSMGAP00000002860 pep:novel chromosome:UMD2:9:3311830:3347223:-1 gene:ENSMGAG00000003133 transcript:ENSMGAT00000003548 gene_biotype:protein_coding transcript_biotype:protein_coding	ENSMGAP00000002860 pep:novel chromosome:UMD2:9:3311830:3347223:-1 gene:ENSMGAG00000003133 transcript:ENSMGAT00000003548 gene_biotype:protein_coding transcript_biotype:protein_coding	yes	yes	2	0.00076337	136.8	12.6	0.956
DLGNMNR	R	D	L	N	R	Y	0	1	2	1	0	0	0	1	0	0	1	0	1	0	0	0	0	0	0	0	0	7	0	818.37	ENSMGAP00000015671 pep:novel chromosome:UMD2:1:140276937:140278989:-1 gene:ENSMGAG00000014788 transcript:ENSMGAT00000016630 gene_biotype:protein_coding transcript_biotype:protein_coding	ENSMGAP00000015671 pep:novel chromosome:UMD2:1:140276937:140278989:-1 gene:ENSMGAG00000014788 transcript:ENSMGAT00000016630 gene_biotype:protein_coding transcript_biotype:protein_coding	yes	yes	2	0.024855	90.986	14	0
DLGQSSAVR	R	D	L	V	R	V	1	1	0	1	0	1	0	1	0	0	1	0	0	0	0	2	0	0	0	1	0	9	0	931.472	ENSMGAP00000003150 pep:novel chromosome:UMD2:23:2777706:2849334:-1 gene:ENSMGAG00000003375 transcript:ENSMGAT00000003846 gene_biotype:protein_coding transcript_biotype:protein_coding;ENSMGAP00000017932 pep:novel chromosome:UMD2:23:2777706:2815764:-1 gene:ENSMGAG00000003375 transcript:ENSMGAT00000018924 gene_biotype:protein_coding transcript_biotype:protein_coding	ENSMGAP00000003150 pep:novel chromosome:UMD2:23:2777706:2849334:-1 gene:ENSMGAG00000003375 transcript:ENSMGAT00000003846 gene_biotype:protein_coding transcript_biotype:protein_coding	yes	no	2	0.0048793	96.034	2.4	1.02	1	2	1	1
DLGVGEQITTVSAIDADELQLVR	R	D	L	V	R	Y	2	1	0	3	0	2	2	2	0	2	3	0	0	0	0	1	2	0	0	3	0	23	0	2441.26	ENSMGAP00000012007 pep:novel chromosome:UMD2:4:44030140:44130685:-1 gene:ENSMGAG00000011459 transcript:ENSMGAT00000012893 gene_biotype:protein_coding transcript_biotype:protein_coding	ENSMGAP00000012007 pep:novel chromosome:UMD2:4:44030140:44130685:-1 gene:ENSMGAG00000011459 transcript:ENSMGAT00000012893 gene_biotype:protein_coding transcript_biotype:protein_coding	yes	yes	3	2.2453e-29	94.384	1	0	1
DLHYELAR	R	D	L	A	R	S	1	1	0	1	0	0	1	0	1	0	2	0	0	0	0	0	0	0	1	0	0	8	0	1015.51	ENSMGAP00000000018 pep:novel chromosome:UMD2:27:1331:11793:1 gene:ENSMGAG00000000634 transcript:ENSMGAT00000000646 gene_biotype:protein_coding transcript_biotype:protein_coding	ENSMGAP00000000018 pep:novel chromosome:UMD2:27:1331:11793:1 gene:ENSMGAG00000000634 transcript:ENSMGAT00000000646 gene_biotype:protein_coding transcript_biotype:protein_coding	yes	yes	3	0.00709	117.4	3.29	0.7		1	3	3
DLIDFDDR	R	D	L	D	R	E	0	1	0	4	0	0	0	0	0	1	1	0	0	1	0	0	0	0	0	0	0	8	0	1007.46	ENSMGAP00000003543 pep:novel chromosome:UMD2:3:11824798:11861653:-1 gene:ENSMGAG00000003779 transcript:ENSMGAT00000004247 gene_biotype:protein_coding transcript_biotype:protein_coding;ENSMGAP00000019233 pep:novel chromosome:UMD2:3:11826312:11851509:-1 gene:ENSMGAG00000003779 transcript:ENSMGAT00000018997 gene_biotype:protein_coding transcript_biotype:protein_coding	ENSMGAP00000003543 pep:novel chromosome:UMD2:3:11824798:11861653:-1 gene:ENSMGAG00000003779 transcript:ENSMGAT00000004247 gene_biotype:protein_coding transcript_biotype:protein_coding	yes	no	2	0.0012654	114.28	15.5	1.5
DLIVPINPR	K	D	L	P	R	L	0	1	1	1	0	0	0	0	0	2	1	0	0	0	2	0	0	0	0	1	0	9	0	1035.61	ENSMGAP00000015731 pep:novel chromosome:UMD2:1:144353697:144390587:1 gene:ENSMGAG00000014841 transcript:ENSMGAT00000016691 gene_biotype:protein_coding transcript_biotype:protein_coding	ENSMGAP00000015731 pep:novel chromosome:UMD2:1:144353697:144390587:1 gene:ENSMGAG00000014841 transcript:ENSMGAT00000016691 gene_biotype:protein_coding transcript_biotype:protein_coding	yes	yes	2	0.0057687	99.442	4.18	2.23	2	2	3	4	2	1	1	1	1
DLKPEQDLFVGDVIANAR	R	D	L	A	R	P	2	1	1	3	0	1	1	1	0	1	2	1	0	1	1	0	0	0	0	2	0	18	1	1999.04	ENSMGAP00000016404 pep:novel chromosome:UMD2:17:6005005:6006093:1 gene:ENSMGAG00000015463 transcript:ENSMGAT00000017378 gene_biotype:protein_coding transcript_biotype:protein_coding	ENSMGAP00000016404 pep:novel chromosome:UMD2:17:6005005:6006093:1 gene:ENSMGAG00000015463 transcript:ENSMGAT00000017378 gene_biotype:protein_coding transcript_biotype:protein_coding	yes	yes	2,3	9.0109e-173	157.22	9.86	0.639									2	4
DLLASVTGPEK	K	D	L	E	K	S	1	0	0	1	0	0	1	1	0	0	2	1	0	0	1	1	1	0	0	1	0	11	0	1128.6	ENSMGAP00000005175 pep:novel chromosome:UMD2:21:5804658:5811459:1 gene:ENSMGAG00000005264 transcript:ENSMGAT00000005906 gene_biotype:protein_coding transcript_biotype:protein_coding	ENSMGAP00000005175 pep:novel chromosome:UMD2:21:5804658:5811459:1 gene:ENSMGAG00000005264 transcript:ENSMGAT00000005906 gene_biotype:protein_coding transcript_biotype:protein_coding	yes	yes	2	6.9369e-26	114.86	10	4.75	2	2	3	1	3	2	1		4	4
DLLFKDLTK	K	D	L	T	K	C	0	0	0	2	0	0	0	0	0	0	3	2	0	1	0	0	1	0	0	0	0	9	1	1091.62	ENSMGAP00000002805 pep:novel chromosome:UMD2:11:4133497:4144093:-1 gene:ENSMGAG00000003078 transcript:ENSMGAT00000003492 gene_biotype:protein_coding transcript_biotype:protein_coding;ENSMGAP00000002725 pep:novel chromosome:UMD2:11:4127724:4142770:-1 gene:ENSMGAG00000003078 transcript:ENSMGAT00000003408 gene_biotype:protein_coding transcript_biotype:protein_coding	ENSMGAP00000002805 pep:novel chromosome:UMD2:11:4133497:4144093:-1 gene:ENSMGAG00000003078 transcript:ENSMGAT00000003492 gene_biotype:protein_coding transcript_biotype:protein_coding	yes	no	2	0.011956	141.88	3.57	2.19	3	4	1		1	4	1
DLLFKDSAIMLK	K	D	L	L	K	R	1	0	0	2	0	0	0	0	0	1	3	2	1	1	0	1	0	0	0	0	0	12	1	1392.77	ENSMGAP00000002805 pep:novel chromosome:UMD2:11:4133497:4144093:-1 gene:ENSMGAG00000003078 transcript:ENSMGAT00000003492 gene_biotype:protein_coding transcript_biotype:protein_coding;ENSMGAP00000002725 pep:novel chromosome:UMD2:11:4127724:4142770:-1 gene:ENSMGAG00000003078 transcript:ENSMGAT00000003408 gene_biotype:protein_coding transcript_biotype:protein_coding	ENSMGAP00000002805 pep:novel chromosome:UMD2:11:4133497:4144093:-1 gene:ENSMGAG00000003078 transcript:ENSMGAT00000003492 gene_biotype:protein_coding transcript_biotype:protein_coding	yes	no	2,3	1.6279e-07	101.89	4.13	2.31	7	7	7	6	3	9	3	2	2
DLLGINLPDLSNWR	K	D	L	W	R	N	0	1	2	2	0	0	0	1	0	1	4	0	0	0	1	1	0	1	0	0	0	14	0	1624.86	ENSMGAP00000005404 pep:novel chromosome:UMD2:16:6306739:6314601:-1 gene:ENSMGAG00000005483 transcript:ENSMGAT00000006137 gene_biotype:protein_coding transcript_biotype:protein_coding	ENSMGAP00000005404 pep:novel chromosome:UMD2:16:6306739:6314601:-1 gene:ENSMGAG00000005483 transcript:ENSMGAT00000006137 gene_biotype:protein_coding transcript_biotype:protein_coding	yes	yes	2	0.00015885	97.797	10	0										2
DLLLFLSPSDYAATGSCK	K	D	L	C	K	Q	2	0	0	2	1	0	0	1	0	0	4	1	0	1	1	3	1	0	1	0	0	18	0	1956.95	ENSMGAP00000005404 pep:novel chromosome:UMD2:16:6306739:6314601:-1 gene:ENSMGAG00000005483 transcript:ENSMGAT00000006137 gene_biotype:protein_coding transcript_biotype:protein_coding	ENSMGAP00000005404 pep:novel chromosome:UMD2:16:6306739:6314601:-1 gene:ENSMGAG00000005483 transcript:ENSMGAT00000006137 gene_biotype:protein_coding transcript_biotype:protein_coding	yes	yes	2	5.8824e-25	86.8	7	0							3
DLLNHHILK	R	D	L	L	K	S	0	0	1	1	0	0	0	0	2	1	3	1	0	0	0	0	0	0	0	0	0	9	0	1101.63	ENSMGAP00000008266 pep:novel chromosome:UMD2:15:14974570:14996058:-1 gene:ENSMGAG00000008048 transcript:ENSMGAT00000009058 gene_biotype:protein_coding transcript_biotype:protein_coding	ENSMGAP00000008266 pep:novel chromosome:UMD2:15:14974570:14996058:-1 gene:ENSMGAG00000008048 transcript:ENSMGAT00000009058 gene_biotype:protein_coding transcript_biotype:protein_coding	yes	yes	2	0.0063046	116.52	7	0							3
DLLPTSLGSYYR	R	D	L	Y	R	Y	0	1	0	1	0	0	0	1	0	0	3	0	0	0	1	2	1	0	2	0	0	12	0	1383.7	ENSMGAP00000009120 pep:novel chromosome:UMD2:14:13447766:13743695:1 gene:ENSMGAG00000008850 transcript:ENSMGAT00000009934 gene_biotype:protein_coding transcript_biotype:protein_coding;ENSMGAP00000009127 pep:novel chromosome:UMD2:14:13447766:13743695:1 gene:ENSMGAG00000008850 transcript:ENSMGAT00000009941 gene_biotype:protein_coding transcript_biotype:protein_coding	ENSMGAP00000009120 pep:novel chromosome:UMD2:14:13447766:13743695:1 gene:ENSMGAG00000008850 transcript:ENSMGAT00000009934 gene_biotype:protein_coding transcript_biotype:protein_coding	yes	no	2	8.4624e-05	83.137	7.25	0.661						1	4	3
DLLSFLQASGDWNLK	R	D	L	L	K	N	1	0	1	2	0	1	0	1	0	0	4	1	0	1	0	2	0	1	0	0	0	15	0	1705.87	ENSMGAP00000008653 pep:novel chromosome:UMD2:1:22819076:22866305:1 gene:ENSMGAG00000008443 transcript:ENSMGAT00000009453 gene_biotype:protein_coding transcript_biotype:protein_coding	ENSMGAP00000008653 pep:novel chromosome:UMD2:1:22819076:22866305:1 gene:ENSMGAG00000008443 transcript:ENSMGAT00000009453 gene_biotype:protein_coding transcript_biotype:protein_coding	yes	yes	2	1.1016e-21	102.5	12.5	0.5
DLLSQHNIAYK	K	D	L	Y	K	G	1	0	1	1	0	1	0	0	1	1	2	1	0	0	0	1	0	0	1	0	0	11	0	1300.68	ENSMGAP00000006977 pep:novel chromosome:UMD2:16:7714975:7724534:1 gene:ENSMGAG00000006901 transcript:ENSMGAT00000007742 gene_biotype:protein_coding transcript_biotype:protein_coding	ENSMGAP00000006977 pep:novel chromosome:UMD2:16:7714975:7724534:1 gene:ENSMGAG00000006901 transcript:ENSMGAT00000007742 gene_biotype:protein_coding transcript_biotype:protein_coding	yes	yes	2,3	7.7029e-26	145.23	8.8	0.6								3	6	1
DLMSDMR	K	D	L	M	R	R	0	1	0	2	0	0	0	0	0	0	1	0	2	0	0	1	0	0	0	0	0	7	0	866.363	ENSMGAP00000012955 pep:novel chromosome:UMD2:2:43550680:43565964:1 gene:ENSMGAG00000012305 transcript:ENSMGAT00000013856 gene_biotype:protein_coding transcript_biotype:protein_coding	ENSMGAP00000012955 pep:novel chromosome:UMD2:2:43550680:43565964:1 gene:ENSMGAG00000012305 transcript:ENSMGAT00000013856 gene_biotype:protein_coding transcript_biotype:protein_coding	yes	yes	2	0.0056982	80.229	10.5	0.5										1
DLNLYDNTR	K	D	L	T	R	C	0	1	2	2	0	0	0	0	0	0	2	0	0	0	0	0	1	0	1	0	0	9	0	1122.53	ENSMGAP00000006253 pep:novel chromosome:UMD2:8:18156597:18163111:-1 gene:ENSMGAG00000006225 transcript:ENSMGAT00000007000 gene_biotype:protein_coding transcript_biotype:protein_coding	ENSMGAP00000006253 pep:novel chromosome:UMD2:8:18156597:18163111:-1 gene:ENSMGAG00000006225 transcript:ENSMGAT00000007000 gene_biotype:protein_coding transcript_biotype:protein_coding	yes	yes	2	2.962e-10	107.79	9	0									2
DLQAFTEYEFR	K	D	L	F	R	V	1	1	0	1	0	1	2	0	0	0	1	0	0	2	0	0	1	0	1	0	0	11	0	1417.65	ENSMGAP00000014122 pep:novel chromosome:UMD2:2:65566370:65646849:1 gene:ENSMGAG00000013356 transcript:ENSMGAT00000015045 gene_biotype:protein_coding transcript_biotype:protein_coding	ENSMGAP00000014122 pep:novel chromosome:UMD2:2:65566370:65646849:1 gene:ENSMGAG00000013356 transcript:ENSMGAT00000015045 gene_biotype:protein_coding transcript_biotype:protein_coding	yes	yes	2	1.7893e-112	158.05	2.17	0.898	3	5	3	1
DLQFLEELQLGHNR	K	D	L	N	R	I	0	1	1	1	0	2	2	1	1	0	4	0	0	1	0	0	0	0	0	0	0	14	0	1710.87	ENSMGAP00000016543 pep:novel chromosome:UMD2:16:13833791:13835620:1 gene:ENSMGAG00000015599 transcript:ENSMGAT00000017517 gene_biotype:protein_coding transcript_biotype:protein_coding	ENSMGAP00000016543 pep:novel chromosome:UMD2:16:13833791:13835620:1 gene:ENSMGAG00000015599 transcript:ENSMGAT00000017517 gene_biotype:protein_coding transcript_biotype:protein_coding	yes	yes	3	2.9954e-18	93.348	6	0						1
DLQMDDFELLCTDGR	K	D	L	G	R	R	0	1	0	4	1	1	1	1	0	0	3	0	1	1	0	0	1	0	0	0	0	15	0	1826.78	ENSMGAP00000002805 pep:novel chromosome:UMD2:11:4133497:4144093:-1 gene:ENSMGAG00000003078 transcript:ENSMGAT00000003492 gene_biotype:protein_coding transcript_biotype:protein_coding;ENSMGAP00000002725 pep:novel chromosome:UMD2:11:4127724:4142770:-1 gene:ENSMGAG00000003078 transcript:ENSMGAT00000003408 gene_biotype:protein_coding transcript_biotype:protein_coding	ENSMGAP00000002805 pep:novel chromosome:UMD2:11:4133497:4144093:-1 gene:ENSMGAG00000003078 transcript:ENSMGAT00000003492 gene_biotype:protein_coding transcript_biotype:protein_coding	yes	no	2,3	0	230.38	7.68	4.05	5	7	8	13	8	24	9	5	7	11
DLQMDDFELLCTDGRR	K	D	L	R	R	A	0	2	0	4	1	1	1	1	0	0	3	0	1	1	0	0	1	0	0	0	0	16	1	1982.88	ENSMGAP00000002805 pep:novel chromosome:UMD2:11:4133497:4144093:-1 gene:ENSMGAG00000003078 transcript:ENSMGAT00000003492 gene_biotype:protein_coding transcript_biotype:protein_coding;ENSMGAP00000002725 pep:novel chromosome:UMD2:11:4127724:4142770:-1 gene:ENSMGAG00000003078 transcript:ENSMGAT00000003408 gene_biotype:protein_coding transcript_biotype:protein_coding	ENSMGAP00000002805 pep:novel chromosome:UMD2:11:4133497:4144093:-1 gene:ENSMGAG00000003078 transcript:ENSMGAT00000003492 gene_biotype:protein_coding transcript_biotype:protein_coding	yes	no	2,3	3.5305e-42	145.52	5.86	2.73	5	4	10	6	7	24	8	5	6	3
DLQPETHVER	R	D	L	E	R	L	0	1	0	1	0	1	2	0	1	0	1	0	0	0	1	0	1	0	0	1	0	10	0	1222.59	ENSMGAP00000014813 pep:novel chromosome:UMD2:2:101073151:101091637:-1 gene:ENSMGAG00000014000 transcript:ENSMGAT00000015753 gene_biotype:protein_coding transcript_biotype:protein_coding	ENSMGAP00000014813 pep:novel chromosome:UMD2:2:101073151:101091637:-1 gene:ENSMGAG00000014000 transcript:ENSMGAT00000015753 gene_biotype:protein_coding transcript_biotype:protein_coding	yes	yes	2	0.0010778	82.417	15	0
DLQQSIAR	K	D	L	A	R	E	1	1	0	1	0	2	0	0	0	1	1	0	0	0	0	1	0	0	0	0	0	8	0	929.493	ENSMGAP00000012478 pep:novel chromosome:UMD2:6:45737953:45763770:1 gene:ENSMGAG00000011875 transcript:ENSMGAT00000013372 gene_biotype:protein_coding transcript_biotype:protein_coding	ENSMGAP00000012478 pep:novel chromosome:UMD2:6:45737953:45763770:1 gene:ENSMGAG00000011875 transcript:ENSMGAT00000013372 gene_biotype:protein_coding transcript_biotype:protein_coding	yes	yes	2	0.0063031	124.98	2.1	1.04	4	2	3	1
DLSATEVQAETAVITWRPPR	K	D	L	P	R	A	3	2	0	1	0	1	2	0	0	1	1	0	0	0	2	1	3	1	0	2	0	20	1	2239.16	ENSMGAP00000002758 pep:novel chromosome:UMD2:19:2654337:2697211:-1 gene:ENSMGAG00000003049 transcript:ENSMGAT00000003443 gene_biotype:protein_coding transcript_biotype:protein_coding;ENSMGAP00000018251 pep:novel chromosome:UMD2:19:2657050:2660708:-1 gene:ENSMGAG00000003049 transcript:ENSMGAT00000020666 gene_biotype:protein_coding transcript_biotype:protein_coding;ENSMGAP00000002763 pep:novel chro…	ENSMGAP00000002763 pep:novel chromosome:UMD2:19:2654340:2693480:-1 gene:ENSMGAG00000003049 transcript:ENSMGAT00000003448 gene_biotype:protein_coding transcript_biotype:protein_coding	no	no	3	3.6919e-40	97.095	2.33	0.943	1	3	1	1
DLSATSLAGLPALNK	R	D	L	N	K	E	3	0	1	1	0	0	0	1	0	0	4	1	0	0	1	2	1	0	0	0	0	15	0	1469.81	ENSMGAP00000008129 pep:novel chromosome:UMD2:5:13841796:13851576:1 gene:ENSMGAG00000007945 transcript:ENSMGAT00000008918 gene_biotype:protein_coding transcript_biotype:protein_coding	ENSMGAP00000008129 pep:novel chromosome:UMD2:5:13841796:13851576:1 gene:ENSMGAG00000007945 transcript:ENSMGAT00000008918 gene_biotype:protein_coding transcript_biotype:protein_coding	yes	yes	2,3	1.6381e-26	131.35	16.3	1.57
DLSEFLR	K	D	L	L	R	G	0	1	0	1	0	0	1	0	0	0	2	0	0	1	0	1	0	0	0	0	0	7	0	878.45	ENSMGAP00000006122 pep:novel chromosome:UMD2:21:6531020:6549870:1 gene:ENSMGAG00000006112 transcript:ENSMGAT00000006869 gene_biotype:protein_coding transcript_biotype:protein_coding	ENSMGAP00000006122 pep:novel chromosome:UMD2:21:6531020:6549870:1 gene:ENSMGAG00000006112 transcript:ENSMGAT00000006869 gene_biotype:protein_coding transcript_biotype:protein_coding	yes	yes	2	0.028108	105.2	2.14	0.833	2	2	3
DLSGTLGFNEFK	R	D	L	F	K	E	0	0	1	1	0	0	1	2	0	0	2	1	0	2	0	1	1	0	0	0	0	12	0	1326.65	ENSMGAP00000008667 pep:novel chromosome:UMD2:6:21186172:21195848:-1 gene:ENSMGAG00000008436 transcript:ENSMGAT00000009467 gene_biotype:protein_coding transcript_biotype:protein_coding	ENSMGAP00000008667 pep:novel chromosome:UMD2:6:21186172:21195848:-1 gene:ENSMGAG00000008436 transcript:ENSMGAT00000009467 gene_biotype:protein_coding transcript_biotype:protein_coding	yes	yes	2	0.00016871	132.56	14.5	0.5
DLSLDLVLPR	R	D	L	P	R	R	0	1	0	2	0	0	0	0	0	0	4	0	0	0	1	1	0	0	0	1	0	10	0	1139.65	ENSMGAP00000016579 pep:novel chromosome:UMD2:13:20100089:20101270:1 gene:ENSMGAG00000015638 transcript:ENSMGAT00000017553 gene_biotype:protein_coding transcript_biotype:protein_coding	ENSMGAP00000016579 pep:novel chromosome:UMD2:13:20100089:20101270:1 gene:ENSMGAG00000015638 transcript:ENSMGAT00000017553 gene_biotype:protein_coding transcript_biotype:protein_coding	yes	yes	2	5.0679e-37	160.36	9	0									3
DLSTISDELQLIK	K	D	L	I	K	S	0	0	0	2	0	1	1	0	0	2	3	1	0	0	0	2	1	0	0	0	0	13	0	1473.79	ENSMGAP00000010618 pep:novel chromosome:UMD2:3:52628275:52737224:1 gene:ENSMGAG00000010165 transcript:ENSMGAT00000011479 gene_biotype:protein_coding transcript_biotype:protein_coding	ENSMGAP00000010618 pep:novel chromosome:UMD2:3:52628275:52737224:1 gene:ENSMGAG00000010165 transcript:ENSMGAT00000011479 gene_biotype:protein_coding transcript_biotype:protein_coding	yes	yes	2	7.2608e-48	124.12	2.5	0.764	1	1	4
DLTQQER	K	D	L	E	R	I	0	1	0	1	0	2	1	0	0	0	1	0	0	0	0	0	1	0	0	0	0	7	0	888.43	ENSMGAP00000002805 pep:novel chromosome:UMD2:11:4133497:4144093:-1 gene:ENSMGAG00000003078 transcript:ENSMGAT00000003492 gene_biotype:protein_coding transcript_biotype:protein_coding;ENSMGAP00000002725 pep:novel chromosome:UMD2:11:4127724:4142770:-1 gene:ENSMGAG00000003078 transcript:ENSMGAT00000003408 gene_biotype:protein_coding transcript_biotype:protein_coding	ENSMGAP00000002805 pep:novel chromosome:UMD2:11:4133497:4144093:-1 gene:ENSMGAG00000003078 transcript:ENSMGAT00000003492 gene_biotype:protein_coding transcript_biotype:protein_coding	yes	no	2	0.0087772	120.65	6	0.632					1	3	1
DLVDDLKSELTGK	R	D	L	G	K	F	0	0	0	3	0	0	1	1	0	0	3	2	0	0	0	1	1	0	0	1	0	13	1	1431.75	ENSMGAP00000011100 pep:novel chromosome:UMD2:4:35925607:35941183:1 gene:ENSMGAG00000010665 transcript:ENSMGAT00000011969 gene_biotype:protein_coding transcript_biotype:protein_coding	ENSMGAP00000011100 pep:novel chromosome:UMD2:4:35925607:35941183:1 gene:ENSMGAG00000010665 transcript:ENSMGAT00000011969 gene_biotype:protein_coding transcript_biotype:protein_coding	yes	yes	2,3	1.6731e-102	167.32	11.5	0.498
DLVILLYETALLSSGFSLEDPQTHANR	K	D	L	N	R	I	2	1	1	2	0	1	2	1	1	1	6	0	0	1	1	3	2	0	1	1	0	27	0	3001.54	ENSMGAP00000014116 pep:novel chromosome:UMD2:5:51554243:51559584:-1 gene:ENSMGAG00000013355 transcript:ENSMGAT00000015037 gene_biotype:protein_coding transcript_biotype:protein_coding	ENSMGAP00000014116 pep:novel chromosome:UMD2:5:51554243:51559584:-1 gene:ENSMGAG00000013355 transcript:ENSMGAT00000015037 gene_biotype:protein_coding transcript_biotype:protein_coding	yes	yes	3	2.5396e-107	114.74	16	0
DLVVLLFETALLSSGFSLEDPQTHSNR	K	D	L	N	R	I	1	1	1	2	0	1	2	1	1	0	6	0	0	2	1	4	2	0	0	2	0	27	0	2987.52	ENSMGAP00000011247 pep:novel chromosome:UMD2:2:30675399:30681233:-1 gene:ENSMGAG00000010808 transcript:ENSMGAT00000012117 gene_biotype:protein_coding transcript_biotype:protein_coding	ENSMGAP00000011247 pep:novel chromosome:UMD2:2:30675399:30681233:-1 gene:ENSMGAG00000010808 transcript:ENSMGAT00000012117 gene_biotype:protein_coding transcript_biotype:protein_coding	yes	yes	2,3,4	1.9559e-283	154.77	7.46	5.93	3	4	1	1	2	2	3	2
DLYANTVLSGGTTMYPGIADR	K	D	L	D	R	M	2	1	1	2	0	0	0	3	0	1	2	0	1	0	1	1	3	0	2	1	0	21	0	2214.06	ENSMGAP00000019692 pep:novel chromosome:UMD2:16:4430680:4433366:-1 gene:ENSMGAG00000003960 transcript:ENSMGAT00000019935 gene_biotype:protein_coding transcript_biotype:protein_coding;CON__P60712;ENSMGAP00000017057 pep:novel chromosome:UMD2:12:1798567:1800099:1 gene:ENSMGAG00000016108 transcript:ENSMGAT00000018031 gene_biotype:protein_coding transcript_biotype:protein_coding;ENSMGAP00000008525 pep…	ENSMGAP00000019692 pep:novel chromosome:UMD2:16:4430680:4433366:-1 gene:ENSMGAG00000003960 transcript:ENSMGAT00000019935 gene_biotype:protein_coding transcript_biotype:protein_coding	yes	no	2,3	8.3634e-181	134.83	8.23	3.68	3	2	2	1	1	1	3	4	2	9
DLYSELRR	K	D	L	R	R	Y	0	2	0	1	0	0	1	0	0	0	2	0	0	0	0	1	0	0	1	0	0	8	1	1050.55	ENSMGAP00000000231 pep:novel chromosome:UMD2:11:630096:710657:1 gene:ENSMGAG00000000842 transcript:ENSMGAT00000000865 gene_biotype:protein_coding transcript_biotype:protein_coding	ENSMGAP00000000231 pep:novel chromosome:UMD2:11:630096:710657:1 gene:ENSMGAG00000000842 transcript:ENSMGAT00000000865 gene_biotype:protein_coding transcript_biotype:protein_coding	yes	yes	2	0.0051851	99.442	4.25	1.42		2	1	4	3	1	1
DMGVTVFIVSTGR	K	D	M	G	R	G	0	1	0	1	0	0	0	2	0	1	0	0	1	1	0	1	2	0	0	3	0	13	0	1380.71	ENSMGAP00000002383 pep:novel chromosome:UMD2:23:2235859:2241327:-1 gene:ENSMGAG00000002758 transcript:ENSMGAT00000003060 gene_biotype:protein_coding transcript_biotype:protein_coding	ENSMGAP00000002383 pep:novel chromosome:UMD2:23:2235859:2241327:-1 gene:ENSMGAG00000002758 transcript:ENSMGAT00000003060 gene_biotype:protein_coding transcript_biotype:protein_coding	yes	yes	2	3.6042e-35	105.03	7.8	0.98						1	3	3	3
DMMPADVPEHFR	K	D	M	F	R	G	1	1	0	2	0	0	1	0	1	0	0	0	2	1	2	0	0	0	0	1	0	12	0	1443.63	ENSMGAP00000005364 pep:novel chromosome:UMD2:30:3558953:3593623:1 gene:ENSMGAG00000005382 transcript:ENSMGAT00000006097 gene_biotype:protein_coding transcript_biotype:protein_coding	ENSMGAP00000005364 pep:novel chromosome:UMD2:30:3558953:3593623:1 gene:ENSMGAG00000005382 transcript:ENSMGAT00000006097 gene_biotype:protein_coding transcript_biotype:protein_coding	yes	yes	3	3.6919e-05	96.82	7	0							2
DMPTDVSILLAGAAYFK	K	D	M	F	K	A	3	0	0	2	0	0	0	1	0	1	2	1	1	1	1	1	1	0	1	1	0	17	0	1810.92	ENSMGAP00000005175 pep:novel chromosome:UMD2:21:5804658:5811459:1 gene:ENSMGAG00000005264 transcript:ENSMGAT00000005906 gene_biotype:protein_coding transcript_biotype:protein_coding	ENSMGAP00000005175 pep:novel chromosome:UMD2:21:5804658:5811459:1 gene:ENSMGAG00000005264 transcript:ENSMGAT00000005906 gene_biotype:protein_coding transcript_biotype:protein_coding	yes	yes	2,3	8.2077e-29	112.17	7.67	2.72	1		2	1	1	1	4	1	7	4
DMQHLVVQTSK	R	D	M	S	K	P	0	0	0	1	0	2	0	0	1	0	1	1	1	0	0	1	1	0	0	2	0	11	0	1284.65	ENSMGAP00000011040 pep:novel chromosome:UMD2:12:20273506:20282614:1 gene:ENSMGAG00000010594 transcript:ENSMGAT00000011909 gene_biotype:protein_coding transcript_biotype:protein_coding	ENSMGAP00000011040 pep:novel chromosome:UMD2:12:20273506:20282614:1 gene:ENSMGAG00000010594 transcript:ENSMGAT00000011909 gene_biotype:protein_coding transcript_biotype:protein_coding	yes	yes	2,3	4.8475e-06	130.1	7.77	0.799							6	4	3
DNAFSITSTFWK	R	D	N	W	K	S	1	0	1	1	0	0	0	0	0	1	0	1	0	2	0	2	2	1	0	0	0	12	0	1415.67	ENSMGAP00000008314 pep:novel chromosome:UMD2:11:15238945:15240994:1 gene:ENSMGAG00000008145 transcript:ENSMGAT00000009108 gene_biotype:protein_coding transcript_biotype:protein_coding	ENSMGAP00000008314 pep:novel chromosome:UMD2:11:15238945:15240994:1 gene:ENSMGAG00000008145 transcript:ENSMGAT00000009108 gene_biotype:protein_coding transcript_biotype:protein_coding	yes	yes	2	3.1702e-15	104.17	6.33	2.34		1	3	2	2	1	3	4	5
DNCQYVYNVDQR	R	D	N	Q	R	D	0	1	2	2	1	2	0	0	0	0	0	0	0	0	0	0	0	0	2	2	0	12	0	1572.66	ENSMGAP00000012667 pep:novel chromosome:UMD2:5:30707478:30720065:-1 gene:ENSMGAG00000012054 transcript:ENSMGAT00000013563 gene_biotype:protein_coding transcript_biotype:protein_coding	ENSMGAP00000012667 pep:novel chromosome:UMD2:5:30707478:30720065:-1 gene:ENSMGAG00000012054 transcript:ENSMGAT00000013563 gene_biotype:protein_coding transcript_biotype:protein_coding	yes	yes	2	1.0585e-235	175.48	3	1.13	2	6	6	6	2
DNEENIFLSPLSISTAFAMTK	K	D	N	T	K	L	2	0	2	1	0	0	2	0	0	2	2	1	1	2	1	3	2	0	0	0	0	21	0	2327.14	ENSMGAP00000001542 pep:novel chromosome:UMD2:10:3251906:3255254:-1 gene:ENSMGAG00000001991 transcript:ENSMGAT00000002205 gene_biotype:protein_coding transcript_biotype:protein_coding;ENSMGAP00000017214 pep:novel chromosome:UMD2:10:3251906:3255122:-1 gene:ENSMGAG00000001991 transcript:ENSMGAT00000019444 gene_biotype:protein_coding transcript_biotype:protein_coding	ENSMGAP00000001542 pep:novel chromosome:UMD2:10:3251906:3255254:-1 gene:ENSMGAG00000001991 transcript:ENSMGAT00000002205 gene_biotype:protein_coding transcript_biotype:protein_coding	yes	no	2,3	1.0302e-111	122.19	7.06	1.93			2	1	1		4	6	4
DNFFVIDR	R	D	N	D	R	Q	0	1	1	2	0	0	0	0	0	1	0	0	0	2	0	0	0	0	0	1	0	8	0	1024.5	ENSMGAP00000012007 pep:novel chromosome:UMD2:4:44030140:44130685:-1 gene:ENSMGAG00000011459 transcript:ENSMGAT00000012893 gene_biotype:protein_coding transcript_biotype:protein_coding	ENSMGAP00000012007 pep:novel chromosome:UMD2:4:44030140:44130685:-1 gene:ENSMGAG00000011459 transcript:ENSMGAT00000012893 gene_biotype:protein_coding transcript_biotype:protein_coding	yes	yes	2	0.0043393	105.1	2.5	1.32	2	3	1	1	1
DNFNPFELTNHAVLLVGYGK	K	D	N	G	K	D	1	0	3	1	0	0	1	2	1	0	3	1	0	2	1	0	1	0	1	2	0	20	0	2247.13	ENSMGAP00000016152 pep:novel chromosome:UMD2:1:196372547:196388847:1 gene:ENSMGAG00000015222 transcript:ENSMGAT00000017124 gene_biotype:protein_coding transcript_biotype:protein_coding	ENSMGAP00000016152 pep:novel chromosome:UMD2:1:196372547:196388847:1 gene:ENSMGAG00000015222 transcript:ENSMGAT00000017124 gene_biotype:protein_coding transcript_biotype:protein_coding	yes	yes	3	1.9893e-22	117.65	4.75	1.3			2	1	3	1	1
DNHVGLSLSAR	K	D	N	A	R	T	1	1	1	1	0	0	0	1	1	0	2	0	0	0	0	2	0	0	0	1	0	11	0	1167.6	ENSMGAP00000003254 pep:novel chromosome:UMD2:19:4893394:4894812:1 gene:ENSMGAG00000003544 transcript:ENSMGAT00000003953 gene_biotype:protein_coding transcript_biotype:protein_coding	ENSMGAP00000003254 pep:novel chromosome:UMD2:19:4893394:4894812:1 gene:ENSMGAG00000003544 transcript:ENSMGAT00000003953 gene_biotype:protein_coding transcript_biotype:protein_coding	yes	yes	2	2.1931e-08	122.46	9.57	0.904								1	2	3
DNICQENTDTSPQK	R	D	N	Q	K	C	0	0	2	2	1	2	1	0	0	1	0	1	0	0	1	1	2	0	0	0	0	14	0	1648.7	ENSMGAP00000013168 pep:novel chromosome:UMD2:3:86978195:86988542:-1 gene:ENSMGAG00000012502 transcript:ENSMGAT00000014070 gene_biotype:protein_coding transcript_biotype:protein_coding;ENSMGAP00000019442 pep:novel chromosome:UMD2:3:86978198:86990168:-1 gene:ENSMGAG00000012502 transcript:ENSMGAT00000018276 gene_biotype:protein_coding transcript_biotype:protein_coding	ENSMGAP00000013168 pep:novel chromosome:UMD2:3:86978195:86988542:-1 gene:ENSMGAG00000012502 transcript:ENSMGAT00000014070 gene_biotype:protein_coding transcript_biotype:protein_coding	yes	no	2	2.0662e-35	167.32	9.45	1.23								2	6
DNIQGITKPAIR	R	D	N	I	R	R	1	1	1	1	0	1	0	1	0	3	0	1	0	0	1	0	1	0	0	0	0	12	1	1324.75	ENSMGAP00000016651 pep:novel chromosome:UMD2:1:48925759:48926070:1 gene:ENSMGAG00000015710 transcript:ENSMGAT00000017625 gene_biotype:protein_coding transcript_biotype:protein_coding;ENSMGAP00000016645 pep:novel chromosome:UMD2:1:48885188:48885499:-1 gene:ENSMGAG00000015705 transcript:ENSMGAT00000017619 gene_biotype:protein_coding transcript_biotype:protein_coding;ENSMGAP00000016644 pep:novel chr…	ENSMGAP00000016651 pep:novel chromosome:UMD2:1:48925759:48926070:1 gene:ENSMGAG00000015710 transcript:ENSMGAT00000017625 gene_biotype:protein_coding transcript_biotype:protein_coding	yes	no	2	3.4935e-21	126.83	14.5	6.05	1
DNLDNNIPSSLR	K	D	N	L	R	V	0	1	3	2	0	0	0	0	0	1	2	0	0	0	1	2	0	0	0	0	0	12	0	1356.66	ENSMGAP00000018940 pep:novel chromosome:UMD2:4:715362:721628:1 gene:ENSMGAG00000001352 transcript:ENSMGAT00000020379 gene_biotype:protein_coding transcript_biotype:protein_coding	ENSMGAP00000018940 pep:novel chromosome:UMD2:4:715362:721628:1 gene:ENSMGAG00000001352 transcript:ENSMGAT00000020379 gene_biotype:protein_coding transcript_biotype:protein_coding	yes	yes	2	1.2377e-06	145.81	8	0								2
DNPEEEVLER	K	D	N	E	R	N	0	1	1	1	0	0	4	0	0	0	1	0	0	0	1	0	0	0	0	1	0	10	0	1228.56	ENSMGAP00000010338 pep:novel chromosome:UMD2:4:31914370:31918907:-1 gene:ENSMGAG00000009989 transcript:ENSMGAT00000011192 gene_biotype:protein_coding transcript_biotype:protein_coding	ENSMGAP00000010338 pep:novel chromosome:UMD2:4:31914370:31918907:-1 gene:ENSMGAG00000009989 transcript:ENSMGAT00000011192 gene_biotype:protein_coding transcript_biotype:protein_coding	yes	yes	2	1.9803e-46	132.25	10.4	4.84	2	1	1	1	5	1	2	2	4	1
DNPITVNER	K	D	N	E	R	I	0	1	2	1	0	0	1	0	0	1	0	0	0	0	1	0	1	0	0	1	0	9	0	1056.52	ENSMGAP00000007974 pep:novel scaffold:UMD2:GL427198.1:3542:4760:1 gene:ENSMGAG00000007823 transcript:ENSMGAT00000008763 gene_biotype:protein_coding transcript_biotype:protein_coding	ENSMGAP00000007974 pep:novel scaffold:UMD2:GL427198.1:3542:4760:1 gene:ENSMGAG00000007823 transcript:ENSMGAT00000008763 gene_biotype:protein_coding transcript_biotype:protein_coding	yes	yes	2	4.0724e-13	112.71	2.73	1.14	2	3	2	4
DNSALDPIIHGLK	R	D	N	L	K	G	1	0	1	2	0	0	0	1	1	2	2	1	0	0	1	1	0	0	0	0	0	13	0	1391.74	ENSMGAP00000009120 pep:novel chromosome:UMD2:14:13447766:13743695:1 gene:ENSMGAG00000008850 transcript:ENSMGAT00000009934 gene_biotype:protein_coding transcript_biotype:protein_coding;ENSMGAP00000009127 pep:novel chromosome:UMD2:14:13447766:13743695:1 gene:ENSMGAG00000008850 transcript:ENSMGAT00000009941 gene_biotype:protein_coding transcript_biotype:protein_coding	ENSMGAP00000009120 pep:novel chromosome:UMD2:14:13447766:13743695:1 gene:ENSMGAG00000008850 transcript:ENSMGAT00000009934 gene_biotype:protein_coding transcript_biotype:protein_coding	yes	no	2,3	6.5544e-156	141.34	7.16	1.95			2	4		1	7	10	6
DNSCLFALHAK	R	D	N	A	K	E	2	0	1	1	1	0	0	0	1	0	2	1	0	1	0	1	0	0	0	0	0	11	0	1274.61	ENSMGAP00000000611 pep:novel chromosome:UMD2:26:1637986:1647876:1 gene:ENSMGAG00000001154 transcript:ENSMGAT00000001255 gene_biotype:protein_coding transcript_biotype:protein_coding	ENSMGAP00000000611 pep:novel chromosome:UMD2:26:1637986:1647876:1 gene:ENSMGAG00000001154 transcript:ENSMGAT00000001255 gene_biotype:protein_coding transcript_biotype:protein_coding	yes	yes	2	0.00011903	107.11	8.62	0.484								3	5
DNSGMIDKNELK	R	D	N	L	K	Q	0	0	2	2	0	0	1	1	0	1	1	2	1	0	0	1	0	0	0	0	0	12	1	1362.64	ENSMGAP00000007710 pep:novel chromosome:UMD2:3:38246457:38251723:1 gene:ENSMGAG00000007570 transcript:ENSMGAT00000008491 gene_biotype:protein_coding transcript_biotype:protein_coding	ENSMGAP00000007710 pep:novel chromosome:UMD2:3:38246457:38251723:1 gene:ENSMGAG00000007570 transcript:ENSMGAT00000008491 gene_biotype:protein_coding transcript_biotype:protein_coding	yes	yes	2	4.4381e-08	109	15	0
DNVYTSELVSR	K	D	N	S	R	N	0	1	1	1	0	0	1	0	0	0	1	0	0	0	0	2	1	0	1	2	0	11	0	1281.62	ENSMGAP00000005364 pep:novel chromosome:UMD2:30:3558953:3593623:1 gene:ENSMGAG00000005382 transcript:ENSMGAT00000006097 gene_biotype:protein_coding transcript_biotype:protein_coding	ENSMGAP00000005364 pep:novel chromosome:UMD2:30:3558953:3593623:1 gene:ENSMGAG00000005382 transcript:ENSMGAT00000006097 gene_biotype:protein_coding transcript_biotype:protein_coding	yes	yes	2	0.00042288	78.324	7	0							4
DNWVFCGGK	R	D	N	G	K	G	0	0	1	1	1	0	0	2	0	0	0	1	0	1	0	0	0	1	0	1	0	9	0	1081.47	ENSMGAP00000008901 pep:novel chromosome:UMD2:1:23701462:23716063:1 gene:ENSMGAG00000008660 transcript:ENSMGAT00000009711 gene_biotype:protein_coding transcript_biotype:protein_coding	ENSMGAP00000008901 pep:novel chromosome:UMD2:1:23701462:23716063:1 gene:ENSMGAG00000008660 transcript:ENSMGAT00000009711 gene_biotype:protein_coding transcript_biotype:protein_coding	yes	yes	2	0.0044825	76.221	13.5	0.5
DNWVFLGAK	R	D	N	A	K	G	1	0	1	1	0	0	0	1	0	0	1	1	0	1	0	0	0	1	0	1	0	9	0	1048.53	ENSMGAP00000009067 pep:novel chromosome:UMD2:14:12459815:12463237:-1 gene:ENSMGAG00000008819 transcript:ENSMGAT00000009880 gene_biotype:protein_coding transcript_biotype:protein_coding	ENSMGAP00000009067 pep:novel chromosome:UMD2:14:12459815:12463237:-1 gene:ENSMGAG00000008819 transcript:ENSMGAT00000009880 gene_biotype:protein_coding transcript_biotype:protein_coding	yes	yes	2	0.00063431	88.136	13.6	0.728
DPAQPYYIGHTMK	K	D	P	M	K	S	1	0	0	1	0	1	0	1	1	1	0	1	1	0	2	0	1	0	2	0	0	13	0	1519.71	ENSMGAP00000019564 pep:novel chromosome:UMD2:9:16344321:16345710:1 gene:ENSMGAG00000016867 transcript:ENSMGAT00000018452 gene_biotype:protein_coding transcript_biotype:protein_coding	ENSMGAP00000019564 pep:novel chromosome:UMD2:9:16344321:16345710:1 gene:ENSMGAG00000016867 transcript:ENSMGAT00000018452 gene_biotype:protein_coding transcript_biotype:protein_coding	yes	yes	2,3	1.8364e-12	94.09	11.8	0.716
DPAVSPETLDLDFK	R	D	P	F	K	G	1	0	0	3	0	0	1	0	0	0	2	1	0	1	2	1	1	0	0	1	0	14	0	1545.76	ENSMGAP00000008584 pep:novel chromosome:UMD2:22:11394834:11398100:-1 gene:ENSMGAG00000008336 transcript:ENSMGAT00000009383 gene_biotype:protein_coding transcript_biotype:protein_coding	ENSMGAP00000008584 pep:novel chromosome:UMD2:22:11394834:11398100:-1 gene:ENSMGAG00000008336 transcript:ENSMGAT00000009383 gene_biotype:protein_coding transcript_biotype:protein_coding	yes	yes	2	5.0743e-13	88.075	6.67	0.471						3	6
DPAYLFESSFHYFGR	R	D	P	G	R	V	1	1	0	1	0	0	1	1	1	0	1	0	0	3	1	2	0	0	2	0	0	15	0	1834.83	ENSMGAP00000015265 pep:novel chromosome:UMD2:1:95847951:95849831:1 gene:ENSMGAG00000014422 transcript:ENSMGAT00000016214 gene_biotype:protein_coding transcript_biotype:protein_coding	ENSMGAP00000015265 pep:novel chromosome:UMD2:1:95847951:95849831:1 gene:ENSMGAG00000014422 transcript:ENSMGAT00000016214 gene_biotype:protein_coding transcript_biotype:protein_coding	yes	yes	3	2.1706e-07	96.673	9.25	0.433									3	1
DPCNILPQDFELFFK	K	D	P	F	K	L	0	0	1	2	1	1	1	0	0	1	2	1	0	3	2	0	0	0	0	0	0	15	0	1881.9	ENSMGAP00000013318 pep:novel chromosome:UMD2:4:60035665:60046398:-1 gene:ENSMGAG00000012635 transcript:ENSMGAT00000014222 gene_biotype:protein_coding transcript_biotype:protein_coding	ENSMGAP00000013318 pep:novel chromosome:UMD2:4:60035665:60046398:-1 gene:ENSMGAG00000012635 transcript:ENSMGAT00000014222 gene_biotype:protein_coding transcript_biotype:protein_coding	yes	yes	2	6.826e-08	87.647	11	0
DPCTANPYR	K	D	P	Y	R	K	1	1	1	1	1	0	0	0	0	0	0	0	0	0	2	0	1	0	1	0	0	9	0	1092.47	ENSMGAP00000008830 pep:novel chromosome:UMD2:5:14886708:14907081:-1 gene:ENSMGAG00000017236 transcript:ENSMGAT00000009635 gene_biotype:protein_coding transcript_biotype:protein_coding	ENSMGAP00000008830 pep:novel chromosome:UMD2:5:14886708:14907081:-1 gene:ENSMGAG00000017236 transcript:ENSMGAT00000009635 gene_biotype:protein_coding transcript_biotype:protein_coding	yes	yes	2	1.5067e-40	152.34	1.86	0.639	2	4	1
DPENFPFVVLGNK	R	D	P	N	K	I	0	0	2	1	0	0	1	1	0	0	1	1	0	2	2	0	0	0	0	2	0	13	0	1474.75	ENSMGAP00000007318 pep:novel chromosome:UMD2:14:9543699:9547059:-1 gene:ENSMGAG00000007208 transcript:ENSMGAT00000008090 gene_biotype:protein_coding transcript_biotype:protein_coding	ENSMGAP00000007318 pep:novel chromosome:UMD2:14:9543699:9547059:-1 gene:ENSMGAG00000007208 transcript:ENSMGAT00000008090 gene_biotype:protein_coding transcript_biotype:protein_coding	yes	yes	2	7.5674e-27	115.57	14.4	0.497
DPFFGCLR	K	D	P	L	R	N	0	1	0	1	1	0	0	1	0	0	1	0	0	2	1	0	0	0	0	0	0	8	0	1010.46	ENSMGAP00000010618 pep:novel chromosome:UMD2:3:52628275:52737224:1 gene:ENSMGAG00000010165 transcript:ENSMGAT00000011479 gene_biotype:protein_coding transcript_biotype:protein_coding	ENSMGAP00000010618 pep:novel chromosome:UMD2:3:52628275:52737224:1 gene:ENSMGAG00000010165 transcript:ENSMGAT00000011479 gene_biotype:protein_coding transcript_biotype:protein_coding	yes	yes	2	0.006733	85.212	2.29	0.7	1	3	3
DPFTCGFK	R	D	P	F	K	V	0	0	0	1	1	0	0	1	0	0	0	1	0	2	1	0	1	0	0	0	0	8	0	970.422	ENSMGAP00000002217 pep:novel chromosome:UMD2:7:1707878:1712739:-1 gene:ENSMGAG00000002620 transcript:ENSMGAT00000002892 gene_biotype:protein_coding transcript_biotype:protein_coding	ENSMGAP00000002217 pep:novel chromosome:UMD2:7:1707878:1712739:-1 gene:ENSMGAG00000002620 transcript:ENSMGAT00000002892 gene_biotype:protein_coding transcript_biotype:protein_coding	yes	yes	2	0.0081018	89.698	14.3	0.471
DPNSGFLFDLQPLAAEK	R	D	P	E	K	G	2	0	1	2	0	1	1	1	0	0	3	1	0	2	2	1	0	0	0	0	0	17	0	1860.93	ENSMGAP00000013129 pep:novel chromosome:UMD2:2:46655549:46702154:-1 gene:ENSMGAG00000012441 transcript:ENSMGAT00000014031 gene_biotype:protein_coding transcript_biotype:protein_coding;ENSMGAP00000017464 pep:novel chromosome:UMD2:2:46655549:46702632:-1 gene:ENSMGAG00000012441 transcript:ENSMGAT00000019932 gene_biotype:protein_coding transcript_biotype:protein_coding	ENSMGAP00000013129 pep:novel chromosome:UMD2:2:46655549:46702154:-1 gene:ENSMGAG00000012441 transcript:ENSMGAT00000014031 gene_biotype:protein_coding transcript_biotype:protein_coding	yes	no	2	1.325e-63	123.55	2.33	0.667	1	4	4
DPTAQPGGELLLGGTDPK	R	D	P	P	K	Y	1	0	0	2	0	1	1	4	0	0	3	1	0	0	3	0	2	0	0	0	0	18	0	1764.89	ENSMGAP00000008705 pep:novel chromosome:UMD2:5:14193951:14205567:1 gene:ENSMGAG00000008398 transcript:ENSMGAT00000009507 gene_biotype:protein_coding transcript_biotype:protein_coding	ENSMGAP00000008705 pep:novel chromosome:UMD2:5:14193951:14205567:1 gene:ENSMGAG00000008398 transcript:ENSMGAT00000009507 gene_biotype:protein_coding transcript_biotype:protein_coding	yes	yes	2	4.3024e-152	136.26	7.93	4.32	4	4	5	6	4	2	2	1	5	6
DPVFKDLLFK	K	D	P	F	K	D	0	0	0	2	0	0	0	0	0	0	2	2	0	2	1	0	0	0	0	1	0	10	1	1220.68	ENSMGAP00000002805 pep:novel chromosome:UMD2:11:4133497:4144093:-1 gene:ENSMGAG00000003078 transcript:ENSMGAT00000003492 gene_biotype:protein_coding transcript_biotype:protein_coding;ENSMGAP00000002725 pep:novel chromosome:UMD2:11:4127724:4142770:-1 gene:ENSMGAG00000003078 transcript:ENSMGAT00000003408 gene_biotype:protein_coding transcript_biotype:protein_coding	ENSMGAP00000002805 pep:novel chromosome:UMD2:11:4133497:4144093:-1 gene:ENSMGAG00000003078 transcript:ENSMGAT00000003492 gene_biotype:protein_coding transcript_biotype:protein_coding	yes	no	2	1.278e-13	146.16	5.58	1.04			1	1	1	8	1
DPVVLQSLSVAPDPISIPGTLR	R	D	P	L	R	I	1	1	0	2	0	1	0	1	0	2	3	0	0	0	4	3	1	0	0	3	0	22	0	2273.26	ENSMGAP00000006187 pep:novel chromosome:UMD2:15:12590161:12591184:-1 gene:ENSMGAG00000006203 transcript:ENSMGAT00000006934 gene_biotype:protein_coding transcript_biotype:protein_coding	ENSMGAP00000006187 pep:novel chromosome:UMD2:15:12590161:12591184:-1 gene:ENSMGAG00000006203 transcript:ENSMGAT00000006934 gene_biotype:protein_coding transcript_biotype:protein_coding	yes	yes	2,3	1.1059e-126	122.18	15.3	0.729
DPYCAWDGTACTR	R	D	P	T	R	Y	2	1	0	2	2	0	0	1	0	0	0	0	0	0	1	0	2	1	1	0	0	13	0	1571.61	ENSMGAP00000003557 pep:novel chromosome:UMD2:14:3101205:3104828:-1 gene:ENSMGAG00000003588 transcript:ENSMGAT00000004261 gene_biotype:protein_coding transcript_biotype:protein_coding	ENSMGAP00000003557 pep:novel chromosome:UMD2:14:3101205:3104828:-1 gene:ENSMGAG00000003588 transcript:ENSMGAT00000004261 gene_biotype:protein_coding transcript_biotype:protein_coding	yes	yes	2	3.5461e-119	135.81	6.83	3.72	1	2	2	3	6	1	3	5	2	1
DPYCTWDGSACTSLLLTEK	R	D	P	E	K	R	1	0	0	2	2	0	1	1	0	0	3	1	0	0	1	2	3	1	1	0	0	19	0	2215.98	ENSMGAP00000002465 pep:novel chromosome:UMD2:14:2712644:2715649:1 gene:ENSMGAG00000002789 transcript:ENSMGAT00000003144 gene_biotype:protein_coding transcript_biotype:protein_coding	ENSMGAP00000002465 pep:novel chromosome:UMD2:14:2712644:2715649:1 gene:ENSMGAG00000002789 transcript:ENSMGAT00000003144 gene_biotype:protein_coding transcript_biotype:protein_coding	yes	yes	2	6.6181e-84	134.29	5	0					1
DQCPCVHGGHFYKPGETIR	K	D	Q	I	R	V	0	1	0	1	2	1	1	3	2	1	0	1	0	1	2	0	1	0	1	1	0	19	1	2257.02	ENSMGAP00000008961 pep:novel chromosome:UMD2:5:14977917:15019104:-1 gene:ENSMGAG00000008662 transcript:ENSMGAT00000009773 gene_biotype:protein_coding transcript_biotype:protein_coding	ENSMGAP00000008961 pep:novel chromosome:UMD2:5:14977917:15019104:-1 gene:ENSMGAG00000008662 transcript:ENSMGAT00000009773 gene_biotype:protein_coding transcript_biotype:protein_coding	yes	yes	5	1.6207e-16	77.08	2.33	0.471		2	1
DQEMNLAYISSVPHDGIEQVR	K	D	Q	V	R	I	1	1	1	2	0	2	2	1	1	2	1	0	1	0	1	2	0	0	1	2	0	21	0	2400.14	ENSMGAP00000007568 pep:novel chromosome:UMD2:Z:56473208:56519222:-1 gene:ENSMGAG00000007418 transcript:ENSMGAT00000008346 gene_biotype:protein_coding transcript_biotype:protein_coding	ENSMGAP00000007568 pep:novel chromosome:UMD2:Z:56473208:56519222:-1 gene:ENSMGAG00000007418 transcript:ENSMGAT00000008346 gene_biotype:protein_coding transcript_biotype:protein_coding	yes	yes	3	1.0503e-70	110.75	5.2	0.4					4	1
DQFTIIR	R	D	Q	I	R	D	0	1	0	1	0	1	0	0	0	2	0	0	0	1	0	0	1	0	0	0	0	7	0	891.481	ENSMGAP00000014972 pep:novel chromosome:UMD2:1:81048752:81054835:-1 gene:ENSMGAG00000014154 transcript:ENSMGAT00000015916 gene_biotype:protein_coding transcript_biotype:protein_coding;ENSMGAP00000017290 pep:novel chromosome:UMD2:1:81049385:81054763:-1 gene:ENSMGAG00000014154 transcript:ENSMGAT00000019665 gene_biotype:protein_coding transcript_biotype:protein_coding	ENSMGAP00000014972 pep:novel chromosome:UMD2:1:81048752:81054835:-1 gene:ENSMGAG00000014154 transcript:ENSMGAT00000015916 gene_biotype:protein_coding transcript_biotype:protein_coding	yes	no	2	0.014938	130	8.12	0.781							2	3	3
DQFWSLGLPNSR	K	D	Q	S	R	L	0	1	1	1	0	1	0	1	0	0	2	0	0	1	1	2	0	1	0	0	0	12	0	1418.69	ENSMGAP00000013129 pep:novel chromosome:UMD2:2:46655549:46702154:-1 gene:ENSMGAG00000012441 transcript:ENSMGAT00000014031 gene_biotype:protein_coding transcript_biotype:protein_coding;ENSMGAP00000017464 pep:novel chromosome:UMD2:2:46655549:46702632:-1 gene:ENSMGAG00000012441 transcript:ENSMGAT00000019932 gene_biotype:protein_coding transcript_biotype:protein_coding	ENSMGAP00000013129 pep:novel chromosome:UMD2:2:46655549:46702154:-1 gene:ENSMGAG00000012441 transcript:ENSMGAT00000014031 gene_biotype:protein_coding transcript_biotype:protein_coding	yes	no	2	0.0001676	79.089	2.43	0.728	1	2	4
DQGPNVCALQQVMGTK	R	D	Q	T	K	K	1	0	1	1	1	3	0	2	0	0	1	1	1	0	1	0	1	0	0	2	0	16	0	1744.82	ENSMGAP00000015961 pep:novel chromosome:UMD2:1:179418764:179449321:1 gene:ENSMGAG00000015054 transcript:ENSMGAT00000016927 gene_biotype:protein_coding transcript_biotype:protein_coding	ENSMGAP00000015961 pep:novel chromosome:UMD2:1:179418764:179449321:1 gene:ENSMGAG00000015054 transcript:ENSMGAT00000016927 gene_biotype:protein_coding transcript_biotype:protein_coding	yes	yes	2,3	6.7097e-233	197.51	8.44	4.88	20	25	24	22	28	35	29	20	22	19
DQGPNVCALQQVMGTKK	R	D	Q	K	K	K	1	0	1	1	1	3	0	2	0	0	1	2	1	0	1	0	1	0	0	2	0	17	1	1872.92	ENSMGAP00000015961 pep:novel chromosome:UMD2:1:179418764:179449321:1 gene:ENSMGAG00000015054 transcript:ENSMGAT00000016927 gene_biotype:protein_coding transcript_biotype:protein_coding	ENSMGAP00000015961 pep:novel chromosome:UMD2:1:179418764:179449321:1 gene:ENSMGAG00000015054 transcript:ENSMGAT00000016927 gene_biotype:protein_coding transcript_biotype:protein_coding	yes	yes	2,3	2.5407e-36	116.06	6.38	2.52	1	2	1	2	5	7	4	3	4	1
DQGQCGSCWAFSTTGALEGQHFR	K	D	Q	F	R	K	2	1	0	1	2	3	1	4	1	0	1	0	0	2	0	2	2	1	0	0	0	23	0	2599.1	ENSMGAP00000006759 pep:novel chromosome:UMD2:Z:43965587:43966997:-1 gene:ENSMGAG00000006705 transcript:ENSMGAT00000007516 gene_biotype:protein_coding transcript_biotype:protein_coding	ENSMGAP00000006759 pep:novel chromosome:UMD2:Z:43965587:43966997:-1 gene:ENSMGAG00000006705 transcript:ENSMGAT00000007516 gene_biotype:protein_coding transcript_biotype:protein_coding	yes	yes	3	7.0909e-30	95.122	10	0										1
DQGSCGSCWAFGAVEAISDR	R	D	Q	D	R	I	3	1	0	2	2	1	1	3	0	1	0	0	0	1	0	3	0	1	0	1	0	20	0	2171.9	ENSMGAP00000015037 pep:novel chromosome:UMD2:2:113220450:113225667:-1 gene:ENSMGAG00000014216 transcript:ENSMGAT00000015985 gene_biotype:protein_coding transcript_biotype:protein_coding	ENSMGAP00000015037 pep:novel chromosome:UMD2:2:113220450:113225667:-1 gene:ENSMGAG00000014216 transcript:ENSMGAT00000015985 gene_biotype:protein_coding transcript_biotype:protein_coding	yes	yes	2	6.4949e-50	126.02	10	0										3
DQISTMCYNYEIR	R	D	Q	I	R	I	0	1	1	1	1	1	1	0	0	2	0	0	1	0	0	1	1	0	2	0	0	13	0	1691.73	ENSMGAP00000008830 pep:novel chromosome:UMD2:5:14886708:14907081:-1 gene:ENSMGAG00000017236 transcript:ENSMGAT00000009635 gene_biotype:protein_coding transcript_biotype:protein_coding	ENSMGAP00000008830 pep:novel chromosome:UMD2:5:14886708:14907081:-1 gene:ENSMGAG00000017236 transcript:ENSMGAT00000009635 gene_biotype:protein_coding transcript_biotype:protein_coding	yes	yes	2,3	5.0839e-137	143.25	2.06	0.78	5	7	6
DQLTPSPR	K	D	Q	P	R	E	0	1	0	1	0	1	0	0	0	0	1	0	0	0	2	1	1	0	0	0	0	8	0	912.466	ENSMGAP00000002805 pep:novel chromosome:UMD2:11:4133497:4144093:-1 gene:ENSMGAG00000003078 transcript:ENSMGAT00000003492 gene_biotype:protein_coding transcript_biotype:protein_coding;ENSMGAP00000002725 pep:novel chromosome:UMD2:11:4127724:4142770:-1 gene:ENSMGAG00000003078 transcript:ENSMGAT00000003408 gene_biotype:protein_coding transcript_biotype:protein_coding	ENSMGAP00000002805 pep:novel chromosome:UMD2:11:4133497:4144093:-1 gene:ENSMGAG00000003078 transcript:ENSMGAT00000003492 gene_biotype:protein_coding transcript_biotype:protein_coding	yes	no	2	0.00096264	130.28	5.4	2.82	5	5	6	6	5	5	5	5	6	4
DQQCITLAENTK	K	D	Q	T	K	T	1	0	1	1	1	2	1	0	0	1	1	1	0	0	0	0	2	0	0	0	0	12	0	1419.67	ENSMGAP00000013050 pep:novel chromosome:UMD2:2:46564807:46583855:1 gene:ENSMGAG00000012373 transcript:ENSMGAT00000013952 gene_biotype:protein_coding transcript_biotype:protein_coding	ENSMGAP00000013050 pep:novel chromosome:UMD2:2:46564807:46583855:1 gene:ENSMGAG00000012373 transcript:ENSMGAT00000013952 gene_biotype:protein_coding transcript_biotype:protein_coding	yes	yes	2	2.0948e-77	131.69	8.71	5.26					3	2
DQSYLYNFNWNHCGVMPPK	R	D	Q	P	K	C	0	0	3	1	1	1	0	1	1	0	1	1	1	1	2	1	0	1	2	1	0	19	0	2369.04	ENSMGAP00000016222 pep:novel chromosome:UMD2:1:202646106:202649382:-1 gene:ENSMGAG00000015285 transcript:ENSMGAT00000017195 gene_biotype:protein_coding transcript_biotype:protein_coding	ENSMGAP00000016222 pep:novel chromosome:UMD2:1:202646106:202649382:-1 gene:ENSMGAG00000015285 transcript:ENSMGAT00000017195 gene_biotype:protein_coding transcript_biotype:protein_coding	yes	yes	2,3	9.3654e-128	125.45	12.1	0.639
DQTCGLCGNFNNVQTDDFK	K	D	Q	F	K	A	0	0	3	3	2	2	0	2	0	0	1	1	0	2	0	0	2	0	0	1	0	19	0	2231.92	ENSMGAP00000008878 pep:novel chromosome:UMD2:5:14775483:14832573:-1 gene:ENSMGAG00000008582 transcript:ENSMGAT00000009688 gene_biotype:protein_coding transcript_biotype:protein_coding	ENSMGAP00000008878 pep:novel chromosome:UMD2:5:14775483:14832573:-1 gene:ENSMGAG00000008582 transcript:ENSMGAT00000009688 gene_biotype:protein_coding transcript_biotype:protein_coding	yes	yes	2,3	7.4961e-187	166.6	2.58	1.38	7	5	6	4	1	1
DQVANSAFVER	K	D	Q	E	R	L	2	1	1	1	0	1	1	0	0	0	0	0	0	1	0	1	0	0	0	2	0	11	0	1234.59	ENSMGAP00000014116 pep:novel chromosome:UMD2:5:51554243:51559584:-1 gene:ENSMGAG00000013355 transcript:ENSMGAT00000015037 gene_biotype:protein_coding transcript_biotype:protein_coding	ENSMGAP00000014116 pep:novel chromosome:UMD2:5:51554243:51559584:-1 gene:ENSMGAG00000013355 transcript:ENSMGAT00000015037 gene_biotype:protein_coding transcript_biotype:protein_coding	yes	yes	2	2.5238e-18	113.61	4.58	5.84	4	2	4
DRGETAYAVYDR	K	D	R	D	R	F	2	2	0	2	0	0	1	1	0	0	0	0	0	0	0	0	1	0	2	1	0	12	1	1414.65	ENSMGAP00000002758 pep:novel chromosome:UMD2:19:2654337:2697211:-1 gene:ENSMGAG00000003049 transcript:ENSMGAT00000003443 gene_biotype:protein_coding transcript_biotype:protein_coding;ENSMGAP00000002763 pep:novel chromosome:UMD2:19:2654340:2693480:-1 gene:ENSMGAG00000003049 transcript:ENSMGAT00000003448 gene_biotype:protein_coding transcript_biotype:protein_coding;ENSMGAP00000018607 pep:novel chro…	ENSMGAP00000002763 pep:novel chromosome:UMD2:19:2654340:2693480:-1 gene:ENSMGAG00000003049 transcript:ENSMGAT00000003448 gene_biotype:protein_coding transcript_biotype:protein_coding	no	no	2	0.00044546	127.36	2.6	1.02	1	1	2	1
DRPPDSLEYSLEGGTGPAQPFSIDAR	R	D	R	A	R	T	2	2	0	3	0	1	2	3	0	1	2	0	0	1	4	3	1	0	1	0	0	26	1	2774.31	ENSMGAP00000002923 pep:novel chromosome:UMD2:14:2456298:2459631:-1 gene:ENSMGAG00000003236 transcript:ENSMGAT00000003613 gene_biotype:protein_coding transcript_biotype:protein_coding	ENSMGAP00000002923 pep:novel chromosome:UMD2:14:2456298:2459631:-1 gene:ENSMGAG00000003236 transcript:ENSMGAT00000003613 gene_biotype:protein_coding transcript_biotype:protein_coding	yes	yes	3	3.807e-81	163.46	5	0					2
DSAAPQHATQTTLNIFTVDQSYR	R	D	S	Y	R	I	3	1	1	2	0	3	0	0	1	1	1	0	0	1	1	2	4	0	1	1	0	23	0	2563.23	ENSMGAP00000004474 pep:novel chromosome:UMD2:15:9956854:9964454:-1 gene:ENSMGAG00000004631 transcript:ENSMGAT00000005191 gene_biotype:protein_coding transcript_biotype:protein_coding	ENSMGAP00000004474 pep:novel chromosome:UMD2:15:9956854:9964454:-1 gene:ENSMGAG00000004631 transcript:ENSMGAT00000005191 gene_biotype:protein_coding transcript_biotype:protein_coding	yes	yes	3	3.7627e-30	111.97	3	0			1
DSAGANIYLEK	K	D	S	E	K	T	2	0	1	1	0	0	1	1	0	1	1	1	0	0	0	1	0	0	1	0	0	11	0	1179.58	ENSMGAP00000003213 pep:novel chromosome:UMD2:20:3014496:3029614:-1 gene:ENSMGAG00000003499 transcript:ENSMGAT00000003912 gene_biotype:protein_coding transcript_biotype:protein_coding	ENSMGAP00000003213 pep:novel chromosome:UMD2:20:3014496:3029614:-1 gene:ENSMGAG00000003499 transcript:ENSMGAT00000003912 gene_biotype:protein_coding transcript_biotype:protein_coding	yes	yes	2	4.2516e-12	108.56	12.4	0.495
DSAIMLKR	K	D	S	K	R	V	1	1	0	1	0	0	0	0	0	1	1	1	1	0	0	1	0	0	0	0	0	8	1	932.511	ENSMGAP00000002805 pep:novel chromosome:UMD2:11:4133497:4144093:-1 gene:ENSMGAG00000003078 transcript:ENSMGAT00000003492 gene_biotype:protein_coding transcript_biotype:protein_coding;ENSMGAP00000002725 pep:novel chromosome:UMD2:11:4127724:4142770:-1 gene:ENSMGAG00000003078 transcript:ENSMGAT00000003408 gene_biotype:protein_coding transcript_biotype:protein_coding	ENSMGAP00000002805 pep:novel chromosome:UMD2:11:4133497:4144093:-1 gene:ENSMGAG00000003078 transcript:ENSMGAT00000003492 gene_biotype:protein_coding transcript_biotype:protein_coding	yes	no	2	0.0025348	91.853	6	0						1
DSDPAELTVFERPTFLR	R	D	S	L	R	R	1	2	0	2	0	0	2	0	0	0	2	0	0	2	2	1	2	0	0	1	0	17	1	1992	ENSMGAP00000015315 pep:novel chromosome:UMD2:1:101836452:101986520:-1 gene:ENSMGAG00000014471 transcript:ENSMGAT00000016268 gene_biotype:protein_coding transcript_biotype:protein_coding;ENSMGAP00000019723 pep:novel chromosome:UMD2:1:101943278:101986505:-1 gene:ENSMGAG00000014471 transcript:ENSMGAT00000020847 gene_biotype:protein_coding transcript_biotype:protein_coding	ENSMGAP00000015315 pep:novel chromosome:UMD2:1:101836452:101986520:-1 gene:ENSMGAG00000014471 transcript:ENSMGAT00000016268 gene_biotype:protein_coding transcript_biotype:protein_coding	yes	no	3	2.2683e-08	85.493	4.5	0.5				4	4
DSEVTNLQDTVFK	K	D	S	F	K	L	0	0	1	2	0	1	1	0	0	0	1	1	0	1	0	1	2	0	0	2	0	13	0	1494.72	ENSMGAP00000002303 pep:novel chromosome:UMD2:23:2141714:2162429:1 gene:ENSMGAG00000002695 transcript:ENSMGAT00000002979 gene_biotype:protein_coding transcript_biotype:protein_coding	ENSMGAP00000002303 pep:novel chromosome:UMD2:23:2141714:2162429:1 gene:ENSMGAG00000002695 transcript:ENSMGAT00000002979 gene_biotype:protein_coding transcript_biotype:protein_coding	yes	yes	2	1.2936e-176	159.5	7.8	3.79	1	3	6	7	5	6	5		7	5
DSHSLSFVR	R	D	S	V	R	T	0	1	0	1	0	0	0	0	1	0	1	0	0	1	0	3	0	0	0	1	0	9	0	1046.51	ENSMGAP00000006622 pep:novel chromosome:UMD2:2:15076198:15082628:1 gene:ENSMGAG00000006588 transcript:ENSMGAT00000007377 gene_biotype:protein_coding transcript_biotype:protein_coding	ENSMGAP00000006622 pep:novel chromosome:UMD2:2:15076198:15082628:1 gene:ENSMGAG00000006588 transcript:ENSMGAT00000007377 gene_biotype:protein_coding transcript_biotype:protein_coding	yes	yes	2,3	2.4119e-10	158.57	4.31	1.07		1	2	3	6	1
DSILLELHEK	R	D	S	E	K	Y	0	0	0	1	0	0	2	0	1	1	3	1	0	0	0	1	0	0	0	0	0	10	0	1195.64	ENSMGAP00000008878 pep:novel chromosome:UMD2:5:14775483:14832573:-1 gene:ENSMGAG00000008582 transcript:ENSMGAT00000009688 gene_biotype:protein_coding transcript_biotype:protein_coding	ENSMGAP00000008878 pep:novel chromosome:UMD2:5:14775483:14832573:-1 gene:ENSMGAG00000008582 transcript:ENSMGAT00000009688 gene_biotype:protein_coding transcript_biotype:protein_coding	yes	yes	2	4.6966e-37	141.29	5.8	3.35	5	5	4	5	4	2	4	4	4	4
DSITALYPTGCTNCPAASTLSIR	R	D	S	I	R	V	3	1	1	1	2	0	0	1	0	2	2	0	0	0	2	3	4	0	1	0	0	23	0	2468.17	ENSMGAP00000007759 pep:novel chromosome:UMD2:22:11235888:11243360:1 gene:ENSMGAG00000007622 transcript:ENSMGAT00000008541 gene_biotype:protein_coding transcript_biotype:protein_coding	ENSMGAP00000007759 pep:novel chromosome:UMD2:22:11235888:11243360:1 gene:ENSMGAG00000007622 transcript:ENSMGAT00000008541 gene_biotype:protein_coding transcript_biotype:protein_coding	yes	yes	2,3,4	2.0528e-243	148.52	8.74	4.05	12	11	14	15	16	13	24	20	18	17
DSITALYPTGCTNCPAASTLSIRVESVGSPILLLEPNK	R	D	S	N	K	A	3	1	2	1	2	0	2	2	0	3	5	1	0	0	4	5	4	0	1	2	0	38	1	4044.05	ENSMGAP00000007759 pep:novel chromosome:UMD2:22:11235888:11243360:1 gene:ENSMGAG00000007622 transcript:ENSMGAT00000008541 gene_biotype:protein_coding transcript_biotype:protein_coding	ENSMGAP00000007759 pep:novel chromosome:UMD2:22:11235888:11243360:1 gene:ENSMGAG00000007622 transcript:ENSMGAT00000008541 gene_biotype:protein_coding transcript_biotype:protein_coding	yes	yes	4	8.4823e-119	87.674	12	0
DSLGHFHQVWYDDPHSISLK	K	D	S	L	K	A	0	0	0	3	0	1	0	1	3	1	2	1	0	1	1	3	0	1	1	1	0	20	0	2380.12	ENSMGAP00000009474 pep:novel chromosome:UMD2:10:17311390:17316929:1 gene:ENSMGAG00000009191 transcript:ENSMGAT00000010298 gene_biotype:protein_coding transcript_biotype:protein_coding	ENSMGAP00000009474 pep:novel chromosome:UMD2:10:17311390:17316929:1 gene:ENSMGAG00000009191 transcript:ENSMGAT00000010298 gene_biotype:protein_coding transcript_biotype:protein_coding	yes	yes	3,4	5.5115e-32	147.49	9.29	2.58					3	1			5	2
DSLGWMFNR	K	D	S	N	R	L	0	1	1	1	0	0	0	1	0	0	1	0	1	1	0	1	0	1	0	0	0	9	0	1124.51	ENSMGAP00000001935 pep:novel chromosome:UMD2:4:5075881:5173529:-1 gene:ENSMGAG00000002370 transcript:ENSMGAT00000002606 gene_biotype:protein_coding transcript_biotype:protein_coding	ENSMGAP00000001935 pep:novel chromosome:UMD2:4:5075881:5173529:-1 gene:ENSMGAG00000002370 transcript:ENSMGAT00000002606 gene_biotype:protein_coding transcript_biotype:protein_coding	yes	yes	2	4.8057e-08	99.442	6.05	2.5			4	4	4		4		4	1
DSLKQDPQPTASL	K	D	S	S	L	-	1	0	0	2	0	2	0	0	0	0	2	1	0	0	2	2	1	0	0	0	0	13	1	1398.7	ENSMGAP00000013859 pep:novel chromosome:UMD2:2:58773285:58788983:1 gene:ENSMGAG00000013134 transcript:ENSMGAT00000014777 gene_biotype:protein_coding transcript_biotype:protein_coding	ENSMGAP00000013859 pep:novel chromosome:UMD2:2:58773285:58788983:1 gene:ENSMGAG00000013134 transcript:ENSMGAT00000014777 gene_biotype:protein_coding transcript_biotype:protein_coding	yes	yes	2	7.8627e-119	181.44	8.17	0.373								5	1
DSLSLLGPK	R	D	S	P	K	N	0	0	0	1	0	0	0	1	0	0	3	1	0	0	1	2	0	0	0	0	0	9	0	928.523	ENSMGAP00000001590 pep:novel chromosome:UMD2:26:3681577:3711047:-1 gene:ENSMGAG00000002011 transcript:ENSMGAT00000002253 gene_biotype:protein_coding transcript_biotype:protein_coding;ENSMGAP00000018081 pep:novel chromosome:UMD2:26:3688200:3711047:-1 gene:ENSMGAG00000002011 transcript:ENSMGAT00000018946 gene_biotype:protein_coding transcript_biotype:protein_coding	ENSMGAP00000001590 pep:novel chromosome:UMD2:26:3681577:3711047:-1 gene:ENSMGAG00000002011 transcript:ENSMGAT00000002253 gene_biotype:protein_coding transcript_biotype:protein_coding	yes	no	2	5.4307e-05	106.42	2	0.707	1	2	1
DSLTSRPAQGVVTTLENVSPPRR	K	D	S	R	R	A	1	3	1	1	0	1	1	1	0	0	2	0	0	0	3	3	3	0	0	3	0	23	2	2479.31	ENSMGAP00000003137 pep:novel chromosome:UMD2:7:2969985:3002196:1 gene:ENSMGAG00000003306 transcript:ENSMGAT00000003832 gene_biotype:protein_coding transcript_biotype:protein_coding	ENSMGAP00000003137 pep:novel chromosome:UMD2:7:2969985:3002196:1 gene:ENSMGAG00000003306 transcript:ENSMGAT00000003832 gene_biotype:protein_coding transcript_biotype:protein_coding	yes	yes	4	1.0023e-93	122.18	2.17	0.799	3	4	5
DSMLLYADAVWGALR	R	D	S	L	R	G	3	1	0	2	0	0	0	1	0	0	3	0	1	0	0	1	0	1	1	1	0	15	0	1679.83	ENSMGAP00000000969 pep:novel chromosome:UMD2:12:896778:901952:-1 gene:ENSMGAG00000016448 transcript:ENSMGAT00000001617 gene_biotype:protein_coding transcript_biotype:protein_coding	ENSMGAP00000000969 pep:novel chromosome:UMD2:12:896778:901952:-1 gene:ENSMGAG00000016448 transcript:ENSMGAT00000001617 gene_biotype:protein_coding transcript_biotype:protein_coding	yes	yes	2	7.6292e-08	84.759	7.33	0.471							2	1
DSNVIETEQSHVEEVR	K	D	S	V	R	L	0	1	1	1	0	1	4	0	1	1	0	0	0	0	0	2	1	0	0	3	0	16	0	1869.87	ENSMGAP00000010864 pep:novel chromosome:UMD2:5:59576178:59585687:-1 gene:ENSMGAG00000010467 transcript:ENSMGAT00000011729 gene_biotype:protein_coding transcript_biotype:protein_coding	ENSMGAP00000010864 pep:novel chromosome:UMD2:5:59576178:59585687:-1 gene:ENSMGAG00000010467 transcript:ENSMGAT00000011729 gene_biotype:protein_coding transcript_biotype:protein_coding	yes	yes	2,3	9.609e-121	147.12	5.64	4.03	2	3	4	2	7	2
DSPLHQWGAYEGR	R	D	S	G	R	V	1	1	0	1	0	1	1	2	1	0	1	0	0	0	1	1	0	1	1	0	0	13	0	1514.69	ENSMGAP00000003557 pep:novel chromosome:UMD2:14:3101205:3104828:-1 gene:ENSMGAG00000003588 transcript:ENSMGAT00000004261 gene_biotype:protein_coding transcript_biotype:protein_coding	ENSMGAP00000003557 pep:novel chromosome:UMD2:14:3101205:3104828:-1 gene:ENSMGAG00000003588 transcript:ENSMGAT00000004261 gene_biotype:protein_coding transcript_biotype:protein_coding	yes	yes	2,3	5.4069e-137	162.93	6.36	2.65	2	2	2	1	5	2	8	3	3	5
DSQGLYLCLR	R	D	S	L	R	G	0	1	0	1	1	1	0	1	0	0	3	0	0	0	0	1	0	0	1	0	0	10	0	1223.6	ENSMGAP00000009349 pep:novel chromosome:UMD2:12:14650042:14653704:-1 gene:ENSMGAG00000009073 transcript:ENSMGAT00000010169 gene_biotype:protein_coding transcript_biotype:protein_coding	ENSMGAP00000009349 pep:novel chromosome:UMD2:12:14650042:14653704:-1 gene:ENSMGAG00000009073 transcript:ENSMGAT00000010169 gene_biotype:protein_coding transcript_biotype:protein_coding	yes	yes	2	5.1604e-37	142.43	15	0
DSQLEESKPGYLHCLSK	K	D	S	S	K	A	0	0	0	1	1	1	2	1	1	0	3	2	0	0	1	3	0	0	1	0	0	17	1	1989.95	ENSMGAP00000003673 pep:novel chromosome:UMD2:2:4361358:4467620:1 gene:ENSMGAG00000003883 transcript:ENSMGAT00000004377 gene_biotype:protein_coding transcript_biotype:protein_coding;ENSMGAP00000017906 pep:novel chromosome:UMD2:2:4456191:4467620:1 gene:ENSMGAG00000003883 transcript:ENSMGAT00000020048 gene_biotype:protein_coding transcript_biotype:protein_coding	ENSMGAP00000003673 pep:novel chromosome:UMD2:2:4361358:4467620:1 gene:ENSMGAG00000003883 transcript:ENSMGAT00000004377 gene_biotype:protein_coding transcript_biotype:protein_coding	yes	no	3	1.3168e-51	118.31	8	0								1
DSSTGIFGSGTTLTVLGQPK	R	D	S	P	K	V	0	0	0	1	0	1	0	4	0	1	2	1	0	1	1	3	4	0	0	1	0	20	0	1965.01	ENSMGAP00000017903 pep:novel chromosome:UMD2:17:8259688:8316771:-1 gene:ENSMGAG00000007241 transcript:ENSMGAT00000018708 gene_biotype:protein_coding transcript_biotype:protein_coding;ENSMGAP00000018172 pep:novel chromosome:UMD2:17:8259688:8286225:-1 gene:ENSMGAG00000007241 transcript:ENSMGAT00000018669 gene_biotype:protein_coding transcript_biotype:protein_coding	ENSMGAP00000018172 pep:novel chromosome:UMD2:17:8259688:8286225:-1 gene:ENSMGAG00000007241 transcript:ENSMGAT00000018669 gene_biotype:protein_coding transcript_biotype:protein_coding	no	no	2	6.0077e-50	107.65	14	0.333
DSTFKEIPLTFYNPSITQLTK	R	D	S	T	K	I	0	0	1	1	0	1	1	0	0	2	2	2	0	2	2	2	4	0	1	0	0	21	1	2442.27	ENSMGAP00000015961 pep:novel chromosome:UMD2:1:179418764:179449321:1 gene:ENSMGAG00000015054 transcript:ENSMGAT00000016927 gene_biotype:protein_coding transcript_biotype:protein_coding	ENSMGAP00000015961 pep:novel chromosome:UMD2:1:179418764:179449321:1 gene:ENSMGAG00000015054 transcript:ENSMGAT00000016927 gene_biotype:protein_coding transcript_biotype:protein_coding	yes	yes	3	1.729e-28	116.45	5	1				1		1
DSTGHVGFIFK	K	D	S	F	K	N	0	0	0	1	0	0	0	2	1	1	0	1	0	2	0	1	1	0	0	1	0	11	0	1206.6	ENSMGAP00000011532 pep:novel chromosome:UMD2:3:62022313:62034108:1 gene:ENSMGAG00000011045 transcript:ENSMGAT00000012410 gene_biotype:protein_coding transcript_biotype:protein_coding	ENSMGAP00000011532 pep:novel chromosome:UMD2:3:62022313:62034108:1 gene:ENSMGAG00000011045 transcript:ENSMGAT00000012410 gene_biotype:protein_coding transcript_biotype:protein_coding	yes	yes	2	0.00042637	129.89	14.1	1.9
DSTLIMQLLR	K	D	S	L	R	D	0	1	0	1	0	1	0	0	0	1	3	0	1	0	0	1	1	0	0	0	0	10	0	1188.65	ENSMGAP00000003394 pep:novel chromosome:UMD2:21:4607250:4607912:-1 gene:ENSMGAG00000003677 transcript:ENSMGAT00000004095 gene_biotype:protein_coding transcript_biotype:protein_coding;ENSMGAP00000016432 pep:novel chromosome:UMD2:17:9224195:9224851:-1 gene:ENSMGAG00000015492 transcript:ENSMGAT00000017406 gene_biotype:protein_coding transcript_biotype:protein_coding;ENSMGAP00000016646 pep:novel chro…	ENSMGAP00000012884 pep:novel chromosome:UMD2:3:79267761:79291804:-1 gene:ENSMGAG00000012251 transcript:ENSMGAT00000013783 gene_biotype:protein_coding transcript_biotype:protein_coding	no	no	2	1.4951e-102	150.35	9.19	4.46	2	2	5	4	3	1	1	3	2	2
DSVDTLINHDFEHSLSK	R	D	S	S	K	H	0	0	1	3	0	0	1	0	2	1	2	1	0	1	0	3	1	0	0	1	0	17	0	1955.92	ENSMGAP00000008598 pep:novel chromosome:UMD2:10:14989409:15090947:1 gene:ENSMGAG00000008367 transcript:ENSMGAT00000009398 gene_biotype:protein_coding transcript_biotype:protein_coding;ENSMGAP00000008600 pep:novel chromosome:UMD2:10:15021890:15090947:1 gene:ENSMGAG00000008367 transcript:ENSMGAT00000009400 gene_biotype:protein_coding transcript_biotype:protein_coding	ENSMGAP00000008598 pep:novel chromosome:UMD2:10:14989409:15090947:1 gene:ENSMGAG00000008367 transcript:ENSMGAT00000009398 gene_biotype:protein_coding transcript_biotype:protein_coding	yes	no	3,4	2.2373e-88	119.46	3.47	1.42	3	7	7	7	8	2
DSVYILHAR	R	D	S	A	R	C	1	1	0	1	0	0	0	0	1	1	1	0	0	0	0	1	0	0	1	1	0	9	0	1072.57	ENSMGAP00000002948 pep:novel chromosome:UMD2:5:6590530:6594670:-1 gene:ENSMGAG00000003226 transcript:ENSMGAT00000003638 gene_biotype:protein_coding transcript_biotype:protein_coding	ENSMGAP00000002948 pep:novel chromosome:UMD2:5:6590530:6594670:-1 gene:ENSMGAG00000003226 transcript:ENSMGAT00000003638 gene_biotype:protein_coding transcript_biotype:protein_coding	yes	yes	2	2.8214e-39	135.83	6.94	3.7	3	1	1					2	4	4
DSYGAMADCCSK	R	D	S	S	K	A	2	0	0	2	2	0	0	1	0	0	0	1	1	0	0	2	0	0	1	0	0	12	0	1363.48	ENSMGAP00000010561 pep:novel chromosome:UMD2:4:32741672:32754434:1 gene:ENSMGAG00000010180 transcript:ENSMGAT00000011421 gene_biotype:protein_coding transcript_biotype:protein_coding	ENSMGAP00000010561 pep:novel chromosome:UMD2:4:32741672:32754434:1 gene:ENSMGAG00000010180 transcript:ENSMGAT00000011421 gene_biotype:protein_coding transcript_biotype:protein_coding	yes	yes	2	4.4867e-78	140.91	8.31	4.37	4	5	4	6	4	6	13	6	4	8
DSYGAMADCCSKADPER	R	D	S	E	R	N	3	1	0	3	2	0	1	1	0	0	0	1	1	0	1	2	0	0	1	0	0	17	1	1931.74	ENSMGAP00000010561 pep:novel chromosome:UMD2:4:32741672:32754434:1 gene:ENSMGAG00000010180 transcript:ENSMGAT00000011421 gene_biotype:protein_coding transcript_biotype:protein_coding	ENSMGAP00000010561 pep:novel chromosome:UMD2:4:32741672:32754434:1 gene:ENSMGAG00000010180 transcript:ENSMGAT00000011421 gene_biotype:protein_coding transcript_biotype:protein_coding	yes	yes	3	8.0042e-12	90.385	7	0							3
DSYVGDEAQSK	K	D	S	S	K	R	1	0	0	2	0	1	1	1	0	0	0	1	0	0	0	2	0	0	1	1	0	11	0	1197.52	ENSMGAP00000019692 pep:novel chromosome:UMD2:16:4430680:4433366:-1 gene:ENSMGAG00000003960 transcript:ENSMGAT00000019935 gene_biotype:protein_coding transcript_biotype:protein_coding;CON__P60712;ENSMGAP00000017057 pep:novel chromosome:UMD2:12:1798567:1800099:1 gene:ENSMGAG00000016108 transcript:ENSMGAT00000018031 gene_biotype:protein_coding transcript_biotype:protein_coding;ENSMGAP00000008525 pep…	ENSMGAP00000019692 pep:novel chromosome:UMD2:16:4430680:4433366:-1 gene:ENSMGAG00000003960 transcript:ENSMGAT00000019935 gene_biotype:protein_coding transcript_biotype:protein_coding	yes	no	2	0.00015473	91.961	8	0								1
DTAGILSWDEFR	R	D	T	F	R	S	1	1	0	2	0	0	1	1	0	1	1	0	0	1	0	1	1	1	0	0	0	12	0	1408.66	ENSMGAP00000005364 pep:novel chromosome:UMD2:30:3558953:3593623:1 gene:ENSMGAG00000005382 transcript:ENSMGAT00000006097 gene_biotype:protein_coding transcript_biotype:protein_coding	ENSMGAP00000005364 pep:novel chromosome:UMD2:30:3558953:3593623:1 gene:ENSMGAG00000005382 transcript:ENSMGAT00000006097 gene_biotype:protein_coding transcript_biotype:protein_coding	yes	yes	2	7.5771e-92	146.36	5	2.38		1	2				2	1
DTAVSLLEWQR	K	D	T	Q	R	S	1	1	0	1	0	1	1	0	0	0	2	0	0	0	0	1	1	1	0	1	0	11	0	1316.67	ENSMGAP00000009685 pep:novel chromosome:UMD2:10:19406965:19449617:1 gene:ENSMGAG00000009357 transcript:ENSMGAT00000010517 gene_biotype:protein_coding transcript_biotype:protein_coding;ENSMGAP00000009689 pep:novel chromosome:UMD2:10:19406965:19449617:1 gene:ENSMGAG00000009357 transcript:ENSMGAT00000010521 gene_biotype:protein_coding transcript_biotype:protein_coding	ENSMGAP00000009685 pep:novel chromosome:UMD2:10:19406965:19449617:1 gene:ENSMGAG00000009357 transcript:ENSMGAT00000010517 gene_biotype:protein_coding transcript_biotype:protein_coding	yes	no	2	2.8826e-08	107.03	2.07	0.929	5	5	4	1
[truncated: 4,219 more rows]
[truncated: 13 more columns]
