# Supplementary material for: The proteome of the calcified layer organic matrix of turkey (Meleagris gallopavo) eggshell
Source: Proteome Sci. 2013 Aug 27;11:40. doi: 10.1186/1477-5956-11-40 (PMC3766105; doi:10.1186/1477-5956-11-40)
Supplement: Additional file 5: Table S5 — Peptides pool B. MaxQuant list of peptides identified in pool B (strain Big6). [file 1477-5956-11-40-S5.xls]

## Sheet: peptides
Sequence	Amino acid before	First amino acid	Second amino acid	Second last amino acid	Last amino acid	Amino acid after	A Count	R Count	N Count	D Count	C Count	Q Count	E Count	G Count	H Count	I Count	L Count	K Count	M Count	F Count	P Count	S Count	T Count	W Count	Y Count	V Count	U Count	Length	Missed cleavages	Mass	Proteins	Leading razor protein	Unique (Groups)	Unique (Proteins)	Charges	PEP	Score	Slice Average	Slice Std. Dev.	Slice 1	Slice 2	Slice 3	Slice 4	Slice 5	Slice 6	Slice 7	Slice 8	Slice 9	Slice 10
AAAISTSFYGAVQR	R	A	A	Q	R	I	4	1	0	0	0	1	0	1	0	1	0	0	0	1	0	2	1	0	1	1	0	14	0	1440.74	ENSMGAP00000003150 pep:novel chromosome:UMD2:23:2777706:2849334:-1 gene:ENSMGAG00000003375 transcript:ENSMGAT00000003846 gene_biotype:protein_coding transcript_biotype:protein_coding;ENSMGAP00000017932 pep:novel chromosome:UMD2:23:2777706:2815764:-1 gene:	ENSMGAP00000003150 pep:novel chromosome:UMD2:23:2777706:2849334:-1 gene:ENSMGAG00000003375 transcript:ENSMGAT00000003846 gene_biotype:protein_coding transcript_biotype:protein_coding	no	no	2,3	8.4717e-25	107.53	2.61	1.48	10	8	6	4	4	1
AAAITSDVLDTLGR	R	A	A	G	R	P	3	1	0	2	0	0	0	1	0	1	2	0	0	0	0	1	2	0	0	1	0	14	0	1401.75	ENSMGAP00000015961 pep:novel chromosome:UMD2:1:179418764:179449321:1 gene:ENSMGAG00000015054 transcript:ENSMGAT00000016927 gene_biotype:protein_coding transcript_biotype:protein_coding	ENSMGAP00000015961 pep:novel chromosome:UMD2:1:179418764:179449321:1 gene:ENSMGAG00000015054 transcript:ENSMGAT00000016927 gene_biotype:protein_coding transcript_biotype:protein_coding	yes	yes	2,3	3.6288e-171	177.38	6.6	4	17	19	27	17	21	43	31	12	11	9
AAAITSDVLDTLGRPGYYTLFAPTNEAFER	R	A	A	E	R	L	5	2	1	2	0	0	2	2	0	1	3	0	0	2	2	1	4	0	2	1	0	30	1	3258.62	ENSMGAP00000015961 pep:novel chromosome:UMD2:1:179418764:179449321:1 gene:ENSMGAG00000015054 transcript:ENSMGAT00000016927 gene_biotype:protein_coding transcript_biotype:protein_coding	ENSMGAP00000015961 pep:novel chromosome:UMD2:1:179418764:179449321:1 gene:ENSMGAG00000015054 transcript:ENSMGAT00000016927 gene_biotype:protein_coding transcript_biotype:protein_coding	yes	yes	3,4	0	132.78	5.69	2.99	5	2	10	5	8	9	11	3	3	2
AADAEAEVASLNR	K	A	A	N	R	R	5	1	1	1	0	0	2	0	0	0	1	0	0	0	0	1	0	0	0	1	0	13	0	1315.64	ENSMGAP00000019777 pep:novel chromosome:UMD2:2:57972483:57992514:1 gene:ENSMGAG00000013097 transcript:ENSMGAT00000020431 gene_biotype:protein_coding transcript_biotype:protein_coding	ENSMGAP00000019777 pep:novel chromosome:UMD2:2:57972483:57992514:1 gene:ENSMGAG00000013097 transcript:ENSMGAT00000020431 gene_biotype:protein_coding transcript_biotype:protein_coding	yes	yes	2	0.00014906	101.53	10	4.52	1
AADLDDVLSR	K	A	A	S	R	P	2	1	0	3	0	0	0	0	0	0	2	0	0	0	0	1	0	0	0	1	0	10	0	1073.54	ENSMGAP00000015961 pep:novel chromosome:UMD2:1:179418764:179449321:1 gene:ENSMGAG00000015054 transcript:ENSMGAT00000016927 gene_biotype:protein_coding transcript_biotype:protein_coding	ENSMGAP00000015961 pep:novel chromosome:UMD2:1:179418764:179449321:1 gene:ENSMGAG00000015054 transcript:ENSMGAT00000016927 gene_biotype:protein_coding transcript_biotype:protein_coding	yes	yes	2	3.695e-13	138.22	6.55	3.65	8	12	18	16	21	36	29	7	6	4
AADLDDVLSRPGAWTLFVPTNDAFK	K	A	A	F	K	G	4	1	1	4	0	0	0	1	0	0	3	1	0	2	2	1	2	1	0	2	0	25	1	2718.37	ENSMGAP00000015961 pep:novel chromosome:UMD2:1:179418764:179449321:1 gene:ENSMGAG00000015054 transcript:ENSMGAT00000016927 gene_biotype:protein_coding transcript_biotype:protein_coding	ENSMGAP00000015961 pep:novel chromosome:UMD2:1:179418764:179449321:1 gene:ENSMGAG00000015054 transcript:ENSMGAT00000016927 gene_biotype:protein_coding transcript_biotype:protein_coding	yes	yes	3,4	2.5925e-46	91.238	7.5	2.68		1	1		2	4	5	2	1	3
AADLLLHSR	R	A	A	S	R	N	2	1	0	1	0	0	0	0	1	0	3	0	0	0	0	1	0	0	0	0	0	9	0	994.556	ENSMGAP00000001590 pep:novel chromosome:UMD2:26:3681577:3711047:-1 gene:ENSMGAG00000002011 transcript:ENSMGAT00000002253 gene_biotype:protein_coding transcript_biotype:protein_coding;ENSMGAP00000018081 pep:novel chromosome:UMD2:26:3688200:3711047:-1 gene:	ENSMGAP00000001590 pep:novel chromosome:UMD2:26:3681577:3711047:-1 gene:ENSMGAG00000002011 transcript:ENSMGAT00000002253 gene_biotype:protein_coding transcript_biotype:protein_coding	yes	no	2,3	0.00038571	123.86	2.3	0.557	1	12	7
AADQFSLIDFNHNVR	R	A	A	V	R	C	2	1	2	2	0	1	0	0	1	1	1	0	0	2	0	1	0	0	0	1	0	15	0	1745.85	ENSMGAP00000004197 pep:novel chromosome:UMD2:1:4450920:4475813:1 gene:ENSMGAG00000004333 transcript:ENSMGAT00000004910 gene_biotype:protein_coding transcript_biotype:protein_coding	ENSMGAP00000004197 pep:novel chromosome:UMD2:1:4450920:4475813:1 gene:ENSMGAG00000004333 transcript:ENSMGAT00000004910 gene_biotype:protein_coding transcript_biotype:protein_coding	yes	yes	3	9.3595e-36	89.231	5.07	0.884			1	2	6	5
AAEILLNNFGQTHQK	K	A	A	Q	K	G	2	0	2	0	0	2	1	1	1	1	2	1	0	1	0	0	1	0	0	0	0	15	0	1682.87	ENSMGAP00000010618 pep:novel chromosome:UMD2:3:52628275:52737224:1 gene:ENSMGAG00000010165 transcript:ENSMGAT00000011479 gene_biotype:protein_coding transcript_biotype:protein_coding	ENSMGAP00000010618 pep:novel chromosome:UMD2:3:52628275:52737224:1 gene:ENSMGAG00000010165 transcript:ENSMGAT00000011479 gene_biotype:protein_coding transcript_biotype:protein_coding	yes	yes	3	6.7444e-18	83.692	2.71	0.452		2	5
AAELDTLVK	R	A	A	V	K	V	2	0	0	1	0	0	1	0	0	0	2	1	0	0	0	0	1	0	0	1	0	9	0	958.534	ENSMGAP00000015289 pep:novel chromosome:UMD2:1:96862232:96870514:-1 gene:ENSMGAG00000014445 transcript:ENSMGAT00000016239 gene_biotype:protein_coding transcript_biotype:protein_coding	ENSMGAP00000015289 pep:novel chromosome:UMD2:1:96862232:96870514:-1 gene:ENSMGAG00000014445 transcript:ENSMGAT00000016239 gene_biotype:protein_coding transcript_biotype:protein_coding	yes	yes	2	1.0448e-07	91.867	9.36	4.58	2	1	3	2						6
AAEVWMDEYK	R	A	A	Y	K	E	2	0	0	1	0	0	2	0	0	0	0	1	1	0	0	0	0	1	1	1	0	10	0	1240.54	ENSMGAP00000016636 pep:novel chromosome:UMD2:1:44127040:44128752:-1 gene:ENSMGAG00000015696 transcript:ENSMGAT00000017610 gene_biotype:protein_coding transcript_biotype:protein_coding;ENSMGAP00000007369 pep:novel chromosome:UMD2:3:37197643:37228122:1 gene	ENSMGAP00000016636 pep:novel chromosome:UMD2:1:44127040:44128752:-1 gene:ENSMGAG00000015696 transcript:ENSMGAT00000017610 gene_biotype:protein_coding transcript_biotype:protein_coding	no	no	2	0.00015414	80.706	7.56	0.831						1	3	4	1
AAFDDAIAELDTLSEESYK	K	A	A	Y	K	D	4	0	0	3	0	0	3	0	0	1	2	1	0	1	0	2	1	0	1	0	0	19	0	2086.96	ENSMGAP00000004590 pep:novel chromosome:UMD2:21:5541500:5550877:1 gene:ENSMGAG00000004712 transcript:ENSMGAT00000005310 gene_biotype:protein_coding transcript_biotype:protein_coding	ENSMGAP00000004590 pep:novel chromosome:UMD2:21:5541500:5550877:1 gene:ENSMGAG00000004712 transcript:ENSMGAT00000005310 gene_biotype:protein_coding transcript_biotype:protein_coding	yes	yes	3	1.1029e-07	60.764	12.2	0.687
AAFGGSGGR	K	A	A	G	R	G	2	1	0	0	0	0	0	4	0	0	0	0	0	1	0	1	0	0	0	0	0	9	0	778.372	CON__P35908	CON__P35908	yes	yes	2	0.0027314	95.502	7.82	4.28	4	2	2	2	2	1		2	2	3
AAFGGSGGRGSSSGGGYSSGSSSYGSGGR	K	A	A	G	R	Q	2	2	0	0	0	0	0	12	0	0	0	0	0	1	0	10	0	0	2	0	0	29	1	2500.06	CON__P35908	CON__P35908	yes	yes	3	1.1937e-113	89.055	8.69	2.37					1	3	1	1	1	1
AAFGPQATDGAASCYR	R	A	A	Y	R	M	5	1	0	1	1	1	0	2	0	0	0	0	0	1	1	1	1	0	1	0	0	16	0	1641.72	ENSMGAP00000000610 pep:novel chromosome:UMD2:24:1049891:1062800:-1 gene:ENSMGAG00000001087 transcript:ENSMGAT00000001254 gene_biotype:protein_coding transcript_biotype:protein_coding	ENSMGAP00000000610 pep:novel chromosome:UMD2:24:1049891:1062800:-1 gene:ENSMGAG00000001087 transcript:ENSMGAT00000001254 gene_biotype:protein_coding transcript_biotype:protein_coding	yes	yes	2	3.1022e-90	119.54	9.33	0.471									2	1
AAFHLGVMPSVIR	R	A	A	I	R	K	2	1	0	0	0	0	0	1	1	1	1	0	1	1	1	1	0	0	0	2	0	13	0	1396.76	ENSMGAP00000016213 pep:novel scaffold:UMD2:GL424968.1:1:2771:-1 gene:ENSMGAG00000015276 transcript:ENSMGAT00000017185 gene_biotype:protein_coding transcript_biotype:protein_coding	ENSMGAP00000016213 pep:novel scaffold:UMD2:GL424968.1:1:2771:-1 gene:ENSMGAG00000015276 transcript:ENSMGAT00000017185 gene_biotype:protein_coding transcript_biotype:protein_coding	yes	yes	3	0.0002082	99.752	7.76	0.971							13		8
AAFTECCQAADK	K	A	A	D	K	A	4	0	0	1	2	1	1	0	0	0	0	1	0	1	0	0	1	0	0	0	0	12	0	1370.56	CON__P02768-1	CON__P02768-1	yes	yes	2	1.4416e-128	140.14	12	0
AAGDAEAIAFDGR	K	A	A	G	R	T	5	1	0	2	0	0	1	2	0	1	0	0	0	1	0	0	0	0	0	0	0	13	0	1262.59	ENSMGAP00000003150 pep:novel chromosome:UMD2:23:2777706:2849334:-1 gene:ENSMGAG00000003375 transcript:ENSMGAT00000003846 gene_biotype:protein_coding transcript_biotype:protein_coding;ENSMGAP00000017932 pep:novel chromosome:UMD2:23:2777706:2815764:-1 gene:	ENSMGAP00000003150 pep:novel chromosome:UMD2:23:2777706:2849334:-1 gene:ENSMGAG00000003375 transcript:ENSMGAT00000003846 gene_biotype:protein_coding transcript_biotype:protein_coding	no	no	2	3.7836e-10	133.16	3.45	2.28	10	7	7	5	3	2	3	2	1
AAGYDLCSQPQDIR	R	A	A	I	R	C	2	1	0	2	1	2	0	1	0	1	1	0	0	0	1	1	0	0	1	0	0	14	0	1592.73	ENSMGAP00000008878 pep:novel chromosome:UMD2:5:14775483:14832573:-1 gene:ENSMGAG00000008582 transcript:ENSMGAT00000009688 gene_biotype:protein_coding transcript_biotype:protein_coding	ENSMGAP00000008878 pep:novel chromosome:UMD2:5:14775483:14832573:-1 gene:ENSMGAG00000008582 transcript:ENSMGAT00000009688 gene_biotype:protein_coding transcript_biotype:protein_coding	yes	no	2,3	3.4807e-111	181.76	2.2	1.08	13	12	10	4	1
AAHLILPLGHMAQAGDLCLSFR	K	A	A	F	R	H	4	1	0	1	1	1	0	2	2	1	5	0	1	1	1	1	0	0	0	0	0	22	0	2390.24	ENSMGAP00000005964 pep:novel chromosome:UMD2:4:19373986:19412433:-1 gene:ENSMGAG00000005988 transcript:ENSMGAT00000006709 gene_biotype:protein_coding transcript_biotype:protein_coding;ENSMGAP00000005952 pep:novel chromosome:UMD2:4:19373977:19400103:-1 gen	ENSMGAP00000005964 pep:novel chromosome:UMD2:4:19373986:19412433:-1 gene:ENSMGAG00000005988 transcript:ENSMGAT00000006709 gene_biotype:protein_coding transcript_biotype:protein_coding	yes	no	4	1.5669e-05	69.747	10.5	4.5						2
AAISGENAGLVR	K	A	A	V	R	A	3	1	1	0	0	0	1	2	0	1	1	0	0	0	0	1	0	0	0	1	0	12	0	1156.62	CON__Q0VCM5	CON__Q0VCM5	yes	yes	2	0.00055892	105.65	12	0
AALDFWTSGK	K	A	A	G	K	R	2	0	0	1	0	0	0	1	0	0	1	1	0	1	0	1	1	1	0	0	0	10	0	1094.54	ENSMGAP00000004966 pep:novel chromosome:UMD2:19:5825235:5828326:1 gene:ENSMGAG00000005072 transcript:ENSMGAT00000005691 gene_biotype:protein_coding transcript_biotype:protein_coding	ENSMGAP00000004966 pep:novel chromosome:UMD2:19:5825235:5828326:1 gene:ENSMGAG00000005072 transcript:ENSMGAT00000005691 gene_biotype:protein_coding transcript_biotype:protein_coding	yes	yes	2	0.00051803	90.05	10.5	0.5										6
AALEKSLEDTKNR	K	A	A	N	R	Y	2	1	1	1	0	0	2	0	0	0	2	2	0	0	0	1	1	0	0	0	0	13	2	1473.78	CON__P35527	CON__P35527	yes	yes	3	3.8994e-27	90.412	11	0
AALPAGQLFHLGYPER	K	A	A	E	R	F	3	1	0	0	0	1	1	2	1	0	3	0	0	1	2	0	0	0	1	0	0	16	0	1738.92	ENSMGAP00000003022 pep:novel chromosome:UMD2:11:4301087:4302779:-1 gene:ENSMGAG00000003332 transcript:ENSMGAT00000003715 gene_biotype:protein_coding transcript_biotype:protein_coding	ENSMGAP00000003022 pep:novel chromosome:UMD2:11:4301087:4302779:-1 gene:ENSMGAG00000003332 transcript:ENSMGAT00000003715 gene_biotype:protein_coding transcript_biotype:protein_coding	yes	yes	2,3	5.6671e-24	113.47	7.89	1.12						3	4	4	8
AAMAFQNLFMAVEDR	R	A	A	D	R	F	4	1	1	1	0	1	1	0	0	0	1	0	2	2	0	0	0	0	0	1	0	15	0	1712.8	ENSMGAP00000010367 pep:novel chromosome:UMD2:17:11934999:11937669:1 gene:ENSMGAG00000010021 transcript:ENSMGAT00000011223 gene_biotype:protein_coding transcript_biotype:protein_coding	ENSMGAP00000010367 pep:novel chromosome:UMD2:17:11934999:11937669:1 gene:ENSMGAG00000010021 transcript:ENSMGAT00000011223 gene_biotype:protein_coding transcript_biotype:protein_coding	yes	yes	2	1.9385e-20	77.746	13.5	0.5
AAMIVNQLSK	K	A	A	S	K	K	2	0	1	0	0	1	0	0	0	1	1	1	1	0	0	1	0	0	0	1	0	10	0	1073.59	ENSMGAP00000010409 pep:novel chromosome:UMD2:29:4271831:4274736:1 gene:ENSMGAG00000010064 transcript:ENSMGAT00000011266 gene_biotype:protein_coding transcript_biotype:protein_coding	ENSMGAP00000010409 pep:novel chromosome:UMD2:29:4271831:4274736:1 gene:ENSMGAG00000010064 transcript:ENSMGAT00000011266 gene_biotype:protein_coding transcript_biotype:protein_coding	yes	yes	2	5.3381e-05	114.4	12.2	5.47	1	2	1
AANEENYESIWK	R	A	A	W	K	Q	2	0	2	0	0	0	3	0	0	1	0	1	0	0	0	1	0	1	1	0	0	12	0	1452.65	ENSMGAP00000009685 pep:novel chromosome:UMD2:10:19406965:19449617:1 gene:ENSMGAG00000009357 transcript:ENSMGAT00000010517 gene_biotype:protein_coding transcript_biotype:protein_coding;ENSMGAP00000009689 pep:novel chromosome:UMD2:10:19406965:19449617:1 gen	ENSMGAP00000009685 pep:novel chromosome:UMD2:10:19406965:19449617:1 gene:ENSMGAG00000009357 transcript:ENSMGAT00000010517 gene_biotype:protein_coding transcript_biotype:protein_coding	yes	no	2	3.2668e-13	117.86	2.11	0.809	5	6	7
AANLAGLEILR	K	A	A	L	R	V	3	1	1	0	0	0	1	1	0	1	3	0	0	0	0	0	0	0	0	0	0	11	0	1139.67	ENSMGAP00000015319 pep:novel chromosome:UMD2:1:103157056:103161956:-1 gene:ENSMGAG00000014475 transcript:ENSMGAT00000016272 gene_biotype:protein_coding transcript_biotype:protein_coding	ENSMGAP00000015319 pep:novel chromosome:UMD2:1:103157056:103161956:-1 gene:ENSMGAG00000014475 transcript:ENSMGAT00000016272 gene_biotype:protein_coding transcript_biotype:protein_coding	yes	yes	2	7.1222e-06	89.805	5.27	2.36	2	4	6	5	4	4	7	6	3
AANTHMRPTTVALPR	R	A	A	P	R	L	3	2	1	0	0	0	0	0	1	0	1	0	1	0	2	0	3	0	0	1	0	15	1	1634.87	ENSMGAP00000009949 pep:novel chromosome:UMD2:5:17010444:17013187:1 gene:ENSMGAG00000009628 transcript:ENSMGAT00000010792 gene_biotype:protein_coding transcript_biotype:protein_coding	ENSMGAP00000009949 pep:novel chromosome:UMD2:5:17010444:17013187:1 gene:ENSMGAG00000009628 transcript:ENSMGAT00000010792 gene_biotype:protein_coding transcript_biotype:protein_coding	yes	yes	3,4	2.9922e-26	118.52	5.11	1.96	1	3	7	9	7	7	6	6	1
AAPSAEFSVDR	R	A	A	D	R	H	3	1	0	1	0	0	1	0	0	0	0	0	0	1	1	2	0	0	0	1	0	11	0	1148.55	ENSMGAP00000000586 pep:novel chromosome:UMD2:5:11197:205210:-1 gene:ENSMGAG00000001171 transcript:ENSMGAT00000001228 gene_biotype:protein_coding transcript_biotype:protein_coding	ENSMGAP00000000586 pep:novel chromosome:UMD2:5:11197:205210:-1 gene:ENSMGAG00000001171 transcript:ENSMGAT00000001228 gene_biotype:protein_coding transcript_biotype:protein_coding	yes	yes	2	1.8586e-06	101.39	4.5	1.44		1	7	4	6	3	3
AASGQSTAVEDDAGQEGGDPR	K	A	A	P	R	Q	4	1	0	3	0	2	2	4	0	0	0	0	0	0	1	2	1	0	0	1	0	21	0	2016.86	ENSMGAP00000000966 pep:novel chromosome:UMD2:11:2204979:2210214:-1 gene:ENSMGAG00000001508 transcript:ENSMGAT00000001614 gene_biotype:protein_coding transcript_biotype:protein_coding	ENSMGAP00000000966 pep:novel chromosome:UMD2:11:2204979:2210214:-1 gene:ENSMGAG00000001508 transcript:ENSMGAT00000001614 gene_biotype:protein_coding transcript_biotype:protein_coding	yes	yes	3	0.00016431	77.221	6.5	0.732					1	6	6	1
AATNMVVIEAK	R	A	A	A	K	L	3	0	1	0	0	0	1	0	0	1	0	1	1	0	0	0	1	0	0	2	0	11	0	1145.61	ENSMGAP00000000324 pep:novel chromosome:UMD2:29:923386:934530:1 gene:ENSMGAG00000000841 transcript:ENSMGAT00000000960 gene_biotype:protein_coding transcript_biotype:protein_coding	ENSMGAP00000000324 pep:novel chromosome:UMD2:29:923386:934530:1 gene:ENSMGAG00000000841 transcript:ENSMGAT00000000960 gene_biotype:protein_coding transcript_biotype:protein_coding	yes	yes	2	0.00063594	69.261	3.5	1.12		2	4	1	3
AATSDLENYDK	K	A	A	D	K	T	2	0	1	2	0	0	1	0	0	0	1	1	0	0	0	1	1	0	1	0	0	11	0	1225.55	ENSMGAP00000007021 pep:novel chromosome:UMD2:5:11650006:11666268:1 gene:ENSMGAG00000006904 transcript:ENSMGAT00000007786 gene_biotype:protein_coding transcript_biotype:protein_coding	ENSMGAP00000007021 pep:novel chromosome:UMD2:5:11650006:11666268:1 gene:ENSMGAG00000006904 transcript:ENSMGAT00000007786 gene_biotype:protein_coding transcript_biotype:protein_coding	yes	yes	2	1.8337e-101	163.12	7.09	3.71	4	4	3	4	5	4	8	5	5	1
AATSDLENYDKTR	K	A	A	T	R	H	2	1	1	2	0	0	1	0	0	0	1	1	0	0	0	1	2	0	1	0	0	13	1	1482.7	ENSMGAP00000007021 pep:novel chromosome:UMD2:5:11650006:11666268:1 gene:ENSMGAG00000006904 transcript:ENSMGAT00000007786 gene_biotype:protein_coding transcript_biotype:protein_coding	ENSMGAP00000007021 pep:novel chromosome:UMD2:5:11650006:11666268:1 gene:ENSMGAG00000006904 transcript:ENSMGAT00000007786 gene_biotype:protein_coding transcript_biotype:protein_coding	yes	yes	2,3	0	186.13	7.95	0.686							5	10	4
AAVNVIGDQDCK	K	A	A	C	K	K	2	0	1	2	1	1	0	1	0	1	0	1	0	0	0	0	0	0	0	2	0	12	0	1288.61	ENSMGAP00000000099 pep:novel chromosome:UMD2:30:152299:164335:1 gene:ENSMGAG00000000721 transcript:ENSMGAT00000000730 gene_biotype:protein_coding transcript_biotype:protein_coding	ENSMGAP00000000099 pep:novel chromosome:UMD2:30:152299:164335:1 gene:ENSMGAG00000000721 transcript:ENSMGAT00000000730 gene_biotype:protein_coding transcript_biotype:protein_coding	yes	yes	2	4.0034e-07	94.122	3.5	0.5			3	3
AAVPSGASTGIYEALELR	R	A	A	L	R	D	4	1	0	0	0	0	2	2	0	1	2	0	0	0	1	2	1	0	1	1	0	18	0	1803.94	ENSMGAP00000003451 pep:novel chromosome:UMD2:23:3337601:3346799:-1 gene:ENSMGAG00000003655 transcript:ENSMGAT00000004153 gene_biotype:protein_coding transcript_biotype:protein_coding;ENSMGAP00000014948 pep:novel chromosome:UMD2:1:80944238:80953701:1 gene:	ENSMGAP00000003451 pep:novel chromosome:UMD2:23:3337601:3346799:-1 gene:ENSMGAG00000003655 transcript:ENSMGAT00000004153 gene_biotype:protein_coding transcript_biotype:protein_coding	yes	no	2,3	6.1189e-11	89.344	8.63	3.26	2		1					1	6	6
AAVWESFVSDGVK	K	A	A	V	K	K	2	0	0	1	0	0	1	1	0	0	0	1	0	1	0	2	0	1	0	3	0	13	0	1393.69	ENSMGAP00000000018 pep:novel chromosome:UMD2:27:1331:11793:1 gene:ENSMGAG00000000634 transcript:ENSMGAT00000000646 gene_biotype:protein_coding transcript_biotype:protein_coding	ENSMGAP00000000018 pep:novel chromosome:UMD2:27:1331:11793:1 gene:ENSMGAG00000000634 transcript:ENSMGAT00000000646 gene_biotype:protein_coding transcript_biotype:protein_coding	yes	yes	2	2.7859e-18	92.856	3.38	0.484			5	3
AAWISQQVDLAK	R	A	A	A	K	K	3	0	0	1	0	2	0	0	0	1	1	1	0	0	0	1	0	1	0	1	0	12	0	1328.71	ENSMGAP00000009474 pep:novel chromosome:UMD2:10:17311390:17316929:1 gene:ENSMGAG00000009191 transcript:ENSMGAT00000010298 gene_biotype:protein_coding transcript_biotype:protein_coding	ENSMGAP00000009474 pep:novel chromosome:UMD2:10:17311390:17316929:1 gene:ENSMGAG00000009191 transcript:ENSMGAT00000010298 gene_biotype:protein_coding transcript_biotype:protein_coding	yes	yes	2,3	9.1696e-13	103.43	5.82	2.8	3	4	6	5	4	7	4	4	6	6
AAYLHVGEVIDGVDMR	K	A	A	M	R	A	2	1	0	2	0	0	1	2	1	1	1	0	1	0	0	0	0	0	1	3	0	16	0	1743.86	ENSMGAP00000008304 pep:novel chromosome:UMD2:12:12139536:12186835:-1 gene:ENSMGAG00000008100 transcript:ENSMGAT00000009097 gene_biotype:protein_coding transcript_biotype:protein_coding	ENSMGAP00000008304 pep:novel chromosome:UMD2:12:12139536:12186835:-1 gene:ENSMGAG00000008100 transcript:ENSMGAT00000009097 gene_biotype:protein_coding transcript_biotype:protein_coding	yes	yes	2,3	1.086e-13	88.768	4.22	2.08	5	5	6	5	7	5	5	2
AAYYIADFFVNEAR	R	A	A	A	R	K	4	1	1	1	0	0	1	0	0	1	0	0	0	2	0	0	0	0	2	1	0	14	0	1648.79	ENSMGAP00000011653 pep:novel chromosome:UMD2:3:63797635:63806772:-1 gene:ENSMGAG00000011159 transcript:ENSMGAT00000012533 gene_biotype:protein_coding transcript_biotype:protein_coding	ENSMGAP00000011653 pep:novel chromosome:UMD2:3:63797635:63806772:-1 gene:ENSMGAG00000011159 transcript:ENSMGAT00000012533 gene_biotype:protein_coding transcript_biotype:protein_coding	yes	yes	2,3	3.3941e-08	101.32	10.2	1.15								2	9	14
ACADAVILPLK	K	A	C	L	K	A	3	0	0	1	1	0	0	0	0	1	2	1	0	0	1	0	0	0	0	1	0	11	0	1169.65	ENSMGAP00000009685 pep:novel chromosome:UMD2:10:19406965:19449617:1 gene:ENSMGAG00000009357 transcript:ENSMGAT00000010517 gene_biotype:protein_coding transcript_biotype:protein_coding;ENSMGAP00000009689 pep:novel chromosome:UMD2:10:19406965:19449617:1 gen	ENSMGAP00000009685 pep:novel chromosome:UMD2:10:19406965:19449617:1 gene:ENSMGAG00000009357 transcript:ENSMGAT00000010517 gene_biotype:protein_coding transcript_biotype:protein_coding	yes	no	2	0.001206	70.942	3	1.54	5	6	7	5	2	1	1
ACEPGVDYVYK	K	A	C	Y	K	T	1	0	0	1	1	0	1	1	0	0	0	1	0	0	1	0	0	0	2	2	0	11	0	1299.58	CON__Q2UVX4	CON__Q2UVX4	yes	yes	2	0.0012042	65.842	12	0
ACFQYTANPR	K	A	C	P	R	N	2	1	1	0	1	1	0	0	0	0	0	0	0	1	1	0	1	0	1	0	0	10	0	1226.55	ENSMGAP00000010350 pep:novel chromosome:UMD2:7:18367709:18388163:-1 gene:ENSMGAG00000009918 transcript:ENSMGAT00000011204 gene_biotype:protein_coding transcript_biotype:protein_coding;ENSMGAP00000017377 pep:novel chromosome:UMD2:7:18369015:18388163:-1 gen	ENSMGAP00000010350 pep:novel chromosome:UMD2:7:18367709:18388163:-1 gene:ENSMGAG00000009918 transcript:ENSMGAT00000011204 gene_biotype:protein_coding transcript_biotype:protein_coding	yes	no	2	0.0024993	68.847	6	0						5
ACIQVLDPDSK	R	A	C	S	K	W	1	0	0	2	1	1	0	0	0	1	1	1	0	0	1	1	0	0	0	1	0	11	0	1244.61	ENSMGAP00000009188 pep:novel chromosome:UMD2:5:15251337:15292121:1 gene:ENSMGAG00000008898 transcript:ENSMGAT00000010004 gene_biotype:protein_coding transcript_biotype:protein_coding	ENSMGAP00000009188 pep:novel chromosome:UMD2:5:15251337:15292121:1 gene:ENSMGAG00000008898 transcript:ENSMGAT00000010004 gene_biotype:protein_coding transcript_biotype:protein_coding	yes	yes	2	8.255e-07	97.734	10.2	0.433										3
ACLFVPSIDVLNQNTLR	R	A	C	L	R	I	1	1	2	1	1	1	0	0	0	1	3	0	0	1	1	1	1	0	0	2	0	17	0	1959.02	ENSMGAP00000010920 pep:novel chromosome:UMD2:5:22361261:22433849:1 gene:ENSMGAG00000010502 transcript:ENSMGAT00000011785 gene_biotype:protein_coding transcript_biotype:protein_coding;ENSMGAP00000017651 pep:novel chromosome:UMD2:5:22361261:22433849:1 gene:	ENSMGAP00000010920 pep:novel chromosome:UMD2:5:22361261:22433849:1 gene:ENSMGAG00000010502 transcript:ENSMGAT00000011785 gene_biotype:protein_coding transcript_biotype:protein_coding	yes	no	2,3	1.7805e-42	91.355	6.25	0.433						9	3
ACLPGLFGK	K	A	C	G	K	S	1	0	0	0	1	0	0	2	0	0	2	1	0	1	1	0	0	0	0	0	0	9	0	961.506	ENSMGAP00000001302 pep:novel chromosome:UMD2:23:1000757:1018518:1 gene:ENSMGAG00000001770 transcript:ENSMGAT00000001955 gene_biotype:protein_coding transcript_biotype:protein_coding	ENSMGAP00000001302 pep:novel chromosome:UMD2:23:1000757:1018518:1 gene:ENSMGAG00000001770 transcript:ENSMGAT00000001955 gene_biotype:protein_coding transcript_biotype:protein_coding	yes	yes	2	0.0044866	71.692	4.5	0.5				3	3
ACLQVYAPQLDAGR	K	A	C	G	R	I	3	1	0	1	1	2	0	1	0	0	2	0	0	0	1	0	0	0	1	1	0	14	0	1560.77	ENSMGAP00000018475 pep:novel chromosome:UMD2:30:3274934:3276882:-1 gene:ENSMGAG00000005001 transcript:ENSMGAT00000019503 gene_biotype:protein_coding transcript_biotype:protein_coding;ENSMGAP00000004872 pep:novel chromosome:UMD2:30:3273978:3276882:-1 gene:	ENSMGAP00000018475 pep:novel chromosome:UMD2:30:3274934:3276882:-1 gene:ENSMGAG00000005001 transcript:ENSMGAT00000019503 gene_biotype:protein_coding transcript_biotype:protein_coding	yes	no	2	3.1639e-36	96.464	11.6	0.497
ACNCIYENNTYK	K	A	C	Y	K	Y	1	0	3	0	2	0	1	0	0	1	0	1	0	0	0	0	1	0	2	0	0	12	0	1548.63	ENSMGAP00000008878 pep:novel chromosome:UMD2:5:14775483:14832573:-1 gene:ENSMGAG00000008582 transcript:ENSMGAT00000009688 gene_biotype:protein_coding transcript_biotype:protein_coding	ENSMGAP00000008878 pep:novel chromosome:UMD2:5:14775483:14832573:-1 gene:ENSMGAG00000008582 transcript:ENSMGAT00000009688 gene_biotype:protein_coding transcript_biotype:protein_coding	yes	yes	2	4.9714e-150	151.98	1.73	0.75	5	4	2
ACTMGAYHPLLFEK	R	A	C	E	K	N	2	0	0	0	1	0	1	1	1	0	2	1	1	1	1	0	1	0	1	0	0	14	0	1636.77	ENSMGAP00000003883 pep:novel chromosome:UMD2:11:4776921:4786783:1 gene:ENSMGAG00000004099 transcript:ENSMGAT00000004592 gene_biotype:protein_coding transcript_biotype:protein_coding;ENSMGAP00000018544 pep:novel chromosome:UMD2:11:4763419:4786783:1 gene:EN	ENSMGAP00000003883 pep:novel chromosome:UMD2:11:4776921:4786783:1 gene:ENSMGAG00000004099 transcript:ENSMGAT00000004592 gene_biotype:protein_coding transcript_biotype:protein_coding	yes	no	3	0.00046251	80.96	8.67	0.943							1	1	3	1
ACVNEISNQCSPLPCHR	R	A	C	H	R	D	1	1	2	0	3	1	1	0	1	1	1	0	0	0	2	2	0	0	0	1	0	17	0	2040.89	ENSMGAP00000015252 pep:novel chromosome:UMD2:1:93880987:93907363:-1 gene:ENSMGAG00000014411 transcript:ENSMGAT00000016201 gene_biotype:protein_coding transcript_biotype:protein_coding	ENSMGAP00000015252 pep:novel chromosome:UMD2:1:93880987:93907363:-1 gene:ENSMGAG00000014411 transcript:ENSMGAT00000016201 gene_biotype:protein_coding transcript_biotype:protein_coding	yes	yes	3	4.4935e-198	142.91	6	0						1
ADAAFTCPGSAELYIITGDR	K	A	D	D	R	V	4	1	0	2	1	0	1	2	0	2	1	0	0	1	1	1	2	0	1	0	0	20	0	2126.99	ENSMGAP00000005746 pep:novel scaffold:UMD2:GL425441.1:2:1084:1 gene:ENSMGAG00000005804 transcript:ENSMGAT00000006488 gene_biotype:protein_coding transcript_biotype:protein_coding	ENSMGAP00000005746 pep:novel scaffold:UMD2:GL425441.1:2:1084:1 gene:ENSMGAG00000005804 transcript:ENSMGAT00000006488 gene_biotype:protein_coding transcript_biotype:protein_coding	yes	yes	2,3	1.5697e-210	136.49	8.07	0.573							2	10	3
ADAEAWYQTK	R	A	D	T	K	Y	3	0	0	1	0	1	1	0	0	0	0	1	0	0	0	0	1	1	1	0	0	10	0	1181.54	CON__Q9NSB2;CON__Q6ISB0	CON__Q9NSB2	yes	no	2	0.00085037	120.06	15.5	0.5
ADANSIISLTFK	R	A	D	F	K	T	2	0	1	1	0	0	0	0	0	2	1	1	0	1	0	2	1	0	0	0	0	12	0	1278.68	ENSMGAP00000000611 pep:novel chromosome:UMD2:26:1637986:1647876:1 gene:ENSMGAG00000001154 transcript:ENSMGAT00000001255 gene_biotype:protein_coding transcript_biotype:protein_coding	ENSMGAP00000000611 pep:novel chromosome:UMD2:26:1637986:1647876:1 gene:ENSMGAG00000001154 transcript:ENSMGAT00000001255 gene_biotype:protein_coding transcript_biotype:protein_coding	yes	yes	2	1.2314e-30	109	7.53	1.78			1			4	1	3	5	1
ADDGSEPNPYFGR	R	A	D	G	R	K	1	1	1	2	0	0	1	2	0	0	0	0	0	1	2	1	0	0	1	0	0	13	0	1423.6	ENSMGAP00000008304 pep:novel chromosome:UMD2:12:12139536:12186835:-1 gene:ENSMGAG00000008100 transcript:ENSMGAT00000009097 gene_biotype:protein_coding transcript_biotype:protein_coding	ENSMGAP00000008304 pep:novel chromosome:UMD2:12:12139536:12186835:-1 gene:ENSMGAG00000008100 transcript:ENSMGAT00000009097 gene_biotype:protein_coding transcript_biotype:protein_coding	yes	yes	2	4.0505e-160	147.24	3.74	1.88	3	6	7	5	5	2	1	2
ADDKETCFAEEGK	K	A	D	G	K	K	2	0	0	2	1	0	3	1	0	0	0	2	0	1	0	0	1	0	0	0	0	13	1	1498.62	CON__P02768-1	CON__P02768-1	yes	yes	3	0.001604	88.075	12	0
ADDKETCFAEEGKK	K	A	D	K	K	L	2	0	0	2	1	0	3	1	0	0	0	3	0	1	0	0	1	0	0	0	0	14	2	1626.72	CON__P02768-1	CON__P02768-1	yes	yes	3	0.0085758	89.911	12	0
ADEHTLPIAADLMTSSR	K	A	D	S	R	I	3	1	0	2	0	0	1	0	1	1	2	0	1	0	1	2	2	0	0	0	0	17	0	1826.88	ENSMGAP00000019091 pep:novel chromosome:UMD2:10:17266277:17286317:1 gene:ENSMGAG00000009088 transcript:ENSMGAT00000020644 gene_biotype:protein_coding transcript_biotype:protein_coding;ENSMGAP00000009450 pep:novel chromosome:UMD2:10:17266277:17286317:1 gen	ENSMGAP00000019091 pep:novel chromosome:UMD2:10:17266277:17286317:1 gene:ENSMGAG00000009088 transcript:ENSMGAT00000020644 gene_biotype:protein_coding transcript_biotype:protein_coding	yes	no	3	9.2491e-08	67.685	3.29	1.49	3	3	2	4	5
ADELEDENIDLTQDLNALQHR	R	A	D	H	R	M	2	1	2	4	0	2	3	0	1	1	4	0	0	0	0	0	1	0	0	0	0	21	0	2451.15	ENSMGAP00000005615 pep:novel chromosome:UMD2:22:8580987:8653519:-1 gene:ENSMGAG00000005514 transcript:ENSMGAT00000006355 gene_biotype:protein_coding transcript_biotype:protein_coding	ENSMGAP00000005615 pep:novel chromosome:UMD2:22:8580987:8653519:-1 gene:ENSMGAG00000005514 transcript:ENSMGAT00000006355 gene_biotype:protein_coding transcript_biotype:protein_coding	yes	yes	3	2.6161e-12	70.094	1.71	0.881	4	1	2
ADEVWGALR	K	A	D	L	R	G	2	1	0	1	0	0	1	1	0	0	1	0	0	0	0	0	0	1	0	1	0	9	0	1015.51	ENSMGAP00000000842 pep:novel chromosome:UMD2:Z:26585481:26600056:-1 gene:ENSMGAG00000001400 transcript:ENSMGAT00000001489 gene_biotype:protein_coding transcript_biotype:protein_coding	ENSMGAP00000000842 pep:novel chromosome:UMD2:Z:26585481:26600056:-1 gene:ENSMGAG00000001400 transcript:ENSMGAT00000001489 gene_biotype:protein_coding transcript_biotype:protein_coding	yes	yes	2	3.482e-07	113.71	5.4	2.82	3	2	2	1			7	3	2
ADFCIIHYAGK	K	A	D	G	K	V	2	0	0	1	1	0	0	1	1	2	0	1	0	1	0	0	0	0	1	0	0	11	0	1293.62	ENSMGAP00000002583 pep:novel chromosome:UMD2:20:1809753:1901587:-1 gene:ENSMGAG00000002469 transcript:ENSMGAT00000003263 gene_biotype:protein_coding transcript_biotype:protein_coding;ENSMGAP00000017622 pep:novel chromosome:UMD2:20:1809753:1901587:-1 gene:	ENSMGAP00000002583 pep:novel chromosome:UMD2:20:1809753:1901587:-1 gene:ENSMGAG00000002469 transcript:ENSMGAT00000003263 gene_biotype:protein_coding transcript_biotype:protein_coding	yes	no	2	0.0032272	63.624	12	0
ADGEALGQGIGSSHVPEDK	K	A	D	D	K	E	2	0	0	2	0	1	2	4	1	1	1	1	0	0	1	2	0	0	0	1	0	19	0	1865.88	ENSMGAP00000007641 pep:novel chromosome:UMD2:4:26778639:26781174:-1 gene:ENSMGAG00000007518 transcript:ENSMGAT00000008421 gene_biotype:protein_coding transcript_biotype:protein_coding	ENSMGAP00000007641 pep:novel chromosome:UMD2:4:26778639:26781174:-1 gene:ENSMGAG00000007518 transcript:ENSMGAT00000008421 gene_biotype:protein_coding transcript_biotype:protein_coding	yes	yes	2,3,4	0	190.1	7.95	4.69	16	17	24	14	23	25	24	17	16	15
ADGEALGQGIGSSHVPEDKESPK	K	A	D	P	K	P	2	0	0	2	0	1	3	4	1	1	1	2	0	0	2	3	0	0	0	1	0	23	1	2307.1	ENSMGAP00000007641 pep:novel chromosome:UMD2:4:26778639:26781174:-1 gene:ENSMGAG00000007518 transcript:ENSMGAT00000008421 gene_biotype:protein_coding transcript_biotype:protein_coding	ENSMGAP00000007641 pep:novel chromosome:UMD2:4:26778639:26781174:-1 gene:ENSMGAG00000007518 transcript:ENSMGAT00000008421 gene_biotype:protein_coding transcript_biotype:protein_coding	yes	yes	3,4	0	165.38	8.4	4.62	3	6	11	10	17	15	14	8	10	6
ADGEALGQGIGSSHVPEDKESPKPHSHITPASK	K	A	D	S	K	G	3	0	0	2	0	1	3	4	3	2	1	3	0	0	4	5	1	0	0	1	0	33	2	3362.65	ENSMGAP00000007641 pep:novel chromosome:UMD2:4:26778639:26781174:-1 gene:ENSMGAG00000007518 transcript:ENSMGAT00000008421 gene_biotype:protein_coding transcript_biotype:protein_coding	ENSMGAP00000007641 pep:novel chromosome:UMD2:4:26778639:26781174:-1 gene:ENSMGAG00000007518 transcript:ENSMGAT00000008421 gene_biotype:protein_coding transcript_biotype:protein_coding	yes	yes	4,5,6,7	0	174.89	10.3	4.75	2	1	4	5	5	7	6	5	4	3
ADHPFLFLIK	R	A	D	I	K	H	1	0	0	1	0	0	0	0	1	1	2	1	0	2	1	0	0	0	0	0	0	10	0	1199.67	ENSMGAP00000004436 pep:novel chromosome:UMD2:3:15175046:15176835:-1 gene:ENSMGAG00000004613 transcript:ENSMGAT00000005153 gene_biotype:protein_coding transcript_biotype:protein_coding	ENSMGAP00000004436 pep:novel chromosome:UMD2:3:15175046:15176835:-1 gene:ENSMGAG00000004613 transcript:ENSMGAT00000005153 gene_biotype:protein_coding transcript_biotype:protein_coding	yes	yes	2	0.005011	98.048	8.4	0.8							1	1	3
ADHPFLFLIR	R	A	D	I	R	F	1	1	0	1	0	0	0	0	1	1	2	0	0	2	1	0	0	0	0	0	0	10	0	1227.68	ENSMGAP00000004416 pep:novel chromosome:UMD2:3:15162429:15166539:-1 gene:ENSMGAG00000004550 transcript:ENSMGAT00000005133 gene_biotype:protein_coding transcript_biotype:protein_coding	ENSMGAP00000004416 pep:novel chromosome:UMD2:3:15162429:15166539:-1 gene:ENSMGAG00000004550 transcript:ENSMGAT00000005133 gene_biotype:protein_coding transcript_biotype:protein_coding	yes	yes	2,3	0.0017901	108.43	5.8	2.62	5	4	7	9	9	9	13	8	7	2
ADIESLEQLLMNK	R	A	D	N	K	Q	1	0	1	1	0	1	2	0	0	1	3	1	1	0	0	1	0	0	0	0	0	13	0	1502.77	ENSMGAP00000005364 pep:novel chromosome:UMD2:30:3558953:3593623:1 gene:ENSMGAG00000005382 transcript:ENSMGAT00000006097 gene_biotype:protein_coding transcript_biotype:protein_coding	ENSMGAP00000005364 pep:novel chromosome:UMD2:30:3558953:3593623:1 gene:ENSMGAG00000005382 transcript:ENSMGAT00000006097 gene_biotype:protein_coding transcript_biotype:protein_coding	yes	yes	2	2.0954e-10	94.122	2.75	0.433		1	3
ADIFVDPVLHTACALDIK	K	A	D	I	K	H	3	0	0	3	1	0	0	0	1	2	2	1	0	1	1	0	1	0	0	2	0	18	0	1997.03	ENSMGAP00000000900 pep:novel chromosome:UMD2:13:940247:971920:1 gene:ENSMGAG00000001428 transcript:ENSMGAT00000001548 gene_biotype:protein_coding transcript_biotype:protein_coding	ENSMGAP00000000900 pep:novel chromosome:UMD2:13:940247:971920:1 gene:ENSMGAG00000001428 transcript:ENSMGAT00000001548 gene_biotype:protein_coding transcript_biotype:protein_coding	yes	yes	2,3	9.8426e-31	104.88	5.71	3.69	7	6	5	9	7	9	6		2	3
ADIVFMWNQR	K	A	D	Q	R	D	1	1	1	1	0	1	0	0	0	1	0	0	1	1	0	0	0	1	0	1	0	10	0	1278.62	ENSMGAP00000008878 pep:novel chromosome:UMD2:5:14775483:14832573:-1 gene:ENSMGAG00000008582 transcript:ENSMGAT00000009688 gene_biotype:protein_coding transcript_biotype:protein_coding	ENSMGAP00000008878 pep:novel chromosome:UMD2:5:14775483:14832573:-1 gene:ENSMGAG00000008582 transcript:ENSMGAT00000009688 gene_biotype:protein_coding transcript_biotype:protein_coding	yes	yes	2	0.00044467	90.906	3.72	1.98	5	4	5	5	4	3	2	1
ADLEMQIENLK	R	A	D	L	K	E	1	0	1	1	0	1	2	0	0	1	2	1	1	0	0	0	0	0	0	0	0	11	0	1302.65	CON__Q04695;ENSMGAP00000002640 pep:novel chromosome:UMD2:29:4368575:4370054:-1 gene:ENSMGAG00000017065 transcript:ENSMGAT00000003321 gene_biotype:protein_coding transcript_biotype:protein_coding;ENSMGAP00000018808 pep:novel chromosome:UMD2:29:4366917:4369	CON__Q04695	no	no	2	5.9934e-07	100.93	12.7	5.26	1
ADLEMQIENLKEELAYLK	R	A	D	L	K	K	2	0	1	1	0	1	4	0	0	1	4	2	1	0	0	0	0	0	1	0	0	18	1	2149.1	CON__Q04695;ENSMGAP00000002640 pep:novel chromosome:UMD2:29:4368575:4370054:-1 gene:ENSMGAG00000017065 transcript:ENSMGAT00000003321 gene_biotype:protein_coding transcript_biotype:protein_coding;ENSMGAP00000018808 pep:novel chromosome:UMD2:29:4366917:4369	CON__Q04695	no	no	3	1.178e-07	78.078	16.5	0.5
ADLEMQIESLK	R	A	D	L	K	E	1	0	0	1	0	1	2	0	0	1	2	1	1	0	0	1	0	0	0	0	0	11	0	1275.64	CON__P02533	CON__P02533	no	no	2	1.0881e-06	105.46	10.1	5	3	2		1	1			1	7
ADLEMQIESLKEELAYLK	R	A	D	L	K	K	2	0	0	1	0	1	4	0	0	1	4	2	1	0	0	1	0	0	1	0	0	18	1	2122.09	CON__P02533	CON__P02533	no	no	3	2.4774e-32	99.392	9.52	3.47			1	1	1	1	4	3	2	7
ADLEMQIESLKEELAYLKK	R	A	D	K	K	N	2	0	0	1	0	1	4	0	0	1	4	3	1	0	0	1	0	0	1	0	0	19	2	2250.18	CON__P02533	CON__P02533	no	no	4	2.5716e-53	125.73	8.62	4.79	2	3	4	4	6	2	2	2	6	3
ADLEMQIESLTEELAYLK	K	A	D	L	K	K	2	0	0	1	0	1	4	0	0	1	4	1	1	0	0	1	1	0	1	0	0	18	0	2095.04	CON__P13645	CON__P13645	yes	yes	2,3	2.1158e-106	124.29	7.42	3.99	9	9	10	12	11	18	18	11	11	11
ADLEMQIESLTEELAYLKK	K	A	D	K	K	N	2	0	0	1	0	1	4	0	0	1	4	2	1	0	0	1	1	0	1	0	0	19	1	2223.13	CON__P13645	CON__P13645	yes	yes	3	2.0622e-55	108.71	6.88	3.65	4	5	5	4	8	7	7	6	3	6
ADLINNLGTIAK	K	A	D	A	K	S	2	0	2	1	0	0	0	1	0	2	2	1	0	0	0	0	1	0	0	0	0	12	0	1241.7	ENSMGAP00000011247 pep:novel chromosome:UMD2:2:30675399:30681233:-1 gene:ENSMGAG00000010808 transcript:ENSMGAT00000012117 gene_biotype:protein_coding transcript_biotype:protein_coding	ENSMGAP00000011247 pep:novel chromosome:UMD2:2:30675399:30681233:-1 gene:ENSMGAG00000010808 transcript:ENSMGAT00000012117 gene_biotype:protein_coding transcript_biotype:protein_coding	yes	yes	2	1.5922e-12	113.07	4.67	5.19	2
ADLSLNVR	K	A	D	V	R	L	1	1	1	1	0	0	0	0	0	0	2	0	0	0	0	1	0	0	0	1	0	8	0	886.487	ENSMGAP00000007759 pep:novel chromosome:UMD2:22:11235888:11243360:1 gene:ENSMGAG00000007622 transcript:ENSMGAT00000008541 gene_biotype:protein_coding transcript_biotype:protein_coding;tr|Q53HW8|Q53HW8_CHICK Ovocalyxin-36 (Putative uncharacterized protein)	ENSMGAP00000007759 pep:novel chromosome:UMD2:22:11235888:11243360:1 gene:ENSMGAG00000007622 transcript:ENSMGAT00000008541 gene_biotype:protein_coding transcript_biotype:protein_coding	yes	no	2	9.502e-08	186.13	9.22	5.08	6	6	7	6	7	7	7	6	6	7
ADLTIGLHGEWVSQR	K	A	D	Q	R	C	1	1	0	1	0	1	1	2	1	1	2	0	0	0	0	1	1	1	0	1	0	15	0	1680.86	ENSMGAP00000009278 pep:novel chromosome:UMD2:3:47696734:47714927:1 gene:ENSMGAG00000009004 transcript:ENSMGAT00000010096 gene_biotype:protein_coding transcript_biotype:protein_coding	ENSMGAP00000009278 pep:novel chromosome:UMD2:3:47696734:47714927:1 gene:ENSMGAG00000009004 transcript:ENSMGAT00000010096 gene_biotype:protein_coding transcript_biotype:protein_coding	yes	yes	2,3	4.7043e-33	74.789	8	0.5							1	6	1
ADLVNNLGTIAK	K	A	D	A	K	S	2	0	2	1	0	0	0	1	0	1	2	1	0	0	0	0	1	0	0	1	0	12	0	1227.68	ENSMGAP00000014116 pep:novel chromosome:UMD2:5:51554243:51559584:-1 gene:ENSMGAG00000013355 transcript:ENSMGAT00000015037 gene_biotype:protein_coding transcript_biotype:protein_coding;ENSMGAP00000017384 pep:novel chromosome:UMD2:5:51557819:51559584:-1 gen	ENSMGAP00000014116 pep:novel chromosome:UMD2:5:51554243:51559584:-1 gene:ENSMGAG00000013355 transcript:ENSMGAT00000015037 gene_biotype:protein_coding transcript_biotype:protein_coding	yes	no	2	0.00098085	63.662	4.53	1.31			5	3	1	6
ADNFQGLVSTQR	K	A	D	Q	R	D	1	1	1	1	0	2	0	1	0	0	1	0	0	1	0	1	1	0	0	1	0	12	0	1334.66	ENSMGAP00000000018 pep:novel chromosome:UMD2:27:1331:11793:1 gene:ENSMGAG00000000634 transcript:ENSMGAT00000000646 gene_biotype:protein_coding transcript_biotype:protein_coding	ENSMGAP00000000018 pep:novel chromosome:UMD2:27:1331:11793:1 gene:ENSMGAG00000000634 transcript:ENSMGAT00000000646 gene_biotype:protein_coding transcript_biotype:protein_coding	yes	yes	2	3.6415e-07	92.856	7	0							5
ADPERNECFLSFK	K	A	D	F	K	V	1	1	1	1	1	0	2	0	0	0	1	1	0	2	1	1	0	0	0	0	0	13	1	1611.74	ENSMGAP00000010561 pep:novel chromosome:UMD2:4:32741672:32754434:1 gene:ENSMGAG00000010180 transcript:ENSMGAT00000011421 gene_biotype:protein_coding transcript_biotype:protein_coding	ENSMGAP00000010561 pep:novel chromosome:UMD2:4:32741672:32754434:1 gene:ENSMGAG00000010180 transcript:ENSMGAT00000011421 gene_biotype:protein_coding transcript_biotype:protein_coding	yes	yes	2,3	0.0018105	105.19	6.38	3.95	5	5	6	6	5	5	9	4	6	3
ADQIETQQLMR	K	A	D	M	R	V	1	1	0	1	0	3	1	0	0	1	1	0	1	0	0	0	1	0	0	0	0	11	0	1331.65	ENSMGAP00000005528 pep:novel chromosome:UMD2:2:9805898:9823512:1 gene:ENSMGAG00000005602 transcript:ENSMGAT00000006265 gene_biotype:protein_coding transcript_biotype:protein_coding	ENSMGAP00000005528 pep:novel chromosome:UMD2:2:9805898:9823512:1 gene:ENSMGAG00000005602 transcript:ENSMGAT00000006265 gene_biotype:protein_coding transcript_biotype:protein_coding	yes	yes	2	0.0014269	60.255	1.25	0.433	6	2
ADQLTEEQIAEFK	-	A	D	F	K	E	2	0	0	1	0	2	3	0	0	1	1	1	0	1	0	0	1	0	0	0	0	13	0	1520.74	ENSMGAP00000013771 pep:novel chromosome:UMD2:5:45946830:45951615:1 gene:ENSMGAG00000013055 transcript:ENSMGAT00000014686 gene_biotype:protein_coding transcript_biotype:protein_coding;ENSMGAP00000010818 pep:novel chromosome:UMD2:2:27436465:27443850:-1 gene	ENSMGAP00000013771 pep:novel chromosome:UMD2:5:45946830:45951615:1 gene:ENSMGAG00000013055 transcript:ENSMGAT00000014686 gene_biotype:protein_coding transcript_biotype:protein_coding	yes	yes	2	1.7141e-44	134.61	9.12	6.23	4	1	1	1
ADQVCVNLR	R	A	D	L	R	G	1	1	1	1	1	1	0	0	0	0	1	0	0	0	0	0	0	0	0	2	0	9	0	1073.53	ENSMGAP00000001458 pep:novel chromosome:UMD2:2:2264911:2279567:1 gene:ENSMGAG00000001940 transcript:ENSMGAT00000002118 gene_biotype:protein_coding transcript_biotype:protein_coding	ENSMGAP00000001458 pep:novel chromosome:UMD2:2:2264911:2279567:1 gene:ENSMGAG00000001940 transcript:ENSMGAT00000002118 gene_biotype:protein_coding transcript_biotype:protein_coding	yes	yes	2	0.003379	92.051	9.1	0.7								2	5	3
ADSSALGGQQLVLLVNSK	R	A	D	S	K	R	2	0	1	1	0	2	0	2	0	0	4	1	0	0	0	3	0	0	0	2	0	18	0	1798.98	ENSMGAP00000000324 pep:novel chromosome:UMD2:29:923386:934530:1 gene:ENSMGAG00000000841 transcript:ENSMGAT00000000960 gene_biotype:protein_coding transcript_biotype:protein_coding	ENSMGAP00000000324 pep:novel chromosome:UMD2:29:923386:934530:1 gene:ENSMGAG00000000841 transcript:ENSMGAT00000000960 gene_biotype:protein_coding transcript_biotype:protein_coding	yes	yes	2	3.8863e-21	87.676	6	0						3
ADSYYEYLLK	R	A	D	L	K	Q	1	0	0	1	0	0	1	0	0	0	2	1	0	0	0	1	0	0	3	0	0	10	0	1263.6	ENSMGAP00000000323 pep:novel chromosome:UMD2:19:205870:223235:-1 gene:ENSMGAG00000000931 transcript:ENSMGAT00000000959 gene_biotype:protein_coding transcript_biotype:protein_coding	ENSMGAP00000000323 pep:novel chromosome:UMD2:19:205870:223235:-1 gene:ENSMGAG00000000931 transcript:ENSMGAT00000000959 gene_biotype:protein_coding transcript_biotype:protein_coding	yes	yes	2	0.0015222	88.056	5.21	2.38	3	4	6	4	4	7	6	6	3
ADTLTDEINFLR	K	A	D	L	R	A	1	1	1	2	0	0	1	0	0	1	2	0	0	1	0	0	2	0	0	0	0	12	0	1406.7	CON__P04259;CON__P48668;CON__P02538	CON__P02538	no	no	2,3	0	221.6	9.33	5.25	5	7	8	7	8	7	7	9	9	7
ADTNSENVGNIEEK	K	A	D	E	K	I	1	0	3	1	0	0	3	1	0	1	0	1	0	0	0	1	1	0	0	1	0	14	0	1518.68	ENSMGAP00000010309 pep:novel chromosome:UMD2:1:14878129:14920694:-1 gene:ENSMGAG00000009954 transcript:ENSMGAT00000011160 gene_biotype:protein_coding transcript_biotype:protein_coding	ENSMGAP00000010309 pep:novel chromosome:UMD2:1:14878129:14920694:-1 gene:ENSMGAG00000009954 transcript:ENSMGAT00000011160 gene_biotype:protein_coding transcript_biotype:protein_coding	yes	yes	2	7.5515e-54	163.99	2.29	0.7	2	6	6
ADVGFAMGIAGTDVAK	K	A	D	A	K	E	4	0	0	2	0	0	0	3	0	1	0	1	1	1	0	0	1	0	0	2	0	16	0	1521.75	ENSMGAP00000004530 pep:novel chromosome:UMD2:14:3968167:4044761:1 gene:ENSMGAG00000004661 transcript:ENSMGAT00000005248 gene_biotype:protein_coding transcript_biotype:protein_coding;ENSMGAP00000011767 pep:novel chromosome:UMD2:1:44159112:44182070:-1 gene:	ENSMGAP00000004530 pep:novel chromosome:UMD2:14:3968167:4044761:1 gene:ENSMGAG00000004661 transcript:ENSMGAT00000005248 gene_biotype:protein_coding transcript_biotype:protein_coding	yes	no	2	2.9996e-47	88.385	2	0.866	3	2	3
ADVLSQCQDTAEGMAAVEQPVFGVEK	K	A	D	E	K	N	4	0	0	2	1	3	3	2	0	0	1	1	1	1	1	1	1	0	0	4	0	26	0	2778.28	ENSMGAP00000002465 pep:novel chromosome:UMD2:14:2712644:2715649:1 gene:ENSMGAG00000002789 transcript:ENSMGAT00000003144 gene_biotype:protein_coding transcript_biotype:protein_coding	ENSMGAP00000002465 pep:novel chromosome:UMD2:14:2712644:2715649:1 gene:ENSMGAG00000002789 transcript:ENSMGAT00000003144 gene_biotype:protein_coding transcript_biotype:protein_coding	yes	yes	3	2.6824e-149	129.27	5.6	0.49					2	3
ADVTYAAMVVK	R	A	D	V	K	V	3	0	0	1	0	0	0	0	0	0	0	1	1	0	0	0	1	0	1	3	0	11	0	1166.6	ENSMGAP00000007568 pep:novel chromosome:UMD2:Z:56473208:56519222:-1 gene:ENSMGAG00000007418 transcript:ENSMGAT00000008346 gene_biotype:protein_coding transcript_biotype:protein_coding	ENSMGAP00000007568 pep:novel chromosome:UMD2:Z:56473208:56519222:-1 gene:ENSMGAG00000007418 transcript:ENSMGAT00000008346 gene_biotype:protein_coding transcript_biotype:protein_coding	yes	yes	2	4.9171e-06	70.942	5.25	0.595				1	7	4
AEAASILQLR	K	A	E	L	R	A	3	1	0	0	0	1	1	0	0	1	2	0	0	0	0	1	0	0	0	0	0	10	0	1070.61	ENSMGAP00000008137 pep:novel chromosome:UMD2:12:11449824:11547736:1 gene:ENSMGAG00000007972 transcript:ENSMGAT00000008926 gene_biotype:protein_coding transcript_biotype:protein_coding	ENSMGAP00000008137 pep:novel chromosome:UMD2:12:11449824:11547736:1 gene:ENSMGAG00000007972 transcript:ENSMGAT00000008926 gene_biotype:protein_coding transcript_biotype:protein_coding	yes	yes	2	0.00075416	94.692	3	1.21	1	3	4	1	2
AEAEALYQTK	K	A	E	T	K	V	3	0	0	0	0	1	2	0	0	0	1	1	0	0	0	0	1	0	1	0	0	10	0	1122.56	CON__P12035;CON__P19013;CON__Q8N1N4-2;CON__Q7RTT2	CON__P19013	no	no	2	4.7202e-06	128.03	11.3	7.36	2
AEAESLYQSK	K	A	E	S	K	Y	2	0	0	0	0	1	2	0	0	0	1	1	0	0	0	2	0	0	1	0	0	10	0	1124.54	CON__P04264	CON__P04264	yes	yes	2	1.1717e-49	159.83	9.34	5.17	6	6	7	6	7	5	7	6	6	7
AEAESLYQSKYEELQITAGR	K	A	E	G	R	H	3	1	0	0	0	2	4	1	0	1	2	1	0	0	0	2	1	0	2	0	0	20	1	2285.12	CON__P04264	CON__P04264	yes	yes	3	7.1124e-107	127.32	10.4	5.14	3	2	2		2	2	4	3	2	1
AEAESWYQTK	R	A	E	T	K	Y	2	0	0	0	0	1	2	0	0	0	0	1	0	0	0	1	1	1	1	0	0	10	0	1211.55	CON__O95678;CON__P04259;CON__P48668;CON__P02538;CON__Q8VED5;ENSMGAP00000011534 pep:novel chromosome:UMD2:4:67382000:67387024:1 gene:ENSMGAG00000017070 transcript:ENSMGAT00000012412 gene_biotype:protein_coding transcript_biotype:protein_coding;ENSMGAP00000	CON__P02538	no	no	2	2.401e-08	131.82	9.62	5.6	6	6	4	7	2	1	1	6	5	2
AEAESWYR	R	A	E	Y	R	S	2	1	0	0	0	0	2	0	0	0	0	0	0	0	0	1	0	1	1	0	0	8	0	1010.45	CON__P78386;CON__Q61726;CON__O43790	CON__P78386	no	no	2	1.4905e-24	101.43	1	0	1
AEAGEITYVLR	K	A	E	L	R	H	2	1	0	0	0	0	2	1	0	1	1	0	0	0	0	0	1	0	1	1	0	11	0	1220.64	ENSMGAP00000000538 pep:novel chromosome:UMD2:11:1960128:1995009:-1 gene:ENSMGAG00000001094 transcript:ENSMGAT00000001180 gene_biotype:protein_coding transcript_biotype:protein_coding	ENSMGAP00000000538 pep:novel chromosome:UMD2:11:1960128:1995009:-1 gene:ENSMGAG00000001094 transcript:ENSMGAT00000001180 gene_biotype:protein_coding transcript_biotype:protein_coding	yes	yes	2	8.3307e-06	84.479	3.22	0.786		2	3	4
AEAILGNAAAESK	R	A	E	S	K	A	5	0	1	0	0	0	2	1	0	1	1	1	0	0	0	1	0	0	0	0	0	13	0	1243.64	ENSMGAP00000001201 pep:novel chromosome:UMD2:10:3076286:3088808:-1 gene:ENSMGAG00000001662 transcript:ENSMGAT00000001853 gene_biotype:protein_coding transcript_biotype:protein_coding;ENSMGAP00000018581 pep:novel chromosome:UMD2:10:3077388:3078569:-1 gene:	ENSMGAP00000001201 pep:novel chromosome:UMD2:10:3076286:3088808:-1 gene:ENSMGAG00000001662 transcript:ENSMGAT00000001853 gene_biotype:protein_coding transcript_biotype:protein_coding	yes	no	2	1.7757e-14	67.136	4	0				2
AEDIWSFLSK	K	A	E	S	K	A	1	0	0	1	0	0	1	0	0	1	1	1	0	1	0	2	0	1	0	0	0	10	0	1194.59	ENSMGAP00000002805 pep:novel chromosome:UMD2:11:4133497:4144093:-1 gene:ENSMGAG00000003078 transcript:ENSMGAT00000003492 gene_biotype:protein_coding transcript_biotype:protein_coding;ENSMGAP00000002725 pep:novel chromosome:UMD2:11:4127724:4142770:-1 gene:	ENSMGAP00000002805 pep:novel chromosome:UMD2:11:4133497:4144093:-1 gene:ENSMGAG00000003078 transcript:ENSMGAT00000003492 gene_biotype:protein_coding transcript_biotype:protein_coding	yes	no	2	0.00067449	109.16	5.86	2.81	3	4	5	4	5	9	7	5	3	1
AEDSATYYCAK	K	A	E	A	K	A	3	0	0	1	1	0	1	0	0	0	0	1	0	0	0	1	1	0	2	0	0	11	0	1277.52	ENSMGAP00000004627 pep:novel scaffold:UMD2:GL425131.1:35:567:1 gene:ENSMGAG00000004787 transcript:ENSMGAT00000005347 gene_biotype:protein_coding transcript_biotype:protein_coding;ENSMGAP00000008361 pep:novel chromosome:UMD2:Z:70330637:70331917:-1 gene:ENS	ENSMGAP00000004627 pep:novel scaffold:UMD2:GL425131.1:35:567:1 gene:ENSMGAG00000004787 transcript:ENSMGAT00000005347 gene_biotype:protein_coding transcript_biotype:protein_coding	no	no	2	2.5051e-54	147.91	7.66	4.58	5	5	7	6	7	6	9	6	4	5
AEDSATYYCTK	R	A	E	T	K	Y	2	0	0	1	1	0	1	0	0	0	0	1	0	0	0	1	2	0	2	0	0	11	0	1307.53	ENSMGAP00000008069 pep:novel scaffold:UMD2:GL427315.1:793:1147:1 gene:ENSMGAG00000007905 transcript:ENSMGAT00000008858 gene_biotype:protein_coding transcript_biotype:protein_coding	ENSMGAP00000008069 pep:novel scaffold:UMD2:GL427315.1:793:1147:1 gene:ENSMGAG00000007905 transcript:ENSMGAT00000008858 gene_biotype:protein_coding transcript_biotype:protein_coding	no	no	2	4.6562e-06	90.614	6.25	1.48			2	1		2	10	1
AEDTGTYFCAK	K	A	E	A	K	N	2	0	0	1	1	0	1	1	0	0	0	1	0	1	0	0	2	0	1	0	0	11	0	1261.53	ENSMGAP00000019384 pep:novel scaffold:UMD2:GL424262.1:1614:1991:1 gene:ENSMGAG00000016370 transcript:ENSMGAT00000018703 gene_biotype:protein_coding transcript_biotype:protein_coding	ENSMGAP00000019384 pep:novel scaffold:UMD2:GL424262.1:1614:1991:1 gene:ENSMGAG00000016370 transcript:ENSMGAT00000018703 gene_biotype:protein_coding transcript_biotype:protein_coding	yes	yes	2	4.1508e-10	108.7	5.64	2.94	4	4	9	9	4	6	13	2	4
AEEYEFLTPMEEAPK	R	A	E	P	K	G	2	0	0	0	0	0	5	0	0	0	1	1	1	1	2	0	1	0	1	0	0	15	0	1782.8	ENSMGAP00000005297 pep:novel chromosome:UMD2:20:5119410:5123274:1 gene:ENSMGAG00000005399 transcript:ENSMGAT00000006030 gene_biotype:protein_coding transcript_biotype:protein_coding	ENSMGAP00000005297 pep:novel chromosome:UMD2:20:5119410:5123274:1 gene:ENSMGAG00000005399 transcript:ENSMGAT00000006030 gene_biotype:protein_coding transcript_biotype:protein_coding	yes	yes	2	3.5198e-15	84.759	13.3	0.471
AEEYVLGNFCFLR	K	A	E	L	R	I	1	1	1	0	1	0	2	1	0	0	2	0	0	2	0	0	0	0	1	1	0	13	0	1616.77	ENSMGAP00000012007 pep:novel chromosome:UMD2:4:44030140:44130685:-1 gene:ENSMGAG00000011459 transcript:ENSMGAT00000012893 gene_biotype:protein_coding transcript_biotype:protein_coding	ENSMGAP00000012007 pep:novel chromosome:UMD2:4:44030140:44130685:-1 gene:ENSMGAG00000011459 transcript:ENSMGAT00000012893 gene_biotype:protein_coding transcript_biotype:protein_coding	yes	yes	2	7.5972e-10	80.69	2.5	0.671	1	3	6
AEFYSSENVK	K	A	E	V	K	V	1	0	1	0	0	0	2	0	0	0	0	1	0	1	0	2	0	0	1	1	0	10	0	1172.54	ENSMGAP00000019564 pep:novel chromosome:UMD2:9:16344321:16345710:1 gene:ENSMGAG00000016867 transcript:ENSMGAT00000018452 gene_biotype:protein_coding transcript_biotype:protein_coding	ENSMGAP00000019564 pep:novel chromosome:UMD2:9:16344321:16345710:1 gene:ENSMGAG00000016867 transcript:ENSMGAT00000018452 gene_biotype:protein_coding transcript_biotype:protein_coding	yes	yes	2	0.0015296	79.07	11.5	0.5
AEGCLISNLAQER	R	A	E	E	R	E	2	1	1	0	1	1	2	1	0	1	2	0	0	0	0	1	0	0	0	0	0	13	0	1459.71	ENSMGAP00000008598 pep:novel chromosome:UMD2:10:14989409:15090947:1 gene:ENSMGAG00000008367 transcript:ENSMGAT00000009398 gene_biotype:protein_coding transcript_biotype:protein_coding;ENSMGAP00000008600 pep:novel chromosome:UMD2:10:15021890:15090947:1 gen	ENSMGAP00000008598 pep:novel chromosome:UMD2:10:14989409:15090947:1 gene:ENSMGAG00000008367 transcript:ENSMGAT00000009398 gene_biotype:protein_coding transcript_biotype:protein_coding	yes	no	2	4.0573e-23	105.19	4.07	0.799			4	5	5
AEGDVSPPPSTVIGQTK	K	A	E	T	K	T	1	0	0	1	0	1	1	2	0	1	0	1	0	0	3	2	2	0	0	2	0	17	0	1681.85	ENSMGAP00000004109 pep:novel chromosome:UMD2:1:4347583:4443194:-1 gene:ENSMGAG00000004254 transcript:ENSMGAT00000004821 gene_biotype:protein_coding transcript_biotype:protein_coding	ENSMGAP00000004109 pep:novel chromosome:UMD2:1:4347583:4443194:-1 gene:ENSMGAG00000004254 transcript:ENSMGAT00000004821 gene_biotype:protein_coding transcript_biotype:protein_coding	yes	yes	2	1.8152e-50	92.439	4.35	1.78	1	2	3	3	2	4	2
AEGLEQTYSQTLLLDLTGGK	K	A	E	G	K	Q	1	0	0	1	0	2	2	3	0	0	5	1	0	0	0	1	3	0	1	0	0	20	0	2136.09	ENSMGAP00000014615 pep:novel chromosome:UMD2:2:85138233:85193607:-1 gene:ENSMGAG00000013819 transcript:ENSMGAT00000015552 gene_biotype:protein_coding transcript_biotype:protein_coding;ENSMGAP00000014616 pep:novel chromosome:UMD2:2:85138248:85193607:-1 gen	ENSMGAP00000014615 pep:novel chromosome:UMD2:2:85138233:85193607:-1 gene:ENSMGAG00000013819 transcript:ENSMGAT00000015552 gene_biotype:protein_coding transcript_biotype:protein_coding	yes	no	2	4.9991e-26	75.533	3.5	0.5			1	1
AEGLTDVIMK	R	A	E	M	K	R	1	0	0	1	0	0	1	1	0	1	1	1	1	0	0	0	1	0	0	1	0	10	0	1075.56	ENSMGAP00000019091 pep:novel chromosome:UMD2:10:17266277:17286317:1 gene:ENSMGAG00000009088 transcript:ENSMGAT00000020644 gene_biotype:protein_coding transcript_biotype:protein_coding;ENSMGAP00000009450 pep:novel chromosome:UMD2:10:17266277:17286317:1 gen	ENSMGAP00000019091 pep:novel chromosome:UMD2:10:17266277:17286317:1 gene:ENSMGAG00000009088 transcript:ENSMGAT00000020644 gene_biotype:protein_coding transcript_biotype:protein_coding	yes	no	2	0.0038599	75.197	2.43	1.14	6	6	7	3	1
AEGLTDVIMKR	R	A	E	K	R	N	1	1	0	1	0	0	1	1	0	1	1	1	1	0	0	0	1	0	0	1	0	11	1	1231.66	ENSMGAP00000019091 pep:novel chromosome:UMD2:10:17266277:17286317:1 gene:ENSMGAG00000009088 transcript:ENSMGAT00000020644 gene_biotype:protein_coding transcript_biotype:protein_coding;ENSMGAP00000009450 pep:novel chromosome:UMD2:10:17266277:17286317:1 gen	ENSMGAP00000019091 pep:novel chromosome:UMD2:10:17266277:17286317:1 gene:ENSMGAG00000009088 transcript:ENSMGAT00000020644 gene_biotype:protein_coding transcript_biotype:protein_coding	yes	no	3	9.26e-09	78.342	2.08	0.917	5	2	6
AEKFPNIPLK	R	A	E	L	K	E	1	0	1	0	0	0	1	0	0	1	1	2	0	1	2	0	0	0	0	0	0	10	1	1155.67	ENSMGAP00000008830 pep:novel chromosome:UMD2:5:14886708:14907081:-1 gene:ENSMGAG00000017236 transcript:ENSMGAT00000009635 gene_biotype:protein_coding transcript_biotype:protein_coding	ENSMGAP00000008830 pep:novel chromosome:UMD2:5:14886708:14907081:-1 gene:ENSMGAG00000017236 transcript:ENSMGAT00000009635 gene_biotype:protein_coding transcript_biotype:protein_coding	yes	yes	2,3	0.00038585	128.81	2.08	0.87	12	12	13	1
AELTKDLEEVKEK	R	A	E	E	K	I	1	0	0	1	0	0	4	0	0	0	2	3	0	0	0	0	1	0	0	1	0	13	2	1530.81	ENSMGAP00000002830 pep:novel chromosome:UMD2:26:5412976:5414472:-1 gene:ENSMGAG00000003169 transcript:ENSMGAT00000003517 gene_biotype:protein_coding transcript_biotype:protein_coding	ENSMGAP00000002830 pep:novel chromosome:UMD2:26:5412976:5414472:-1 gene:ENSMGAG00000003169 transcript:ENSMGAT00000003517 gene_biotype:protein_coding transcript_biotype:protein_coding	yes	yes	3	0.0030052	68.972	13.8	0.373
AELYEQR	R	A	E	Q	R	A	1	1	0	0	0	1	2	0	0	0	1	0	0	0	0	0	0	0	1	0	0	7	0	907.44	ENSMGAP00000003516 pep:novel chromosome:UMD2:19:5097601:5099035:-1 gene:ENSMGAG00000003783 transcript:ENSMGAT00000004220 gene_biotype:protein_coding transcript_biotype:protein_coding	ENSMGAP00000003516 pep:novel chromosome:UMD2:19:5097601:5099035:-1 gene:ENSMGAG00000003783 transcript:ENSMGAT00000004220 gene_biotype:protein_coding transcript_biotype:protein_coding	yes	yes	2	1.2607e-34	155.51	10.1	1.04								1	1	5
AEMLLEEAK	R	A	E	A	K	K	2	0	0	0	0	0	3	0	0	0	2	1	1	0	0	0	0	0	0	0	0	9	0	1032.52	ENSMGAP00000010309 pep:novel chromosome:UMD2:1:14878129:14920694:-1 gene:ENSMGAG00000009954 transcript:ENSMGAT00000011160 gene_biotype:protein_coding transcript_biotype:protein_coding	ENSMGAP00000010309 pep:novel chromosome:UMD2:1:14878129:14920694:-1 gene:ENSMGAG00000009954 transcript:ENSMGAT00000011160 gene_biotype:protein_coding transcript_biotype:protein_coding	yes	yes	2	0.0068221	69.275	2.07	0.799	4	5	5
AEMLLEEAKK	R	A	E	K	K	A	2	0	0	0	0	0	3	0	0	0	2	2	1	0	0	0	0	0	0	0	0	10	1	1160.61	ENSMGAP00000010309 pep:novel chromosome:UMD2:1:14878129:14920694:-1 gene:ENSMGAG00000009954 transcript:ENSMGAT00000011160 gene_biotype:protein_coding transcript_biotype:protein_coding	ENSMGAP00000010309 pep:novel chromosome:UMD2:1:14878129:14920694:-1 gene:ENSMGAG00000009954 transcript:ENSMGAT00000011160 gene_biotype:protein_coding transcript_biotype:protein_coding	yes	yes	2,3	0.00016158	93.096	2.44	0.762	3	4	11
AENFFILR	R	A	E	L	R	R	1	1	1	0	0	0	1	0	0	1	1	0	0	2	0	0	0	0	0	0	0	8	0	1008.54	ENSMGAP00000008610 pep:novel chromosome:UMD2:14:12047379:12048388:1 gene:ENSMGAG00000008410 transcript:ENSMGAT00000009410 gene_biotype:protein_coding transcript_biotype:protein_coding	ENSMGAP00000008610 pep:novel chromosome:UMD2:14:12047379:12048388:1 gene:ENSMGAG00000008410 transcript:ENSMGAT00000009410 gene_biotype:protein_coding transcript_biotype:protein_coding	yes	yes	2	0.0073534	106.36	15	0
AENLEGTFQFR	K	A	E	F	R	V	1	1	1	0	0	1	2	1	0	0	1	0	0	2	0	0	1	0	0	0	0	11	0	1310.63	ENSMGAP00000014122 pep:novel chromosome:UMD2:2:65566370:65646849:1 gene:ENSMGAG00000013356 transcript:ENSMGAT00000015045 gene_biotype:protein_coding transcript_biotype:protein_coding	ENSMGAP00000014122 pep:novel chromosome:UMD2:2:65566370:65646849:1 gene:ENSMGAG00000013356 transcript:ENSMGAT00000015045 gene_biotype:protein_coding transcript_biotype:protein_coding	yes	yes	2	3.6152e-06	83.182	17.8	0.4
AEQLQVIATTLLQK	K	A	E	Q	K	F	2	0	0	0	0	3	1	0	0	1	3	1	0	0	0	0	2	0	0	1	0	14	0	1554.9	ENSMGAP00000015865 pep:novel chromosome:UMD2:1:174009043:174033711:-1 gene:ENSMGAG00000014965 transcript:ENSMGAT00000016829 gene_biotype:protein_coding transcript_biotype:protein_coding	ENSMGAP00000015865 pep:novel chromosome:UMD2:1:174009043:174033711:-1 gene:ENSMGAG00000014965 transcript:ENSMGAT00000016829 gene_biotype:protein_coding transcript_biotype:protein_coding	yes	yes	2	3.9443e-15	91.076	6	0						6
AEQVFAEVSK	K	A	E	S	K	A	2	0	0	0	0	1	2	0	0	0	0	1	0	1	0	1	0	0	0	2	0	10	0	1106.56	ENSMGAP00000001003 pep:novel chromosome:UMD2:19:851135:855570:1 gene:ENSMGAG00000001451 transcript:ENSMGAT00000001652 gene_biotype:protein_coding transcript_biotype:protein_coding;ENSMGAP00000017672 pep:novel chromosome:UMD2:19:850278:855570:1 gene:ENSMGA	ENSMGAP00000001003 pep:novel chromosome:UMD2:19:851135:855570:1 gene:ENSMGAG00000001451 transcript:ENSMGAT00000001652 gene_biotype:protein_coding transcript_biotype:protein_coding	yes	no	2	0.0018681	105.46	6	0						5
AESIFFVTPPCSAFK	K	A	E	F	K	E	2	0	0	0	1	0	1	0	0	1	0	1	0	3	2	2	1	0	0	1	0	15	0	1699.83	ENSMGAP00000017907 pep:novel chromosome:UMD2:1:133791367:133896455:1 gene:ENSMGAG00000014724 transcript:ENSMGAT00000018933 gene_biotype:protein_coding transcript_biotype:protein_coding;ENSMGAP00000015598 pep:novel chromosome:UMD2:1:133791355:133896455:1 g	ENSMGAP00000017907 pep:novel chromosome:UMD2:1:133791367:133896455:1 gene:ENSMGAG00000014724 transcript:ENSMGAT00000018933 gene_biotype:protein_coding transcript_biotype:protein_coding	yes	no	2	5.0896e-05	65.219	5	0					1
AESQGAPQISIK	K	A	E	I	K	Y	2	0	0	0	0	2	1	1	0	2	0	1	0	0	1	2	0	0	0	0	0	12	0	1227.65	ENSMGAP00000012096 pep:novel chromosome:UMD2:4:45404168:45416177:-1 gene:ENSMGAG00000011556 transcript:ENSMGAT00000012983 gene_biotype:protein_coding transcript_biotype:protein_coding	ENSMGAP00000012096 pep:novel chromosome:UMD2:4:45404168:45416177:-1 gene:ENSMGAG00000011556 transcript:ENSMGAT00000012983 gene_biotype:protein_coding transcript_biotype:protein_coding	yes	yes	2	0.0006777	66.004	9.33	0.471									2	1
AETECQNTEYQQLLDIK	R	A	E	I	K	I	1	0	1	1	1	3	3	0	0	1	2	1	0	0	0	0	2	0	1	0	0	17	0	2081.96	CON__P13645	CON__P13645	yes	yes	2,3	1.9627e-77	176.04	8.11	5.3	12	10	11	9	7	7	6	6	5	4
AETVPSNFESK	R	A	E	S	K	L	1	0	1	0	0	0	2	0	0	0	0	1	0	1	1	2	1	0	0	1	0	11	0	1207.57	ENSMGAP00000007329 pep:novel chromosome:UMD2:11:12947389:13008882:1 gene:ENSMGAG00000007237 transcript:ENSMGAT00000008101 gene_biotype:protein_coding transcript_biotype:protein_coding	ENSMGAP00000007329 pep:novel chromosome:UMD2:11:12947389:13008882:1 gene:ENSMGAG00000007237 transcript:ENSMGAT00000008101 gene_biotype:protein_coding transcript_biotype:protein_coding	yes	yes	2	0.00018289	87.184	1.82	0.833	5	3	3
AEVEDTIMVK	R	A	E	V	K	F	1	0	0	1	0	0	2	0	0	1	0	1	1	0	0	0	1	0	0	2	0	10	0	1133.56	ENSMGAP00000009485 pep:novel chromosome:UMD2:4:31240235:31258781:1 gene:ENSMGAG00000009126 transcript:ENSMGAT00000010309 gene_biotype:protein_coding transcript_biotype:protein_coding	ENSMGAP00000009485 pep:novel chromosome:UMD2:4:31240235:31258781:1 gene:ENSMGAG00000009126 transcript:ENSMGAT00000010309 gene_biotype:protein_coding transcript_biotype:protein_coding	yes	yes	2	0.00030606	81.017	2.73	1.06	3	2	6	4
AEVENIDFSQSTAVATHINK	K	A	E	N	K	W	3	0	2	1	0	1	2	0	1	2	0	1	0	1	0	2	2	0	0	2	0	20	0	2173.07	ENSMGAP00000010793 pep:novel chromosome:UMD2:11:20694399:20714322:-1 gene:ENSMGAG00000010398 transcript:ENSMGAT00000011658 gene_biotype:protein_coding transcript_biotype:protein_coding	ENSMGAP00000010793 pep:novel chromosome:UMD2:11:20694399:20714322:-1 gene:ENSMGAG00000010398 transcript:ENSMGAT00000011658 gene_biotype:protein_coding transcript_biotype:protein_coding	yes	yes	3	1.0016e-17	69.747	10.2	0.433										3
AEVHNTYK	K	A	E	Y	K	D	1	0	1	0	0	0	1	0	1	0	0	1	0	0	0	0	1	0	1	1	0	8	0	960.466	ENSMGAP00000005175 pep:novel chromosome:UMD2:21:5804658:5811459:1 gene:ENSMGAG00000005264 transcript:ENSMGAT00000005906 gene_biotype:protein_coding transcript_biotype:protein_coding	ENSMGAP00000005175 pep:novel chromosome:UMD2:21:5804658:5811459:1 gene:ENSMGAG00000005264 transcript:ENSMGAT00000005906 gene_biotype:protein_coding transcript_biotype:protein_coding	yes	yes	2	4.7236e-11	128.38	9	0									1
AEVHNTYKDLLASVTGPEK	K	A	E	E	K	S	2	0	1	1	0	0	2	1	1	0	2	2	0	0	1	1	2	0	1	2	0	19	1	2071.06	ENSMGAP00000005175 pep:novel chromosome:UMD2:21:5804658:5811459:1 gene:ENSMGAG00000005264 transcript:ENSMGAT00000005906 gene_biotype:protein_coding transcript_biotype:protein_coding	ENSMGAP00000005175 pep:novel chromosome:UMD2:21:5804658:5811459:1 gene:ENSMGAG00000005264 transcript:ENSMGAT00000005906 gene_biotype:protein_coding transcript_biotype:protein_coding	yes	yes	4	0.00095133	63.392	9	0									4
AEVWAYSSDCK	K	A	E	C	K	V	2	0	0	1	1	0	1	0	0	0	0	1	0	0	0	2	0	1	1	1	0	11	0	1314.56	ENSMGAP00000016597 pep:novel chromosome:UMD2:2:112968507:112968853:1 gene:ENSMGAG00000015657 transcript:ENSMGAT00000017571 gene_biotype:protein_coding transcript_biotype:protein_coding	ENSMGAP00000016597 pep:novel chromosome:UMD2:2:112968507:112968853:1 gene:ENSMGAG00000015657 transcript:ENSMGAT00000017571 gene_biotype:protein_coding transcript_biotype:protein_coding	yes	yes	2,3	6.2149e-121	141.08	9.29	5.27	6	4	7	6	8	7	7	5	5	8
AEWEVDPDYCEEVK	K	A	E	V	K	Q	1	0	0	2	1	0	4	0	0	0	0	1	0	0	1	0	0	1	1	2	0	14	0	1767.73	ENSMGAP00000001205 pep:novel chromosome:UMD2:16:1751352:1803828:1 gene:ENSMGAG00000001714 transcript:ENSMGAT00000001857 gene_biotype:protein_coding transcript_biotype:protein_coding	ENSMGAP00000001205 pep:novel chromosome:UMD2:16:1751352:1803828:1 gene:ENSMGAG00000001714 transcript:ENSMGAT00000001857 gene_biotype:protein_coding transcript_biotype:protein_coding	yes	yes	2	2.7838e-15	80.632	8.18	1.59						1	4	2	2
AFALYDGHEQVLR	R	A	F	L	R	Y	2	1	0	1	0	1	1	1	1	0	2	0	0	1	0	0	0	0	1	1	0	13	0	1517.76	ENSMGAP00000014574 pep:novel chromosome:UMD2:5:60968847:60979527:-1 gene:ENSMGAG00000013786 transcript:ENSMGAT00000015511 gene_biotype:protein_coding transcript_biotype:protein_coding	ENSMGAP00000014574 pep:novel chromosome:UMD2:5:60968847:60979527:-1 gene:ENSMGAG00000013786 transcript:ENSMGAT00000015511 gene_biotype:protein_coding transcript_biotype:protein_coding	yes	yes	2,3	6.7281e-14	94.122	3.11	0.718		3	12	3	1
AFAPSSHSGFR	R	A	F	F	R	K	2	1	0	0	0	0	0	1	1	0	0	0	0	2	1	3	0	0	0	0	0	11	0	1162.55	ENSMGAP00000000781 pep:novel chromosome:UMD2:24:1225745:1252949:1 gene:ENSMGAG00000001314 transcript:ENSMGAT00000001427 gene_biotype:protein_coding transcript_biotype:protein_coding	ENSMGAP00000000781 pep:novel chromosome:UMD2:24:1225745:1252949:1 gene:ENSMGAG00000001314 transcript:ENSMGAT00000001427 gene_biotype:protein_coding transcript_biotype:protein_coding	yes	yes	2,3	6.9777e-06	88.596	4.47	3.99	11	7	6	2	2					2
AFATAALVYNNSADPEGK	K	A	F	G	K	L	5	0	2	1	0	0	1	1	0	0	1	1	0	1	1	1	1	0	1	1	0	18	0	1837.88	ENSMGAP00000009321 pep:novel chromosome:UMD2:14:14150031:14153079:1 gene:ENSMGAG00000009047 transcript:ENSMGAT00000010140 gene_biotype:protein_coding transcript_biotype:protein_coding	ENSMGAP00000009321 pep:novel chromosome:UMD2:14:14150031:14153079:1 gene:ENSMGAG00000009047 transcript:ENSMGAT00000010140 gene_biotype:protein_coding transcript_biotype:protein_coding	yes	yes	2,3	0	158.45	16.1	0.942
AFDITYVR	K	A	F	V	R	L	1	1	0	1	0	0	0	0	0	1	0	0	0	1	0	0	1	0	1	1	0	8	0	983.508	ENSMGAP00000001294 pep:novel chromosome:UMD2:10:3097293:3130070:-1 gene:ENSMGAG00000001723 transcript:ENSMGAT00000001947 gene_biotype:protein_coding transcript_biotype:protein_coding	ENSMGAP00000001294 pep:novel chromosome:UMD2:10:3097293:3130070:-1 gene:ENSMGAG00000001723 transcript:ENSMGAT00000001947 gene_biotype:protein_coding transcript_biotype:protein_coding	yes	yes	2	0.0033456	116.73	2.61	1.21	5	6	7	3	2
AFDLTLYMK	K	A	F	M	K	R	1	0	0	1	0	0	0	0	0	0	2	1	1	1	0	0	1	0	1	0	0	9	0	1100.56	ENSMGAP00000008196 pep:novel chromosome:UMD2:Z:60405979:60415231:1 gene:ENSMGAG00000007999 transcript:ENSMGAT00000008986 gene_biotype:protein_coding transcript_biotype:protein_coding	ENSMGAP00000008196 pep:novel chromosome:UMD2:Z:60405979:60415231:1 gene:ENSMGAG00000007999 transcript:ENSMGAT00000008986 gene_biotype:protein_coding transcript_biotype:protein_coding	yes	yes	2	0.0036446	67.414	4	0				1
AFELIDYLK	K	A	F	L	K	E	1	0	0	1	0	0	1	0	0	1	2	1	0	1	0	0	0	0	1	0	0	9	0	1110.6	ENSMGAP00000007110 pep:novel chromosome:UMD2:Z:54332101:54378531:-1 gene:ENSMGAG00000007011 transcript:ENSMGAT00000007875 gene_biotype:protein_coding transcript_biotype:protein_coding	ENSMGAP00000007110 pep:novel chromosome:UMD2:Z:54332101:54378531:-1 gene:ENSMGAG00000007011 transcript:ENSMGAT00000007875 gene_biotype:protein_coding transcript_biotype:protein_coding	yes	yes	2	0.00012613	72.928	4	0				2
AFFNSCDTYK	R	A	F	Y	K	D	1	0	1	1	1	0	0	0	0	0	0	1	0	2	0	1	1	0	1	0	0	10	0	1251.52	ENSMGAP00000001935 pep:novel chromosome:UMD2:4:5075881:5173529:-1 gene:ENSMGAG00000002370 transcript:ENSMGAT00000002606 gene_biotype:protein_coding transcript_biotype:protein_coding	ENSMGAP00000001935 pep:novel chromosome:UMD2:4:5075881:5173529:-1 gene:ENSMGAG00000002370 transcript:ENSMGAT00000002606 gene_biotype:protein_coding transcript_biotype:protein_coding	yes	yes	2	0.00019467	94.309	9	0									1
AFFSEVER	R	A	F	E	R	R	1	1	0	0	0	0	2	0	0	0	0	0	0	2	0	1	0	0	0	1	0	8	0	983.471	ENSMGAP00000005571 pep:novel scaffold:UMD2:GL425402.1:624:9640:-1 gene:ENSMGAG00000005566 transcript:ENSMGAT00000006309 gene_biotype:protein_coding transcript_biotype:protein_coding	ENSMGAP00000005571 pep:novel scaffold:UMD2:GL425402.1:624:9640:-1 gene:ENSMGAG00000005566 transcript:ENSMGAT00000006309 gene_biotype:protein_coding transcript_biotype:protein_coding	yes	yes	2	0.00046384	107.01	7	6	1
AFGYYGPLR	R	A	F	L	R	S	1	1	0	0	0	0	0	2	0	0	1	0	0	1	1	0	0	0	2	0	0	9	0	1042.52	ENSMGAP00000002096 pep:novel chromosome:UMD2:28:1497330:1502996:1 gene:ENSMGAG00000002503 transcript:ENSMGAT00000002769 gene_biotype:protein_coding transcript_biotype:protein_coding	ENSMGAP00000002096 pep:novel chromosome:UMD2:28:1497330:1502996:1 gene:ENSMGAG00000002503 transcript:ENSMGAT00000002769 gene_biotype:protein_coding transcript_biotype:protein_coding	yes	yes	2	3.1077e-12	107.29	6.5	5.5	1
AFITNIPFDVK	R	A	F	V	K	W	1	0	1	1	0	0	0	0	0	2	0	1	0	2	1	0	1	0	0	1	0	11	0	1263.69	ENSMGAP00000017469 pep:novel chromosome:UMD2:30:51424:73010:-1 gene:ENSMGAG00000000700 transcript:ENSMGAT00000019715 gene_biotype:protein_coding transcript_biotype:protein_coding;ENSMGAP00000000090 pep:novel chromosome:UMD2:30:51691:73010:-1 gene:ENSMGAG0	ENSMGAP00000017469 pep:novel chromosome:UMD2:30:51424:73010:-1 gene:ENSMGAG00000000700 transcript:ENSMGAT00000019715 gene_biotype:protein_coding transcript_biotype:protein_coding	yes	no	2	5.0989e-07	103.91	8.67	5.44	1
AFKDEDTQAIPFR	K	A	F	F	R	V	2	1	0	2	0	1	1	0	0	1	0	1	0	2	1	0	1	0	0	0	0	13	1	1536.76	ENSMGAP00000004038 pep:novel chromosome:UMD2:3:15049266:15152173:-1 gene:ENSMGAG00000016695 transcript:ENSMGAT00000004749 gene_biotype:protein_coding transcript_biotype:protein_coding	ENSMGAP00000004038 pep:novel chromosome:UMD2:3:15049266:15152173:-1 gene:ENSMGAG00000016695 transcript:ENSMGAT00000004749 gene_biotype:protein_coding transcript_biotype:protein_coding	yes	yes	2,3,4	0	270.21	8.37	4.5	15	15	18	14	18	20	17	15	19	36
AFLEVNEEGSEASAATSVLISGR	K	A	F	G	R	S	4	1	1	0	0	0	4	2	0	1	2	0	0	1	0	4	1	0	0	2	0	23	0	2336.15	ENSMGAP00000001542 pep:novel chromosome:UMD2:10:3251906:3255254:-1 gene:ENSMGAG00000001991 transcript:ENSMGAT00000002205 gene_biotype:protein_coding transcript_biotype:protein_coding;ENSMGAP00000017214 pep:novel chromosome:UMD2:10:3251906:3255122:-1 gene:	ENSMGAP00000001542 pep:novel chromosome:UMD2:10:3251906:3255254:-1 gene:ENSMGAG00000001991 transcript:ENSMGAT00000002205 gene_biotype:protein_coding transcript_biotype:protein_coding	yes	no	3	1.3666e-75	116.45	8.11	0.737							2	4	3
AFLGPFAHK	R	A	F	H	K	E	2	0	0	0	0	0	0	1	1	0	1	1	0	2	1	0	0	0	0	0	0	9	0	986.534	ENSMGAP00000004117 pep:novel chromosome:UMD2:14:3224586:3227751:1 gene:ENSMGAG00000004323 transcript:ENSMGAT00000004830 gene_biotype:protein_coding transcript_biotype:protein_coding	ENSMGAP00000004117 pep:novel chromosome:UMD2:14:3224586:3227751:1 gene:ENSMGAG00000004323 transcript:ENSMGAT00000004830 gene_biotype:protein_coding transcript_biotype:protein_coding	yes	yes	2	0.0056332	71.501	8	0								3
AFLTLAEDILR	K	A	F	L	R	K	2	1	0	1	0	0	1	0	0	1	3	0	0	1	0	0	1	0	0	0	0	11	0	1260.71	ENSMGAP00000018200 pep:novel chromosome:UMD2:2:110352019:110387707:1 gene:ENSMGAG00000014088 transcript:ENSMGAT00000018729 gene_biotype:protein_coding transcript_biotype:protein_coding;ENSMGAP00000014904 pep:novel chromosome:UMD2:2:110372535:110387707:1 g	ENSMGAP00000018200 pep:novel chromosome:UMD2:2:110352019:110387707:1 gene:ENSMGAG00000014088 transcript:ENSMGAT00000018729 gene_biotype:protein_coding transcript_biotype:protein_coding	yes	no	2	1.4144e-11	99.283	10.9	4.43	4									2
AFMEQTLR	R	A	F	L	R	L	1	1	0	0	0	1	1	0	0	0	1	0	1	1	0	0	1	0	0	0	0	8	0	994.491	ENSMGAP00000000865 pep:novel chromosome:UMD2:14:1389064:1390577:-1 gene:ENSMGAG00000001420 transcript:ENSMGAT00000001512 gene_biotype:protein_coding transcript_biotype:protein_coding	ENSMGAP00000000865 pep:novel chromosome:UMD2:14:1389064:1390577:-1 gene:ENSMGAG00000001420 transcript:ENSMGAT00000001512 gene_biotype:protein_coding transcript_biotype:protein_coding	yes	yes	2	8.9651e-08	117.4	8.59	1.03							3	5	5	4
AFMTADLPNELIELLEK	K	A	F	E	K	I	2	0	1	1	0	0	3	0	0	1	4	1	1	1	1	0	1	0	0	0	0	17	0	1946.01	ENSMGAP00000007459 pep:novel chromosome:UMD2:21:7601763:7624064:1 gene:ENSMGAG00000007276 transcript:ENSMGAT00000008233 gene_biotype:protein_coding transcript_biotype:protein_coding;ENSMGAP00000000215 pep:novel chromosome:UMD2:17:59806:89130:-1 gene:ENSMG	ENSMGAP00000007459 pep:novel chromosome:UMD2:21:7601763:7624064:1 gene:ENSMGAG00000007276 transcript:ENSMGAT00000008233 gene_biotype:protein_coding transcript_biotype:protein_coding	yes	no	2	2.6779e-15	65.231	12	0
AFNSPLTR	K	A	F	T	R	K	1	1	1	0	0	0	0	0	0	0	1	0	0	1	1	1	1	0	0	0	0	8	0	904.477	ENSMGAP00000015482 pep:novel chromosome:UMD2:1:118252970:118261001:-1 gene:ENSMGAG00000014614 transcript:ENSMGAT00000016439 gene_biotype:protein_coding transcript_biotype:protein_coding;ENSMGAP00000018490 pep:novel chromosome:UMD2:1:118252970:118258943:-1	ENSMGAP00000015482 pep:novel chromosome:UMD2:1:118252970:118261001:-1 gene:ENSMGAG00000014614 transcript:ENSMGAT00000016439 gene_biotype:protein_coding transcript_biotype:protein_coding	yes	no	2	0.0080297	107.57	12.8	0.433
AFQLWSSVTPLR	K	A	F	L	R	F	1	1	0	0	0	1	0	0	0	0	2	0	0	1	1	2	1	1	0	1	0	12	0	1403.76	ENSMGAP00000016091 pep:novel chromosome:UMD2:1:190210524:190217111:1 gene:ENSMGAG00000016562 transcript:ENSMGAT00000017063 gene_biotype:protein_coding transcript_biotype:protein_coding;ENSMGAP00000016090 pep:novel chromosome:UMD2:1:190210524:190217111:1 g	ENSMGAP00000016091 pep:novel chromosome:UMD2:1:190210524:190217111:1 gene:ENSMGAG00000016562 transcript:ENSMGAT00000017063 gene_biotype:protein_coding transcript_biotype:protein_coding	yes	no	2	1.3624e-19	88.021	8	0								1
AFSDDTLQMDQR	R	A	F	Q	R	L	1	1	0	3	0	2	0	0	0	0	1	0	1	1	0	1	1	0	0	0	0	12	0	1425.62	ENSMGAP00000015961 pep:novel chromosome:UMD2:1:179418764:179449321:1 gene:ENSMGAG00000015054 transcript:ENSMGAT00000016927 gene_biotype:protein_coding transcript_biotype:protein_coding	ENSMGAP00000015961 pep:novel chromosome:UMD2:1:179418764:179449321:1 gene:ENSMGAG00000015054 transcript:ENSMGAT00000016927 gene_biotype:protein_coding transcript_biotype:protein_coding	yes	yes	2,3	9.4807e-129	184.44	6.35	3.52	17	19	26	21	25	53	40	16	16	15
AFVHWYVGEGMEEGEFSEAR	R	A	F	A	R	E	2	1	0	0	0	0	5	3	1	0	0	0	1	2	0	1	0	1	1	2	0	20	0	2329.01	CON__ENSEMBL:ENSBTAP00000016242;ENSMGAP00000011858 pep:novel chromosome:UMD2:7:23501309:23511011:-1 gene:ENSMGAG00000011344 transcript:ENSMGAT00000012740 gene_biotype:protein_coding transcript_biotype:protein_coding;ENSMGAP00000011836 pep:novel chromosome	CON__ENSEMBL:ENSBTAP00000016242	no	no	3	5.9025e-06	62.658	9	0									4
AFVTLER	K	A	F	E	R	F	1	1	0	0	0	0	1	0	0	0	1	0	0	1	0	0	1	0	0	1	0	7	0	834.46	ENSMGAP00000018816 pep:novel chromosome:UMD2:1:200606919:200616773:1 gene:ENSMGAG00000016548 transcript:ENSMGAT00000020966 gene_biotype:protein_coding transcript_biotype:protein_coding	ENSMGAP00000018816 pep:novel chromosome:UMD2:1:200606919:200616773:1 gene:ENSMGAG00000016548 transcript:ENSMGAT00000020966 gene_biotype:protein_coding transcript_biotype:protein_coding	yes	yes	2	0.0046991	117.93	2.25	0.661	1	4	3
AGAGSATLSMAYAGAR	K	A	G	A	R	F	6	1	0	0	0	0	0	3	0	0	1	0	1	0	0	2	1	0	1	0	0	16	0	1453.7	ENSMGAP00000003476 pep:novel chromosome:UMD2:21:4650427:4658101:-1 gene:ENSMGAG00000003716 transcript:ENSMGAT00000004180 gene_biotype:protein_coding transcript_biotype:protein_coding	ENSMGAP00000003476 pep:novel chromosome:UMD2:21:4650427:4658101:-1 gene:ENSMGAG00000003716 transcript:ENSMGAT00000004180 gene_biotype:protein_coding transcript_biotype:protein_coding	yes	yes	2	1.05e-22	89.911	7.67	4.71	1
AGALNSNDAFVLK	K	A	G	L	K	T	3	0	2	1	0	0	0	1	0	0	2	1	0	1	0	1	0	0	0	1	0	13	0	1318.69	CON__Q3SX14	CON__Q3SX14	yes	yes	2	2.7464e-11	96.745	10.5	5.68	1
AGANQALTGMPVSAFTVILSK	K	A	G	S	K	A	4	0	1	0	0	1	0	2	0	1	2	1	1	1	1	2	2	0	0	2	0	21	0	2075.11	ENSMGAP00000004242 pep:novel chromosome:UMD2:2:66154920:66162208:1 gene:ENSMGAG00000013387 transcript:ENSMGAT00000004955 gene_biotype:protein_coding transcript_biotype:protein_coding;ENSMGAP00000014144 pep:novel chromosome:UMD2:2:66154920:66162211:1 gene:	ENSMGAP00000004242 pep:novel chromosome:UMD2:2:66154920:66162208:1 gene:ENSMGAG00000013387 transcript:ENSMGAT00000004955 gene_biotype:protein_coding transcript_biotype:protein_coding	yes	yes	2,3	0	155.49	7.78	4.25	5	7	10	5	8	11	10	8	7	4
AGCCFNASVPGVPWCFTAK	K	A	G	A	K	P	3	0	1	0	3	0	0	2	0	0	0	1	0	2	2	1	1	1	0	2	0	19	0	2127.93	ENSMGAP00000015436 pep:novel chromosome:UMD2:1:115168247:115172258:-1 gene:ENSMGAG00000014574 transcript:ENSMGAT00000016392 gene_biotype:protein_coding transcript_biotype:protein_coding	ENSMGAP00000015436 pep:novel chromosome:UMD2:1:115168247:115172258:-1 gene:ENSMGAG00000014574 transcript:ENSMGAT00000016392 gene_biotype:protein_coding transcript_biotype:protein_coding	yes	yes	2	7.5126e-44	85.937	15.5	0.957
AGCCFNASVPGVPWCFTAKPK	K	A	G	P	K	K	3	0	1	0	3	0	0	2	0	0	0	2	0	2	3	1	1	1	0	2	0	21	1	2353.08	ENSMGAP00000015436 pep:novel chromosome:UMD2:1:115168247:115172258:-1 gene:ENSMGAG00000014574 transcript:ENSMGAT00000016392 gene_biotype:protein_coding transcript_biotype:protein_coding	ENSMGAP00000015436 pep:novel chromosome:UMD2:1:115168247:115172258:-1 gene:ENSMGAG00000014574 transcript:ENSMGAT00000016392 gene_biotype:protein_coding transcript_biotype:protein_coding	yes	yes	3	2.3309e-16	65.374	17	0
AGEEVVASAR	R	A	G	A	R	L	3	1	0	0	0	0	2	1	0	0	0	0	0	0	0	1	0	0	0	2	0	10	0	987.499	ENSMGAP00000002528 pep:novel chromosome:UMD2:10:4691465:4834754:1 gene:ENSMGAG00000002888 transcript:ENSMGAT00000003208 gene_biotype:protein_coding transcript_biotype:protein_coding	ENSMGAP00000002528 pep:novel chromosome:UMD2:10:4691465:4834754:1 gene:ENSMGAG00000002888 transcript:ENSMGAT00000003208 gene_biotype:protein_coding transcript_biotype:protein_coding	yes	yes	2	2.4101e-05	125.74	4.6	1.66	1	4	5	5	7	9	4
AGFGEEAVQELTTPEDIPK	R	A	G	P	K	G	2	0	0	1	0	1	4	2	0	1	1	1	0	1	2	0	2	0	0	1	0	19	0	2029.98	ENSMGAP00000017737 pep:novel chromosome:UMD2:30:4043070:4115328:1 gene:ENSMGAG00000005856 transcript:ENSMGAT00000019921 gene_biotype:protein_coding transcript_biotype:protein_coding;ENSMGAP00000019301 pep:novel chromosome:UMD2:30:4076158:4115321:1 gene:EN	ENSMGAP00000017737 pep:novel chromosome:UMD2:30:4043070:4115328:1 gene:ENSMGAG00000005856 transcript:ENSMGAT00000019921 gene_biotype:protein_coding transcript_biotype:protein_coding	no	no	2	2.4385e-118	119.8	4.22	0.629			1	5	3
AGGVASGFR	K	A	G	F	R	H	2	1	0	0	0	0	0	3	0	0	0	0	0	1	0	1	0	0	0	1	0	9	0	820.419	ENSMGAP00000008002 pep:novel chromosome:UMD2:19:8416826:8429310:1 gene:ENSMGAG00000007784 transcript:ENSMGAT00000008791 gene_biotype:protein_coding transcript_biotype:protein_coding	ENSMGAP00000008002 pep:novel chromosome:UMD2:19:8416826:8429310:1 gene:ENSMGAG00000007784 transcript:ENSMGAT00000008791 gene_biotype:protein_coding transcript_biotype:protein_coding	yes	yes	2	0.0079429	107.57	6	0						4
AGHILPLQEPGLNTVESR	R	A	G	S	R	K	1	1	1	0	0	1	2	2	1	1	3	0	0	0	2	1	1	0	0	1	0	18	0	1930.03	ENSMGAP00000006061 pep:novel chromosome:UMD2:20:5479300:5483786:1 gene:ENSMGAG00000006075 transcript:ENSMGAT00000006807 gene_biotype:protein_coding transcript_biotype:protein_coding	ENSMGAP00000006061 pep:novel chromosome:UMD2:20:5479300:5483786:1 gene:ENSMGAG00000006075 transcript:ENSMGAT00000006807 gene_biotype:protein_coding transcript_biotype:protein_coding	yes	yes	3	3.0312e-31	111.22	4.6	0.917			2	1	6	1
AGHNFHNTDMSYVK	K	A	G	V	K	K	1	0	2	1	0	0	0	1	2	0	0	1	1	1	0	1	1	0	1	1	0	14	0	1619.72	ENSMGAP00000015037 pep:novel chromosome:UMD2:2:113220450:113225667:-1 gene:ENSMGAG00000014216 transcript:ENSMGAT00000015985 gene_biotype:protein_coding transcript_biotype:protein_coding	ENSMGAP00000015037 pep:novel chromosome:UMD2:2:113220450:113225667:-1 gene:ENSMGAG00000014216 transcript:ENSMGAT00000015985 gene_biotype:protein_coding transcript_biotype:protein_coding	yes	yes	3	1.9204e-06	145.43	10.4	1.09									5	7
AGIDYSLVAPPMATAQTLDVDLK	R	A	G	L	K	G	4	0	0	3	0	1	0	1	0	1	3	1	1	0	2	1	2	0	1	2	0	23	0	2388.22	ENSMGAP00000007994 pep:novel chromosome:UMD2:22:11292540:11299752:-1 gene:ENSMGAG00000007751 transcript:ENSMGAT00000008783 gene_biotype:protein_coding transcript_biotype:protein_coding	ENSMGAP00000007994 pep:novel chromosome:UMD2:22:11292540:11299752:-1 gene:ENSMGAG00000007751 transcript:ENSMGAT00000008783 gene_biotype:protein_coding transcript_biotype:protein_coding	yes	yes	3	1.0974e-20	67.11	8.43	0.495								4	3
AGIISTVEVLK	R	A	G	L	K	V	1	0	0	0	0	0	1	1	0	2	1	1	0	0	0	1	1	0	0	2	0	11	0	1128.68	ENSMGAP00000002380 pep:novel chromosome:UMD2:29:3631564:3651227:1 gene:ENSMGAG00000002714 transcript:ENSMGAT00000003057 gene_biotype:protein_coding transcript_biotype:protein_coding	ENSMGAP00000002380 pep:novel chromosome:UMD2:29:3631564:3651227:1 gene:ENSMGAG00000002714 transcript:ENSMGAT00000003057 gene_biotype:protein_coding transcript_biotype:protein_coding	yes	yes	2	0.0079464	61.344	5	0					6
AGIKPGSTYYQMADIK	K	A	G	I	K	E	2	0	0	1	0	1	0	2	0	2	0	2	1	0	1	1	1	0	2	0	0	16	1	1741.87	ENSMGAP00000012955 pep:novel chromosome:UMD2:2:43550680:43565964:1 gene:ENSMGAG00000012305 transcript:ENSMGAT00000013856 gene_biotype:protein_coding transcript_biotype:protein_coding	ENSMGAP00000012955 pep:novel chromosome:UMD2:2:43550680:43565964:1 gene:ENSMGAG00000012305 transcript:ENSMGAT00000013856 gene_biotype:protein_coding transcript_biotype:protein_coding	yes	yes	2	5.8635e-41	75.911	10	0										1
AGILDDAFSLAR	R	A	G	A	R	A	3	1	0	2	0	0	0	1	0	1	2	0	0	1	0	1	0	0	0	0	0	12	0	1247.65	ENSMGAP00000011485 pep:novel chromosome:UMD2:4:39946858:39978486:-1 gene:ENSMGAG00000010993 transcript:ENSMGAT00000012362 gene_biotype:protein_coding transcript_biotype:protein_coding	ENSMGAP00000011485 pep:novel chromosome:UMD2:4:39946858:39978486:-1 gene:ENSMGAG00000010993 transcript:ENSMGAT00000012362 gene_biotype:protein_coding transcript_biotype:protein_coding	yes	yes	2	0.0045152	64.121	4	0				1
AGKEPGLQIWR	K	A	G	W	R	I	1	1	0	0	0	1	1	2	0	1	1	1	0	0	1	0	0	1	0	0	0	11	1	1253.69	CON__Q3SX14;ENSMGAP00000008002 pep:novel chromosome:UMD2:19:8416826:8429310:1 gene:ENSMGAG00000007784 transcript:ENSMGAT00000008791 gene_biotype:protein_coding transcript_biotype:protein_coding	ENSMGAP00000008002 pep:novel chromosome:UMD2:19:8416826:8429310:1 gene:ENSMGAG00000007784 transcript:ENSMGAT00000008791 gene_biotype:protein_coding transcript_biotype:protein_coding	no	no	2,3	2.6688e-06	152.07	5.64	0.479					5	9
AGKPFELNIESNKPVR	K	A	G	V	R	E	1	1	2	0	0	0	2	1	0	1	1	2	0	1	2	1	0	0	0	1	0	16	2	1797.97	ENSMGAP00000014615 pep:novel chromosome:UMD2:2:85138233:85193607:-1 gene:ENSMGAG00000013819 transcript:ENSMGAT00000015552 gene_biotype:protein_coding transcript_biotype:protein_coding;ENSMGAP00000014616 pep:novel chromosome:UMD2:2:85138248:85193607:-1 gen	ENSMGAP00000014615 pep:novel chromosome:UMD2:2:85138233:85193607:-1 gene:ENSMGAG00000013819 transcript:ENSMGAT00000015552 gene_biotype:protein_coding transcript_biotype:protein_coding	yes	no	3,4	3.0795e-07	87.138	2.76	1.06	2	5	6	3	1
AGLDLTPEMK	K	A	G	M	K	A	1	0	0	1	0	0	1	1	0	0	2	1	1	0	1	0	1	0	0	0	0	10	0	1073.54	ENSMGAP00000012493 pep:novel chromosome:UMD2:3:74942446:74972861:-1 gene:ENSMGAG00000011897 transcript:ENSMGAT00000013389 gene_biotype:protein_coding transcript_biotype:protein_coding	ENSMGAP00000012493 pep:novel chromosome:UMD2:3:74942446:74972861:-1 gene:ENSMGAG00000011897 transcript:ENSMGAT00000013389 gene_biotype:protein_coding transcript_biotype:protein_coding	yes	yes	2	0.00025836	112.89	12.3	0.624
AGLENTVAETECR	K	A	G	C	R	Y	2	1	1	0	1	0	3	1	0	0	1	0	0	0	0	0	2	0	0	1	0	13	0	1448.66	CON__P13646-1	CON__P13646-1	no	no	2	0.0029778	138.02	10.5	2.99				1
AGLICYNR	K	A	G	N	R	D	1	1	1	0	1	0	0	1	0	1	1	0	0	0	0	0	0	0	1	0	0	8	0	965.475	ENSMGAP00000008830 pep:novel chromosome:UMD2:5:14886708:14907081:-1 gene:ENSMGAG00000017236 transcript:ENSMGAT00000009635 gene_biotype:protein_coding transcript_biotype:protein_coding	ENSMGAP00000008830 pep:novel chromosome:UMD2:5:14886708:14907081:-1 gene:ENSMGAG00000017236 transcript:ENSMGAT00000009635 gene_biotype:protein_coding transcript_biotype:protein_coding	yes	yes	2	0.0067353	131.04	2.46	1.08	6	6	7	5
AGLQFPVGR	R	A	G	G	R	I	1	1	0	0	0	1	0	2	0	0	1	0	0	1	1	0	0	0	0	1	0	9	0	943.524	ENSMGAP00000011766 pep:novel chromosome:UMD2:4:42405998:42408728:-1 gene:ENSMGAG00000011261 transcript:ENSMGAT00000012647 gene_biotype:protein_coding transcript_biotype:protein_coding;ENSMGAP00000016948 pep:novel scaffold:UMD2:GL424669.1:682:1065:1 gene:E	ENSMGAP00000011766 pep:novel chromosome:UMD2:4:42405998:42408728:-1 gene:ENSMGAG00000011261 transcript:ENSMGAT00000012647 gene_biotype:protein_coding transcript_biotype:protein_coding	yes	no	2	1.9887e-11	138.54	12.2	5.84	3	2	1	1
AGLSSELTQK	K	A	G	Q	K	L	1	0	0	0	0	1	1	1	0	0	2	1	0	0	0	2	1	0	0	0	0	10	0	1032.55	ENSMGAP00000014991 pep:novel chromosome:UMD2:1:81415678:81424936:-1 gene:ENSMGAG00000014172 transcript:ENSMGAT00000015935 gene_biotype:protein_coding transcript_biotype:protein_coding	ENSMGAP00000014991 pep:novel chromosome:UMD2:1:81415678:81424936:-1 gene:ENSMGAG00000014172 transcript:ENSMGAT00000015935 gene_biotype:protein_coding transcript_biotype:protein_coding	yes	yes	2	0.0029671	81.017	13.7	0.471
AGLTSSSYSPR	K	A	G	P	R	K	1	1	0	0	0	0	0	1	0	0	1	0	0	0	1	4	1	0	1	0	0	11	0	1124.55	ENSMGAP00000000333 pep:novel chromosome:UMD2:23:257740:261027:1 gene:ENSMGAG00000000939 transcript:ENSMGAT00000000969 gene_biotype:protein_coding transcript_biotype:protein_coding;ENSMGAP00000019165 pep:novel chromosome:UMD2:23:257740:261027:1 gene:ENSMGA	ENSMGAP00000000333 pep:novel chromosome:UMD2:23:257740:261027:1 gene:ENSMGAG00000000939 transcript:ENSMGAT00000000969 gene_biotype:protein_coding transcript_biotype:protein_coding	yes	no	2	1.768e-11	116.55	16.7	0.821
AGMIIDNGVK	R	A	G	V	K	T	1	0	1	1	0	0	0	2	0	2	0	1	1	0	0	0	0	0	0	1	0	10	0	1016.53	ENSMGAP00000008304 pep:novel chromosome:UMD2:12:12139536:12186835:-1 gene:ENSMGAG00000008100 transcript:ENSMGAT00000009097 gene_biotype:protein_coding transcript_biotype:protein_coding	ENSMGAP00000008304 pep:novel chromosome:UMD2:12:12139536:12186835:-1 gene:ENSMGAG00000008100 transcript:ENSMGAT00000009097 gene_biotype:protein_coding transcript_biotype:protein_coding	yes	yes	2	0.00070373	96.342	3	0.5		1	6	1
AGPEFITR	R	A	G	T	R	S	1	1	0	0	0	0	1	1	0	1	0	0	0	1	1	0	1	0	0	0	0	8	0	889.466	ENSMGAP00000009278 pep:novel chromosome:UMD2:3:47696734:47714927:1 gene:ENSMGAG00000009004 transcript:ENSMGAT00000010096 gene_biotype:protein_coding transcript_biotype:protein_coding	ENSMGAP00000009278 pep:novel chromosome:UMD2:3:47696734:47714927:1 gene:ENSMGAG00000009004 transcript:ENSMGAT00000010096 gene_biotype:protein_coding transcript_biotype:protein_coding	yes	yes	2	0.0066074	111.74	8.17	1.07						1	4	6	5	2
AGPGTLSVTIEGPSK	K	A	G	S	K	V	1	0	0	0	0	0	1	3	0	1	1	1	0	0	2	2	2	0	0	1	0	15	0	1412.75	ENSMGAP00000018320 pep:novel chromosome:UMD2:14:9254080:9323528:1 gene:ENSMGAG00000006582 transcript:ENSMGAT00000019954 gene_biotype:protein_coding transcript_biotype:protein_coding;ENSMGAP00000006732 pep:novel chromosome:UMD2:14:9254080:9323528:1 gene:EN	ENSMGAP00000018320 pep:novel chromosome:UMD2:14:9254080:9323528:1 gene:ENSMGAG00000006582 transcript:ENSMGAT00000019954 gene_biotype:protein_coding transcript_biotype:protein_coding	yes	no	2	2.0311e-13	86.497	12	0
AGQFLVDISQTTVVSGTR	R	A	G	T	R	N	1	1	0	1	0	2	0	2	0	1	1	0	0	1	0	2	3	0	0	3	0	18	0	1877.98	ENSMGAP00000015155 pep:novel chromosome:UMD2:1:86993797:86996511:-1 gene:ENSMGAG00000014325 transcript:ENSMGAT00000016104 gene_biotype:protein_coding transcript_biotype:protein_coding	ENSMGAP00000015155 pep:novel chromosome:UMD2:1:86993797:86996511:-1 gene:ENSMGAG00000014325 transcript:ENSMGAT00000016104 gene_biotype:protein_coding transcript_biotype:protein_coding	yes	yes	2,3	2.0437e-44	100.45	17.8	0.433
AGSAADSALSTVK	K	A	G	V	K	R	4	0	0	1	0	0	0	1	0	0	1	1	0	0	0	3	1	0	0	1	0	13	0	1176.6	ENSMGAP00000010618 pep:novel chromosome:UMD2:3:52628275:52737224:1 gene:ENSMGAG00000010165 transcript:ENSMGAT00000011479 gene_biotype:protein_coding transcript_biotype:protein_coding	ENSMGAP00000010618 pep:novel chromosome:UMD2:3:52628275:52737224:1 gene:ENSMGAG00000010165 transcript:ENSMGAT00000011479 gene_biotype:protein_coding transcript_biotype:protein_coding	yes	yes	2	6.2971e-11	105.03	2.18	0.785	4	6	7
AGSAVDDFINK	K	A	G	N	K	L	2	0	1	2	0	0	0	1	0	1	0	1	0	1	0	1	0	0	0	1	0	11	0	1135.55	ENSMGAP00000004255 pep:novel chromosome:UMD2:23:3861926:3870470:1 gene:ENSMGAG00000004454 transcript:ENSMGAT00000004968 gene_biotype:protein_coding transcript_biotype:protein_coding	ENSMGAP00000004255 pep:novel chromosome:UMD2:23:3861926:3870470:1 gene:ENSMGAG00000004454 transcript:ENSMGAT00000004968 gene_biotype:protein_coding transcript_biotype:protein_coding	yes	yes	2	0.0030053	67.385	9	0									2
AGSDGESIGNCPFSQR	K	A	G	Q	R	L	1	1	1	1	1	1	1	3	0	1	0	0	0	1	1	3	0	0	0	0	0	16	0	1680.72	ENSMGAP00000015391 pep:novel chromosome:UMD2:1:110811982:110816384:-1 gene:ENSMGAG00000014535 transcript:ENSMGAT00000016346 gene_biotype:protein_coding transcript_biotype:protein_coding	ENSMGAP00000015391 pep:novel chromosome:UMD2:1:110811982:110816384:-1 gene:ENSMGAG00000014535 transcript:ENSMGAT00000016346 gene_biotype:protein_coding transcript_biotype:protein_coding	yes	yes	2	9.2426e-06	76.341	12.8	0.4
AGSYFDNYR	R	A	G	Y	R	V	1	1	1	1	0	0	0	1	0	0	0	0	0	1	0	1	0	0	2	0	0	9	0	1091.47	ENSMGAP00000019091 pep:novel chromosome:UMD2:10:17266277:17286317:1 gene:ENSMGAG00000009088 transcript:ENSMGAT00000020644 gene_biotype:protein_coding transcript_biotype:protein_coding;ENSMGAP00000009450 pep:novel chromosome:UMD2:10:17266277:17286317:1 gen	ENSMGAP00000019091 pep:novel chromosome:UMD2:10:17266277:17286317:1 gene:ENSMGAG00000009088 transcript:ENSMGAT00000020644 gene_biotype:protein_coding transcript_biotype:protein_coding	yes	no	2	0.0022979	113.71	2.26	1.07	6	5	5	3
AGTGTAILLELAR	K	A	G	A	R	V	3	1	0	0	0	0	1	2	0	1	3	0	0	0	0	0	2	0	0	0	0	13	0	1284.74	ENSMGAP00000007940 pep:novel chromosome:UMD2:11:14884052:14893879:1 gene:ENSMGAG00000007710 transcript:ENSMGAT00000008729 gene_biotype:protein_coding transcript_biotype:protein_coding	ENSMGAP00000007940 pep:novel chromosome:UMD2:11:14884052:14893879:1 gene:ENSMGAG00000007710 transcript:ENSMGAT00000008729 gene_biotype:protein_coding transcript_biotype:protein_coding	yes	yes	2	3.6313e-10	98.942	6	0						5
AGTLDLSLSGDGK	K	A	G	G	K	Q	1	0	0	2	0	0	0	3	0	0	3	1	0	0	0	2	1	0	0	0	0	13	0	1232.62	ENSMGAP00000012667 pep:novel chromosome:UMD2:5:30707478:30720065:-1 gene:ENSMGAG00000012054 transcript:ENSMGAT00000013563 gene_biotype:protein_coding transcript_biotype:protein_coding	ENSMGAP00000012667 pep:novel chromosome:UMD2:5:30707478:30720065:-1 gene:ENSMGAG00000012054 transcript:ENSMGAT00000013563 gene_biotype:protein_coding transcript_biotype:protein_coding	yes	yes	2	1.8235e-183	145.6	6.37	4.03	4	6	6	6	3	3	4		3	1
AGTPLVEVEQELTSDK	K	A	G	D	K	L	1	0	0	1	0	1	3	1	0	0	2	1	0	0	1	1	2	0	0	2	0	16	0	1714.86	ENSMGAP00000001542 pep:novel chromosome:UMD2:10:3251906:3255254:-1 gene:ENSMGAG00000001991 transcript:ENSMGAT00000002205 gene_biotype:protein_coding transcript_biotype:protein_coding;ENSMGAP00000017214 pep:novel chromosome:UMD2:10:3251906:3255122:-1 gene:	ENSMGAP00000001542 pep:novel chromosome:UMD2:10:3251906:3255254:-1 gene:ENSMGAG00000001991 transcript:ENSMGAT00000002205 gene_biotype:protein_coding transcript_biotype:protein_coding	yes	no	2	1.2879e-16	83.54	6.32	2.44		1	4	3	2	1	4	3	6	1
AGTQIENIEEDFR	K	A	G	F	R	N	1	1	1	1	0	1	3	1	0	2	0	0	0	1	0	0	1	0	0	0	0	13	0	1520.71	ENSMGAP00000019182 pep:novel chromosome:UMD2:2:38309279:38402881:-1 gene:ENSMGAG00000011723 transcript:ENSMGAT00000020733 gene_biotype:protein_coding transcript_biotype:protein_coding;ENSMGAP00000012328 pep:novel chromosome:UMD2:2:38309279:38388240:-1 gen	ENSMGAP00000019182 pep:novel chromosome:UMD2:2:38309279:38402881:-1 gene:ENSMGAG00000011723 transcript:ENSMGAT00000020733 gene_biotype:protein_coding transcript_biotype:protein_coding	yes	no	2	3.1962e-08	83.204	12	0
AGTVYAIGVTAIVDGR	R	A	G	G	R	E	3	1	0	1	0	0	0	3	0	2	0	0	0	0	0	0	2	0	1	3	0	16	0	1561.85	ENSMGAP00000007193 pep:novel chromosome:UMD2:14:9483738:9506952:1 gene:ENSMGAG00000006884 transcript:ENSMGAT00000007961 gene_biotype:protein_coding transcript_biotype:protein_coding	ENSMGAP00000007193 pep:novel chromosome:UMD2:14:9483738:9506952:1 gene:ENSMGAG00000006884 transcript:ENSMGAT00000007961 gene_biotype:protein_coding transcript_biotype:protein_coding	yes	yes	2	1.1678e-23	92.38	2	0.756	2	3	2
AGVLAHLEEER	R	A	G	E	R	D	2	1	0	0	0	0	3	1	1	0	2	0	0	0	0	0	0	0	0	1	0	11	0	1222.63	ENSMGAP00000013407 pep:novel chromosome:UMD2:1:52752244:52805446:1 gene:ENSMGAG00000012678 transcript:ENSMGAT00000014313 gene_biotype:protein_coding transcript_biotype:protein_coding;ENSMGAP00000002583 pep:novel chromosome:UMD2:20:1809753:1901587:-1 gene:	ENSMGAP00000013407 pep:novel chromosome:UMD2:1:52752244:52805446:1 gene:ENSMGAG00000012678 transcript:ENSMGAT00000014313 gene_biotype:protein_coding transcript_biotype:protein_coding	no	no	2,3	2.1876e-08	120.06	6.67	5.68	3
AGVLTFAVGVR	R	A	G	V	R	N	2	1	0	0	0	0	0	2	0	0	1	0	0	1	0	0	1	0	0	3	0	11	0	1088.63	ENSMGAP00000002691 pep:novel chromosome:UMD2:7:2506537:2560079:-1 gene:ENSMGAG00000002889 transcript:ENSMGAT00000003373 gene_biotype:protein_coding transcript_biotype:protein_coding;ENSMGAP00000018684 pep:novel chromosome:UMD2:7:2506537:2560079:-1 gene:EN	ENSMGAP00000002691 pep:novel chromosome:UMD2:7:2506537:2560079:-1 gene:ENSMGAG00000002889 transcript:ENSMGAT00000003373 gene_biotype:protein_coding transcript_biotype:protein_coding	yes	no	2	0.0010046	66.056	2.29	0.7	2	6	6
AGVYVSAIR	K	A	G	I	R	S	2	1	0	0	0	0	0	1	0	1	0	0	0	0	0	1	0	0	1	2	0	9	0	934.524	ENSMGAP00000004474 pep:novel chromosome:UMD2:15:9956854:9964454:-1 gene:ENSMGAG00000004631 transcript:ENSMGAT00000005191 gene_biotype:protein_coding transcript_biotype:protein_coding	ENSMGAP00000004474 pep:novel chromosome:UMD2:15:9956854:9964454:-1 gene:ENSMGAG00000004631 transcript:ENSMGAT00000005191 gene_biotype:protein_coding transcript_biotype:protein_coding	yes	yes	2	0.00259	117.89	2.46	0.634	1	5	7
AHEDADGKLSFEDLQK	K	A	H	Q	K	L	2	0	0	3	0	1	2	1	1	0	2	2	0	1	0	1	0	0	0	0	0	16	1	1801.85	ENSMGAP00000011175 pep:novel chromosome:UMD2:10:22746795:22759694:-1 gene:ENSMGAG00000010747 transcript:ENSMGAT00000012044 gene_biotype:protein_coding transcript_biotype:protein_coding	ENSMGAP00000011175 pep:novel chromosome:UMD2:10:22746795:22759694:-1 gene:ENSMGAG00000010747 transcript:ENSMGAT00000012044 gene_biotype:protein_coding transcript_biotype:protein_coding	yes	yes	3	5.1351e-08	106.14	18	0
AHELGFETCR	R	A	H	C	R	Y	1	1	0	0	1	0	2	1	1	0	1	0	0	1	0	0	1	0	0	0	0	10	0	1218.55	ENSMGAP00000018366 pep:novel chromosome:UMD2:5:19242678:19277534:1 gene:ENSMGAG00000010318 transcript:ENSMGAT00000020880 gene_biotype:protein_coding transcript_biotype:protein_coding;ENSMGAP00000010715 pep:novel chromosome:UMD2:5:19222596:19277531:1 gene:	ENSMGAP00000018366 pep:novel chromosome:UMD2:5:19242678:19277534:1 gene:ENSMGAG00000010318 transcript:ENSMGAT00000020880 gene_biotype:protein_coding transcript_biotype:protein_coding	yes	no	2	1.9181e-78	143.96	3	0			1
AHFNMDESGVLSLDR	K	A	H	D	R	V	1	1	1	2	0	0	1	1	1	0	2	0	1	1	0	2	0	0	0	1	0	15	0	1689.78	ENSMGAP00000004290 pep:novel chromosome:UMD2:26:5987706:5999683:-1 gene:ENSMGAG00000004423 transcript:ENSMGAT00000005004 gene_biotype:protein_coding transcript_biotype:protein_coding;ENSMGAP00000019160 pep:novel chromosome:UMD2:26:5987598:5999683:-1 gene:	ENSMGAP00000004290 pep:novel chromosome:UMD2:26:5987706:5999683:-1 gene:ENSMGAG00000004423 transcript:ENSMGAT00000005004 gene_biotype:protein_coding transcript_biotype:protein_coding	yes	no	3	0.00020808	93.424	3.33	0.624		1	6	5
AHGVSSQGNGQVEVMLHR	R	A	H	H	R	R	1	1	1	0	0	2	1	3	2	0	1	0	1	0	0	2	0	0	0	3	0	18	0	1904.93	ENSMGAP00000013499 pep:novel chromosome:UMD2:4:63140715:63166628:1 gene:ENSMGAG00000012796 transcript:ENSMGAT00000014407 gene_biotype:protein_coding transcript_biotype:protein_coding	ENSMGAP00000013499 pep:novel chromosome:UMD2:4:63140715:63166628:1 gene:ENSMGAG00000012796 transcript:ENSMGAT00000014407 gene_biotype:protein_coding transcript_biotype:protein_coding	yes	yes	3,4	5.9001e-26	110.12	3.59	1.03	1	2	6	9	4
AHHFVEQVAQQLTLAR	R	A	H	A	R	R	3	1	0	0	0	3	1	0	2	0	2	0	0	1	0	0	1	0	0	2	0	16	0	1846.98	ENSMGAP00000001272 pep:novel chromosome:UMD2:7:490725:517527:-1 gene:ENSMGAG00000001719 transcript:ENSMGAT00000001925 gene_biotype:protein_coding transcript_biotype:protein_coding	ENSMGAP00000001272 pep:novel chromosome:UMD2:7:490725:517527:-1 gene:ENSMGAG00000001719 transcript:ENSMGAT00000001925 gene_biotype:protein_coding transcript_biotype:protein_coding	yes	yes	3	0.00082148	66.387	4.33	0.471				2	1
AHMLGTSVSSFDGCLR	K	A	H	L	R	N	1	1	0	1	1	0	0	2	1	0	2	0	1	1	0	3	1	0	0	1	0	16	0	1736.8	ENSMGAP00000005615 pep:novel chromosome:UMD2:22:8580987:8653519:-1 gene:ENSMGAG00000005514 transcript:ENSMGAT00000006355 gene_biotype:protein_coding transcript_biotype:protein_coding	ENSMGAP00000005615 pep:novel chromosome:UMD2:22:8580987:8653519:-1 gene:ENSMGAG00000005514 transcript:ENSMGAT00000006355 gene_biotype:protein_coding transcript_biotype:protein_coding	yes	yes	2,3	4.9839e-41	116.63	8.8	0.6								3	6	1
AHNQDLGLAGSCLAR	K	A	H	A	R	F	3	1	1	1	1	1	0	2	1	0	3	0	0	0	0	1	0	0	0	0	0	15	0	1581.77	ENSMGAP00000015754 pep:novel chromosome:UMD2:8:9493444:9544565:-1 gene:ENSMGAG00000014863 transcript:ENSMGAT00000016714 gene_biotype:protein_coding transcript_biotype:protein_coding;ENSMGAP00000015755 pep:novel chromosome:UMD2:8:9493444:9544568:-1 gene:EN	ENSMGAP00000015754 pep:novel chromosome:UMD2:8:9493444:9544565:-1 gene:ENSMGAG00000014863 transcript:ENSMGAT00000016714 gene_biotype:protein_coding transcript_biotype:protein_coding	yes	no	3	0.00093198	71.08	3	0			3
AHPAGVPWCFYHR	R	A	H	H	R	T	2	1	0	0	1	0	0	1	2	0	0	0	0	1	2	0	0	1	1	1	0	13	0	1596.74	ENSMGAP00000015436 pep:novel chromosome:UMD2:1:115168247:115172258:-1 gene:ENSMGAG00000014574 transcript:ENSMGAT00000016392 gene_biotype:protein_coding transcript_biotype:protein_coding	ENSMGAP00000015436 pep:novel chromosome:UMD2:1:115168247:115172258:-1 gene:ENSMGAG00000014574 transcript:ENSMGAT00000016392 gene_biotype:protein_coding transcript_biotype:protein_coding	yes	yes	2,3,4	9.4775e-43	155.53	14.8	2.69								2	1	1
AHPITNAIDGTER	K	A	H	E	R	W	2	1	1	1	0	0	1	1	1	2	0	0	0	0	1	0	2	0	0	0	0	13	0	1393.69	ENSMGAP00000005615 pep:novel chromosome:UMD2:22:8580987:8653519:-1 gene:ENSMGAG00000005514 transcript:ENSMGAT00000006355 gene_biotype:protein_coding transcript_biotype:protein_coding	ENSMGAP00000005615 pep:novel chromosome:UMD2:22:8580987:8653519:-1 gene:ENSMGAG00000005514 transcript:ENSMGAT00000006355 gene_biotype:protein_coding transcript_biotype:protein_coding	yes	yes	2,3	2.4276e-14	99.498	2.25	0.595	1	7	4
AHPLMYRPVRPR	R	A	H	P	R	H	1	3	0	0	0	0	0	0	1	0	1	0	1	0	3	0	0	0	1	1	0	12	2	1491.82	ENSMGAP00000003557 pep:novel chromosome:UMD2:14:3101205:3104828:-1 gene:ENSMGAG00000003588 transcript:ENSMGAT00000004261 gene_biotype:protein_coding transcript_biotype:protein_coding	ENSMGAP00000003557 pep:novel chromosome:UMD2:14:3101205:3104828:-1 gene:ENSMGAG00000003588 transcript:ENSMGAT00000004261 gene_biotype:protein_coding transcript_biotype:protein_coding	yes	yes	4	7.3392e-05	80.706	7.36	2.74				5	6	6	5	3	3	2
AHQLMWEPIHPLGR	R	A	H	G	R	R	1	1	0	0	0	1	1	1	2	1	2	0	1	0	2	0	0	1	0	0	0	14	0	1683.87	ENSMGAP00000002465 pep:novel chromosome:UMD2:14:2712644:2715649:1 gene:ENSMGAG00000002789 transcript:ENSMGAT00000003144 gene_biotype:protein_coding transcript_biotype:protein_coding	ENSMGAP00000002465 pep:novel chromosome:UMD2:14:2712644:2715649:1 gene:ENSMGAG00000002789 transcript:ENSMGAT00000003144 gene_biotype:protein_coding transcript_biotype:protein_coding	yes	yes	2,3,4	4.2812e-17	94.09	4.66	1.93	2	5	4	4	4	9	7
AHQVVEDGYEFFAK	R	A	H	A	K	R	2	0	0	1	0	1	2	1	1	0	0	1	0	2	0	0	0	0	1	2	0	14	0	1638.77	ENSMGAP00000010848 pep:novel chromosome:UMD2:2:27514498:27532058:-1 gene:ENSMGAG00000010432 transcript:ENSMGAT00000011713 gene_biotype:protein_coding transcript_biotype:protein_coding;ENSMGAP00000019582 pep:novel chromosome:UMD2:2:27514498:27532542:-1 gen	ENSMGAP00000010848 pep:novel chromosome:UMD2:2:27514498:27532058:-1 gene:ENSMGAG00000010432 transcript:ENSMGAT00000011713 gene_biotype:protein_coding transcript_biotype:protein_coding	yes	no	3	0.0011235	76.759	1	0	1
AHTDVGPGPESIPVHVR	R	A	H	V	R	T	1	1	0	1	0	0	1	2	2	1	0	0	0	0	3	1	1	0	0	3	0	17	0	1766.91	ENSMGAP00000018959 pep:novel chromosome:UMD2:10:20780773:20952661:1 gene:ENSMGAG00000009809 transcript:ENSMGAT00000018654 gene_biotype:protein_coding transcript_biotype:protein_coding;ENSMGAP00000010189 pep:novel chromosome:UMD2:10:20857680:20948492:1 gen	ENSMGAP00000018959 pep:novel chromosome:UMD2:10:20780773:20952661:1 gene:ENSMGAG00000009809 transcript:ENSMGAT00000018654 gene_biotype:protein_coding transcript_biotype:protein_coding	yes	no	3,4	8.3419e-16	93.424	3.39	1.25	2	9	7	9	9
AHVGLVAVDK	K	A	H	D	K	A	2	0	0	1	0	0	0	1	1	0	1	1	0	0	0	0	0	0	0	3	0	10	0	1007.58	ENSMGAP00000000018 pep:novel chromosome:UMD2:27:1331:11793:1 gene:ENSMGAG00000000634 transcript:ENSMGAT00000000646 gene_biotype:protein_coding transcript_biotype:protein_coding	ENSMGAP00000000018 pep:novel chromosome:UMD2:27:1331:11793:1 gene:ENSMGAG00000000634 transcript:ENSMGAT00000000646 gene_biotype:protein_coding transcript_biotype:protein_coding	yes	yes	2	0.0017792	129.85	7	0							6
AIAAAHTFLLK	K	A	I	L	K	H	4	0	0	0	0	0	0	0	1	1	2	1	0	1	0	0	1	0	0	0	0	11	0	1154.68	ENSMGAP00000012365 pep:novel chromosome:UMD2:6:45380480:45402167:1 gene:ENSMGAG00000011787 transcript:ENSMGAT00000013255 gene_biotype:protein_coding transcript_biotype:protein_coding	ENSMGAP00000012365 pep:novel chromosome:UMD2:6:45380480:45402167:1 gene:ENSMGAG00000011787 transcript:ENSMGAT00000013255 gene_biotype:protein_coding transcript_biotype:protein_coding	yes	yes	2	1.939e-06	117.14	9	0									4
AIALATLQIINDR	K	A	I	D	R	I	3	1	1	1	0	1	0	0	0	3	2	0	0	0	0	0	1	0	0	0	0	13	0	1410.82	ENSMGAP00000010920 pep:novel chromosome:UMD2:5:22361261:22433849:1 gene:ENSMGAG00000010502 transcript:ENSMGAT00000011785 gene_biotype:protein_coding transcript_biotype:protein_coding;ENSMGAP00000017651 pep:novel chromosome:UMD2:5:22361261:22433849:1 gene:	ENSMGAP00000010920 pep:novel chromosome:UMD2:5:22361261:22433849:1 gene:ENSMGAG00000010502 transcript:ENSMGAT00000011785 gene_biotype:protein_coding transcript_biotype:protein_coding	yes	no	2	0.00018476	124.12	5.81	1.42			3			7	6
AIANECQANFISIK	K	A	I	I	K	G	3	0	2	0	1	1	1	0	0	3	0	1	0	1	0	1	0	0	0	0	0	14	0	1577.79	ENSMGAP00000002157 pep:novel chromosome:UMD2:Z:8703005:8725525:-1 gene:ENSMGAG00000002491 transcript:ENSMGAT00000002831 gene_biotype:protein_coding transcript_biotype:protein_coding;ENSMGAP00000002151 pep:novel chromosome:UMD2:Z:8703005:8724942:-1 gene:EN	ENSMGAP00000002157 pep:novel chromosome:UMD2:Z:8703005:8725525:-1 gene:ENSMGAG00000002491 transcript:ENSMGAT00000002831 gene_biotype:protein_coding transcript_biotype:protein_coding	yes	no	2	4.1429e-42	91.812	12	0
AIANNEADAISLDGGQVFEAGLAPYK	K	A	I	Y	K	L	6	0	2	2	0	1	2	3	0	2	2	1	0	1	1	1	0	0	1	1	0	26	0	2633.3	ENSMGAP00000002805 pep:novel chromosome:UMD2:11:4133497:4144093:-1 gene:ENSMGAG00000003078 transcript:ENSMGAT00000003492 gene_biotype:protein_coding transcript_biotype:protein_coding;ENSMGAP00000002725 pep:novel chromosome:UMD2:11:4127724:4142770:-1 gene:	ENSMGAP00000002805 pep:novel chromosome:UMD2:11:4133497:4144093:-1 gene:ENSMGAG00000003078 transcript:ENSMGAT00000003492 gene_biotype:protein_coding transcript_biotype:protein_coding	yes	no	2,3	2.6127e-104	100.44	7.36	4.45	11	7	13	11	10	15	10	6	6	8
AIDAHDLVFR	R	A	I	F	R	L	2	1	0	2	0	0	0	0	1	1	1	0	0	1	0	0	0	0	0	1	0	10	0	1155.6	ENSMGAP00000003921 pep:novel chromosome:UMD2:20:4284082:4290057:1 gene:ENSMGAG00000004145 transcript:ENSMGAT00000004631 gene_biotype:protein_coding transcript_biotype:protein_coding	ENSMGAP00000003921 pep:novel chromosome:UMD2:20:4284082:4290057:1 gene:ENSMGAG00000004145 transcript:ENSMGAT00000004631 gene_biotype:protein_coding transcript_biotype:protein_coding	yes	yes	2,3	0.002124	124.67	9.55	0.582									11	10
AIDASNVYASIIEAVGK	R	A	I	G	K	A	4	0	1	1	0	0	1	1	0	3	0	1	0	0	0	2	0	0	1	2	0	17	0	1719.9	ENSMGAP00000005615 pep:novel chromosome:UMD2:22:8580987:8653519:-1 gene:ENSMGAG00000005514 transcript:ENSMGAT00000006355 gene_biotype:protein_coding transcript_biotype:protein_coding	ENSMGAP00000005615 pep:novel chromosome:UMD2:22:8580987:8653519:-1 gene:ENSMGAG00000005514 transcript:ENSMGAT00000006355 gene_biotype:protein_coding transcript_biotype:protein_coding	yes	yes	2	8.6819e-37	92.264	2.46	1.15	3	4	4	1	1
AIDLCNGVDHGCEFK	R	A	I	F	K	C	1	0	1	2	2	0	1	2	1	1	1	1	0	1	0	0	0	0	0	1	0	15	0	1733.75	ENSMGAP00000003587 pep:novel chromosome:UMD2:22:5440261:5445289:1 gene:ENSMGAG00000003835 transcript:ENSMGAT00000004291 gene_biotype:protein_coding transcript_biotype:protein_coding	ENSMGAP00000003587 pep:novel chromosome:UMD2:22:5440261:5445289:1 gene:ENSMGAG00000003835 transcript:ENSMGAT00000004291 gene_biotype:protein_coding transcript_biotype:protein_coding	yes	yes	2,3	4.2834e-08	71.98	7	0							5
AIDNDEEGTPNSELGFK	R	A	I	F	K	I	1	0	2	2	0	0	3	2	0	1	1	1	0	1	1	1	1	0	0	0	0	17	0	1834.82	ENSMGAP00000004474 pep:novel chromosome:UMD2:15:9956854:9964454:-1 gene:ENSMGAG00000004631 transcript:ENSMGAT00000005191 gene_biotype:protein_coding transcript_biotype:protein_coding	ENSMGAP00000004474 pep:novel chromosome:UMD2:15:9956854:9964454:-1 gene:ENSMGAG00000004631 transcript:ENSMGAT00000005191 gene_biotype:protein_coding transcript_biotype:protein_coding	yes	yes	2	1.4617e-278	156.49	2.8	0.6		3	6	1
AIDTLLDLIMK	K	A	I	M	K	R	1	0	0	2	0	0	0	0	0	2	3	1	1	0	0	0	1	0	0	0	0	11	0	1244.7	ENSMGAP00000005995 pep:novel chromosome:UMD2:12:7721098:7740269:1 gene:ENSMGAG00000006007 transcript:ENSMGAT00000006740 gene_biotype:protein_coding transcript_biotype:protein_coding	ENSMGAP00000005995 pep:novel chromosome:UMD2:12:7721098:7740269:1 gene:ENSMGAG00000006007 transcript:ENSMGAT00000006740 gene_biotype:protein_coding transcript_biotype:protein_coding	yes	yes	2	0.0018453	78.342	11.7	4.78	1
AIEEELLEIASEPSYK	K	A	I	Y	K	H	2	0	0	0	0	0	5	0	0	2	2	1	0	0	1	2	0	0	1	0	0	16	0	1819.91	ENSMGAP00000012771 pep:novel chromosome:UMD2:3:78080007:78122866:1 gene:ENSMGAG00000012141 transcript:ENSMGAT00000013669 gene_biotype:protein_coding transcript_biotype:protein_coding	ENSMGAP00000012771 pep:novel chromosome:UMD2:3:78080007:78122866:1 gene:ENSMGAG00000012141 transcript:ENSMGAT00000013669 gene_biotype:protein_coding transcript_biotype:protein_coding	yes	yes	2,3	3.1931e-22	118.2	4.28	1.69	1	4	8	9	5	4	4	1
AIFIFLSNAGGDLINK	K	A	I	N	K	A	2	0	2	1	0	0	0	2	0	3	2	1	0	2	0	1	0	0	0	0	0	16	0	1691.92	ENSMGAP00000004966 pep:novel chromosome:UMD2:19:5825235:5828326:1 gene:ENSMGAG00000005072 transcript:ENSMGAT00000005691 gene_biotype:protein_coding transcript_biotype:protein_coding	ENSMGAP00000004966 pep:novel chromosome:UMD2:19:5825235:5828326:1 gene:ENSMGAG00000005072 transcript:ENSMGAT00000005691 gene_biotype:protein_coding transcript_biotype:protein_coding	yes	yes	2,3	2.0338e-106	126.71	10.3	0.471										8
AIGAPESLQYPSLK	K	A	I	L	K	R	2	0	0	0	0	1	1	1	0	1	2	1	0	0	2	2	0	0	1	0	0	14	0	1472.79	ENSMGAP00000011728 pep:novel chromosome:UMD2:5:25466378:25467589:-1 gene:ENSMGAG00000011233 transcript:ENSMGAT00000012609 gene_biotype:protein_coding transcript_biotype:protein_coding	ENSMGAP00000011728 pep:novel chromosome:UMD2:5:25466378:25467589:-1 gene:ENSMGAG00000011233 transcript:ENSMGAT00000012609 gene_biotype:protein_coding transcript_biotype:protein_coding	yes	yes	2	0.0021838	65.219	9	0									1
AIGGGLSSVGGGSSTIK	R	A	I	I	K	Y	1	0	0	0	0	0	0	6	0	2	1	1	0	0	0	4	1	0	0	1	0	17	0	1446.77	CON__P48668;CON__P02538	CON__P02538	no	no	2,3	2.8747e-103	119.46	8.75	5.26	9	5	7	6	5	8	5	5	7	3
AIGGGLSSVGGGSSTIKYTTTSSSSR	R	A	I	S	R	K	1	1	0	0	0	0	0	6	0	2	1	1	0	0	0	8	4	0	1	1	0	26	1	2417.2	CON__P48668;CON__P02538	CON__P02538	no	no	3	1.2795e-63	77.445	12.6	1.02
AIGNAGEPASIK	K	A	I	I	K	H	3	0	1	0	0	0	1	2	0	2	0	1	0	0	1	1	0	0	0	0	0	12	0	1126.6	ENSMGAP00000009469 pep:novel chromosome:UMD2:10:17292102:17311049:1 gene:ENSMGAG00000009088 transcript:ENSMGAT00000010293 gene_biotype:protein_coding transcript_biotype:protein_coding	ENSMGAP00000009469 pep:novel chromosome:UMD2:10:17292102:17311049:1 gene:ENSMGAG00000009088 transcript:ENSMGAT00000010293 gene_biotype:protein_coding transcript_biotype:protein_coding	yes	yes	2	0.00069887	79.492	1.9	0.831	4	3	3
AIGSASEGAQSSLQEVYHK	R	A	I	H	K	S	3	0	0	0	0	2	2	2	1	1	1	1	0	0	0	4	0	0	1	1	0	19	0	1960.95	ENSMGAP00000009193 pep:novel scaffold:UMD2:GL428220.1:707:8216:1 gene:ENSMGAG00000008923 transcript:ENSMGAT00000010009 gene_biotype:protein_coding transcript_biotype:protein_coding	ENSMGAP00000009193 pep:novel scaffold:UMD2:GL428220.1:707:8216:1 gene:ENSMGAG00000008923 transcript:ENSMGAT00000010009 gene_biotype:protein_coding transcript_biotype:protein_coding	yes	yes	3	0.00031917	61.87	13	0.816
AIHIHELGDLSNGCDSTGGHYNPFR	R	A	I	F	R	V	1	1	2	2	1	0	1	4	3	2	2	0	0	1	1	2	1	0	1	0	0	25	0	2766.26	ENSMGAP00000013135 pep:novel chromosome:UMD2:4:56932515:56933372:-1 gene:ENSMGAG00000012473 transcript:ENSMGAT00000014037 gene_biotype:protein_coding transcript_biotype:protein_coding	ENSMGAP00000013135 pep:novel chromosome:UMD2:4:56932515:56933372:-1 gene:ENSMGAG00000012473 transcript:ENSMGAT00000014037 gene_biotype:protein_coding transcript_biotype:protein_coding	yes	yes	4,5	5.6191e-45	101.6	11.3	0.471
AIIAQNPAAEPLK	K	A	I	L	K	N	4	0	1	0	0	1	1	0	0	2	1	1	0	0	2	0	0	0	0	0	0	13	0	1334.76	ENSMGAP00000010309 pep:novel chromosome:UMD2:1:14878129:14920694:-1 gene:ENSMGAG00000009954 transcript:ENSMGAT00000011160 gene_biotype:protein_coding transcript_biotype:protein_coding	ENSMGAP00000010309 pep:novel chromosome:UMD2:1:14878129:14920694:-1 gene:ENSMGAG00000009954 transcript:ENSMGAT00000011160 gene_biotype:protein_coding transcript_biotype:protein_coding	yes	yes	2	8.4424e-19	111.79	2.33	1	5	4	7	2
AIIDVVSNR	K	A	I	N	R	S	1	1	1	1	0	0	0	0	0	2	0	0	0	0	0	1	0	0	0	2	0	9	0	985.556	ENSMGAP00000006720 pep:novel chromosome:UMD2:8:18876687:18888218:-1 gene:ENSMGAG00000006662 transcript:ENSMGAT00000007476 gene_biotype:protein_coding transcript_biotype:protein_coding	ENSMGAP00000006720 pep:novel chromosome:UMD2:8:18876687:18888218:-1 gene:ENSMGAG00000006662 transcript:ENSMGAT00000007476 gene_biotype:protein_coding transcript_biotype:protein_coding	yes	yes	2	0.001478	114.89	9	0									6
AIISHVSPDILYLFR	K	A	I	F	R	V	1	1	0	1	0	0	0	0	1	3	2	0	0	1	1	2	0	0	1	1	0	15	0	1742.97	ENSMGAP00000009127 pep:novel chromosome:UMD2:14:13447766:13743695:1 gene:ENSMGAG00000008850 transcript:ENSMGAT00000009941 gene_biotype:protein_coding transcript_biotype:protein_coding;ENSMGAP00000009120 pep:novel chromosome:UMD2:14:13447766:13743695:1 gen	ENSMGAP00000009127 pep:novel chromosome:UMD2:14:13447766:13743695:1 gene:ENSMGAG00000008850 transcript:ENSMGAT00000009941 gene_biotype:protein_coding transcript_biotype:protein_coding	yes	no	2,3	6.1684e-56	132.97	7.09	1.64				4		2	5	8	4
AILETLDVMAYNK	K	A	I	N	K	L	2	0	1	1	0	0	1	0	0	1	2	1	1	0	0	0	1	0	1	1	0	13	0	1479.76	ENSMGAP00000000969 pep:novel chromosome:UMD2:12:896778:901952:-1 gene:ENSMGAG00000016448 transcript:ENSMGAT00000001617 gene_biotype:protein_coding transcript_biotype:protein_coding	ENSMGAP00000000969 pep:novel chromosome:UMD2:12:896778:901952:-1 gene:ENSMGAG00000016448 transcript:ENSMGAT00000001617 gene_biotype:protein_coding transcript_biotype:protein_coding	yes	yes	2	8.9159e-29	104.24	6.39	1.91			3	2	2	2	7	4	3
AILVDLEPGTMDSVR	R	A	I	V	R	S	1	1	0	2	0	0	1	1	0	1	2	0	1	0	1	1	1	0	0	2	0	15	0	1614.83	ENSMGAP00000019643 pep:novel chromosome:UMD2:3:13571697:13585203:1 gene:ENSMGAG00000004168 transcript:ENSMGAT00000000152 gene_biotype:protein_coding transcript_biotype:protein_coding;ENSMGAP00000003967 pep:novel chromosome:UMD2:3:13571697:13585203:1 gene:	ENSMGAP00000019643 pep:novel chromosome:UMD2:3:13571697:13585203:1 gene:ENSMGAG00000004168 transcript:ENSMGAT00000000152 gene_biotype:protein_coding transcript_biotype:protein_coding	no	no	2	4.9512e-08	67.095	12.5	0.5
AILVVFANK	K	A	I	N	K	Q	2	0	1	0	0	0	0	0	0	1	1	1	0	1	0	0	0	0	0	2	0	9	0	973.596	ENSMGAP00000012317 pep:novel chromosome:UMD2:1:48494360:48498998:-1 gene:ENSMGAG00000011748 transcript:ENSMGAT00000013206 gene_biotype:protein_coding transcript_biotype:protein_coding	ENSMGAP00000012317 pep:novel chromosome:UMD2:1:48494360:48498998:-1 gene:ENSMGAG00000011748 transcript:ENSMGAT00000013206 gene_biotype:protein_coding transcript_biotype:protein_coding	yes	yes	2	0.0046758	86.095	15	0
AILYNYWK	R	A	I	W	K	S	1	0	1	0	0	0	0	0	0	1	1	1	0	0	0	0	0	1	2	0	0	8	0	1069.56	ENSMGAP00000000018 pep:novel chromosome:UMD2:27:1331:11793:1 gene:ENSMGAG00000000634 transcript:ENSMGAT00000000646 gene_biotype:protein_coding transcript_biotype:protein_coding	ENSMGAP00000000018 pep:novel chromosome:UMD2:27:1331:11793:1 gene:ENSMGAG00000000634 transcript:ENSMGAT00000000646 gene_biotype:protein_coding transcript_biotype:protein_coding	yes	yes	2	0.0064266	85.265	3.67	0.471			1	2
AINDGLWHIISVEELENSISVK	K	A	I	V	K	I	1	0	2	1	0	0	3	1	1	4	2	1	0	0	0	3	0	1	0	2	0	22	0	2465.28	ENSMGAP00000015252 pep:novel chromosome:UMD2:1:93880987:93907363:-1 gene:ENSMGAG00000014411 transcript:ENSMGAT00000016201 gene_biotype:protein_coding transcript_biotype:protein_coding	ENSMGAP00000015252 pep:novel chromosome:UMD2:1:93880987:93907363:-1 gene:ENSMGAG00000014411 transcript:ENSMGAT00000016201 gene_biotype:protein_coding transcript_biotype:protein_coding	yes	yes	3	7.1573e-09	65.833	6	0						1
AINLFQAAR	K	A	I	A	R	P	3	1	1	0	0	1	0	0	0	1	1	0	0	1	0	0	0	0	0	0	0	9	0	1002.56	ENSMGAP00000010137 pep:novel chromosome:UMD2:6:25028999:25083370:-1 gene:ENSMGAG00000009768 transcript:ENSMGAT00000010983 gene_biotype:protein_coding transcript_biotype:protein_coding	ENSMGAP00000010137 pep:novel chromosome:UMD2:6:25028999:25083370:-1 gene:ENSMGAG00000009768 transcript:ENSMGAT00000010983 gene_biotype:protein_coding transcript_biotype:protein_coding	yes	yes	2	0.0048729	87.639	3	0			6
AINTEVVACSVDSK	R	A	I	S	K	F	2	0	1	1	1	0	1	0	0	1	0	1	0	0	0	2	1	0	0	3	0	14	0	1491.72	ENSMGAP00000015525 pep:novel chromosome:UMD2:1:125539716:125546812:-1 gene:ENSMGAG00000014654 transcript:ENSMGAT00000016482 gene_biotype:protein_coding transcript_biotype:protein_coding	ENSMGAP00000015525 pep:novel chromosome:UMD2:1:125539716:125546812:-1 gene:ENSMGAG00000014654 transcript:ENSMGAT00000016482 gene_biotype:protein_coding transcript_biotype:protein_coding	yes	yes	2,3	6.3978e-54	115.91	13.5	0.627
AIQEVHNSVAQEGQCR	K	A	I	C	R	V	2	1	1	0	1	3	2	1	1	1	0	0	0	0	0	1	0	0	0	2	0	16	0	1824.85	ENSMGAP00000012823 pep:novel chromosome:UMD2:4:51525943:51532103:-1 gene:ENSMGAG00000012194 transcript:ENSMGAT00000013721 gene_biotype:protein_coding transcript_biotype:protein_coding	ENSMGAP00000012823 pep:novel chromosome:UMD2:4:51525943:51532103:-1 gene:ENSMGAG00000012194 transcript:ENSMGAT00000013721 gene_biotype:protein_coding transcript_biotype:protein_coding	yes	yes	3	1.0841e-22	136.34	14	0
AIQIFLLK	K	A	I	L	K	M	1	0	0	0	0	1	0	0	0	2	2	1	0	1	0	0	0	0	0	0	0	8	0	944.606	ENSMGAP00000005615 pep:novel chromosome:UMD2:22:8580987:8653519:-1 gene:ENSMGAG00000005514 transcript:ENSMGAT00000006355 gene_biotype:protein_coding transcript_biotype:protein_coding	ENSMGAP00000005615 pep:novel chromosome:UMD2:22:8580987:8653519:-1 gene:ENSMGAG00000005514 transcript:ENSMGAT00000006355 gene_biotype:protein_coding transcript_biotype:protein_coding	yes	no	2	0.0076554	77.058	2	0.926	5	5	3	1
AISGVVEGTAAAFANTWK	K	A	I	W	K	T	5	0	1	0	0	0	1	2	0	1	0	1	0	1	0	1	2	1	0	2	0	18	0	1791.92	ENSMGAP00000008878 pep:novel chromosome:UMD2:5:14775483:14832573:-1 gene:ENSMGAG00000008582 transcript:ENSMGAT00000009688 gene_biotype:protein_coding transcript_biotype:protein_coding	ENSMGAP00000008878 pep:novel chromosome:UMD2:5:14775483:14832573:-1 gene:ENSMGAG00000008582 transcript:ENSMGAT00000009688 gene_biotype:protein_coding transcript_biotype:protein_coding	yes	yes	2,3	9.2482e-39	98.062	2.69	1.32	3	3	4	1	2
AISQDQGAGALPSGK	K	A	I	G	K	Y	3	0	0	1	0	2	0	3	0	1	1	1	0	0	1	2	0	0	0	0	0	15	0	1398.71	ENSMGAP00000009485 pep:novel chromosome:UMD2:4:31240235:31258781:1 gene:ENSMGAG00000009126 transcript:ENSMGAT00000010309 gene_biotype:protein_coding transcript_biotype:protein_coding	ENSMGAP00000009485 pep:novel chromosome:UMD2:4:31240235:31258781:1 gene:ENSMGAG00000009126 transcript:ENSMGAT00000010309 gene_biotype:protein_coding transcript_biotype:protein_coding	yes	yes	2	3.0894e-32	124.25	3.07	0.703		3	7	4
AISVPMLSVTGTFK	R	A	I	F	K	Y	1	0	0	0	0	0	0	1	0	1	1	1	1	1	1	2	2	0	0	2	0	14	0	1449.79	ENSMGAP00000012712 pep:novel chromosome:UMD2:2:41417937:41427956:-1 gene:ENSMGAG00000012097 transcript:ENSMGAT00000013609 gene_biotype:protein_coding transcript_biotype:protein_coding	ENSMGAP00000012712 pep:novel chromosome:UMD2:2:41417937:41427956:-1 gene:ENSMGAG00000012097 transcript:ENSMGAT00000013609 gene_biotype:protein_coding transcript_biotype:protein_coding	yes	yes	2	0.0043158	60.55	7.5	0.5							2	2
AITANLDIR	R	A	I	I	R	D	2	1	1	1	0	0	0	0	0	2	1	0	0	0	0	0	1	0	0	0	0	9	0	985.556	ENSMGAP00000010145 pep:novel chromosome:UMD2:14:17986021:18091513:1 gene:ENSMGAG00000009762 transcript:ENSMGAT00000010991 gene_biotype:protein_coding transcript_biotype:protein_coding	ENSMGAP00000010145 pep:novel chromosome:UMD2:14:17986021:18091513:1 gene:ENSMGAG00000009762 transcript:ENSMGAT00000010991 gene_biotype:protein_coding transcript_biotype:protein_coding	yes	yes	2	0.0054823	82.645	3.1	0.7		2	5	3
AIVAIENPADVSVISSR	R	A	I	S	R	N	3	1	1	1	0	0	1	0	0	3	0	0	0	0	1	3	0	0	0	3	0	17	0	1739.94	ENSMGAP00000012337 pep:novel chromosome:UMD2:6:45253859:45258465:-1 gene:ENSMGAG00000011754 transcript:ENSMGAT00000013227 gene_biotype:protein_coding transcript_biotype:protein_coding	ENSMGAP00000012337 pep:novel chromosome:UMD2:6:45253859:45258465:-1 gene:ENSMGAG00000011754 transcript:ENSMGAT00000013227 gene_biotype:protein_coding transcript_biotype:protein_coding	yes	yes	2	3.5523e-67	104.2	8.67	5.44	1
AIVIHEQEDDMGK	R	A	I	G	K	G	1	0	0	2	0	1	2	1	1	2	0	1	1	0	0	0	0	0	0	1	0	13	0	1483.7	ENSMGAP00000013135 pep:novel chromosome:UMD2:4:56932515:56933372:-1 gene:ENSMGAG00000012473 transcript:ENSMGAT00000014037 gene_biotype:protein_coding transcript_biotype:protein_coding	ENSMGAP00000013135 pep:novel chromosome:UMD2:4:56932515:56933372:-1 gene:ENSMGAG00000012473 transcript:ENSMGAT00000014037 gene_biotype:protein_coding transcript_biotype:protein_coding	yes	yes	2,3	2.8754e-100	132.97	11.5	0.671
AIYTDALGESAAVK	R	A	I	V	K	G	4	0	0	1	0	0	1	1	0	1	1	1	0	0	0	1	1	0	1	1	0	14	0	1407.72	ENSMGAP00000003416 pep:novel chromosome:UMD2:1:1344667:1444306:-1 gene:ENSMGAG00000003632 transcript:ENSMGAT00000004118 gene_biotype:protein_coding transcript_biotype:protein_coding	ENSMGAP00000003416 pep:novel chromosome:UMD2:1:1344667:1444306:-1 gene:ENSMGAG00000003632 transcript:ENSMGAT00000004118 gene_biotype:protein_coding transcript_biotype:protein_coding	yes	yes	2	3.4237e-12	132.97	2.75	0.942	2	6	7	5
AKDDTELEGQVISCLK	R	A	K	L	K	L	1	0	0	2	1	1	2	1	0	1	2	2	0	0	0	1	1	0	0	1	0	16	1	1804.89	ENSMGAP00000000900 pep:novel chromosome:UMD2:13:940247:971920:1 gene:ENSMGAG00000001428 transcript:ENSMGAT00000001548 gene_biotype:protein_coding transcript_biotype:protein_coding	ENSMGAP00000000900 pep:novel chromosome:UMD2:13:940247:971920:1 gene:ENSMGAG00000001428 transcript:ENSMGAT00000001548 gene_biotype:protein_coding transcript_biotype:protein_coding	yes	yes	2,3	6.2756e-162	154.49	6.05	4.26	7	10	12	12	12	5	5		2	1
AKDFVGLGLK	K	A	K	L	K	D	1	0	0	1	0	0	0	2	0	0	2	2	0	1	0	0	0	0	0	1	0	10	1	1046.61	ENSMGAP00000007430 pep:novel chromosome:UMD2:23:6821806:6843303:1 gene:ENSMGAG00000007242 transcript:ENSMGAT00000008204 gene_biotype:protein_coding transcript_biotype:protein_coding;ENSMGAP00000018496 pep:novel chromosome:UMD2:23:6833005:6843300:1 gene:EN	ENSMGAP00000007430 pep:novel chromosome:UMD2:23:6821806:6843303:1 gene:ENSMGAG00000007242 transcript:ENSMGAT00000008204 gene_biotype:protein_coding transcript_biotype:protein_coding	yes	no	2	0.0065096	97.734	1.45	0.498	6	5
AKFEELNMDLFR	R	A	K	F	R	S	1	1	1	1	0	0	2	0	0	0	2	1	1	2	0	0	0	0	0	0	0	12	1	1511.74	ENSMGAP00000008735 pep:novel chromosome:UMD2:19:9626754:9629027:-1 gene:ENSMGAG00000008510 transcript:ENSMGAT00000009538 gene_biotype:protein_coding transcript_biotype:protein_coding	ENSMGAP00000008735 pep:novel chromosome:UMD2:19:9626754:9629027:-1 gene:ENSMGAG00000008510 transcript:ENSMGAT00000009538 gene_biotype:protein_coding transcript_biotype:protein_coding	yes	yes	2,3	0.0012963	78.324	7.72	1.46					1	6	10	4	7	3
AKLEAAVAEAEQQGEAALSDAR	R	A	K	A	R	C	8	1	0	1	0	2	4	1	0	0	2	1	0	0	0	1	0	0	0	1	0	22	1	2227.11	CON__P78386	CON__P78386	yes	yes	3	0.0023295	69.704	16	0
AKMDSVQDTGIDHQALLK	K	A	K	L	K	Q	2	0	0	3	0	2	0	1	1	1	2	2	1	0	0	1	1	0	0	1	0	18	1	1968.99	ENSMGAP00000007021 pep:novel chromosome:UMD2:5:11650006:11666268:1 gene:ENSMGAG00000006904 transcript:ENSMGAT00000007786 gene_biotype:protein_coding transcript_biotype:protein_coding	ENSMGAP00000007021 pep:novel chromosome:UMD2:5:11650006:11666268:1 gene:ENSMGAG00000006904 transcript:ENSMGAT00000007786 gene_biotype:protein_coding transcript_biotype:protein_coding	yes	yes	3,4	3.0122e-24	92.39	6.62	2.21		1	3	2	1	1	3	9	4
AKPGYHDVVTIPAGATNIEVK	R	A	K	V	K	Q	3	0	1	1	0	0	1	2	1	2	0	2	0	0	2	0	2	0	1	3	0	21	1	2179.16	ENSMGAP00000015347 pep:novel chromosome:UMD2:1:108546570:108551466:-1 gene:ENSMGAG00000014497 transcript:ENSMGAT00000016302 gene_biotype:protein_coding transcript_biotype:protein_coding	ENSMGAP00000015347 pep:novel chromosome:UMD2:1:108546570:108551466:-1 gene:ENSMGAG00000014497 transcript:ENSMGAT00000016302 gene_biotype:protein_coding transcript_biotype:protein_coding	yes	yes	4	8.3355e-08	65.954	5.8	0.4					1	4
AKPHIQVDVGGGQTK	K	A	K	T	K	T	1	0	0	1	0	2	0	3	1	1	0	2	0	0	1	0	1	0	0	2	0	15	1	1533.83	ENSMGAP00000008735 pep:novel chromosome:UMD2:19:9626754:9629027:-1 gene:ENSMGAG00000008510 transcript:ENSMGAT00000009538 gene_biotype:protein_coding transcript_biotype:protein_coding	ENSMGAP00000008735 pep:novel chromosome:UMD2:19:9626754:9629027:-1 gene:ENSMGAG00000008510 transcript:ENSMGAT00000009538 gene_biotype:protein_coding transcript_biotype:protein_coding	yes	yes	3	3.445e-25	101.53	8.18	2.28			1	1	2	2	5	3	5	5
ALAAGGLGSIVR	K	A	L	V	R	V	3	1	0	0	0	0	0	3	0	1	2	0	0	0	0	1	0	0	0	1	0	12	0	1083.64	ENSMGAP00000000972 pep:novel chromosome:UMD2:10:2877646:2882958:1 gene:ENSMGAG00000001510 transcript:ENSMGAT00000001620 gene_biotype:protein_coding transcript_biotype:protein_coding	ENSMGAP00000000972 pep:novel chromosome:UMD2:10:2877646:2882958:1 gene:ENSMGAG00000001510 transcript:ENSMGAT00000001620 gene_biotype:protein_coding transcript_biotype:protein_coding	yes	yes	2	7.5921e-05	60.161	15	0
ALAAGGYDVEK	K	A	L	E	K	N	3	0	0	1	0	0	1	2	0	0	1	1	0	0	0	0	0	0	1	1	0	11	0	1092.55	ENSMGAP00000012433 pep:novel chromosome:UMD2:1:48879658:48880601:1 gene:ENSMGAG00000011849 transcript:ENSMGAT00000013324 gene_biotype:protein_coding transcript_biotype:protein_coding;ENSMGAP00000012435 pep:novel chromosome:UMD2:1:48908598:49001123:-1 gene	ENSMGAP00000012433 pep:novel chromosome:UMD2:1:48879658:48880601:1 gene:ENSMGAG00000011849 transcript:ENSMGAT00000013324 gene_biotype:protein_coding transcript_biotype:protein_coding	no	no	2	0.0014274	69.815	1	0	1
ALADHSMAQTPR	K	A	L	P	R	L	3	1	0	1	0	1	0	0	1	0	1	0	1	0	1	1	1	0	0	0	0	12	0	1296.62	ENSMGAP00000000116 pep:novel chromosome:UMD2:26:398815:406410:1 gene:ENSMGAG00000000732 transcript:ENSMGAT00000000747 gene_biotype:protein_coding transcript_biotype:protein_coding	ENSMGAP00000000116 pep:novel chromosome:UMD2:26:398815:406410:1 gene:ENSMGAG00000000732 transcript:ENSMGAT00000000747 gene_biotype:protein_coding transcript_biotype:protein_coding	yes	yes	3	0.00029161	67.997	6	0						4
ALADYVHAR	K	A	L	A	R	G	3	1	0	1	0	0	0	0	1	0	1	0	0	0	0	0	0	0	1	1	0	9	0	1014.52	ENSMGAP00000012647 pep:novel chromosome:UMD2:1:52012102:52074133:-1 gene:ENSMGAG00000012043 transcript:ENSMGAT00000013543 gene_biotype:protein_coding transcript_biotype:protein_coding;ENSMGAP00000017426 pep:novel chromosome:UMD2:1:52012096:52015153:-1 gen	ENSMGAP00000012647 pep:novel chromosome:UMD2:1:52012102:52074133:-1 gene:ENSMGAG00000012043 transcript:ENSMGAT00000013543 gene_biotype:protein_coding transcript_biotype:protein_coding	yes	no	2	6.3405e-35	138.54	9.67	0.667									4	4
ALADYVHSK	R	A	L	S	K	G	2	0	0	1	0	0	0	0	1	0	1	1	0	0	0	1	0	0	1	1	0	9	0	1002.51	ENSMGAP00000009803 pep:novel chromosome:UMD2:4:31450862:31454470:-1 gene:ENSMGAG00000009492 transcript:ENSMGAT00000010638 gene_biotype:protein_coding transcript_biotype:protein_coding	ENSMGAP00000009803 pep:novel chromosome:UMD2:4:31450862:31454470:-1 gene:ENSMGAG00000009492 transcript:ENSMGAT00000010638 gene_biotype:protein_coding transcript_biotype:protein_coding	yes	yes	2,3	0.0032622	91.265	9	0									11
ALCSAPACDSFQR	R	A	L	Q	R	T	3	1	0	1	2	1	0	0	0	0	1	0	0	1	1	2	0	0	0	0	0	13	0	1481.64	ENSMGAP00000016579 pep:novel chromosome:UMD2:13:20100089:20101270:1 gene:ENSMGAG00000015638 transcript:ENSMGAT00000017553 gene_biotype:protein_coding transcript_biotype:protein_coding	ENSMGAP00000016579 pep:novel chromosome:UMD2:13:20100089:20101270:1 gene:ENSMGAG00000015638 transcript:ENSMGAT00000017553 gene_biotype:protein_coding transcript_biotype:protein_coding	yes	yes	2	0.00016792	64.104	9.14	0.35									6	1
ALDAAYCFR	R	A	L	F	R	N	3	1	0	1	1	0	0	0	0	0	1	0	0	1	0	0	0	0	1	0	0	9	0	1085.5	ENSMGAP00000009693 pep:novel chromosome:UMD2:2:19403068:19549229:-1 gene:ENSMGAG00000009386 transcript:ENSMGAT00000010525 gene_biotype:protein_coding transcript_biotype:protein_coding	ENSMGAP00000009693 pep:novel chromosome:UMD2:2:19403068:19549229:-1 gene:ENSMGAG00000009386 transcript:ENSMGAT00000010525 gene_biotype:protein_coding transcript_biotype:protein_coding	yes	yes	2	0.0028756	108.74	17	0
ALDLDEALYK	K	A	L	Y	K	H	2	0	0	2	0	0	1	0	0	0	3	1	0	0	0	0	0	0	1	0	0	10	0	1149.59	ENSMGAP00000015731 pep:novel chromosome:UMD2:1:144353697:144390587:1 gene:ENSMGAG00000014841 transcript:ENSMGAT00000016691 gene_biotype:protein_coding transcript_biotype:protein_coding	ENSMGAP00000015731 pep:novel chromosome:UMD2:1:144353697:144390587:1 gene:ENSMGAG00000014841 transcript:ENSMGAT00000016691 gene_biotype:protein_coding transcript_biotype:protein_coding	yes	yes	2	0.0052528	93.096	4.62	1.22			2	2	1	3
ALDPPTFLALLQR	R	A	L	Q	R	A	2	1	0	1	0	1	0	0	0	0	4	0	0	1	2	0	1	0	0	0	0	13	0	1453.83	ENSMGAP00000009949 pep:novel chromosome:UMD2:5:17010444:17013187:1 gene:ENSMGAG00000009628 transcript:ENSMGAT00000010792 gene_biotype:protein_coding transcript_biotype:protein_coding	ENSMGAP00000009949 pep:novel chromosome:UMD2:5:17010444:17013187:1 gene:ENSMGAG00000009628 transcript:ENSMGAT00000010792 gene_biotype:protein_coding transcript_biotype:protein_coding	yes	yes	2,3	6.6608e-13	122.34	5.53	2.77	5	5	12	8	12	13	13	5	4	2
ALDTMNFDVIK	R	A	L	I	K	G	1	0	1	2	0	0	0	0	0	1	1	1	1	1	0	0	1	0	0	1	0	11	0	1265.63	ENSMGAP00000012874 pep:novel chromosome:UMD2:3:79228789:79236710:-1 gene:ENSMGAG00000012239 transcript:ENSMGAT00000013773 gene_biotype:protein_coding transcript_biotype:protein_coding;ENSMGAP00000005354 pep:novel chromosome:UMD2:25:5249655:5255508:-1 gene	ENSMGAP00000012874 pep:novel chromosome:UMD2:3:79228789:79236710:-1 gene:ENSMGAG00000012239 transcript:ENSMGAT00000013773 gene_biotype:protein_coding transcript_biotype:protein_coding	yes	no	2	7.2131e-05	96.229	1	0	1
ALDTNYCFR	R	A	L	F	R	N	1	1	1	1	1	0	0	0	0	0	1	0	0	1	0	0	1	0	1	0	0	9	0	1158.51	ENSMGAP00000013480 pep:novel chromosome:UMD2:5:40017076:40025393:-1 gene:ENSMGAG00000012783 transcript:ENSMGAT00000014388 gene_biotype:protein_coding transcript_biotype:protein_coding	ENSMGAP00000013480 pep:novel chromosome:UMD2:5:40017076:40025393:-1 gene:ENSMGAG00000012783 transcript:ENSMGAT00000014388 gene_biotype:protein_coding transcript_biotype:protein_coding	yes	yes	2	9.016e-231	172.21	17	0
ALDVGSGSGYLTACFAR	K	A	L	A	R	M	3	1	0	1	1	0	0	3	0	0	2	0	0	1	0	2	1	0	1	1	0	17	0	1743.83	ENSMGAP00000002751 pep:novel chromosome:UMD2:5:5630750:5634350:-1 gene:ENSMGAG00000003062 transcript:ENSMGAT00000003436 gene_biotype:protein_coding transcript_biotype:protein_coding	ENSMGAP00000002751 pep:novel chromosome:UMD2:5:5630750:5634350:-1 gene:ENSMGAG00000003062 transcript:ENSMGAT00000003436 gene_biotype:protein_coding transcript_biotype:protein_coding	yes	yes	2	8.5883e-94	102.08	13.4	0.495
ALEEANADLEQK	R	A	L	Q	K	I	3	0	1	1	0	1	3	0	0	0	2	1	0	0	0	0	0	0	0	0	0	12	0	1329.64	CON__Q7Z3Y8	CON__Q7Z3Y8	yes	yes	2	0.00071954	67.997	16	0
ALEEANADLEVK	R	A	L	V	K	I	3	0	1	1	0	0	3	0	0	0	2	1	0	0	0	0	0	0	0	1	0	12	0	1300.65	CON__P02533;CON__P08779;CON__P19012;CON__P13646-1	CON__P02533	no	no	2,3	1.3774e-07	150.06	9.76	5.7	10	10	7	3	2	2	4	5	6	4
ALEEANAELETK	R	A	L	T	K	I	3	0	1	0	0	0	4	0	0	0	2	1	0	0	0	0	1	0	0	0	0	12	0	1316.65	ENSMGAP00000002760 pep:novel chromosome:UMD2:29:4076568:4081119:-1 gene:ENSMGAG00000003084 transcript:ENSMGAT00000003445 gene_biotype:protein_coding transcript_biotype:protein_coding	ENSMGAP00000002760 pep:novel chromosome:UMD2:29:4076568:4081119:-1 gene:ENSMGAG00000003084 transcript:ENSMGAT00000003445 gene_biotype:protein_coding transcript_biotype:protein_coding	yes	yes	2	5.2249e-05	90.793	10.8	2.05								3	5	5
ALEEANTELEVK	R	A	L	V	K	I	2	0	1	0	0	0	4	0	0	0	2	1	0	0	0	0	1	0	0	1	0	12	0	1344.68	CON__Q04695	CON__Q04695	no	no	2	1.5945e-225	153.34	9.44	5.18	6	6	7	6	4	3	4	7	7	6
ALEESNYELEGK	R	A	L	G	K	I	1	0	1	0	0	0	4	1	0	0	2	1	0	0	0	1	0	0	1	0	0	12	0	1380.64	CON__P13645;CON__P02535-1	CON__P13645	yes	no	2	5.9973e-61	129.34	9.2	5.23	7	6	7	6	6	7	6	6	6	7
ALEHFTDLYDIK	R	A	L	I	K	R	1	0	0	2	0	0	1	0	1	1	2	1	0	1	0	0	1	0	1	0	0	12	0	1463.73	ENSMGAP00000007459 pep:novel chromosome:UMD2:21:7601763:7624064:1 gene:ENSMGAG00000007276 transcript:ENSMGAT00000008233 gene_biotype:protein_coding transcript_biotype:protein_coding	ENSMGAP00000007459 pep:novel chromosome:UMD2:21:7601763:7624064:1 gene:ENSMGAG00000007276 transcript:ENSMGAT00000008233 gene_biotype:protein_coding transcript_biotype:protein_coding	yes	yes	2,3	0.00013996	85.973	7.57	5.7	3
ALELDSNLYR	K	A	L	Y	R	I	1	1	1	1	0	0	1	0	0	0	3	0	0	0	0	1	0	0	1	0	0	10	0	1192.61	ENSMGAP00000013407 pep:novel chromosome:UMD2:1:52752244:52805446:1 gene:ENSMGAG00000012678 transcript:ENSMGAT00000014313 gene_biotype:protein_coding transcript_biotype:protein_coding	ENSMGAP00000013407 pep:novel chromosome:UMD2:1:52752244:52805446:1 gene:ENSMGAG00000012678 transcript:ENSMGAT00000014313 gene_biotype:protein_coding transcript_biotype:protein_coding	yes	yes	2	0.00069346	109.66	1.33	0.471	2	1
ALEPFATELR	R	A	L	L	R	E	2	1	0	0	0	0	2	0	0	0	2	0	0	1	1	0	1	0	0	0	0	10	0	1145.61	ENSMGAP00000002809 pep:novel chromosome:UMD2:26:5409611:5411018:-1 gene:ENSMGAG00000003136 transcript:ENSMGAT00000003496 gene_biotype:protein_coding transcript_biotype:protein_coding	ENSMGAP00000002809 pep:novel chromosome:UMD2:26:5409611:5411018:-1 gene:ENSMGAG00000003136 transcript:ENSMGAT00000003496 gene_biotype:protein_coding transcript_biotype:protein_coding	yes	yes	2	0.00061911	95.775	11	0
ALEQQVEEMK	R	A	L	M	K	T	1	0	0	0	0	2	3	0	0	0	1	1	1	0	0	0	0	0	0	1	0	10	0	1203.58	ENSMGAP00000013407 pep:novel chromosome:UMD2:1:52752244:52805446:1 gene:ENSMGAG00000012678 transcript:ENSMGAT00000014313 gene_biotype:protein_coding transcript_biotype:protein_coding	ENSMGAP00000013407 pep:novel chromosome:UMD2:1:52752244:52805446:1 gene:ENSMGAG00000012678 transcript:ENSMGAT00000014313 gene_biotype:protein_coding transcript_biotype:protein_coding	yes	yes	2	4.2226e-28	128.81	9.5	4.92	1
ALESPERPFLAILGGAK	K	A	L	A	K	V	3	1	0	0	0	0	2	2	0	1	3	1	0	1	2	1	0	0	0	0	0	17	1	1767.99	ENSMGAP00000006222 pep:novel chromosome:UMD2:9:12807260:12817032:1 gene:ENSMGAG00000006196 transcript:ENSMGAT00000006969 gene_biotype:protein_coding transcript_biotype:protein_coding	ENSMGAP00000006222 pep:novel chromosome:UMD2:9:12807260:12817032:1 gene:ENSMGAG00000006196 transcript:ENSMGAT00000006969 gene_biotype:protein_coding transcript_biotype:protein_coding	yes	yes	3	3.7896e-06	61.265	12	0
ALFDVLAHPQNYFK	K	A	L	F	K	Y	2	0	1	1	0	1	0	0	1	0	2	1	0	2	1	0	0	0	1	1	0	14	0	1661.86	ENSMGAP00000014567 pep:novel chromosome:UMD2:1:119086730:119174281:-1 gene:ENSMGAG00000013781 transcript:ENSMGAT00000015504 gene_biotype:protein_coding transcript_biotype:protein_coding;ENSMGAP00000006367 pep:novel chromosome:UMD2:5:9224214:9257844:1 gene	ENSMGAP00000014567 pep:novel chromosome:UMD2:1:119086730:119174281:-1 gene:ENSMGAG00000013781 transcript:ENSMGAT00000015504 gene_biotype:protein_coding transcript_biotype:protein_coding	no	no	2,3	4.0621e-65	137.62	5.4	2.98	7	9	10	9	11	5	10	5	6	3
ALFGLQKWYPYYAR	R	A	L	A	R	L	2	1	0	0	0	1	0	1	0	0	2	1	0	1	1	0	0	1	3	0	0	14	1	1774.92	ENSMGAP00000018878 pep:novel chromosome:UMD2:Z:66035038:66054552:-1 gene:ENSMGAG00000017124 transcript:ENSMGAT00000018371 gene_biotype:protein_coding transcript_biotype:protein_coding	ENSMGAP00000018878 pep:novel chromosome:UMD2:Z:66035038:66054552:-1 gene:ENSMGAG00000017124 transcript:ENSMGAT00000018371 gene_biotype:protein_coding transcript_biotype:protein_coding	yes	yes	2,3	5.1323e-93	131.17	7.59	1.38				1	3	1	5	11	8
ALFPSIYLPQQLQGTDK	R	A	L	D	K	V	1	0	0	1	0	3	0	1	0	1	3	1	0	1	2	1	1	0	1	0	0	17	0	1918.02	ENSMGAP00000000865 pep:novel chromosome:UMD2:14:1389064:1390577:-1 gene:ENSMGAG00000001420 transcript:ENSMGAT00000001512 gene_biotype:protein_coding transcript_biotype:protein_coding	ENSMGAP00000000865 pep:novel chromosome:UMD2:14:1389064:1390577:-1 gene:ENSMGAG00000001420 transcript:ENSMGAT00000001512 gene_biotype:protein_coding transcript_biotype:protein_coding	yes	yes	2,3	1.8964e-67	110.6	8.36	0.881							4	8	8	2
ALFPTGGPIR	K	A	L	I	R	G	1	1	0	0	0	0	0	2	0	1	1	0	0	1	2	0	1	0	0	0	0	10	0	1027.58	ENSMGAP00000005615 pep:novel chromosome:UMD2:22:8580987:8653519:-1 gene:ENSMGAG00000005514 transcript:ENSMGAT00000006355 gene_biotype:protein_coding transcript_biotype:protein_coding	ENSMGAP00000005615 pep:novel chromosome:UMD2:22:8580987:8653519:-1 gene:ENSMGAG00000005514 transcript:ENSMGAT00000006355 gene_biotype:protein_coding transcript_biotype:protein_coding	yes	yes	2	0.00020989	93.598	2.48	1.05	5	5	7	4
ALFSALGSSHVNQLGFR	R	A	L	F	R	D	2	1	1	0	0	1	0	2	1	0	3	0	0	2	0	3	0	0	0	1	0	17	0	1802.94	ENSMGAP00000009067 pep:novel chromosome:UMD2:14:12459815:12463237:-1 gene:ENSMGAG00000008819 transcript:ENSMGAT00000009880 gene_biotype:protein_coding transcript_biotype:protein_coding	ENSMGAP00000009067 pep:novel chromosome:UMD2:14:12459815:12463237:-1 gene:ENSMGAG00000008819 transcript:ENSMGAT00000009880 gene_biotype:protein_coding transcript_biotype:protein_coding	yes	yes	2,3	9.2526e-279	153.23	13.6	0.836
ALFSQLSSSVSLR	R	A	L	L	R	R	1	1	0	0	0	1	0	0	0	0	3	0	0	1	0	5	0	0	0	1	0	13	0	1393.76	ENSMGAP00000005615 pep:novel chromosome:UMD2:22:8580987:8653519:-1 gene:ENSMGAG00000005514 transcript:ENSMGAT00000006355 gene_biotype:protein_coding transcript_biotype:protein_coding	ENSMGAP00000005615 pep:novel chromosome:UMD2:22:8580987:8653519:-1 gene:ENSMGAG00000005514 transcript:ENSMGAT00000006355 gene_biotype:protein_coding transcript_biotype:protein_coding	yes	yes	2	5.6236e-69	117.93	2.12	0.832	5	5	7
ALFSQLSSSVSLRR	R	A	L	R	R	V	1	2	0	0	0	1	0	0	0	0	3	0	0	1	0	5	0	0	0	1	0	14	1	1549.86	ENSMGAP00000005615 pep:novel chromosome:UMD2:22:8580987:8653519:-1 gene:ENSMGAG00000005514 transcript:ENSMGAT00000006355 gene_biotype:protein_coding transcript_biotype:protein_coding	ENSMGAP00000005615 pep:novel chromosome:UMD2:22:8580987:8653519:-1 gene:ENSMGAG00000005514 transcript:ENSMGAT00000006355 gene_biotype:protein_coding transcript_biotype:protein_coding	yes	yes	3	4.7909e-06	66.989	1.86	0.639	2	4	1
ALFYDLLNK	R	A	L	N	K	A	1	0	1	1	0	0	0	0	0	0	3	1	0	1	0	0	0	0	1	0	0	9	0	1095.6	ENSMGAP00000005175 pep:novel chromosome:UMD2:21:5804658:5811459:1 gene:ENSMGAG00000005264 transcript:ENSMGAT00000005906 gene_biotype:protein_coding transcript_biotype:protein_coding	ENSMGAP00000005175 pep:novel chromosome:UMD2:21:5804658:5811459:1 gene:ENSMGAG00000005264 transcript:ENSMGAT00000005906 gene_biotype:protein_coding transcript_biotype:protein_coding	yes	yes	2	0.0026639	88.136	7.28	4.29	6	6	6	5	6	5	5	3	6	6
ALGITDMFDESK	K	A	L	S	K	S	1	0	0	2	0	0	1	1	0	1	1	1	1	1	0	1	1	0	0	0	0	12	0	1325.62	ENSMGAP00000018441 pep:novel chromosome:UMD2:11:7972942:7983043:-1 gene:ENSMGAG00000004930 transcript:ENSMGAT00000018687 gene_biotype:protein_coding transcript_biotype:protein_coding;ENSMGAP00000004868 pep:novel chromosome:UMD2:11:7972942:7983043:-1 gene:	ENSMGAP00000018441 pep:novel chromosome:UMD2:11:7972942:7983043:-1 gene:ENSMGAG00000004930 transcript:ENSMGAT00000018687 gene_biotype:protein_coding transcript_biotype:protein_coding	yes	no	2	8.041e-37	98.105	7.15	3.56	5	4	7	3	6	3	4	2	7	15
ALGNVGHPASIK	K	A	L	I	K	H	2	0	1	0	0	0	0	2	1	1	1	1	0	0	1	1	0	0	0	1	0	12	0	1162.65	ENSMGAP00000009685 pep:novel chromosome:UMD2:10:19406965:19449617:1 gene:ENSMGAG00000009357 transcript:ENSMGAT00000010517 gene_biotype:protein_coding transcript_biotype:protein_coding;ENSMGAP00000009689 pep:novel chromosome:UMD2:10:19406965:19449617:1 gen	ENSMGAP00000009685 pep:novel chromosome:UMD2:10:19406965:19449617:1 gene:ENSMGAG00000009357 transcript:ENSMGAT00000010517 gene_biotype:protein_coding transcript_biotype:protein_coding	yes	no	2,3	1.9253e-09	131.69	2	0.856	10	11	8	1
ALGPDSRPPECIDQK	R	A	L	Q	K	F	1	1	0	2	1	1	1	1	0	1	1	1	0	0	3	1	0	0	0	0	0	15	1	1681.81	ENSMGAP00000011144 pep:novel chromosome:UMD2:4:66878250:66881930:1 gene:ENSMGAG00000010723 transcript:ENSMGAT00000012013 gene_biotype:protein_coding transcript_biotype:protein_coding	ENSMGAP00000011144 pep:novel chromosome:UMD2:4:66878250:66881930:1 gene:ENSMGAG00000010723 transcript:ENSMGAT00000012013 gene_biotype:protein_coding transcript_biotype:protein_coding	yes	yes	3	2.4024e-09	74.789	7	0							1
ALGTFALR	K	A	L	L	R	F	2	1	0	0	0	0	0	1	0	0	2	0	0	1	0	0	1	0	0	0	0	8	0	847.492	ENSMGAP00000009949 pep:novel chromosome:UMD2:5:17010444:17013187:1 gene:ENSMGAG00000009628 transcript:ENSMGAT00000010792 gene_biotype:protein_coding transcript_biotype:protein_coding	ENSMGAP00000009949 pep:novel chromosome:UMD2:5:17010444:17013187:1 gene:ENSMGAG00000009628 transcript:ENSMGAT00000010792 gene_biotype:protein_coding transcript_biotype:protein_coding	yes	yes	2	6.1374e-07	161.11	5.22	2.1	2	2	3	4	5	7	5	2	2
ALHISPNAPEWQVCSFEVNR	K	A	L	N	R	S	2	1	2	0	1	1	2	0	1	1	1	0	0	1	2	2	0	1	0	2	0	20	0	2353.13	ENSMGAP00000008524 pep:novel chromosome:UMD2:22:11389753:11394342:1 gene:ENSMGAG00000008289 transcript:ENSMGAT00000009323 gene_biotype:protein_coding transcript_biotype:protein_coding	ENSMGAP00000008524 pep:novel chromosome:UMD2:22:11389753:11394342:1 gene:ENSMGAG00000008289 transcript:ENSMGAT00000009323 gene_biotype:protein_coding transcript_biotype:protein_coding	yes	yes	3	6.406e-08	82.609	9	0									4
ALIAGGGAPEIELALR	R	A	L	L	R	L	4	1	0	0	0	0	2	3	0	2	3	0	0	0	1	0	0	0	0	0	0	16	0	1549.88	ENSMGAP00000006640 pep:novel chromosome:UMD2:2:15091969:15097908:1 gene:ENSMGAG00000006605 transcript:ENSMGAT00000007395 gene_biotype:protein_coding transcript_biotype:protein_coding	ENSMGAP00000006640 pep:novel chromosome:UMD2:2:15091969:15097908:1 gene:ENSMGAG00000006605 transcript:ENSMGAT00000007395 gene_biotype:protein_coding transcript_biotype:protein_coding	yes	yes	2	7.7773e-13	94.487	8.67	5.44	1
ALILGELER	R	A	L	E	R	G	1	1	0	0	0	0	2	1	0	1	3	0	0	0	0	0	0	0	0	0	0	9	0	1012.59	ENSMGAP00000001902 pep:novel chromosome:UMD2:26:4032291:4043413:-1 gene:ENSMGAG00000002341 transcript:ENSMGAT00000002573 gene_biotype:protein_coding transcript_biotype:protein_coding	ENSMGAP00000001902 pep:novel chromosome:UMD2:26:4032291:4043413:-1 gene:ENSMGAG00000002341 transcript:ENSMGAT00000002573 gene_biotype:protein_coding transcript_biotype:protein_coding	yes	yes	2	0.0043842	90.15	14.6	3.01
ALKPGLSAYADDVEK	K	A	L	E	K	S	3	0	0	2	0	0	1	1	0	0	2	2	0	0	1	1	0	0	1	1	0	15	1	1575.81	ENSMGAP00000007268 pep:novel chromosome:UMD2:2:15875899:15887990:1 gene:ENSMGAG00000007154 transcript:ENSMGAT00000008037 gene_biotype:protein_coding transcript_biotype:protein_coding;ENSMGAP00000019255 pep:novel chromosome:UMD2:2:15875899:15887990:1 gene:	ENSMGAP00000007268 pep:novel chromosome:UMD2:2:15875899:15887990:1 gene:ENSMGAG00000007154 transcript:ENSMGAT00000008037 gene_biotype:protein_coding transcript_biotype:protein_coding	yes	no	3	0.00063602	79.317	8.8	0.4								1	4
ALLAGGGFSTWTYR	R	A	L	Y	R	Q	2	1	0	0	0	0	0	3	0	0	2	0	0	1	0	1	2	1	1	0	0	14	0	1498.76	ENSMGAP00000010920 pep:novel chromosome:UMD2:5:22361261:22433849:1 gene:ENSMGAG00000010502 transcript:ENSMGAT00000011785 gene_biotype:protein_coding transcript_biotype:protein_coding;ENSMGAP00000017651 pep:novel chromosome:UMD2:5:22361261:22433849:1 gene:	ENSMGAP00000010920 pep:novel chromosome:UMD2:5:22361261:22433849:1 gene:ENSMGAG00000010502 transcript:ENSMGAT00000011785 gene_biotype:protein_coding transcript_biotype:protein_coding	yes	no	2	4.0095e-15	86.944	6.12	0.331						7	1
ALLANALTSALR	R	A	L	L	R	L	4	1	1	0	0	0	0	0	0	0	4	0	0	0	0	1	1	0	0	0	0	12	0	1212.72	ENSMGAP00000012796 pep:novel chromosome:UMD2:4:51253611:51260375:-1 gene:ENSMGAG00000012181 transcript:ENSMGAT00000013694 gene_biotype:protein_coding transcript_biotype:protein_coding	ENSMGAP00000012796 pep:novel chromosome:UMD2:4:51253611:51260375:-1 gene:ENSMGAG00000012181 transcript:ENSMGAT00000013694 gene_biotype:protein_coding transcript_biotype:protein_coding	yes	yes	2	0.00064952	62.338	1	0	1
ALLEVVQSGGK	K	A	L	G	K	N	1	0	0	0	0	1	1	2	0	0	2	1	0	0	0	1	0	0	0	2	0	11	0	1099.62	ENSMGAP00000005240 pep:novel chromosome:UMD2:22:8486336:8490479:-1 gene:ENSMGAG00000005318 transcript:ENSMGAT00000005972 gene_biotype:protein_coding transcript_biotype:protein_coding	ENSMGAP00000005240 pep:novel chromosome:UMD2:22:8486336:8490479:-1 gene:ENSMGAG00000005318 transcript:ENSMGAT00000005972 gene_biotype:protein_coding transcript_biotype:protein_coding	yes	yes	2	3.8411e-06	90.05	8.89	5.59	3
ALLLEIFR	K	A	L	F	R	D	1	1	0	0	0	0	1	0	0	1	3	0	0	1	0	0	0	0	0	0	0	8	0	973.596	ENSMGAP00000012385 pep:novel chromosome:UMD2:2:38501632:38530315:1 gene:ENSMGAG00000011803 transcript:ENSMGAT00000013275 gene_biotype:protein_coding transcript_biotype:protein_coding	ENSMGAP00000012385 pep:novel chromosome:UMD2:2:38501632:38530315:1 gene:ENSMGAG00000011803 transcript:ENSMGAT00000013275 gene_biotype:protein_coding transcript_biotype:protein_coding	yes	no	2	1.3786e-11	144.38	8.44	0.497								5	4
ALLLQGANEIEIR	K	A	L	I	R	A	2	1	1	0	0	1	2	1	0	2	3	0	0	0	0	0	0	0	0	0	0	13	0	1438.81	ENSMGAP00000000984 pep:novel chromosome:UMD2:29:2330613:2331145:1 gene:ENSMGAG00000001528 transcript:ENSMGAT00000001633 gene_biotype:protein_coding transcript_biotype:protein_coding	ENSMGAP00000000984 pep:novel chromosome:UMD2:29:2330613:2331145:1 gene:ENSMGAG00000001528 transcript:ENSMGAT00000001633 gene_biotype:protein_coding transcript_biotype:protein_coding	yes	yes	2	2.1033e-18	101.53	11.8	0.433
ALLPFQSGSANILGYNLR	K	A	L	L	R	Q	2	1	2	0	0	1	0	2	0	1	4	0	0	1	1	2	0	0	1	0	0	18	0	1933.04	ENSMGAP00000003022 pep:novel chromosome:UMD2:11:4301087:4302779:-1 gene:ENSMGAG00000003332 transcript:ENSMGAT00000003715 gene_biotype:protein_coding transcript_biotype:protein_coding	ENSMGAP00000003022 pep:novel chromosome:UMD2:11:4301087:4302779:-1 gene:ENSMGAG00000003332 transcript:ENSMGAT00000003715 gene_biotype:protein_coding transcript_biotype:protein_coding	yes	yes	2	6.0426e-45	106.38	8.6	0.49								2	3
ALLSAPWYLNR	R	A	L	N	R	I	2	1	1	0	0	0	0	0	0	0	3	0	0	0	1	1	0	1	1	0	0	11	0	1302.71	ENSMGAP00000000969 pep:novel chromosome:UMD2:12:896778:901952:-1 gene:ENSMGAG00000016448 transcript:ENSMGAT00000001617 gene_biotype:protein_coding transcript_biotype:protein_coding	ENSMGAP00000000969 pep:novel chromosome:UMD2:12:896778:901952:-1 gene:ENSMGAG00000016448 transcript:ENSMGAT00000001617 gene_biotype:protein_coding transcript_biotype:protein_coding	yes	yes	2	2.5941e-216	163.64	5.81	1.88			4	4	5		7	5	1
ALLVQQQPR	K	A	L	P	R	G	1	1	0	0	0	3	0	0	0	0	2	0	0	0	1	0	0	0	0	1	0	9	0	1051.61	ENSMGAP00000012647 pep:novel chromosome:UMD2:1:52012102:52074133:-1 gene:ENSMGAG00000012043 transcript:ENSMGAT00000013543 gene_biotype:protein_coding transcript_biotype:protein_coding;ENSMGAP00000017426 pep:novel chromosome:UMD2:1:52012096:52015153:-1 gen	ENSMGAP00000012647 pep:novel chromosome:UMD2:1:52012102:52074133:-1 gene:ENSMGAG00000012043 transcript:ENSMGAT00000013543 gene_biotype:protein_coding transcript_biotype:protein_coding	yes	no	2	0.0012832	119.29	7.93	3.67	3								4	5
ALNEACESVIQTACK	R	A	L	C	K	H	3	0	1	0	2	1	2	0	0	1	1	1	0	0	0	1	1	0	0	1	0	15	0	1692.78	ENSMGAP00000000900 pep:novel chromosome:UMD2:13:940247:971920:1 gene:ENSMGAG00000001428 transcript:ENSMGAT00000001548 gene_biotype:protein_coding transcript_biotype:protein_coding	ENSMGAP00000000900 pep:novel chromosome:UMD2:13:940247:971920:1 gene:ENSMGAG00000001428 transcript:ENSMGAT00000001548 gene_biotype:protein_coding transcript_biotype:protein_coding	yes	yes	2,3	0	198.74	4.52	2.4	9	11	12	12	12	8	7	5	7
ALNFAMHELQLIR	K	A	L	I	R	V	2	1	1	0	0	1	1	0	1	1	3	0	1	1	0	0	0	0	0	0	0	13	0	1554.83	ENSMGAP00000009278 pep:novel chromosome:UMD2:3:47696734:47714927:1 gene:ENSMGAG00000009004 transcript:ENSMGAT00000010096 gene_biotype:protein_coding transcript_biotype:protein_coding	ENSMGAP00000009278 pep:novel chromosome:UMD2:3:47696734:47714927:1 gene:ENSMGAG00000009004 transcript:ENSMGAT00000010096 gene_biotype:protein_coding transcript_biotype:protein_coding	yes	yes	2,3	1.4738e-14	105.65	8.74	2.32				3	1	1	7	7	8	8
ALNPVCGTDGVTYDNECVLCAHNLEQGTSVGK	K	A	L	G	K	K	2	0	3	2	3	1	2	4	1	0	3	1	0	0	1	1	3	0	1	4	0	32	0	3477.56	ENSMGAP00000019272 pep:novel chromosome:UMD2:15:10162842:10168314:1 gene:ENSMGAG00000004813 transcript:ENSMGAT00000020157 gene_biotype:protein_coding transcript_biotype:protein_coding;ENSMGAP00000004655 pep:novel chromosome:UMD2:15:10162842:10168314:1 gen	ENSMGAP00000019272 pep:novel chromosome:UMD2:15:10162842:10168314:1 gene:ENSMGAG00000004813 transcript:ENSMGAT00000020157 gene_biotype:protein_coding transcript_biotype:protein_coding	yes	no	4	9.4751e-85	71.67	11.3	0.471
ALNPVCGTDGVTYDNECVLCAHNLEQGTSVGKK	K	A	L	K	K	H	2	0	3	2	3	1	2	4	1	0	3	2	0	0	1	1	3	0	1	4	0	33	1	3605.65	ENSMGAP00000019272 pep:novel chromosome:UMD2:15:10162842:10168314:1 gene:ENSMGAG00000004813 transcript:ENSMGAT00000020157 gene_biotype:protein_coding transcript_biotype:protein_coding;ENSMGAP00000004655 pep:novel chromosome:UMD2:15:10162842:10168314:1 gen	ENSMGAP00000019272 pep:novel chromosome:UMD2:15:10162842:10168314:1 gene:ENSMGAG00000004813 transcript:ENSMGAT00000020157 gene_biotype:protein_coding transcript_biotype:protein_coding	yes	no	4	2.1253e-86	67.913	10.6	1.02									1	1
ALPDMDIR	R	A	L	I	R	K	1	1	0	2	0	0	0	0	0	1	1	0	1	0	1	0	0	0	0	0	0	8	0	929.464	ENSMGAP00000013970 pep:novel chromosome:UMD2:4:72721204:72722573:-1 gene:ENSMGAG00000013229 transcript:ENSMGAT00000014890 gene_biotype:protein_coding transcript_biotype:protein_coding	ENSMGAP00000013970 pep:novel chromosome:UMD2:4:72721204:72722573:-1 gene:ENSMGAG00000013229 transcript:ENSMGAT00000014890 gene_biotype:protein_coding transcript_biotype:protein_coding	yes	yes	2	0.0058129	71.501	16.6	0.497
ALPFWNEEIVPQIK	R	A	L	I	K	E	1	0	1	0	0	1	2	0	0	2	1	1	0	1	2	0	0	1	0	1	0	14	0	1682.9	ENSMGAP00000010162 pep:novel chromosome:UMD2:8:24591032:24651839:-1 gene:ENSMGAG00000009817 transcript:ENSMGAT00000011008 gene_biotype:protein_coding transcript_biotype:protein_coding	ENSMGAP00000010162 pep:novel chromosome:UMD2:8:24591032:24651839:-1 gene:ENSMGAG00000009817 transcript:ENSMGAT00000011008 gene_biotype:protein_coding transcript_biotype:protein_coding	yes	yes	2	9.7365e-35	80.746	13	0
ALPPQFTSPNEK	K	A	L	E	K	V	1	0	1	0	0	1	1	0	0	0	1	1	0	1	3	1	1	0	0	0	0	12	0	1327.68	ENSMGAP00000007552 pep:novel chromosome:UMD2:11:13704995:13723855:-1 gene:ENSMGAG00000007413 transcript:ENSMGAT00000008330 gene_biotype:protein_coding transcript_biotype:protein_coding	ENSMGAP00000007552 pep:novel chromosome:UMD2:11:13704995:13723855:-1 gene:ENSMGAG00000007413 transcript:ENSMGAT00000008330 gene_biotype:protein_coding transcript_biotype:protein_coding	yes	yes	2	2.911e-18	88.021	7.74	0.909						2	5	8	4
ALPSDKPFASGYLK	K	A	L	L	K	M	2	0	0	1	0	0	0	1	0	0	2	2	0	1	2	2	0	0	1	0	0	14	1	1492.79	ENSMGAP00000009685 pep:novel chromosome:UMD2:10:19406965:19449617:1 gene:ENSMGAG00000009357 transcript:ENSMGAT00000010517 gene_biotype:protein_coding transcript_biotype:protein_coding;ENSMGAP00000009689 pep:novel chromosome:UMD2:10:19406965:19449617:1 gen	ENSMGAP00000009685 pep:novel chromosome:UMD2:10:19406965:19449617:1 gene:ENSMGAG00000009357 transcript:ENSMGAT00000010517 gene_biotype:protein_coding transcript_biotype:protein_coding	yes	no	3	0.0013835	62.035	2.12	1.11	6	5	2	3
ALQEELGVPK	R	A	L	P	K	A	1	0	0	0	0	1	2	1	0	0	2	1	0	0	1	0	0	0	0	1	0	10	0	1082.6	ENSMGAP00000005746 pep:novel scaffold:UMD2:GL425441.1:2:1084:1 gene:ENSMGAG00000005804 transcript:ENSMGAT00000006488 gene_biotype:protein_coding transcript_biotype:protein_coding	ENSMGAP00000005746 pep:novel scaffold:UMD2:GL425441.1:2:1084:1 gene:ENSMGAG00000005804 transcript:ENSMGAT00000006488 gene_biotype:protein_coding transcript_biotype:protein_coding	yes	yes	2	2.0277e-13	104.22	8.67	4.85	6	6	7	6	7	6	5	6	6	7
ALQFAMAEYNR	R	A	L	N	R	A	3	1	1	0	0	1	1	0	0	0	1	0	1	1	0	0	0	0	1	0	0	11	0	1312.62	ENSMGAP00000007002 pep:novel chromosome:UMD2:2:15373455:15375704:1 gene:ENSMGAG00000006932 transcript:ENSMGAT00000007767 gene_biotype:protein_coding transcript_biotype:protein_coding	ENSMGAP00000007002 pep:novel chromosome:UMD2:2:15373455:15375704:1 gene:ENSMGAG00000006932 transcript:ENSMGAT00000007767 gene_biotype:protein_coding transcript_biotype:protein_coding	yes	yes	2,3	1.1778e-42	113.69	10.8	5.6	4	4	6	6	5	6	4	2	6	4
ALQGFLQSPQPQK	R	A	L	Q	K	A	1	0	0	0	0	4	0	1	0	0	2	1	0	1	2	1	0	0	0	0	0	13	0	1440.77	ENSMGAP00000002159 pep:novel chromosome:UMD2:10:4517240:4521399:1 gene:ENSMGAG00000002559 transcript:ENSMGAT00000002833 gene_biotype:protein_coding transcript_biotype:protein_coding	ENSMGAP00000002159 pep:novel chromosome:UMD2:10:4517240:4521399:1 gene:ENSMGAG00000002559 transcript:ENSMGAT00000002833 gene_biotype:protein_coding transcript_biotype:protein_coding	yes	yes	2	1.5724e-06	94.122	10	0										1
ALQNSIQEQVVEMK	K	A	L	M	K	R	1	0	1	0	0	3	2	0	0	1	1	1	1	0	0	1	0	0	0	2	0	14	0	1615.82	ENSMGAP00000017786 pep:novel chromosome:UMD2:4:725252:731699:-1 gene:ENSMGAG00000001391 transcript:ENSMGAT00000018916 gene_biotype:protein_coding transcript_biotype:protein_coding;ENSMGAP00000000839 pep:novel chromosome:UMD2:4:725255:731726:-1 gene:ENSMGA	ENSMGAP00000017786 pep:novel chromosome:UMD2:4:725252:731699:-1 gene:ENSMGAG00000001391 transcript:ENSMGAT00000018916 gene_biotype:protein_coding transcript_biotype:protein_coding	yes	no	2	0.0026143	76.759	8.67	0.471								1	2
ALQSNHFELSIK	K	A	L	I	K	T	1	0	1	0	0	1	1	0	1	1	2	1	0	1	0	2	0	0	0	0	0	12	0	1385.73	ENSMGAP00000003150 pep:novel chromosome:UMD2:23:2777706:2849334:-1 gene:ENSMGAG00000003375 transcript:ENSMGAT00000003846 gene_biotype:protein_coding transcript_biotype:protein_coding;ENSMGAP00000017932 pep:novel chromosome:UMD2:23:2777706:2815764:-1 gene:	ENSMGAP00000003150 pep:novel chromosome:UMD2:23:2777706:2849334:-1 gene:ENSMGAG00000003375 transcript:ENSMGAT00000003846 gene_biotype:protein_coding transcript_biotype:protein_coding	no	no	2,3	1.4089e-28	168.76	2.22	1.11	12	12	14		1	1
ALQSVGQIVGEVLK	K	A	L	L	K	Q	1	0	0	0	0	2	1	2	0	1	2	1	0	0	0	1	0	0	0	3	0	14	0	1439.83	ENSMGAP00000014584 pep:novel chromosome:UMD2:5:61084439:61096802:-1 gene:ENSMGAG00000013795 transcript:ENSMGAT00000015521 gene_biotype:protein_coding transcript_biotype:protein_coding	ENSMGAP00000014584 pep:novel chromosome:UMD2:5:61084439:61096802:-1 gene:ENSMGAG00000013795 transcript:ENSMGAT00000015521 gene_biotype:protein_coding transcript_biotype:protein_coding	yes	yes	2	6.6214e-38	94.09	6.5	5.5	1
ALSDLNNVGPLLGSR	K	A	L	S	R	V	1	1	2	1	0	0	0	2	0	0	4	0	0	0	1	2	0	0	0	1	0	15	0	1524.83	ENSMGAP00000013300 pep:novel chromosome:UMD2:4:59906262:59955261:1 gene:ENSMGAG00000012601 transcript:ENSMGAT00000014204 gene_biotype:protein_coding transcript_biotype:protein_coding	ENSMGAP00000013300 pep:novel chromosome:UMD2:4:59906262:59955261:1 gene:ENSMGAG00000012601 transcript:ENSMGAT00000014204 gene_biotype:protein_coding transcript_biotype:protein_coding	yes	yes	2	2.8851e-13	80.738	2.5	0.957	1	2	2	1
ALSEGVFR	R	A	L	F	R	G	1	1	0	0	0	0	1	1	0	0	1	0	0	1	0	1	0	0	0	1	0	8	0	877.466	ENSMGAP00000017228 pep:novel scaffold:UMD2:GL425865.1:3:1291:1 gene:ENSMGAG00000017094 transcript:ENSMGAT00000019261 gene_biotype:protein_coding transcript_biotype:protein_coding	ENSMGAP00000017228 pep:novel scaffold:UMD2:GL425865.1:3:1291:1 gene:ENSMGAG00000017094 transcript:ENSMGAT00000019261 gene_biotype:protein_coding transcript_biotype:protein_coding	yes	yes	2	0.0074244	110.31	9.5	0.5									3	3
ALSGNTQLDLQEINNWVR	R	A	L	V	R	Q	1	1	3	1	0	2	1	1	0	1	3	0	0	0	0	1	1	1	0	1	0	18	0	2070.05	ENSMGAP00000005175 pep:novel chromosome:UMD2:21:5804658:5811459:1 gene:ENSMGAG00000005264 transcript:ENSMGAT00000005906 gene_biotype:protein_coding transcript_biotype:protein_coding	ENSMGAP00000005175 pep:novel chromosome:UMD2:21:5804658:5811459:1 gene:ENSMGAG00000005264 transcript:ENSMGAT00000005906 gene_biotype:protein_coding transcript_biotype:protein_coding	yes	yes	2,3	0	223.07	8.38	2.13			1	3	1	1	2	1	10	13
ALTDELAQAR	K	A	L	A	R	D	3	1	0	1	0	1	1	0	0	0	2	0	0	0	0	0	1	0	0	0	0	10	0	1086.57	ENSMGAP00000013595 pep:novel chromosome:UMD2:2:53561517:53580919:-1 gene:ENSMGAG00000012886 transcript:ENSMGAT00000014507 gene_biotype:protein_coding transcript_biotype:protein_coding	ENSMGAP00000013595 pep:novel chromosome:UMD2:2:53561517:53580919:-1 gene:ENSMGAG00000012886 transcript:ENSMGAT00000014507 gene_biotype:protein_coding transcript_biotype:protein_coding	yes	yes	2	0.00055165	104.05	12.1	5.65	1		1	1		1	2
ALTVPELTQQVFDAK	R	A	L	A	K	N	2	0	0	1	0	2	1	0	0	0	2	1	0	1	1	0	2	0	0	2	0	15	0	1658.89	ENSMGAP00000008592 pep:novel chromosome:UMD2:19:1792884:1794008:-1 gene:ENSMGAG00000008378 transcript:ENSMGAT00000009391 gene_biotype:protein_coding transcript_biotype:protein_coding	ENSMGAP00000008592 pep:novel chromosome:UMD2:19:1792884:1794008:-1 gene:ENSMGAG00000008378 transcript:ENSMGAT00000009391 gene_biotype:protein_coding transcript_biotype:protein_coding	yes	yes	2,3	0.0044809	75.764	6.5	5.5	1
ALVFVDNHDNQR	R	A	L	Q	R	G	1	1	2	2	0	1	0	0	1	0	1	0	0	1	0	0	0	0	0	2	0	12	0	1426.7	ENSMGAP00000017677 pep:novel chromosome:UMD2:10:10425930:10433587:1 gene:ENSMGAG00000006347 transcript:ENSMGAT00000020801 gene_biotype:protein_coding transcript_biotype:protein_coding;ENSMGAP00000019222 pep:novel chromosome:UMD2:10:10425930:10433587:1 gen	ENSMGAP00000017677 pep:novel chromosome:UMD2:10:10425930:10433587:1 gene:ENSMGAG00000006347 transcript:ENSMGAT00000020801 gene_biotype:protein_coding transcript_biotype:protein_coding	yes	no	2,3	4.3807e-16	100.93	9.29	3.61							2	3	1
ALVLIAFAQYLQQCPFEDHVK	K	A	L	V	K	L	3	0	0	1	1	3	1	0	1	1	3	1	0	2	1	0	0	0	1	2	0	21	0	2489.28	CON__P02768-1	CON__P02768-1	yes	yes	3	2.5782e-05	78.674	12	0
ALYDAELSQMQTHISDTSVVLSMDNNR	R	A	L	N	R	N	2	1	2	3	0	2	1	0	1	1	3	0	2	0	0	4	2	0	1	2	0	27	0	3037.41	CON__P04259;CON__P48668;CON__P02538	CON__P02538	no	no	3	9.1623e-12	60.814	10	1.73								3	2
ALYDTFPSLYGELYTQNTK	K	A	L	T	K	V	1	0	1	1	0	1	1	1	0	0	3	1	0	1	1	1	3	0	3	0	0	19	0	2223.07	ENSMGAP00000000231 pep:novel chromosome:UMD2:11:630096:710657:1 gene:ENSMGAG00000000842 transcript:ENSMGAT00000000865 gene_biotype:protein_coding transcript_biotype:protein_coding	ENSMGAP00000000231 pep:novel chromosome:UMD2:11:630096:710657:1 gene:ENSMGAG00000000842 transcript:ENSMGAT00000000865 gene_biotype:protein_coding transcript_biotype:protein_coding	yes	yes	2	5.6784e-44	90.385	10	0										5
ALYTDIVPEDALPGK	K	A	L	G	K	L	2	0	0	2	0	0	1	1	0	1	2	1	0	0	2	0	1	0	1	1	0	15	0	1600.83	ENSMGAP00000012007 pep:novel chromosome:UMD2:4:44030140:44130685:-1 gene:ENSMGAG00000011459 transcript:ENSMGAT00000012893 gene_biotype:protein_coding transcript_biotype:protein_coding	ENSMGAP00000012007 pep:novel chromosome:UMD2:4:44030140:44130685:-1 gene:ENSMGAG00000011459 transcript:ENSMGAT00000012893 gene_biotype:protein_coding transcript_biotype:protein_coding	yes	yes	2	1.4668e-09	67.234	1.89	0.737	3	4	2
ALYVSPESTDTAAFYK	K	A	L	Y	K	A	3	0	0	1	0	0	1	0	0	0	1	1	0	1	1	2	2	0	2	1	0	16	0	1761.85	ENSMGAP00000008424 pep:novel chromosome:UMD2:20:8772671:8780507:-1 gene:ENSMGAG00000008198 transcript:ENSMGAT00000009221 gene_biotype:protein_coding transcript_biotype:protein_coding	ENSMGAP00000008424 pep:novel chromosome:UMD2:20:8772671:8780507:-1 gene:ENSMGAG00000008198 transcript:ENSMGAT00000009221 gene_biotype:protein_coding transcript_biotype:protein_coding	yes	yes	2	2.5602e-22	85.493	9	0									3
AMDFNGILTIR	R	A	M	I	R	N	1	1	1	1	0	0	0	1	0	2	1	0	1	1	0	0	1	0	0	0	0	11	0	1249.65	ENSMGAP00000007430 pep:novel chromosome:UMD2:23:6821806:6843303:1 gene:ENSMGAG00000007242 transcript:ENSMGAT00000008204 gene_biotype:protein_coding transcript_biotype:protein_coding;ENSMGAP00000018496 pep:novel chromosome:UMD2:23:6833005:6843300:1 gene:EN	ENSMGAP00000007430 pep:novel chromosome:UMD2:23:6821806:6843303:1 gene:ENSMGAG00000007242 transcript:ENSMGAT00000008204 gene_biotype:protein_coding transcript_biotype:protein_coding	yes	no	2	1.0048e-06	88.338	1.5	0.5	3	3
AMEYEVNIGSDVPR	R	A	M	P	R	G	1	1	1	1	0	0	2	1	0	1	0	0	1	0	1	1	0	0	1	2	0	14	0	1578.73	ENSMGAP00000012007 pep:novel chromosome:UMD2:4:44030140:44130685:-1 gene:ENSMGAG00000011459 transcript:ENSMGAT00000012893 gene_biotype:protein_coding transcript_biotype:protein_coding	ENSMGAP00000012007 pep:novel chromosome:UMD2:4:44030140:44130685:-1 gene:ENSMGAG00000011459 transcript:ENSMGAT00000012893 gene_biotype:protein_coding transcript_biotype:protein_coding	yes	yes	2	1.4431e-17	94.532	1.6	0.49	4	6
AMGIMNSFVNDIFER	K	A	M	E	R	I	1	1	2	1	0	0	1	1	0	2	0	0	2	2	0	1	0	0	0	1	0	15	0	1742.81	ENSMGAP00000016647 pep:novel chromosome:UMD2:1:48898157:48898537:1 gene:ENSMGAG00000015706 transcript:ENSMGAT00000017621 gene_biotype:protein_coding transcript_biotype:protein_coding;ENSMGAP00000016652 pep:novel chromosome:UMD2:1:48972589:48973311:1 gene:	ENSMGAP00000016647 pep:novel chromosome:UMD2:1:48898157:48898537:1 gene:ENSMGAG00000015706 transcript:ENSMGAT00000017621 gene_biotype:protein_coding transcript_biotype:protein_coding	yes	no	2,3	1.6268e-33	107.35	11.5	5.98	3
AMHRPLISLPSQRPPAPR	R	A	M	P	R	A	2	3	0	0	0	1	0	0	1	1	2	0	1	0	5	2	0	0	0	0	0	18	2	2023.13	ENSMGAP00000008129 pep:novel chromosome:UMD2:5:13841796:13851576:1 gene:ENSMGAG00000007945 transcript:ENSMGAT00000008918 gene_biotype:protein_coding transcript_biotype:protein_coding	ENSMGAP00000008129 pep:novel chromosome:UMD2:5:13841796:13851576:1 gene:ENSMGAG00000007945 transcript:ENSMGAT00000008918 gene_biotype:protein_coding transcript_biotype:protein_coding	yes	yes	4	2.5197e-12	62.203	15	0
AMLFLGR	R	A	M	G	R	V	1	1	0	0	0	0	0	1	0	0	2	0	1	1	0	0	0	0	0	0	0	7	0	806.447	ENSMGAP00000012712 pep:novel chromosome:UMD2:2:41417937:41427956:-1 gene:ENSMGAG00000012097 transcript:ENSMGAT00000013609 gene_biotype:protein_coding transcript_biotype:protein_coding	ENSMGAP00000012712 pep:novel chromosome:UMD2:2:41417937:41427956:-1 gene:ENSMGAG00000012097 transcript:ENSMGAT00000013609 gene_biotype:protein_coding transcript_biotype:protein_coding	yes	yes	2	0.0063894	106.76	7.75	0.433							1	3
AMLTQLLSQANLAR	R	A	M	A	R	S	3	1	1	0	0	2	0	0	0	0	4	0	1	0	0	1	1	0	0	0	0	14	0	1528.84	ENSMGAP00000001201 pep:novel chromosome:UMD2:10:3076286:3088808:-1 gene:ENSMGAG00000001662 transcript:ENSMGAT00000001853 gene_biotype:protein_coding transcript_biotype:protein_coding;ENSMGAP00000018581 pep:novel chromosome:UMD2:10:3077388:3078569:-1 gene:	ENSMGAP00000001201 pep:novel chromosome:UMD2:10:3076286:3088808:-1 gene:ENSMGAG00000001662 transcript:ENSMGAT00000001853 gene_biotype:protein_coding transcript_biotype:protein_coding	yes	no	3	0.00065477	75.102	4	0				2
AMQHISYLNSR	K	A	M	S	R	Q	1	1	1	0	0	1	0	0	1	1	1	0	1	0	0	2	0	0	1	0	0	11	0	1318.65	ENSMGAP00000003721 pep:novel chromosome:UMD2:23:3639336:3663812:-1 gene:ENSMGAG00000003902 transcript:ENSMGAT00000004428 gene_biotype:protein_coding transcript_biotype:protein_coding	ENSMGAP00000003721 pep:novel chromosome:UMD2:23:3639336:3663812:-1 gene:ENSMGAG00000003902 transcript:ENSMGAT00000004428 gene_biotype:protein_coding transcript_biotype:protein_coding	yes	yes	3	0.00016159	107.09	4.57	0.728			1	1	5
AMQQVLSDTIIQNELLQK	R	A	M	Q	K	H	1	0	1	1	0	4	1	0	0	2	3	1	1	0	0	1	1	0	0	1	0	18	0	2071.1	ENSMGAP00000007759 pep:novel chromosome:UMD2:22:11235888:11243360:1 gene:ENSMGAG00000007622 transcript:ENSMGAT00000008541 gene_biotype:protein_coding transcript_biotype:protein_coding	ENSMGAP00000007759 pep:novel chromosome:UMD2:22:11235888:11243360:1 gene:ENSMGAG00000007622 transcript:ENSMGAT00000008541 gene_biotype:protein_coding transcript_biotype:protein_coding	yes	yes	2,3	0	260.96	8.38	4.57	15	18	27	24	28	20	29	28	16	17
AMTSPLKAVLVVEK	K	A	M	E	K	A	2	0	0	0	0	0	1	0	0	0	2	2	1	0	1	1	1	0	0	3	0	14	1	1484.86	ENSMGAP00000006187 pep:novel chromosome:UMD2:15:12590161:12591184:-1 gene:ENSMGAG00000006203 transcript:ENSMGAT00000006934 gene_biotype:protein_coding transcript_biotype:protein_coding	ENSMGAP00000006187 pep:novel chromosome:UMD2:15:12590161:12591184:-1 gene:ENSMGAG00000006203 transcript:ENSMGAT00000006934 gene_biotype:protein_coding transcript_biotype:protein_coding	yes	yes	2,3	1.0252e-05	92.38	15.2	0.373
ANAENEFVALK	R	A	N	L	K	K	3	0	2	0	0	0	2	0	0	0	1	1	0	1	0	0	0	0	0	1	0	11	0	1204.61	CON__Q9NSB2;CON__Q6ISB0	CON__Q9NSB2	yes	no	2	6.9626e-06	88.596	16	0.816
ANAENEFVALKK	R	A	N	K	K	D	3	0	2	0	0	0	2	0	0	0	1	2	0	1	0	0	0	0	0	1	0	12	1	1332.7	CON__Q9NSB2;CON__Q6ISB0	CON__Q9NSB2	yes	no	2	5.3145e-22	122.33	16	0
ANCGPAEPGVR	R	A	N	V	R	S	2	1	1	0	1	0	1	2	0	0	0	0	0	0	2	0	0	0	0	1	0	11	0	1126.52	ENSMGAP00000008914 pep:novel chromosome:UMD2:12:12965793:12969333:1 gene:ENSMGAG00000008681 transcript:ENSMGAT00000009724 gene_biotype:protein_coding transcript_biotype:protein_coding	ENSMGAP00000008914 pep:novel chromosome:UMD2:12:12965793:12969333:1 gene:ENSMGAG00000008681 transcript:ENSMGAT00000009724 gene_biotype:protein_coding transcript_biotype:protein_coding	yes	yes	2	0.0015876	60.255	17	0
ANEGTVGVSAGVTR	K	A	N	T	R	D	2	1	1	0	0	0	1	3	0	0	0	0	0	0	0	1	2	0	0	3	0	14	0	1316.67	ENSMGAP00000007480 pep:novel chromosome:UMD2:23:6879039:6886925:-1 gene:ENSMGAG00000007370 transcript:ENSMGAT00000008255 gene_biotype:protein_coding transcript_biotype:protein_coding	ENSMGAP00000007480 pep:novel chromosome:UMD2:23:6879039:6886925:-1 gene:ENSMGAG00000007370 transcript:ENSMGAT00000008255 gene_biotype:protein_coding transcript_biotype:protein_coding	yes	yes	2	8.5841e-17	89.624	9	0									2
ANEQENFHLVR	K	A	N	V	R	L	1	1	2	0	0	1	2	0	1	0	1	0	0	1	0	0	0	0	0	1	0	11	0	1355.66	ENSMGAP00000008424 pep:novel chromosome:UMD2:20:8772671:8780507:-1 gene:ENSMGAG00000008198 transcript:ENSMGAT00000009221 gene_biotype:protein_coding transcript_biotype:protein_coding	ENSMGAP00000008424 pep:novel chromosome:UMD2:20:8772671:8780507:-1 gene:ENSMGAG00000008198 transcript:ENSMGAT00000009221 gene_biotype:protein_coding transcript_biotype:protein_coding	yes	no	3	2.6384e-05	83.862	9	0									6
ANHAVLITGFDR	K	A	N	D	R	T	2	1	1	1	0	0	0	1	1	1	1	0	0	1	0	0	1	0	0	1	0	12	0	1312.69	ENSMGAP00000001099 pep:novel chromosome:UMD2:4:1319107:1324232:-1 gene:ENSMGAG00000001589 transcript:ENSMGAT00000001750 gene_biotype:protein_coding transcript_biotype:protein_coding	ENSMGAP00000001099 pep:novel chromosome:UMD2:4:1319107:1324232:-1 gene:ENSMGAG00000001589 transcript:ENSMGAT00000001750 gene_biotype:protein_coding transcript_biotype:protein_coding	yes	yes	2	3.9166e-16	100.93	11	0
ANINIENAFFTLAR	K	A	N	A	R	D	3	1	3	0	0	0	1	0	0	2	1	0	0	2	0	0	1	0	0	0	0	14	0	1592.83	ENSMGAP00000019749 pep:novel chromosome:UMD2:30:3773448:3776088:-1 gene:ENSMGAG00000016553 transcript:ENSMGAT00000020093 gene_biotype:protein_coding transcript_biotype:protein_coding	ENSMGAP00000019749 pep:novel chromosome:UMD2:30:3773448:3776088:-1 gene:ENSMGAG00000016553 transcript:ENSMGAT00000020093 gene_biotype:protein_coding transcript_biotype:protein_coding	yes	yes	2	0.00097344	76.759	13.6	0.49
ANIQLLR	K	A	N	L	R	A	1	1	1	0	0	1	0	0	0	1	2	0	0	0	0	0	0	0	0	0	0	7	0	826.502	ENSMGAP00000010021 pep:novel chromosome:UMD2:11:15938604:15943797:-1 gene:ENSMGAG00000009672 transcript:ENSMGAT00000010864 gene_biotype:protein_coding transcript_biotype:protein_coding;ENSMGAP00000017462 pep:novel chromosome:UMD2:11:15940340:15943765:-1 g	ENSMGAP00000010021 pep:novel chromosome:UMD2:11:15938604:15943797:-1 gene:ENSMGAG00000009672 transcript:ENSMGAT00000010864 gene_biotype:protein_coding transcript_biotype:protein_coding	no	no	2	1.6478e-72	175.93	5.1	2.9	5	6	7	5	7	7	3	4	3	1
ANKISELLEK	K	A	N	E	K	Q	1	0	1	0	0	0	2	0	0	1	2	2	0	0	0	1	0	0	0	0	0	10	1	1143.65	ENSMGAP00000002805 pep:novel chromosome:UMD2:11:4133497:4144093:-1 gene:ENSMGAG00000003078 transcript:ENSMGAT00000003492 gene_biotype:protein_coding transcript_biotype:protein_coding;ENSMGAP00000002725 pep:novel chromosome:UMD2:11:4127724:4142770:-1 gene:	ENSMGAP00000002805 pep:novel chromosome:UMD2:11:4133497:4144093:-1 gene:ENSMGAG00000003078 transcript:ENSMGAT00000003492 gene_biotype:protein_coding transcript_biotype:protein_coding	yes	no	2,3	0.0014604	165.63	6	0						10
ANLINNIFSLASLGK	R	A	N	G	K	E	2	0	3	0	0	0	0	1	0	2	3	1	0	1	0	2	0	0	0	0	0	15	0	1573.88	ENSMGAP00000007110 pep:novel chromosome:UMD2:Z:54332101:54378531:-1 gene:ENSMGAG00000007011 transcript:ENSMGAT00000007875 gene_biotype:protein_coding transcript_biotype:protein_coding	ENSMGAP00000007110 pep:novel chromosome:UMD2:Z:54332101:54378531:-1 gene:ENSMGAG00000007011 transcript:ENSMGAT00000007875 gene_biotype:protein_coding transcript_biotype:protein_coding	yes	yes	2	0.00031906	64.52	3.75	0.433			1	3
ANLPLFPETASAASLVVR	R	A	N	V	R	S	4	1	1	0	0	0	1	0	0	0	3	0	0	1	2	2	1	0	0	2	0	18	0	1855.02	ENSMGAP00000014122 pep:novel chromosome:UMD2:2:65566370:65646849:1 gene:ENSMGAG00000013356 transcript:ENSMGAT00000015045 gene_biotype:protein_coding transcript_biotype:protein_coding	ENSMGAP00000014122 pep:novel chromosome:UMD2:2:65566370:65646849:1 gene:ENSMGAG00000013356 transcript:ENSMGAT00000015045 gene_biotype:protein_coding transcript_biotype:protein_coding	yes	yes	2	2.6927e-20	66.893	1.92	0.828	5	4	4
ANQLCGQYNELNFLDFK	K	A	N	F	K	K	1	0	3	1	1	2	1	1	0	0	3	1	0	2	0	0	0	0	1	0	0	17	0	2072.96	ENSMGAP00000010418 pep:novel chromosome:UMD2:4:32308595:32314360:-1 gene:ENSMGAG00000010043 transcript:ENSMGAT00000011276 gene_biotype:protein_coding transcript_biotype:protein_coding	ENSMGAP00000010418 pep:novel chromosome:UMD2:4:32308595:32314360:-1 gene:ENSMGAG00000010043 transcript:ENSMGAT00000011276 gene_biotype:protein_coding transcript_biotype:protein_coding	yes	yes	2,3	6.8194e-37	118.31	8.31	1.21					1		3	2	9	1
ANQLCGQYNELNFLDFKK	K	A	N	K	K	R	1	0	3	1	1	2	1	1	0	0	3	2	0	2	0	0	0	0	1	0	0	18	1	2201.06	ENSMGAP00000010418 pep:novel chromosome:UMD2:4:32308595:32314360:-1 gene:ENSMGAG00000010043 transcript:ENSMGAT00000011276 gene_biotype:protein_coding transcript_biotype:protein_coding	ENSMGAP00000010418 pep:novel chromosome:UMD2:4:32308595:32314360:-1 gene:ENSMGAG00000010043 transcript:ENSMGAT00000011276 gene_biotype:protein_coding transcript_biotype:protein_coding	yes	yes	3	5.0375e-07	85.563	9	0									4
ANSVFEDLSVTLR	K	A	N	L	R	Q	1	1	1	1	0	0	1	0	0	0	2	0	0	1	0	2	1	0	0	2	0	13	0	1449.75	ENSMGAP00000015482 pep:novel chromosome:UMD2:1:118252970:118261001:-1 gene:ENSMGAG00000014614 transcript:ENSMGAT00000016439 gene_biotype:protein_coding transcript_biotype:protein_coding;ENSMGAP00000018490 pep:novel chromosome:UMD2:1:118252970:118258943:-1	ENSMGAP00000015482 pep:novel chromosome:UMD2:1:118252970:118261001:-1 gene:ENSMGAG00000014614 transcript:ENSMGAT00000016439 gene_biotype:protein_coding transcript_biotype:protein_coding	yes	no	2,3	3.8389e-28	96.464	12.4	2.83	1
ANTFSSLTSLR	R	A	N	L	R	R	1	1	1	0	0	0	0	0	0	0	2	0	0	1	0	3	2	0	0	0	0	11	0	1195.62	ENSMGAP00000016543 pep:novel chromosome:UMD2:16:13833791:13835620:1 gene:ENSMGAG00000015599 transcript:ENSMGAT00000017517 gene_biotype:protein_coding transcript_biotype:protein_coding	ENSMGAP00000016543 pep:novel chromosome:UMD2:16:13833791:13835620:1 gene:ENSMGAG00000015599 transcript:ENSMGAT00000017517 gene_biotype:protein_coding transcript_biotype:protein_coding	yes	yes	2	0.00088903	72.531	6	0						4
ANTFVAELK	R	A	N	L	K	G	2	0	1	0	0	0	1	0	0	0	1	1	0	1	0	0	1	0	0	1	0	9	0	991.534	ENSMGAP00000003476 pep:novel chromosome:UMD2:21:4650427:4658101:-1 gene:ENSMGAG00000003716 transcript:ENSMGAT00000004180 gene_biotype:protein_coding transcript_biotype:protein_coding	ENSMGAP00000003476 pep:novel chromosome:UMD2:21:4650427:4658101:-1 gene:ENSMGAG00000003716 transcript:ENSMGAT00000004180 gene_biotype:protein_coding transcript_biotype:protein_coding	yes	yes	2	0.0063529	68.657	1	0	1
ANVMDYR	R	A	N	Y	R	E	1	1	1	1	0	0	0	0	0	0	0	0	1	0	0	0	0	0	1	1	0	7	0	867.391	ENSMGAP00000002805 pep:novel chromosome:UMD2:11:4133497:4144093:-1 gene:ENSMGAG00000003078 transcript:ENSMGAT00000003492 gene_biotype:protein_coding transcript_biotype:protein_coding;ENSMGAP00000002725 pep:novel chromosome:UMD2:11:4127724:4142770:-1 gene:	ENSMGAP00000002805 pep:novel chromosome:UMD2:11:4133497:4144093:-1 gene:ENSMGAG00000003078 transcript:ENSMGAT00000003492 gene_biotype:protein_coding transcript_biotype:protein_coding	yes	no	2	0.0053892	108.92	6.38	0.484						5	3
APAMFNIR	K	A	P	I	R	N	2	1	1	0	0	0	0	0	0	1	0	0	1	1	1	0	0	0	0	0	0	8	0	918.475	ENSMGAP00000004000 pep:novel chromosome:UMD2:4:13657313:13660490:1 gene:ENSMGAG00000004199 transcript:ENSMGAT00000004710 gene_biotype:protein_coding transcript_biotype:protein_coding	ENSMGAP00000004000 pep:novel chromosome:UMD2:4:13657313:13660490:1 gene:ENSMGAG00000004199 transcript:ENSMGAT00000004710 gene_biotype:protein_coding transcript_biotype:protein_coding	yes	yes	2	0.0046604	77.058	12	0
APDFVFYAPR	K	A	P	P	R	L	2	1	0	1	0	0	0	0	0	0	0	0	0	2	2	0	0	0	1	1	0	10	0	1181.59	ENSMGAP00000013595 pep:novel chromosome:UMD2:2:53561517:53580919:-1 gene:ENSMGAG00000012886 transcript:ENSMGAT00000014507 gene_biotype:protein_coding transcript_biotype:protein_coding;ENSMGAP00000000172 pep:novel chromosome:UMD2:9:113628:130358:1 gene:ENS	ENSMGAP00000013595 pep:novel chromosome:UMD2:2:53561517:53580919:-1 gene:ENSMGAG00000012886 transcript:ENSMGAT00000014507 gene_biotype:protein_coding transcript_biotype:protein_coding	yes	no	2	0.00045455	107.79	6.19	3.22	6	5	7	5	5	7	7	5	6	7
APDGLLLFSAGK	R	A	P	G	K	A	2	0	0	1	0	0	0	2	0	0	3	1	0	1	1	1	0	0	0	0	0	12	0	1187.65	ENSMGAP00000007430 pep:novel chromosome:UMD2:23:6821806:6843303:1 gene:ENSMGAG00000007242 transcript:ENSMGAT00000008204 gene_biotype:protein_coding transcript_biotype:protein_coding;ENSMGAP00000018496 pep:novel chromosome:UMD2:23:6833005:6843300:1 gene:EN	ENSMGAP00000007430 pep:novel chromosome:UMD2:23:6821806:6843303:1 gene:ENSMGAG00000007242 transcript:ENSMGAT00000008204 gene_biotype:protein_coding transcript_biotype:protein_coding	yes	no	2	0.00021483	91.62	2.19	1.01	5	5	4	2
APDMHPDTVEHLK	R	A	P	L	K	S	1	0	0	2	0	0	1	0	2	0	1	1	1	0	2	0	1	0	0	1	0	13	0	1488.7	ENSMGAP00000007097 pep:novel chromosome:UMD2:11:12545559:12548505:1 gene:ENSMGAG00000006997 transcript:ENSMGAT00000007862 gene_biotype:protein_coding transcript_biotype:protein_coding	ENSMGAP00000007097 pep:novel chromosome:UMD2:11:12545559:12548505:1 gene:ENSMGAG00000006997 transcript:ENSMGAT00000007862 gene_biotype:protein_coding transcript_biotype:protein_coding	yes	yes	2,3,4	3.0824e-07	140.82	9.64	4.93	12	10	11	11	13	12	14	11	11	14
APEGVPSAPANPR	R	A	P	P	R	I	3	1	1	0	0	0	1	1	0	0	0	0	0	0	4	1	0	0	0	1	0	13	0	1261.64	ENSMGAP00000014122 pep:novel chromosome:UMD2:2:65566370:65646849:1 gene:ENSMGAG00000013356 transcript:ENSMGAT00000015045 gene_biotype:protein_coding transcript_biotype:protein_coding	ENSMGAP00000014122 pep:novel chromosome:UMD2:2:65566370:65646849:1 gene:ENSMGAG00000013356 transcript:ENSMGAT00000015045 gene_biotype:protein_coding transcript_biotype:protein_coding	yes	yes	2	6.6735e-11	86.772	1.92	0.828	5	4	4
APFDLFENR	R	A	P	N	R	K	1	1	1	1	0	0	1	0	0	0	1	0	0	2	1	0	0	0	0	0	0	9	0	1107.53	ENSMGAP00000014116 pep:novel chromosome:UMD2:5:51554243:51559584:-1 gene:ENSMGAG00000013355 transcript:ENSMGAT00000015037 gene_biotype:protein_coding transcript_biotype:protein_coding	ENSMGAP00000014116 pep:novel chromosome:UMD2:5:51554243:51559584:-1 gene:ENSMGAG00000013355 transcript:ENSMGAT00000015037 gene_biotype:protein_coding transcript_biotype:protein_coding	yes	yes	2	0.0029185	89.886	4.67	5.19	2
APFSEVAK	K	A	P	A	K	L	2	0	0	0	0	0	1	0	0	0	0	1	0	1	1	1	0	0	0	1	0	8	0	847.444	ENSMGAP00000010561 pep:novel chromosome:UMD2:4:32741672:32754434:1 gene:ENSMGAG00000010180 transcript:ENSMGAT00000011421 gene_biotype:protein_coding transcript_biotype:protein_coding	ENSMGAP00000010561 pep:novel chromosome:UMD2:4:32741672:32754434:1 gene:ENSMGAG00000010180 transcript:ENSMGAT00000011421 gene_biotype:protein_coding transcript_biotype:protein_coding	yes	yes	2	0.0074117	130.28	4.58	2.12	4	2	4	4	5	5	5	2
APFSEVAKLVR	K	A	P	V	R	E	2	1	0	0	0	0	1	0	0	0	1	1	0	1	1	1	0	0	0	2	0	11	1	1215.7	ENSMGAP00000010561 pep:novel chromosome:UMD2:4:32741672:32754434:1 gene:ENSMGAG00000010180 transcript:ENSMGAT00000011421 gene_biotype:protein_coding transcript_biotype:protein_coding	ENSMGAP00000010561 pep:novel chromosome:UMD2:4:32741672:32754434:1 gene:ENSMGAG00000010180 transcript:ENSMGAT00000011421 gene_biotype:protein_coding transcript_biotype:protein_coding	yes	yes	2,3	1.4445e-06	97.734	6.86	0.742					1	2	9	2
APGETCMDNALK	R	A	P	L	K	L	2	0	1	1	1	0	1	1	0	0	1	1	1	0	1	0	1	0	0	0	0	12	0	1305.57	ENSMGAP00000015289 pep:novel chromosome:UMD2:1:96862232:96870514:-1 gene:ENSMGAG00000014445 transcript:ENSMGAT00000016239 gene_biotype:protein_coding transcript_biotype:protein_coding	ENSMGAP00000015289 pep:novel chromosome:UMD2:1:96862232:96870514:-1 gene:ENSMGAG00000014445 transcript:ENSMGAT00000016239 gene_biotype:protein_coding transcript_biotype:protein_coding	yes	yes	2	4.7125e-06	117.2	10.4	0.495										4
APILIATDVASR	K	A	P	S	R	G	3	1	0	1	0	0	0	0	0	2	1	0	0	0	1	1	1	0	0	1	0	12	0	1225.7	ENSMGAP00000007848 pep:novel chromosome:UMD2:20:8186768:8192931:1 gene:ENSMGAG00000007667 transcript:ENSMGAT00000008631 gene_biotype:protein_coding transcript_biotype:protein_coding;ENSMGAP00000013090 pep:novel chromosome:UMD2:1:50497606:50511050:-1 gene:	ENSMGAP00000007848 pep:novel chromosome:UMD2:20:8186768:8192931:1 gene:ENSMGAG00000007667 transcript:ENSMGAT00000008631 gene_biotype:protein_coding transcript_biotype:protein_coding	yes	no	2	4.3572e-07	93.623	6.5	5.5	1
APLCNPEVQELR	R	A	P	L	R	I	1	1	1	0	1	1	2	0	0	0	2	0	0	0	2	0	0	0	0	1	0	12	0	1424.71	ENSMGAP00000002923 pep:novel chromosome:UMD2:14:2456298:2459631:-1 gene:ENSMGAG00000003236 transcript:ENSMGAT00000003613 gene_biotype:protein_coding transcript_biotype:protein_coding	ENSMGAP00000002923 pep:novel chromosome:UMD2:14:2456298:2459631:-1 gene:ENSMGAG00000003236 transcript:ENSMGAT00000003613 gene_biotype:protein_coding transcript_biotype:protein_coding	yes	yes	2	0.00080152	102.87	5.44	0.831				1	4	3	1
APQEKDTVFGIK	K	A	P	I	K	G	1	0	0	1	0	1	1	1	0	1	0	2	0	1	1	0	1	0	0	1	0	12	1	1331.71	ENSMGAP00000019026 pep:novel chromosome:UMD2:28:2552966:2563468:-1 gene:ENSMGAG00000003511 transcript:ENSMGAT00000020424 gene_biotype:protein_coding transcript_biotype:protein_coding;ENSMGAP00000019196 pep:novel chromosome:UMD2:28:2552966:2563468:-1 gene:	ENSMGAP00000019026 pep:novel chromosome:UMD2:28:2552966:2563468:-1 gene:ENSMGAG00000003511 transcript:ENSMGAT00000020424 gene_biotype:protein_coding transcript_biotype:protein_coding	yes	no	2,3	1.0644e-37	156.08	5.68	2.43	3	5	12	9	6	7	14	11	10	1
APQPVFINR	K	A	P	N	R	A	1	1	1	0	0	1	0	0	0	1	0	0	0	1	2	0	0	0	0	1	0	9	0	1040.58	ENSMGAP00000004516 pep:novel chromosome:UMD2:6:6114156:6141002:1 gene:ENSMGAG00000004676 transcript:ENSMGAT00000005234 gene_biotype:protein_coding transcript_biotype:protein_coding	ENSMGAP00000004516 pep:novel chromosome:UMD2:6:6114156:6141002:1 gene:ENSMGAG00000004676 transcript:ENSMGAT00000005234 gene_biotype:protein_coding transcript_biotype:protein_coding	yes	yes	2	0.0027536	91.069	7	0							5
APSAEIEMTSYVLLALLNK	R	A	P	N	K	A	3	0	1	0	0	0	2	0	0	1	4	1	1	0	1	2	1	0	1	1	0	19	0	2062.1	ENSMGAP00000013769 pep:novel chromosome:UMD2:1:80052367:80088579:-1 gene:ENSMGAG00000013050 transcript:ENSMGAT00000014684 gene_biotype:protein_coding transcript_biotype:protein_coding	ENSMGAP00000013769 pep:novel chromosome:UMD2:1:80052367:80088579:-1 gene:ENSMGAG00000013050 transcript:ENSMGAT00000014684 gene_biotype:protein_coding transcript_biotype:protein_coding	yes	yes	2,3	2.7822e-31	78.95	4.15	2.56	5	7	5	5	2		5	3	2
APSCVPALYVSQVR	R	A	P	V	R	E	2	1	0	0	1	1	0	0	0	0	1	0	0	0	2	2	0	0	1	3	0	14	0	1545.8	ENSMGAP00000002923 pep:novel chromosome:UMD2:14:2456298:2459631:-1 gene:ENSMGAG00000003236 transcript:ENSMGAT00000003613 gene_biotype:protein_coding transcript_biotype:protein_coding	ENSMGAP00000002923 pep:novel chromosome:UMD2:14:2456298:2459631:-1 gene:ENSMGAG00000003236 transcript:ENSMGAT00000003613 gene_biotype:protein_coding transcript_biotype:protein_coding	yes	yes	2	7.209e-54	102.52	4.92	1.04			2	1	5	4
APSTYGGGLSVSSR	R	A	P	S	R	F	1	1	0	0	0	0	0	3	0	0	1	0	0	0	1	4	1	0	1	1	0	14	0	1337.66	CON__P08779	CON__P08779	yes	yes	2	2.8548e-56	126.71	9.31	5.4	6	6	6	6	4	6	3	5	4	5
APSTYGGGLSVSSSR	R	A	P	S	R	F	1	1	0	0	0	0	0	3	0	0	1	0	0	0	1	5	1	0	1	1	0	15	0	1424.69	CON__P02533	CON__P02533	yes	yes	2,3	8.3717e-173	145.81	9.59	5.75	11	8	8	8	4	4	4	4	5	5
APTTSVYLR	K	A	P	L	R	A	1	1	0	0	0	0	0	0	0	0	1	0	0	0	1	1	2	0	1	1	0	9	0	1006.54	ENSMGAP00000014122 pep:novel chromosome:UMD2:2:65566370:65646849:1 gene:ENSMGAG00000013356 transcript:ENSMGAT00000015045 gene_biotype:protein_coding transcript_biotype:protein_coding	ENSMGAP00000014122 pep:novel chromosome:UMD2:2:65566370:65646849:1 gene:ENSMGAG00000013356 transcript:ENSMGAT00000015045 gene_biotype:protein_coding transcript_biotype:protein_coding	yes	yes	2	4.4042e-60	134.26	2.11	0.809	5	6	7
APVEQEVAIHR	K	A	P	H	R	I	2	1	0	0	0	1	2	0	1	1	0	0	0	0	1	0	0	0	0	2	0	11	0	1247.66	ENSMGAP00000011466 pep:novel chromosome:UMD2:3:61164580:61165729:-1 gene:ENSMGAG00000010999 transcript:ENSMGAT00000012342 gene_biotype:protein_coding transcript_biotype:protein_coding	ENSMGAP00000011466 pep:novel chromosome:UMD2:3:61164580:61165729:-1 gene:ENSMGAG00000010999 transcript:ENSMGAT00000012342 gene_biotype:protein_coding transcript_biotype:protein_coding	yes	yes	3	0.0021847	83.045	16	0
APVTDYLLIYESIDGK	R	A	P	G	K	V	1	0	0	2	0	0	1	1	0	2	2	1	0	0	1	1	1	0	2	1	0	16	0	1795.92	ENSMGAP00000002758 pep:novel chromosome:UMD2:19:2654337:2697211:-1 gene:ENSMGAG00000003049 transcript:ENSMGAT00000003443 gene_biotype:protein_coding transcript_biotype:protein_coding;ENSMGAP00000018607 pep:novel chromosome:UMD2:19:2654340:2693480:-1 gene:	ENSMGAP00000002763 pep:novel chromosome:UMD2:19:2654340:2693480:-1 gene:ENSMGAG00000003049 transcript:ENSMGAT00000003448 gene_biotype:protein_coding transcript_biotype:protein_coding	no	no	2	2.0677e-54	84.508	2.75	0.829		2	1	1
AQDEVSDWAAR	R	A	Q	A	R	A	3	1	0	2	0	1	1	0	0	0	0	0	0	0	0	1	0	1	0	1	0	11	0	1246.56	ENSMGAP00000012771 pep:novel chromosome:UMD2:3:78080007:78122866:1 gene:ENSMGAG00000012141 transcript:ENSMGAT00000013669 gene_biotype:protein_coding transcript_biotype:protein_coding	ENSMGAP00000012771 pep:novel chromosome:UMD2:3:78080007:78122866:1 gene:ENSMGAG00000012141 transcript:ENSMGAT00000013669 gene_biotype:protein_coding transcript_biotype:protein_coding	yes	yes	2	8.7089e-07	90.614	3.71	0.452			2	5
AQEEAERLEADR	R	A	Q	D	R	L	3	2	0	1	0	1	4	0	0	0	1	0	0	0	0	0	0	0	0	0	0	12	1	1415.66	ENSMGAP00000013595 pep:novel chromosome:UMD2:2:53561517:53580919:-1 gene:ENSMGAG00000012886 transcript:ENSMGAT00000014507 gene_biotype:protein_coding transcript_biotype:protein_coding	ENSMGAP00000013595 pep:novel chromosome:UMD2:2:53561517:53580919:-1 gene:ENSMGAG00000012886 transcript:ENSMGAT00000014507 gene_biotype:protein_coding transcript_biotype:protein_coding	yes	yes	3	3.0422e-07	114.72	1	0	2
AQGFLQSGYQR	K	A	Q	Q	R	E	1	1	0	0	0	3	0	2	0	0	1	0	0	1	0	1	0	0	1	0	0	11	0	1253.62	ENSMGAP00000000324 pep:novel chromosome:UMD2:29:923386:934530:1 gene:ENSMGAG00000000841 transcript:ENSMGAT00000000960 gene_biotype:protein_coding transcript_biotype:protein_coding	ENSMGAP00000000324 pep:novel chromosome:UMD2:29:923386:934530:1 gene:ENSMGAG00000000841 transcript:ENSMGAT00000000960 gene_biotype:protein_coding transcript_biotype:protein_coding	yes	yes	2	0.0051684	87.184	5.71	2.86			3	1					3
AQGYSGLSIK	K	A	Q	I	K	V	1	0	0	0	0	1	0	2	0	1	1	1	0	0	0	2	0	0	1	0	0	10	0	1022.54	ENSMGAP00000012667 pep:novel chromosome:UMD2:5:30707478:30720065:-1 gene:ENSMGAG00000012054 transcript:ENSMGAT00000013563 gene_biotype:protein_coding transcript_biotype:protein_coding	ENSMGAP00000012667 pep:novel chromosome:UMD2:5:30707478:30720065:-1 gene:ENSMGAG00000012054 transcript:ENSMGAT00000013563 gene_biotype:protein_coding transcript_biotype:protein_coding	yes	yes	2	0.00060561	82.417	3.87	1.54	2	4	7	6	6	4	1
AQIAHPGSNIHNNRDDLLLLQLEEK	R	A	Q	E	K	A	2	1	3	2	0	2	2	1	2	2	5	1	0	0	1	1	0	0	0	0	0	25	1	2837.48	ENSMGAP00000003479 pep:novel chromosome:UMD2:30:2403804:2405501:1 gene:ENSMGAG00000003703 transcript:ENSMGAT00000004183 gene_biotype:protein_coding transcript_biotype:protein_coding	ENSMGAP00000003479 pep:novel chromosome:UMD2:30:2403804:2405501:1 gene:ENSMGAG00000003703 transcript:ENSMGAT00000004183 gene_biotype:protein_coding transcript_biotype:protein_coding	yes	yes	4	2.5949e-24	63.272	13	0
AQIGIIDNEKDSPDLLK	R	A	Q	L	K	I	1	0	1	3	0	1	1	1	0	3	2	2	0	0	1	1	0	0	0	0	0	17	1	1867.99	ENSMGAP00000003069 pep:novel chromosome:UMD2:6:4086029:4105305:1 gene:ENSMGAG00000003270 transcript:ENSMGAT00000003763 gene_biotype:protein_coding transcript_biotype:protein_coding	ENSMGAP00000003069 pep:novel chromosome:UMD2:6:4086029:4105305:1 gene:ENSMGAG00000003270 transcript:ENSMGAT00000003763 gene_biotype:protein_coding transcript_biotype:protein_coding	yes	yes	3	8.0122e-08	66.809	3.46	1.67	5	3	5	4	6	3
AQIIDDAFNLAR	R	A	Q	A	R	-	3	1	1	2	0	1	0	0	0	2	1	0	0	1	0	0	0	0	0	0	0	12	0	1345.7	ENSMGAP00000018661 pep:novel chromosome:UMD2:12:20626267:20627185:1 gene:ENSMGAG00000016660 transcript:ENSMGAT00000019344 gene_biotype:protein_coding transcript_biotype:protein_coding	ENSMGAP00000018661 pep:novel chromosome:UMD2:12:20626267:20627185:1 gene:ENSMGAG00000016660 transcript:ENSMGAT00000019344 gene_biotype:protein_coding transcript_biotype:protein_coding	yes	yes	2,3	1.4217e-09	120.57	3.11	0.994	1	1	3	4
AQLATIVEELLPSR	R	A	Q	S	R	Q	2	1	0	0	0	1	2	0	0	1	3	0	0	0	1	1	1	0	0	1	0	14	0	1538.87	ENSMGAP00000005404 pep:novel chromosome:UMD2:16:6306739:6314601:-1 gene:ENSMGAG00000005483 transcript:ENSMGAT00000006137 gene_biotype:protein_coding transcript_biotype:protein_coding	ENSMGAP00000005404 pep:novel chromosome:UMD2:16:6306739:6314601:-1 gene:ENSMGAG00000005483 transcript:ENSMGAT00000006137 gene_biotype:protein_coding transcript_biotype:protein_coding	yes	yes	2	1.1267e-12	89.624	7.5	0.5							2	2
AQLFALTGVQPAR	K	A	Q	A	R	Q	3	1	0	0	0	2	0	1	0	0	2	0	0	1	1	0	1	0	0	1	0	13	0	1370.77	ENSMGAP00000010201 pep:novel chromosome:UMD2:3:51627831:51643614:-1 gene:ENSMGAG00000009838 transcript:ENSMGAT00000011047 gene_biotype:protein_coding transcript_biotype:protein_coding	ENSMGAP00000010201 pep:novel chromosome:UMD2:3:51627831:51643614:-1 gene:ENSMGAG00000009838 transcript:ENSMGAT00000011047 gene_biotype:protein_coding transcript_biotype:protein_coding	yes	yes	2	0.00025844	70.438	1	0	1
AQLLLDQYR	R	A	Q	Y	R	K	1	1	0	1	0	2	0	0	0	0	3	0	0	0	0	0	0	0	1	0	0	9	0	1118.61	ENSMGAP00000011138 pep:novel chromosome:UMD2:12:20463273:20469846:1 gene:ENSMGAG00000010692 transcript:ENSMGAT00000012007 gene_biotype:protein_coding transcript_biotype:protein_coding	ENSMGAP00000011138 pep:novel chromosome:UMD2:12:20463273:20469846:1 gene:ENSMGAG00000010692 transcript:ENSMGAT00000012007 gene_biotype:protein_coding transcript_biotype:protein_coding	yes	yes	2	0.0060867	95.608	4	0				6
AQLYVGCEK	R	A	Q	E	K	M	1	0	0	0	1	1	1	1	0	0	1	1	0	0	0	0	0	0	1	1	0	9	0	1066.51	ENSMGAP00000012667 pep:novel chromosome:UMD2:5:30707478:30720065:-1 gene:ENSMGAG00000012054 transcript:ENSMGAT00000013563 gene_biotype:protein_coding transcript_biotype:protein_coding	ENSMGAP00000012667 pep:novel chromosome:UMD2:5:30707478:30720065:-1 gene:ENSMGAG00000012054 transcript:ENSMGAT00000013563 gene_biotype:protein_coding transcript_biotype:protein_coding	yes	yes	2	0.0091319	67.113	11.2	0.373
AQPSGEVHGHILK	R	A	Q	L	K	H	1	0	0	0	0	1	1	2	2	1	1	1	0	0	1	1	0	0	0	1	0	13	0	1371.73	ENSMGAP00000010021 pep:novel chromosome:UMD2:11:15938604:15943797:-1 gene:ENSMGAG00000009672 transcript:ENSMGAT00000010864 gene_biotype:protein_coding transcript_biotype:protein_coding;ENSMGAP00000017462 pep:novel chromosome:UMD2:11:15940340:15943765:-1 g	ENSMGAP00000010021 pep:novel chromosome:UMD2:11:15938604:15943797:-1 gene:ENSMGAG00000009672 transcript:ENSMGAT00000010864 gene_biotype:protein_coding transcript_biotype:protein_coding	no	no	2,3	0.00019948	73.881	3.7	1.75	4	6	6	5	5	6	1
AQQEVAPAPGVVGGMVVPEGHGIR	R	A	Q	I	R	T	3	1	0	0	0	2	2	5	1	1	0	0	1	0	3	0	0	0	0	5	0	24	0	2354.22	ENSMGAP00000007641 pep:novel chromosome:UMD2:4:26778639:26781174:-1 gene:ENSMGAG00000007518 transcript:ENSMGAT00000008421 gene_biotype:protein_coding transcript_biotype:protein_coding	ENSMGAP00000007641 pep:novel chromosome:UMD2:4:26778639:26781174:-1 gene:ENSMGAG00000007518 transcript:ENSMGAT00000008421 gene_biotype:protein_coding transcript_biotype:protein_coding	yes	yes	2,3,4	0	142.25	7.6	4.39	12	10	17	15	20	10	11	9	11	19
AQSAFSIYK	K	A	Q	Y	K	E	2	0	0	0	0	1	0	0	0	1	0	1	0	1	0	2	0	0	1	0	0	9	0	1013.52	ENSMGAP00000011854 pep:novel chromosome:UMD2:4:43157357:43203655:-1 gene:ENSMGAG00000011325 transcript:ENSMGAT00000012736 gene_biotype:protein_coding transcript_biotype:protein_coding	ENSMGAP00000011854 pep:novel chromosome:UMD2:4:43157357:43203655:-1 gene:ENSMGAG00000011325 transcript:ENSMGAT00000012736 gene_biotype:protein_coding transcript_biotype:protein_coding	yes	yes	2	0.0025787	80.688	3.6	0.49			2	3
AQSATVATAELFVAQTPLYIGGVPEGR	R	A	Q	G	R	A	5	1	0	0	0	2	2	3	0	1	2	0	0	1	2	1	3	0	1	3	0	27	0	2745.43	ENSMGAP00000005615 pep:novel chromosome:UMD2:22:8580987:8653519:-1 gene:ENSMGAG00000005514 transcript:ENSMGAT00000006355 gene_biotype:protein_coding transcript_biotype:protein_coding	ENSMGAP00000005615 pep:novel chromosome:UMD2:22:8580987:8653519:-1 gene:ENSMGAG00000005514 transcript:ENSMGAT00000006355 gene_biotype:protein_coding transcript_biotype:protein_coding	yes	yes	3	1.2644e-56	81.974	8.67	0.471								1	2
AQTDFGVDTK	K	A	Q	T	K	S	1	0	0	2	0	1	0	1	0	0	0	1	0	1	0	0	2	0	0	1	0	10	0	1080.51	ENSMGAP00000002805 pep:novel chromosome:UMD2:11:4133497:4144093:-1 gene:ENSMGAG00000003078 transcript:ENSMGAT00000003492 gene_biotype:protein_coding transcript_biotype:protein_coding;ENSMGAP00000002725 pep:novel chromosome:UMD2:11:4127724:4142770:-1 gene:	ENSMGAP00000002805 pep:novel chromosome:UMD2:11:4133497:4144093:-1 gene:ENSMGAG00000003078 transcript:ENSMGAT00000003492 gene_biotype:protein_coding transcript_biotype:protein_coding	yes	no	2	3.8693e-05	108.47	5.37	2.64	4	5	6	1		10	7	5	4	1
AQTDFGVDTKSNFHLFGPPGKK	K	A	Q	K	K	D	1	0	1	2	0	1	0	3	1	0	1	3	0	3	2	1	2	0	0	1	0	22	2	2390.2	ENSMGAP00000002805 pep:novel chromosome:UMD2:11:4133497:4144093:-1 gene:ENSMGAG00000003078 transcript:ENSMGAT00000003492 gene_biotype:protein_coding transcript_biotype:protein_coding;ENSMGAP00000002725 pep:novel chromosome:UMD2:11:4127724:4142770:-1 gene:	ENSMGAP00000002805 pep:novel chromosome:UMD2:11:4133497:4144093:-1 gene:ENSMGAG00000003078 transcript:ENSMGAT00000003492 gene_biotype:protein_coding transcript_biotype:protein_coding	yes	no	4	1.6435e-24	63.869	6	0						2
AQTGLCHYFAR	K	A	Q	A	R	S	2	1	0	0	1	1	0	1	1	0	1	0	0	1	0	0	1	0	1	0	0	11	0	1322.62	ENSMGAP00000001099 pep:novel chromosome:UMD2:4:1319107:1324232:-1 gene:ENSMGAG00000001589 transcript:ENSMGAT00000001750 gene_biotype:protein_coding transcript_biotype:protein_coding	ENSMGAP00000001099 pep:novel chromosome:UMD2:4:1319107:1324232:-1 gene:ENSMGAG00000001589 transcript:ENSMGAT00000001750 gene_biotype:protein_coding transcript_biotype:protein_coding	yes	yes	3	4.2425e-06	83.862	10.6	0.495										3
AQTLGQIEFCFTK	K	A	Q	T	K	E	1	0	0	0	1	2	1	1	0	1	1	1	0	2	0	0	2	0	0	0	0	13	0	1541.75	ENSMGAP00000012955 pep:novel chromosome:UMD2:2:43550680:43565964:1 gene:ENSMGAG00000012305 transcript:ENSMGAT00000013856 gene_biotype:protein_coding transcript_biotype:protein_coding	ENSMGAP00000012955 pep:novel chromosome:UMD2:2:43550680:43565964:1 gene:ENSMGAG00000012305 transcript:ENSMGAT00000013856 gene_biotype:protein_coding transcript_biotype:protein_coding	yes	yes	2	2.232e-10	86.944	10.8	1.75									3	4
AQVFAVVITDGR	K	A	Q	G	R	Y	2	1	0	1	0	1	0	1	0	1	0	0	0	1	0	0	1	0	0	3	0	12	0	1274.7	ENSMGAP00000001272 pep:novel chromosome:UMD2:7:490725:517527:-1 gene:ENSMGAG00000001719 transcript:ENSMGAT00000001925 gene_biotype:protein_coding transcript_biotype:protein_coding;ENSMGAP00000018682 pep:novel chromosome:UMD2:7:496501:517527:-1 gene:ENSMGA	ENSMGAP00000001272 pep:novel chromosome:UMD2:7:490725:517527:-1 gene:ENSMGAG00000001719 transcript:ENSMGAT00000001925 gene_biotype:protein_coding transcript_biotype:protein_coding	yes	no	2	2.0523e-06	84.365	3.83	0.373			1	5
AQVLQDAGVTVFAVGIK	K	A	Q	I	K	D	3	0	0	1	0	2	0	2	0	1	1	1	0	1	0	0	1	0	0	4	0	17	0	1714.96	ENSMGAP00000003416 pep:novel chromosome:UMD2:1:1344667:1444306:-1 gene:ENSMGAG00000003632 transcript:ENSMGAT00000004118 gene_biotype:protein_coding transcript_biotype:protein_coding	ENSMGAP00000003416 pep:novel chromosome:UMD2:1:1344667:1444306:-1 gene:ENSMGAG00000003632 transcript:ENSMGAT00000004118 gene_biotype:protein_coding transcript_biotype:protein_coding	yes	yes	2,3	4.2934e-15	94.203	2.69	0.462		4	9
AQWPAWQPLNVR	K	A	Q	V	R	A	2	1	1	0	0	2	0	0	0	0	1	0	0	0	2	0	0	2	0	1	0	12	0	1464.76	ENSMGAP00000000586 pep:novel chromosome:UMD2:5:11197:205210:-1 gene:ENSMGAG00000001171 transcript:ENSMGAT00000001228 gene_biotype:protein_coding transcript_biotype:protein_coding	ENSMGAP00000000586 pep:novel chromosome:UMD2:5:11197:205210:-1 gene:ENSMGAG00000001171 transcript:ENSMGAT00000001228 gene_biotype:protein_coding transcript_biotype:protein_coding	yes	yes	2	1.6965e-09	90.05	4.43	0.728			1	2	4
AQYDDIVTR	K	A	Q	T	R	S	1	1	0	2	0	1	0	0	0	1	0	0	0	0	0	0	1	0	1	1	0	9	0	1079.52	CON__O43790	CON__O43790	no	no	2	0.00484	101.65	16	0
AQYDDVASR	K	A	Q	S	R	S	2	1	0	2	0	1	0	0	0	0	0	0	0	0	0	1	0	0	1	1	0	9	0	1023.46	CON__P78386	CON__P78386	yes	yes	2	0.0091979	70.056	16	0
AQYEEIANR	K	A	Q	N	R	S	2	1	1	0	0	1	2	0	0	1	0	0	0	0	0	0	0	0	1	0	0	9	0	1092.52	CON__P13647	CON__P13647	no	no	2	0.0032766	174.02	8.98	5.36	7	8	9	7	6	3	3	5	6	6
AQYEEIAQR	K	A	Q	Q	R	S	2	1	0	0	0	2	2	0	0	1	0	0	0	0	0	0	0	0	1	0	0	9	0	1106.54	CON__P35908;CON__P04259;CON__P48668;CON__P02538;CON__P19013	CON__P35908	no	no	2	0	211.48	9.37	5.18	7	6	6	6	7	6	7	6	6	7
ARDQGPNVCALQQVMGTK	R	A	R	T	K	K	2	1	1	1	1	3	0	2	0	0	1	1	1	0	1	0	1	0	0	2	0	18	1	1971.96	ENSMGAP00000015961 pep:novel chromosome:UMD2:1:179418764:179449321:1 gene:ENSMGAG00000015054 transcript:ENSMGAT00000016927 gene_biotype:protein_coding transcript_biotype:protein_coding	ENSMGAP00000015961 pep:novel chromosome:UMD2:1:179418764:179449321:1 gene:ENSMGAG00000015054 transcript:ENSMGAT00000016927 gene_biotype:protein_coding transcript_biotype:protein_coding	yes	yes	2,3	1.4806e-09	130.05	6.67	3.99	11	12	26	18	26	30	29	8	10	7
AREDQELENHAVEPVIK	R	A	R	I	K	E	2	1	1	1	0	1	4	0	1	1	1	1	0	0	1	0	0	0	0	2	0	17	1	1976	ENSMGAP00000008584 pep:novel chromosome:UMD2:22:11394834:11398100:-1 gene:ENSMGAG00000008336 transcript:ENSMGAT00000009383 gene_biotype:protein_coding transcript_biotype:protein_coding	ENSMGAP00000008584 pep:novel chromosome:UMD2:22:11394834:11398100:-1 gene:ENSMGAG00000008336 transcript:ENSMGAT00000009383 gene_biotype:protein_coding transcript_biotype:protein_coding	yes	yes	3,4	3.1254e-49	144.3	6.67	0.471						6	12
ARFEELNADLFR	R	A	R	F	R	G	2	2	1	1	0	0	2	0	0	0	2	0	0	2	0	0	0	0	0	0	0	12	1	1479.75	ENSMGAP00000001450 pep:novel chromosome:UMD2:26:3256665:3260833:1 gene:ENSMGAG00000001929 transcript:ENSMGAT00000002110 gene_biotype:protein_coding transcript_biotype:protein_coding;ENSMGAP00000016332 pep:novel chromosome:UMD2:5:55212692:55214596:-1 gene:	ENSMGAP00000001450 pep:novel chromosome:UMD2:26:3256665:3260833:1 gene:ENSMGAG00000001929 transcript:ENSMGAT00000002110 gene_biotype:protein_coding transcript_biotype:protein_coding	no	no	2,3	0.00092631	172.13	5.48	3.61	6	1					13
ARPFPDGLAEDIDKGEVSAR	K	A	R	A	R	Q	3	2	0	3	0	0	2	2	0	1	1	1	0	1	2	1	0	0	0	1	0	20	2	2142.07	ENSMGAP00000011673 pep:novel chromosome:UMD2:8:32044187:32051259:1 gene:ENSMGAG00000011170 transcript:ENSMGAT00000012553 gene_biotype:protein_coding transcript_biotype:protein_coding	ENSMGAP00000011673 pep:novel chromosome:UMD2:8:32044187:32051259:1 gene:ENSMGAG00000011170 transcript:ENSMGAT00000012553 gene_biotype:protein_coding transcript_biotype:protein_coding	yes	yes	3	0.00042443	62.617	2	0.816	1	1	1
ARPWGEHDCYHGEDASVFCTVNK	K	A	R	N	K	N	2	1	1	2	2	0	2	2	2	0	0	1	0	1	1	1	1	1	1	2	0	23	1	2734.17	ENSMGAP00000017635 pep:novel chromosome:UMD2:1:30973490:30980544:-1 gene:ENSMGAG00000010967 transcript:ENSMGAT00000018977 gene_biotype:protein_coding transcript_biotype:protein_coding;ENSMGAP00000011429 pep:novel chromosome:UMD2:1:30973490:30980544:-1 gen	ENSMGAP00000017635 pep:novel chromosome:UMD2:1:30973490:30980544:-1 gene:ENSMGAG00000010967 transcript:ENSMGAT00000018977 gene_biotype:protein_coding transcript_biotype:protein_coding	yes	no	4,5	3.1047e-70	154.13	7.78	0.629							3	5	1
ASAATTAILIAR	K	A	S	A	R	S	5	1	0	0	0	0	0	0	0	2	1	0	0	0	0	1	2	0	0	0	0	12	0	1157.68	ENSMGAP00000018441 pep:novel chromosome:UMD2:11:7972942:7983043:-1 gene:ENSMGAG00000004930 transcript:ENSMGAT00000018687 gene_biotype:protein_coding transcript_biotype:protein_coding;ENSMGAP00000004868 pep:novel chromosome:UMD2:11:7972942:7983043:-1 gene:	ENSMGAP00000018441 pep:novel chromosome:UMD2:11:7972942:7983043:-1 gene:ENSMGAG00000004930 transcript:ENSMGAT00000018687 gene_biotype:protein_coding transcript_biotype:protein_coding	yes	no	2	3.8533e-150	174.24	7.9	4.72	6	6	7	6	5	7	6	3	3	8
ASASPTAAASQSTLPSGPVVFK	M	A	S	F	K	T	5	0	0	0	0	1	0	1	0	0	1	1	0	1	3	5	2	0	0	2	0	22	0	2073.07	ENSMGAP00000002338 pep:novel chromosome:UMD2:2:3075467:3078273:-1 gene:ENSMGAG00000002705 transcript:ENSMGAT00000003015 gene_biotype:protein_coding transcript_biotype:protein_coding	ENSMGAP00000002338 pep:novel chromosome:UMD2:2:3075467:3078273:-1 gene:ENSMGAG00000002705 transcript:ENSMGAT00000003015 gene_biotype:protein_coding transcript_biotype:protein_coding	yes	yes	2	4.4746e-41	65.184	16	0
ASCPPPDPTTQR	R	A	S	Q	R	F	1	1	0	1	1	1	0	0	0	0	0	0	0	0	4	1	2	0	0	0	0	12	0	1325.6	ENSMGAP00000015262 pep:novel chromosome:UMD2:1:95817693:95819753:-1 gene:ENSMGAG00000014420 transcript:ENSMGAT00000016211 gene_biotype:protein_coding transcript_biotype:protein_coding	ENSMGAP00000015262 pep:novel chromosome:UMD2:1:95817693:95819753:-1 gene:ENSMGAG00000014420 transcript:ENSMGAT00000016211 gene_biotype:protein_coding transcript_biotype:protein_coding	yes	yes	2	0.00032583	73.435	9.4	0.49									3	2
ASDWGIPYR	R	A	S	Y	R	R	1	1	0	1	0	0	0	1	0	1	0	0	0	0	1	1	0	1	1	0	0	9	0	1063.51	ENSMGAP00000012007 pep:novel chromosome:UMD2:4:44030140:44130685:-1 gene:ENSMGAG00000011459 transcript:ENSMGAT00000012893 gene_biotype:protein_coding transcript_biotype:protein_coding	ENSMGAP00000012007 pep:novel chromosome:UMD2:4:44030140:44130685:-1 gene:ENSMGAG00000011459 transcript:ENSMGAT00000012893 gene_biotype:protein_coding transcript_biotype:protein_coding	yes	yes	2	0.001443	76.345	2	0.816	5	5	5
ASGFTFSSYPMEWVR	K	A	S	V	R	Q	1	1	0	0	0	0	1	1	0	0	0	0	1	2	1	3	1	1	1	1	0	15	0	1763.8	ENSMGAP00000004276 pep:novel scaffold:UMD2:GL424909.1:1158:1716:-1 gene:ENSMGAG00000004485 transcript:ENSMGAT00000004990 gene_biotype:protein_coding transcript_biotype:protein_coding	ENSMGAP00000004276 pep:novel scaffold:UMD2:GL424909.1:1158:1716:-1 gene:ENSMGAG00000004485 transcript:ENSMGAT00000004990 gene_biotype:protein_coding transcript_biotype:protein_coding	yes	yes	2	1.8835e-08	75.316	7	0							5
ASGFTFSSYSMEWVR	K	A	S	V	R	Q	1	1	0	0	0	0	1	1	0	0	0	0	1	2	0	4	1	1	1	1	0	15	0	1753.78	ENSMGAP00000004627 pep:novel scaffold:UMD2:GL425131.1:35:567:1 gene:ENSMGAG00000004787 transcript:ENSMGAT00000005347 gene_biotype:protein_coding transcript_biotype:protein_coding	ENSMGAP00000004627 pep:novel scaffold:UMD2:GL425131.1:35:567:1 gene:ENSMGAG00000004787 transcript:ENSMGAT00000005347 gene_biotype:protein_coding transcript_biotype:protein_coding	yes	yes	2	1.5829e-35	87.519	7	0							9
ASGKDAIAQFESSAVGK	K	A	S	G	K	Q	4	0	0	1	0	1	1	2	0	1	0	2	0	1	0	3	0	0	0	1	0	17	1	1664.84	ENSMGAP00000002830 pep:novel chromosome:UMD2:26:5412976:5414472:-1 gene:ENSMGAG00000003169 transcript:ENSMGAT00000003517 gene_biotype:protein_coding transcript_biotype:protein_coding	ENSMGAP00000002830 pep:novel chromosome:UMD2:26:5412976:5414472:-1 gene:ENSMGAG00000003169 transcript:ENSMGAT00000003517 gene_biotype:protein_coding transcript_biotype:protein_coding	yes	yes	3	4.1829e-10	77.221	14	0
ASHTAPQVLFSHR	R	A	S	H	R	E	2	1	0	0	0	1	0	0	2	0	1	0	0	1	1	2	1	0	0	1	0	13	0	1449.75	ENSMGAP00000012120 pep:novel chromosome:UMD2:7:23786421:23801029:-1 gene:ENSMGAG00000011572 transcript:ENSMGAT00000013007 gene_biotype:protein_coding transcript_biotype:protein_coding	ENSMGAP00000012120 pep:novel chromosome:UMD2:7:23786421:23801029:-1 gene:ENSMGAG00000011572 transcript:ENSMGAT00000013007 gene_biotype:protein_coding transcript_biotype:protein_coding	yes	yes	3	0.0038225	63.181	11	0
ASIEVVVVPGAAPPVR	R	A	S	V	R	I	3	1	0	0	0	0	1	1	0	1	0	0	0	0	3	1	0	0	0	5	0	16	0	1559.9	ENSMGAP00000007430 pep:novel chromosome:UMD2:23:6821806:6843303:1 gene:ENSMGAG00000007242 transcript:ENSMGAT00000008204 gene_biotype:protein_coding transcript_biotype:protein_coding	ENSMGAP00000007430 pep:novel chromosome:UMD2:23:6821806:6843303:1 gene:ENSMGAG00000007242 transcript:ENSMGAT00000008204 gene_biotype:protein_coding transcript_biotype:protein_coding	yes	yes	2	2.1198e-24	84.753	1.43	0.495	4	3
ASLEGNLAETENR	K	A	S	N	R	Y	2	1	2	0	0	0	3	1	0	0	2	0	0	0	0	1	1	0	0	0	0	13	0	1402.67	CON__Q04695	CON__Q04695	yes	yes	2	1.4368e-138	158.52	9.76	5.22	3	4	2	2	2	1	2	1	5	4
ASLENSLEETK	K	A	S	T	K	G	1	0	1	0	0	0	3	0	0	0	2	1	0	0	0	2	1	0	0	0	0	11	0	1219.59	CON__P02533;CON__P08779;CON__Q9Z2K1;CON__Q3ZAW8	CON__P02533	no	no	2	1.2645e-20	168.3	9.09	5.08	6	6	7	7	7	7	8	6	6	6
ASLENSLEETKGR	K	A	S	G	R	Y	1	1	1	0	0	0	3	1	0	0	2	1	0	0	0	2	1	0	0	0	0	13	1	1432.72	CON__P02533;CON__P08779;CON__Q9Z2K1;CON__Q3ZAW8	CON__P02533	no	no	2,3	2.3734e-11	175.74	10	5.12	7	7	7	5	3	5	4	6	7	6
ASLINEWANSVK	K	A	S	V	K	K	2	0	2	0	0	0	1	0	0	1	1	1	0	0	0	2	0	1	0	1	0	12	0	1330.69	ENSMGAP00000010793 pep:novel chromosome:UMD2:11:20694399:20714322:-1 gene:ENSMGAG00000010398 transcript:ENSMGAT00000011658 gene_biotype:protein_coding transcript_biotype:protein_coding	ENSMGAP00000010793 pep:novel chromosome:UMD2:11:20694399:20714322:-1 gene:ENSMGAG00000010398 transcript:ENSMGAT00000011658 gene_biotype:protein_coding transcript_biotype:protein_coding	yes	yes	2	7.3887e-77	136.01	9.44	0.497									5	4
ASLINNIFQLVR	R	A	S	V	R	V	1	1	2	0	0	1	0	0	0	2	2	0	0	1	0	1	0	0	0	1	0	12	0	1386.8	ENSMGAP00000008196 pep:novel chromosome:UMD2:Z:60405979:60415231:1 gene:ENSMGAG00000007999 transcript:ENSMGAT00000008986 gene_biotype:protein_coding transcript_biotype:protein_coding	ENSMGAP00000008196 pep:novel chromosome:UMD2:Z:60405979:60415231:1 gene:ENSMGAG00000007999 transcript:ENSMGAT00000008986 gene_biotype:protein_coding transcript_biotype:protein_coding	yes	yes	2	3.3222e-10	108.56	4.08	0.997		1	3	3	6
ASLNIYVR	K	A	S	V	R	D	1	1	1	0	0	0	0	0	0	1	1	0	0	0	0	1	0	0	1	1	0	8	0	934.524	ENSMGAP00000014615 pep:novel chromosome:UMD2:2:85138233:85193607:-1 gene:ENSMGAG00000013819 transcript:ENSMGAT00000015552 gene_biotype:protein_coding transcript_biotype:protein_coding;ENSMGAP00000014616 pep:novel chromosome:UMD2:2:85138248:85193607:-1 gen	ENSMGAP00000014615 pep:novel chromosome:UMD2:2:85138233:85193607:-1 gene:ENSMGAG00000013819 transcript:ENSMGAT00000015552 gene_biotype:protein_coding transcript_biotype:protein_coding	yes	no	2	0.0075383	133.6	3.5	0.982		2	6	3	3
ASLNPVFGPQQVYGLIDGSVSIK	K	A	S	I	K	C	1	0	1	1	0	2	0	3	0	2	2	1	0	1	2	3	0	0	1	3	0	23	0	2388.27	ENSMGAP00000019026 pep:novel chromosome:UMD2:28:2552966:2563468:-1 gene:ENSMGAG00000003511 transcript:ENSMGAT00000020424 gene_biotype:protein_coding transcript_biotype:protein_coding;ENSMGAP00000019196 pep:novel chromosome:UMD2:28:2552966:2563468:-1 gene:	ENSMGAP00000019026 pep:novel chromosome:UMD2:28:2552966:2563468:-1 gene:ENSMGAG00000003511 transcript:ENSMGAT00000020424 gene_biotype:protein_coding transcript_biotype:protein_coding	yes	no	2,3	6.5615e-67	91.238	6.27	3.38	4	7	9	10	9	9	12	4	3	7
ASLSEIGFGK	R	A	S	G	K	M	1	0	0	0	0	0	1	2	0	1	1	1	0	1	0	2	0	0	0	0	0	10	0	1007.53	ENSMGAP00000012044 pep:novel chromosome:UMD2:1:46607481:46664834:-1 gene:ENSMGAG00000011506 transcript:ENSMGAT00000012931 gene_biotype:protein_coding transcript_biotype:protein_coding	ENSMGAP00000012044 pep:novel chromosome:UMD2:1:46607481:46664834:-1 gene:ENSMGAG00000011506 transcript:ENSMGAT00000012931 gene_biotype:protein_coding transcript_biotype:protein_coding	yes	yes	2	0.0043895	71.614	9	0									3
ASLTATFNLFPDAK	K	A	S	A	K	F	3	0	1	1	0	0	0	0	0	0	2	1	0	2	1	1	2	0	0	0	0	14	0	1494.77	ENSMGAP00000011013 pep:novel chromosome:UMD2:10:22369734:22380741:-1 gene:ENSMGAG00000010574 transcript:ENSMGAT00000011881 gene_biotype:protein_coding transcript_biotype:protein_coding	ENSMGAP00000011013 pep:novel chromosome:UMD2:10:22369734:22380741:-1 gene:ENSMGAG00000010574 transcript:ENSMGAT00000011881 gene_biotype:protein_coding transcript_biotype:protein_coding	yes	yes	2	5.8986e-15	98.582	7	0							6
ASNEGFVSLQCQK	R	A	S	Q	K	T	1	0	1	0	1	2	1	1	0	0	1	1	0	1	0	2	0	0	0	1	0	13	0	1466.68	ENSMGAP00000011544 pep:novel chromosome:UMD2:4:40250802:40261843:1 gene:ENSMGAG00000011059 transcript:ENSMGAT00000012422 gene_biotype:protein_coding transcript_biotype:protein_coding	ENSMGAP00000011544 pep:novel chromosome:UMD2:4:40250802:40261843:1 gene:ENSMGAG00000011059 transcript:ENSMGAT00000012422 gene_biotype:protein_coding transcript_biotype:protein_coding	yes	yes	2	6.7793e-79	136.3	8.43	0.495								4	3
ASNNTASIAQAR	M	A	S	A	R	K	4	1	2	0	0	1	0	0	0	1	0	0	0	0	0	2	1	0	0	0	0	12	0	1202.6	ENSMGAP00000014566 pep:novel chromosome:UMD2:5:60951661:60952415:1 gene:ENSMGAG00000013783 transcript:ENSMGAT00000015503 gene_biotype:protein_coding transcript_biotype:protein_coding	ENSMGAP00000014566 pep:novel chromosome:UMD2:5:60951661:60952415:1 gene:ENSMGAG00000013783 transcript:ENSMGAT00000015503 gene_biotype:protein_coding transcript_biotype:protein_coding	yes	yes	2	1.1644e-29	90.614	17	0
ASPTAAPVQITSNGEENK	K	A	S	N	K	I	3	0	2	0	0	1	2	1	0	1	0	1	0	0	2	2	2	0	0	1	0	18	0	1812.89	ENSMGAP00000017809 pep:novel chromosome:UMD2:7:22178496:22208181:1 gene:ENSMGAG00000010941 transcript:ENSMGAT00000019682 gene_biotype:protein_coding transcript_biotype:protein_coding;ENSMGAP00000011469 pep:novel chromosome:UMD2:7:22177479:22208184:1 gene:	ENSMGAP00000017809 pep:novel chromosome:UMD2:7:22178496:22208181:1 gene:ENSMGAG00000010941 transcript:ENSMGAT00000019682 gene_biotype:protein_coding transcript_biotype:protein_coding	no	no	2	1.1049e-79	109.04	3.6	0.49			2	3
ASPVEENLSNK	K	A	S	N	K	I	1	0	2	0	0	0	2	0	0	0	1	1	0	0	1	2	0	0	0	1	0	11	0	1186.58	ENSMGAP00000003363 pep:novel chromosome:UMD2:22:5397044:5419376:1 gene:ENSMGAG00000003644 transcript:ENSMGAT00000004064 gene_biotype:protein_coding transcript_biotype:protein_coding;ENSMGAP00000017223 pep:novel chromosome:UMD2:22:5415472:5419376:1 gene:EN	ENSMGAP00000003363 pep:novel chromosome:UMD2:22:5397044:5419376:1 gene:ENSMGAG00000003644 transcript:ENSMGAT00000004064 gene_biotype:protein_coding transcript_biotype:protein_coding	yes	no	2	2.1032e-23	111.86	4.25	1.64		2	3	2	1	3	1
ASQSQGIQQLLQAEK	M	A	S	E	K	R	2	0	0	0	0	5	1	1	0	1	2	1	0	0	0	2	0	0	0	0	0	15	0	1627.85	ENSMGAP00000002636 pep:novel chromosome:UMD2:19:2515180:2518447:1 gene:ENSMGAG00000002995 transcript:ENSMGAT00000003317 gene_biotype:protein_coding transcript_biotype:protein_coding;ENSMGAP00000018132 pep:novel chromosome:UMD2:19:2515180:2518447:1 gene:EN	ENSMGAP00000002636 pep:novel chromosome:UMD2:19:2515180:2518447:1 gene:ENSMGAG00000002995 transcript:ENSMGAT00000003317 gene_biotype:protein_coding transcript_biotype:protein_coding	yes	no	2	0.00032958	68.845	1	0	1
ASSLLYAGESFFTQYVR	R	A	S	V	R	K	2	1	0	0	0	1	1	1	0	0	2	0	0	2	0	3	1	0	2	1	0	17	0	1937.95	ENSMGAP00000013499 pep:novel chromosome:UMD2:4:63140715:63166628:1 gene:ENSMGAG00000012796 transcript:ENSMGAT00000014407 gene_biotype:protein_coding transcript_biotype:protein_coding	ENSMGAP00000013499 pep:novel chromosome:UMD2:4:63140715:63166628:1 gene:ENSMGAG00000012796 transcript:ENSMGAT00000014407 gene_biotype:protein_coding transcript_biotype:protein_coding	yes	yes	2,3	1.444e-36	95.197	3.54	1.48	4	6	9	9	8	2	1
ATAWNLIDAK	K	A	T	A	K	L	3	0	1	1	0	0	0	0	0	1	1	1	0	0	0	0	1	1	0	0	0	10	0	1101.58	ENSMGAP00000015265 pep:novel chromosome:UMD2:1:95847951:95849831:1 gene:ENSMGAG00000014422 transcript:ENSMGAT00000016214 gene_biotype:protein_coding transcript_biotype:protein_coding	ENSMGAP00000015265 pep:novel chromosome:UMD2:1:95847951:95849831:1 gene:ENSMGAG00000014422 transcript:ENSMGAT00000016214 gene_biotype:protein_coding transcript_biotype:protein_coding	yes	yes	2	0.0068142	62.466	9	0									4
ATCYNTPLGCCSDGK	R	A	T	G	K	T	1	0	1	1	3	0	0	2	0	0	1	1	0	0	1	1	2	0	1	0	0	15	0	1702.67	ENSMGAP00000003150 pep:novel chromosome:UMD2:23:2777706:2849334:-1 gene:ENSMGAG00000003375 transcript:ENSMGAT00000003846 gene_biotype:protein_coding transcript_biotype:protein_coding;ENSMGAP00000017932 pep:novel chromosome:UMD2:23:2777706:2815764:-1 gene:	ENSMGAP00000003150 pep:novel chromosome:UMD2:23:2777706:2849334:-1 gene:ENSMGAG00000003375 transcript:ENSMGAT00000003846 gene_biotype:protein_coding transcript_biotype:protein_coding	yes	no	2	1.529e-25	96.489	1.2	0.4	4	1
ATDPSTEDDKIFFK	K	A	T	F	K	I	1	0	0	3	0	0	1	0	0	1	0	2	0	2	1	1	2	0	0	0	0	14	1	1612.76	ENSMGAP00000004553 pep:novel chromosome:UMD2:Z:33545875:33580538:-1 gene:ENSMGAG00000004727 transcript:ENSMGAT00000005272 gene_biotype:protein_coding transcript_biotype:protein_coding	ENSMGAP00000004553 pep:novel chromosome:UMD2:Z:33545875:33580538:-1 gene:ENSMGAG00000004727 transcript:ENSMGAT00000005272 gene_biotype:protein_coding transcript_biotype:protein_coding	yes	yes	2,3	9.2281e-09	88.075	2.11	0.809	5	6	7
ATEGHEACSTGQVLQDGK	K	A	T	G	K	C	2	0	0	1	1	2	2	3	1	0	1	1	0	0	0	1	2	0	0	1	0	18	0	1886.84	ENSMGAP00000014567 pep:novel chromosome:UMD2:1:119086730:119174281:-1 gene:ENSMGAG00000013781 transcript:ENSMGAT00000015504 gene_biotype:protein_coding transcript_biotype:protein_coding	ENSMGAP00000014567 pep:novel chromosome:UMD2:1:119086730:119174281:-1 gene:ENSMGAG00000013781 transcript:ENSMGAT00000015504 gene_biotype:protein_coding transcript_biotype:protein_coding	yes	yes	2,3	6.2596e-52	152.94	4.45	2.19	6	6	8	15	11	5	3	5	2	1
ATELSGLLLYNGQNR	R	A	T	N	R	G	1	1	2	0	0	1	1	2	0	0	4	0	0	0	0	1	1	0	1	0	0	15	0	1647.86	ENSMGAP00000003150 pep:novel chromosome:UMD2:23:2777706:2849334:-1 gene:ENSMGAG00000003375 transcript:ENSMGAT00000003846 gene_biotype:protein_coding transcript_biotype:protein_coding;ENSMGAP00000017932 pep:novel chromosome:UMD2:23:2777706:2815764:-1 gene:	ENSMGAP00000003150 pep:novel chromosome:UMD2:23:2777706:2849334:-1 gene:ENSMGAG00000003375 transcript:ENSMGAT00000003846 gene_biotype:protein_coding transcript_biotype:protein_coding	no	no	2	1.1286e-249	151.99	2.25	1.15	5	5	4	1	1
ATFYGEQVDYYK	K	A	T	Y	K	S	1	0	0	1	0	1	1	1	0	0	0	1	0	1	0	0	1	0	3	1	0	12	0	1482.67	ENSMGAP00000011286 pep:novel chromosome:UMD2:12:20145401:20168809:-1 gene:ENSMGAG00000010793 transcript:ENSMGAT00000012157 gene_biotype:protein_coding transcript_biotype:protein_coding	ENSMGAP00000011286 pep:novel chromosome:UMD2:12:20145401:20168809:-1 gene:ENSMGAG00000010793 transcript:ENSMGAT00000012157 gene_biotype:protein_coding transcript_biotype:protein_coding	yes	yes	2	1.9611e-06	100.04	1	0	1
ATGGGLSSVGGGSSTIK	R	A	T	I	K	Y	1	0	0	0	0	0	0	6	0	1	1	1	0	0	0	4	2	0	0	1	0	17	0	1434.73	CON__P04259	CON__P04259	yes	yes	2,3	7.3001e-225	146.3	9.13	5.29	7	6	6	6	3	4	6	6	6	3
ATHLEGLELK	K	A	T	L	K	Y	1	0	0	0	0	0	2	1	1	0	3	1	0	0	0	0	1	0	0	0	0	10	0	1109.61	ENSMGAP00000008304 pep:novel chromosome:UMD2:12:12139536:12186835:-1 gene:ENSMGAG00000008100 transcript:ENSMGAT00000009097 gene_biotype:protein_coding transcript_biotype:protein_coding	ENSMGAP00000008304 pep:novel chromosome:UMD2:12:12139536:12186835:-1 gene:ENSMGAG00000008100 transcript:ENSMGAT00000009097 gene_biotype:protein_coding transcript_biotype:protein_coding	yes	yes	2,3	3.2003e-08	164.33	3.94	1.93	11	12	14	12	12	12	10
ATITGLKPGVDYTITVYAVTGR	R	A	T	G	R	G	2	1	0	1	0	0	0	3	0	2	1	1	0	0	1	0	5	0	2	3	0	22	1	2295.25	ENSMGAP00000003137 pep:novel chromosome:UMD2:7:2969985:3002196:1 gene:ENSMGAG00000003306 transcript:ENSMGAT00000003832 gene_biotype:protein_coding transcript_biotype:protein_coding	ENSMGAP00000003137 pep:novel chromosome:UMD2:7:2969985:3002196:1 gene:ENSMGAG00000003306 transcript:ENSMGAT00000003832 gene_biotype:protein_coding transcript_biotype:protein_coding	yes	yes	3	0.00042118	61.616	2.33	0.943	1		2
ATLENDFVVLK	R	A	T	L	K	K	1	0	1	1	0	0	1	0	0	0	2	1	0	1	0	0	1	0	0	2	0	11	0	1247.68	CON__Q8N1N4-2;CON__Q7RTT2	CON__Q8N1N4-2	yes	no	2	9.0515e-21	85.813	6.15	4.16	6	6	4	3	2	1	1	4	4
ATLENDFVVLKK	R	A	T	K	K	D	1	0	1	1	0	0	1	0	0	0	2	2	0	1	0	0	1	0	0	2	0	12	1	1375.77	CON__Q8N1N4-2;CON__Q7RTT2	CON__Q8N1N4-2	yes	no	3	0.00064604	71.085	13.8	2.26
ATLLPGHCCHTCPK	R	A	T	P	K	G	1	0	0	0	3	0	0	1	2	0	2	1	0	0	2	0	2	0	0	0	0	14	0	1650.74	ENSMGAP00000010021 pep:novel chromosome:UMD2:11:15938604:15943797:-1 gene:ENSMGAG00000009672 transcript:ENSMGAT00000010864 gene_biotype:protein_coding transcript_biotype:protein_coding;ENSMGAP00000017462 pep:novel chromosome:UMD2:11:15940340:15943765:-1 g	ENSMGAP00000010021 pep:novel chromosome:UMD2:11:15938604:15943797:-1 gene:ENSMGAG00000009672 transcript:ENSMGAT00000010864 gene_biotype:protein_coding transcript_biotype:protein_coding	no	no	2,3,4	4.6228e-25	82.651	10.2	6.29	1	2	5	7	2
ATLTGLRPGTEYGIGVTAVR	R	A	T	V	R	Q	2	2	0	0	0	0	1	4	0	1	2	0	0	0	1	0	4	0	1	2	0	20	1	2031.11	ENSMGAP00000002758 pep:novel chromosome:UMD2:19:2654337:2697211:-1 gene:ENSMGAG00000003049 transcript:ENSMGAT00000003443 gene_biotype:protein_coding transcript_biotype:protein_coding;ENSMGAP00000018607 pep:novel chromosome:UMD2:19:2654340:2693480:-1 gene:	ENSMGAP00000002763 pep:novel chromosome:UMD2:19:2654340:2693480:-1 gene:ENSMGAG00000003049 transcript:ENSMGAT00000003448 gene_biotype:protein_coding transcript_biotype:protein_coding	no	no	3	3.6566e-13	89.011	2.53	1.04	4	5	6	4
ATLVCLISDFYPSPVTVEWLVDGSTR	K	A	T	T	R	K	1	1	0	2	1	0	1	1	0	1	3	0	0	1	2	3	3	1	1	4	0	26	0	2924.46	ENSMGAP00000007343 pep:novel chromosome:UMD2:17:8259688:8269745:-1 gene:ENSMGAG00000007241 transcript:ENSMGAT00000008115 gene_biotype:protein_coding transcript_biotype:protein_coding;ENSMGAP00000017999 pep:novel chromosome:UMD2:17:8259688:8294838:-1 gene:	ENSMGAP00000007343 pep:novel chromosome:UMD2:17:8259688:8269745:-1 gene:ENSMGAG00000007241 transcript:ENSMGAT00000008115 gene_biotype:protein_coding transcript_biotype:protein_coding	no	no	3	6.5252e-39	65.428	13.7	0.471
ATMQNLNDR	K	A	T	D	R	L	1	1	2	1	0	1	0	0	0	0	1	0	1	0	0	0	1	0	0	0	0	9	0	1061.49	CON__Q04695;CON__Q9C075;CON__Q99PS0	CON__Q04695	no	no	2	9.8558e-05	122.94	10.5	5.68	1
ATQPDVLNR	R	A	T	N	R	R	1	1	1	1	0	1	0	0	0	0	1	0	0	0	1	0	1	0	0	1	0	9	0	1012.53	ENSMGAP00000007430 pep:novel chromosome:UMD2:23:6821806:6843303:1 gene:ENSMGAG00000007242 transcript:ENSMGAT00000008204 gene_biotype:protein_coding transcript_biotype:protein_coding	ENSMGAP00000007430 pep:novel chromosome:UMD2:23:6821806:6843303:1 gene:ENSMGAG00000007242 transcript:ENSMGAT00000008204 gene_biotype:protein_coding transcript_biotype:protein_coding	yes	yes	2	0.0079321	85.67	1.5	0.5	3	3
ATSYQMPLIQCASSVPR	R	A	T	P	R	S	2	1	0	0	1	2	0	0	0	1	1	0	1	0	2	3	1	0	1	1	0	17	0	1907.92	ENSMGAP00000009278 pep:novel chromosome:UMD2:3:47696734:47714927:1 gene:ENSMGAG00000009004 transcript:ENSMGAT00000010096 gene_biotype:protein_coding transcript_biotype:protein_coding	ENSMGAP00000009278 pep:novel chromosome:UMD2:3:47696734:47714927:1 gene:ENSMGAG00000009004 transcript:ENSMGAT00000010096 gene_biotype:protein_coding transcript_biotype:protein_coding	yes	yes	2,3	1.3609e-18	86.488	8.12	0.331								7	1
ATTNAGAAAGFNYK	K	A	T	Y	K	N	5	0	2	0	0	0	0	2	0	0	0	1	0	1	0	0	2	0	1	0	0	14	0	1355.65	ENSMGAP00000014873 pep:novel chromosome:UMD2:2:109687311:109691219:-1 gene:ENSMGAG00000014058 transcript:ENSMGAT00000015814 gene_biotype:protein_coding transcript_biotype:protein_coding	ENSMGAP00000014873 pep:novel chromosome:UMD2:2:109687311:109691219:-1 gene:ENSMGAG00000014058 transcript:ENSMGAT00000015814 gene_biotype:protein_coding transcript_biotype:protein_coding	yes	yes	2	2.4985e-93	143.42	11	0
ATVLYECCPGYMK	K	A	T	M	K	M	1	0	0	0	2	0	1	1	0	0	1	1	1	0	1	0	1	0	2	1	0	13	0	1590.69	ENSMGAP00000015961 pep:novel chromosome:UMD2:1:179418764:179449321:1 gene:ENSMGAG00000015054 transcript:ENSMGAT00000016927 gene_biotype:protein_coding transcript_biotype:protein_coding	ENSMGAP00000015961 pep:novel chromosome:UMD2:1:179418764:179449321:1 gene:ENSMGAG00000015054 transcript:ENSMGAT00000016927 gene_biotype:protein_coding transcript_biotype:protein_coding	yes	yes	2,3	1.1256e-236	149.23	7.99	4.58	9	10	11	8	15	19	17	8	9	12
ATVTLPTWQPR	R	A	T	P	R	A	1	1	0	0	0	1	0	0	0	0	1	0	0	0	2	0	3	1	0	1	0	11	0	1268.69	ENSMGAP00000005966 pep:novel chromosome:UMD2:11:9667061:9732549:-1 gene:ENSMGAG00000005969 transcript:ENSMGAT00000006711 gene_biotype:protein_coding transcript_biotype:protein_coding	ENSMGAP00000005966 pep:novel chromosome:UMD2:11:9667061:9732549:-1 gene:ENSMGAG00000005969 transcript:ENSMGAT00000006711 gene_biotype:protein_coding transcript_biotype:protein_coding	yes	yes	2	9.2635e-05	77.387	4.22	0.629			1	5	3
ATVVYITGMK	R	A	T	M	K	S	1	0	0	0	0	0	0	1	0	1	0	1	1	0	0	0	2	0	1	2	0	10	0	1081.58	ENSMGAP00000014122 pep:novel chromosome:UMD2:2:65566370:65646849:1 gene:ENSMGAG00000013356 transcript:ENSMGAT00000015045 gene_biotype:protein_coding transcript_biotype:protein_coding	ENSMGAP00000014122 pep:novel chromosome:UMD2:2:65566370:65646849:1 gene:ENSMGAG00000013356 transcript:ENSMGAT00000015045 gene_biotype:protein_coding transcript_biotype:protein_coding	yes	yes	2	3.348e-09	72.922	2	0		4
ATYLDCIK	K	A	T	I	K	A	1	0	0	1	1	0	0	0	0	1	1	1	0	0	0	0	1	0	1	0	0	8	0	982.479	ENSMGAP00000002805 pep:novel chromosome:UMD2:11:4133497:4144093:-1 gene:ENSMGAG00000003078 transcript:ENSMGAT00000003492 gene_biotype:protein_coding transcript_biotype:protein_coding;ENSMGAP00000002725 pep:novel chromosome:UMD2:11:4127724:4142770:-1 gene:	ENSMGAP00000002805 pep:novel chromosome:UMD2:11:4133497:4144093:-1 gene:ENSMGAG00000003078 transcript:ENSMGAT00000003492 gene_biotype:protein_coding transcript_biotype:protein_coding	yes	no	2	0.0071039	102.51	7.91	4.85	4	4	4	4	4	5	2	3	4	3
AVAELQNPAIR	R	A	V	I	R	E	3	1	1	0	0	1	1	0	0	1	1	0	0	0	1	0	0	0	0	1	0	11	0	1180.66	ENSMGAP00000001986 pep:novel chromosome:UMD2:20:1152619:1335062:1 gene:ENSMGAG00000002210 transcript:ENSMGAT00000002657 gene_biotype:protein_coding transcript_biotype:protein_coding	ENSMGAP00000001986 pep:novel chromosome:UMD2:20:1152619:1335062:1 gene:ENSMGAG00000002210 transcript:ENSMGAT00000002657 gene_biotype:protein_coding transcript_biotype:protein_coding	yes	yes	2	2.0469e-10	74.841	1	0	1
AVAEPGIQLK	R	A	V	L	K	A	2	0	0	0	0	1	1	1	0	1	1	1	0	0	1	0	0	0	0	1	0	10	0	1024.59	CON__ENSEMBL:ENSBTAP00000006074;ENSMGAP00000004677 pep:novel chromosome:UMD2:30:3174683:3189338:1 gene:ENSMGAG00000004780 transcript:ENSMGAT00000005398 gene_biotype:protein_coding transcript_biotype:protein_coding	CON__ENSEMBL:ENSBTAP00000006074	yes	no	2	0.0025403	72.275	3.57	0.495			3	4
AVAMITFAQYLQR	K	A	V	Q	R	C	3	1	0	0	0	2	0	0	0	1	1	0	1	1	0	0	1	0	1	1	0	13	0	1510.8	ENSMGAP00000010561 pep:novel chromosome:UMD2:4:32741672:32754434:1 gene:ENSMGAG00000010180 transcript:ENSMGAT00000011421 gene_biotype:protein_coding transcript_biotype:protein_coding	ENSMGAP00000010561 pep:novel chromosome:UMD2:4:32741672:32754434:1 gene:ENSMGAG00000010180 transcript:ENSMGAT00000011421 gene_biotype:protein_coding transcript_biotype:protein_coding	yes	yes	2,3	0	208.56	7.83	4.36	9	8	14	14	13	15	32	15	9	14
AVAVLMEFCR	K	A	V	C	R	E	2	1	0	0	1	0	1	0	0	0	1	0	1	1	0	0	0	0	0	2	0	10	0	1194.59	ENSMGAP00000000796 pep:novel chromosome:UMD2:15:1847580:1935985:1 gene:ENSMGAG00000001358 transcript:ENSMGAT00000001442 gene_biotype:protein_coding transcript_biotype:protein_coding	ENSMGAP00000000796 pep:novel chromosome:UMD2:15:1847580:1935985:1 gene:ENSMGAG00000001358 transcript:ENSMGAT00000001442 gene_biotype:protein_coding transcript_biotype:protein_coding	yes	yes	2	0.0012343	66.056	9	0									2
AVAVVVDPIQSVK	R	A	V	V	K	G	2	0	0	1	0	1	0	0	0	1	0	1	0	0	1	1	0	0	0	5	0	13	0	1323.78	ENSMGAP00000018943 pep:novel chromosome:UMD2:7:22428472:22468771:-1 gene:ENSMGAG00000011034 transcript:ENSMGAT00000018513 gene_biotype:protein_coding transcript_biotype:protein_coding;ENSMGAP00000011512 pep:novel chromosome:UMD2:7:22428472:22452497:-1 gen	ENSMGAP00000018943 pep:novel chromosome:UMD2:7:22428472:22468771:-1 gene:ENSMGAG00000011034 transcript:ENSMGAT00000018513 gene_biotype:protein_coding transcript_biotype:protein_coding	yes	no	2	3.9395e-10	76.073	8.67	5.44	1
AVCMLSNTTAIAEAWAR	R	A	V	A	R	L	5	1	1	0	1	0	1	0	0	1	1	0	1	0	0	1	2	1	0	1	0	17	0	1863.9	CON__ENSEMBL:ENSBTAP00000016242;ENSMGAP00000011858 pep:novel chromosome:UMD2:7:23501309:23511011:-1 gene:ENSMGAG00000011344 transcript:ENSMGAT00000012740 gene_biotype:protein_coding transcript_biotype:protein_coding;ENSMGAP00000019003 pep:novel chromosome	CON__ENSEMBL:ENSBTAP00000016242	no	no	2	5.584e-23	88.385	9	0									3
AVDDGVNTFK	R	A	V	F	K	V	1	0	1	2	0	0	0	1	0	0	0	1	0	1	0	0	1	0	0	2	0	10	0	1064.51	ENSMGAP00000015356 pep:novel chromosome:UMD2:1:109608478:109619199:-1 gene:ENSMGAG00000014505 transcript:ENSMGAT00000016311 gene_biotype:protein_coding transcript_biotype:protein_coding	ENSMGAP00000015356 pep:novel chromosome:UMD2:1:109608478:109619199:-1 gene:ENSMGAG00000014505 transcript:ENSMGAT00000016311 gene_biotype:protein_coding transcript_biotype:protein_coding	yes	yes	2	1.9616e-05	121.6	6.5	5.5	1
AVDFTNPSEATK	R	A	V	T	K	Q	2	0	1	1	0	0	1	0	0	0	0	1	0	1	1	1	2	0	0	1	0	12	0	1278.61	ENSMGAP00000012712 pep:novel chromosome:UMD2:2:41417937:41427956:-1 gene:ENSMGAG00000012097 transcript:ENSMGAT00000013609 gene_biotype:protein_coding transcript_biotype:protein_coding	ENSMGAP00000012712 pep:novel chromosome:UMD2:2:41417937:41427956:-1 gene:ENSMGAG00000012097 transcript:ENSMGAT00000013609 gene_biotype:protein_coding transcript_biotype:protein_coding	yes	yes	2	1.3488e-05	76.073	6.8	1.33				1	2	2	5	4	1
AVDPDGDGHVSWDEYK	R	A	V	Y	K	I	1	0	0	4	0	0	1	2	1	0	0	1	0	0	1	1	0	1	1	2	0	16	0	1788.76	ENSMGAP00000002904 pep:novel chromosome:UMD2:23:2598155:2612192:1 gene:ENSMGAG00000003216 transcript:ENSMGAT00000003594 gene_biotype:protein_coding transcript_biotype:protein_coding	ENSMGAP00000002904 pep:novel chromosome:UMD2:23:2598155:2612192:1 gene:ENSMGAG00000003216 transcript:ENSMGAT00000003594 gene_biotype:protein_coding transcript_biotype:protein_coding	yes	yes	2,3	6.2019e-34	131.56	6.61	3.1	2	1	3	4	2		1	2	7	6
AVDSLVPIGR	K	A	V	G	R	G	1	1	0	1	0	0	0	1	0	1	1	0	0	0	1	1	0	0	0	2	0	10	0	1025.59	ENSMGAP00000010305 pep:novel chromosome:UMD2:Z:2234998:2238070:-1 gene:ENSMGAG00000009963 transcript:ENSMGAT00000011156 gene_biotype:protein_coding transcript_biotype:protein_coding	ENSMGAP00000010305 pep:novel chromosome:UMD2:Z:2234998:2238070:-1 gene:ENSMGAG00000009963 transcript:ENSMGAT00000011156 gene_biotype:protein_coding transcript_biotype:protein_coding	yes	yes	2	0.00056557	123.86	8.83	3.85	1								3
AVEFHLHWGVQEEQLYFPGSEHSIDGEK	K	A	V	E	K	Q	1	0	0	1	0	2	5	3	3	1	2	1	0	2	1	2	0	1	1	2	0	28	0	3267.53	ENSMGAP00000007908 pep:novel chromosome:UMD2:21:8425744:8433227:-1 gene:ENSMGAG00000007761 transcript:ENSMGAT00000008696 gene_biotype:protein_coding transcript_biotype:protein_coding	ENSMGAP00000007908 pep:novel chromosome:UMD2:21:8425744:8433227:-1 gene:ENSMGAG00000007761 transcript:ENSMGAT00000008696 gene_biotype:protein_coding transcript_biotype:protein_coding	yes	yes	4	1.9308e-47	69.248	10.4	0.49										3
AVEHMDVYNIQDIPER	K	A	V	E	R	F	1	1	1	2	0	1	2	0	1	2	0	0	1	0	1	0	0	0	1	2	0	16	0	1927.91	ENSMGAP00000006393 pep:novel chromosome:UMD2:4:20466241:20480367:1 gene:ENSMGAG00000006386 transcript:ENSMGAT00000007144 gene_biotype:protein_coding transcript_biotype:protein_coding	ENSMGAP00000006393 pep:novel chromosome:UMD2:4:20466241:20480367:1 gene:ENSMGAG00000006386 transcript:ENSMGAT00000007144 gene_biotype:protein_coding transcript_biotype:protein_coding	yes	yes	3	0.0023869	71.354	8.5	1							2	1	4	1
AVELDPAASQLNSNDAFVLK	R	A	V	L	K	T	4	0	2	2	0	1	1	0	0	0	3	1	0	1	1	2	0	0	0	2	0	20	0	2101.07	ENSMGAP00000008002 pep:novel chromosome:UMD2:19:8416826:8429310:1 gene:ENSMGAG00000007784 transcript:ENSMGAT00000008791 gene_biotype:protein_coding transcript_biotype:protein_coding	ENSMGAP00000008002 pep:novel chromosome:UMD2:19:8416826:8429310:1 gene:ENSMGAG00000007784 transcript:ENSMGAT00000008791 gene_biotype:protein_coding transcript_biotype:protein_coding	yes	yes	2,3	2.9461e-259	148.26	6.91	2.46		1	3	3	6	10	4		5	10
AVENSSTAIGIR	K	A	V	I	R	C	2	1	1	0	0	0	1	1	0	2	0	0	0	0	0	2	1	0	0	1	0	12	0	1216.64	ENSMGAP00000018492 pep:novel chromosome:UMD2:5:57717893:57729477:-1 gene:ENSMGAG00000013617 transcript:ENSMGAT00000019896 gene_biotype:protein_coding transcript_biotype:protein_coding;ENSMGAP00000014393 pep:novel chromosome:UMD2:5:57717893:57729494:-1 gen	ENSMGAP00000018492 pep:novel chromosome:UMD2:5:57717893:57729477:-1 gene:ENSMGAG00000013617 transcript:ENSMGAT00000019896 gene_biotype:protein_coding transcript_biotype:protein_coding	yes	no	2	0.0001371	93.345	8.67	5.44	1
AVFENPQSGFWK	K	A	V	W	K	S	1	0	1	0	0	1	1	1	0	0	0	1	0	2	1	1	0	1	0	1	0	12	0	1408.68	ENSMGAP00000003507 pep:novel chromosome:UMD2:19:5090736:5093991:1 gene:ENSMGAG00000003777 transcript:ENSMGAT00000004211 gene_biotype:protein_coding transcript_biotype:protein_coding;ENSMGAP00000017644 pep:novel chromosome:UMD2:19:5090736:5093991:1 gene:EN	ENSMGAP00000003507 pep:novel chromosome:UMD2:19:5090736:5093991:1 gene:ENSMGAG00000003777 transcript:ENSMGAT00000004211 gene_biotype:protein_coding transcript_biotype:protein_coding	yes	no	2	1.1629e-05	77.597	11.4	0.49
AVFPSIVGR	R	A	V	G	R	P	1	1	0	0	0	0	0	1	0	1	0	0	0	1	1	1	0	0	0	2	0	9	0	944.544	ENSMGAP00000019692 pep:novel chromosome:UMD2:16:4430680:4433366:-1 gene:ENSMGAG00000003960 transcript:ENSMGAT00000019935 gene_biotype:protein_coding transcript_biotype:protein_coding;CON__P60712;ENSMGAP00000017057 pep:novel chromosome:UMD2:12:1798567:1800	ENSMGAP00000019692 pep:novel chromosome:UMD2:16:4430680:4433366:-1 gene:ENSMGAG00000003960 transcript:ENSMGAT00000019935 gene_biotype:protein_coding transcript_biotype:protein_coding	no	no	2	2.345e-17	111.95	6.06	3.96	5	4	7	6	7	6	3		1	5
AVFPSIVGRPR	R	A	V	P	R	H	1	2	0	0	0	0	0	1	0	1	0	0	0	1	2	1	0	0	0	2	0	11	1	1197.7	ENSMGAP00000019692 pep:novel chromosome:UMD2:16:4430680:4433366:-1 gene:ENSMGAG00000003960 transcript:ENSMGAT00000019935 gene_biotype:protein_coding transcript_biotype:protein_coding;CON__P60712;ENSMGAP00000017057 pep:novel chromosome:UMD2:12:1798567:1800	ENSMGAP00000019692 pep:novel chromosome:UMD2:16:4430680:4433366:-1 gene:ENSMGAG00000003960 transcript:ENSMGAT00000019935 gene_biotype:protein_coding transcript_biotype:protein_coding	no	no	2,3	1.0671e-22	117.7	6.32	4.7	11	11	11	5	1	1		1	2	12
AVFSEYQR	R	A	V	Q	R	M	1	1	0	0	0	1	1	0	0	0	0	0	0	1	0	1	0	0	1	1	0	8	0	998.482	ENSMGAP00000000854 pep:novel chromosome:UMD2:8:2166104:2176078:-1 gene:ENSMGAG00000001360 transcript:ENSMGAT00000001501 gene_biotype:protein_coding transcript_biotype:protein_coding	ENSMGAP00000000854 pep:novel chromosome:UMD2:8:2166104:2176078:-1 gene:ENSMGAG00000001360 transcript:ENSMGAT00000001501 gene_biotype:protein_coding transcript_biotype:protein_coding	yes	yes	2	2.4482e-13	147.52	8.73	0.617								4	6	1
AVFVDLEPTVIDEVR	R	A	V	V	R	T	1	1	0	2	0	0	2	0	0	1	1	0	0	1	1	0	1	0	0	4	0	15	0	1700.9	CON__ENSEMBL:ENSBTAP00000016242;ENSMGAP00000011858 pep:novel chromosome:UMD2:7:23501309:23511011:-1 gene:ENSMGAG00000011344 transcript:ENSMGAT00000012740 gene_biotype:protein_coding transcript_biotype:protein_coding	CON__ENSEMBL:ENSBTAP00000016242	yes	no	2,3	0	163.99	7.76	4.35	6	5	9	7	6	6	6	5	9	8
AVGISNFNHEQIER	K	A	V	E	R	I	1	1	2	0	0	1	2	1	1	2	0	0	0	1	0	1	0	0	0	1	0	14	0	1612.8	ENSMGAP00000014288 pep:novel chromosome:UMD2:1:63570240:63579864:-1 gene:ENSMGAG00000013513 transcript:ENSMGAT00000015216 gene_biotype:protein_coding transcript_biotype:protein_coding	ENSMGAP00000014288 pep:novel chromosome:UMD2:1:63570240:63579864:-1 gene:ENSMGAG00000013513 transcript:ENSMGAT00000015216 gene_biotype:protein_coding transcript_biotype:protein_coding	yes	yes	3	4.8579e-12	88.075	11	0
AVGSLDPSADLSSQR	K	A	V	Q	R	G	2	1	0	2	0	1	0	1	0	0	2	0	0	0	1	4	0	0	0	1	0	15	0	1501.74	ENSMGAP00000002513 pep:novel chromosome:UMD2:22:2917515:3419361:1 gene:ENSMGAG00000002759 transcript:ENSMGAT00000003192 gene_biotype:protein_coding transcript_biotype:protein_coding	ENSMGAP00000002513 pep:novel chromosome:UMD2:22:2917515:3419361:1 gene:ENSMGAG00000002759 transcript:ENSMGAT00000003192 gene_biotype:protein_coding transcript_biotype:protein_coding	yes	yes	2	2.5758e-16	74.789	5	0					3
AVIEAFR	R	A	V	F	R	H	2	1	0	0	0	0	1	0	0	1	0	0	0	1	0	0	0	0	0	1	0	7	0	804.449	ENSMGAP00000000323 pep:novel chromosome:UMD2:19:205870:223235:-1 gene:ENSMGAG00000000931 transcript:ENSMGAT00000000959 gene_biotype:protein_coding transcript_biotype:protein_coding	ENSMGAP00000000323 pep:novel chromosome:UMD2:19:205870:223235:-1 gene:ENSMGAG00000000931 transcript:ENSMGAT00000000959 gene_biotype:protein_coding transcript_biotype:protein_coding	yes	yes	2	0.00092098	124.89	5.82	1.64		1		1	1	5	1	2
AVIEQGGVQTIDQLIK	K	A	V	I	K	D	1	0	0	1	0	3	1	2	0	3	1	1	0	0	0	0	1	0	0	2	0	16	0	1710.95	ENSMGAP00000012478 pep:novel chromosome:UMD2:6:45737953:45763770:1 gene:ENSMGAG00000011875 transcript:ENSMGAT00000013372 gene_biotype:protein_coding transcript_biotype:protein_coding	ENSMGAP00000012478 pep:novel chromosome:UMD2:6:45737953:45763770:1 gene:ENSMGAG00000011875 transcript:ENSMGAT00000013372 gene_biotype:protein_coding transcript_biotype:protein_coding	yes	yes	2	3.6678e-22	165.34	3.41	1.65	6	5	7	5	7	4
AVIFTYDQFQK	K	A	V	Q	K	D	1	0	0	1	0	2	0	0	0	1	0	1	0	2	0	0	1	0	1	1	0	11	0	1358.69	ENSMGAP00000003857 pep:novel chromosome:UMD2:11:4742587:4744040:-1 gene:ENSMGAG00000004086 transcript:ENSMGAT00000004566 gene_biotype:protein_coding transcript_biotype:protein_coding	ENSMGAP00000003857 pep:novel chromosome:UMD2:11:4742587:4744040:-1 gene:ENSMGAG00000004086 transcript:ENSMGAT00000004566 gene_biotype:protein_coding transcript_biotype:protein_coding	yes	yes	2	2.8193e-11	87.568	13	0
AVIQHFQEK	K	A	V	E	K	V	1	0	0	0	0	2	1	0	1	1	0	1	0	1	0	0	0	0	0	1	0	9	0	1098.58	ENSMGAP00000015345 pep:novel chromosome:UMD2:1:108114227:108289035:-1 gene:ENSMGAG00000014495 transcript:ENSMGAT00000016300 gene_biotype:protein_coding transcript_biotype:protein_coding;ENSMGAP00000018431 pep:novel chromosome:UMD2:1:108114227:108262881:-1	ENSMGAP00000015345 pep:novel chromosome:UMD2:1:108114227:108289035:-1 gene:ENSMGAG00000014495 transcript:ENSMGAT00000016300 gene_biotype:protein_coding transcript_biotype:protein_coding	yes	no	2,3	2.0754e-177	187.22	5	1.03	1				14	4
AVISVPAEFDER	K	A	V	E	R	Q	2	1	0	1	0	0	2	0	0	1	0	0	0	1	1	1	0	0	0	2	0	12	0	1331.67	ENSMGAP00000015319 pep:novel chromosome:UMD2:1:103157056:103161956:-1 gene:ENSMGAG00000014475 transcript:ENSMGAT00000016272 gene_biotype:protein_coding transcript_biotype:protein_coding	ENSMGAP00000015319 pep:novel chromosome:UMD2:1:103157056:103161956:-1 gene:ENSMGAG00000014475 transcript:ENSMGAT00000016272 gene_biotype:protein_coding transcript_biotype:protein_coding	yes	yes	2	1.4722e-37	110.08	5.94	2.97	2	5	4		3		6	6	4	2
AVIVLNEGLR	K	A	V	L	R	V	1	1	1	0	0	0	1	1	0	1	2	0	0	0	0	0	0	0	0	2	0	10	0	1082.64	ENSMGAP00000006122 pep:novel chromosome:UMD2:21:6531020:6549870:1 gene:ENSMGAG00000006112 transcript:ENSMGAT00000006869 gene_biotype:protein_coding transcript_biotype:protein_coding	ENSMGAP00000006122 pep:novel chromosome:UMD2:21:6531020:6549870:1 gene:ENSMGAG00000006112 transcript:ENSMGAT00000006869 gene_biotype:protein_coding transcript_biotype:protein_coding	yes	yes	2	0.0030348	88.495	1.93	0.854	6	4	5
AVLCPPPVK	R	A	V	V	K	K	1	0	0	0	1	0	0	0	0	0	1	1	0	0	3	0	0	0	0	2	0	9	0	979.552	ENSMGAP00000008444 pep:novel chromosome:UMD2:16:9131969:9138559:-1 gene:ENSMGAG00000008255 transcript:ENSMGAT00000009241 gene_biotype:protein_coding transcript_biotype:protein_coding;ENSMGAP00000005147 pep:novel chromosome:UMD2:20:5003742:5005911:-1 gene:	ENSMGAP00000008444 pep:novel chromosome:UMD2:16:9131969:9138559:-1 gene:ENSMGAG00000008255 transcript:ENSMGAT00000009241 gene_biotype:protein_coding transcript_biotype:protein_coding	yes	no	2	0.007938	75.738	15	0
AVLELATR	R	A	V	T	R	C	2	1	0	0	0	0	1	0	0	0	2	0	0	0	0	0	1	0	0	1	0	8	0	871.513	ENSMGAP00000018054 pep:novel chromosome:UMD2:9:1847021:1849769:1 gene:ENSMGAG00000002254 transcript:ENSMGAT00000002463 gene_biotype:protein_coding transcript_biotype:protein_coding	ENSMGAP00000018054 pep:novel chromosome:UMD2:9:1847021:1849769:1 gene:ENSMGAG00000002254 transcript:ENSMGAT00000002463 gene_biotype:protein_coding transcript_biotype:protein_coding	yes	yes	2	0.0062273	111.95	16.9	0.35
AVLELNEDGEK	K	A	V	E	K	S	1	0	1	1	0	0	3	1	0	0	2	1	0	0	0	0	0	0	0	1	0	11	0	1215.6	ENSMGAP00000005175 pep:novel chromosome:UMD2:21:5804658:5811459:1 gene:ENSMGAG00000005264 transcript:ENSMGAT00000005906 gene_biotype:protein_coding transcript_biotype:protein_coding	ENSMGAP00000005175 pep:novel chromosome:UMD2:21:5804658:5811459:1 gene:ENSMGAG00000005264 transcript:ENSMGAT00000005906 gene_biotype:protein_coding transcript_biotype:protein_coding	yes	yes	2	2.1374e-189	143.96	7.9	4.56	6	5	7	5	7	5	5	6	5	8
AVLHDLPGLYGVK	R	A	V	V	K	T	1	0	0	1	0	0	0	2	1	0	3	1	0	0	1	0	0	0	1	2	0	13	0	1380.78	ENSMGAP00000000324 pep:novel chromosome:UMD2:29:923386:934530:1 gene:ENSMGAG00000000841 transcript:ENSMGAT00000000960 gene_biotype:protein_coding transcript_biotype:protein_coding	ENSMGAP00000000324 pep:novel chromosome:UMD2:29:923386:934530:1 gene:ENSMGAG00000000841 transcript:ENSMGAT00000000960 gene_biotype:protein_coding transcript_biotype:protein_coding	yes	yes	3	0.00018549	77.597	3.69	1.04		2	6	3	5
AVLVDLEPGTMDSVR	R	A	V	V	R	S	1	1	0	2	0	0	1	1	0	0	2	0	1	0	1	1	1	0	0	3	0	15	0	1600.81	ENSMGAP00000009077 pep:novel chromosome:UMD2:3:46605834:46611118:-1 gene:ENSMGAG00000008839 transcript:ENSMGAT00000009891 gene_biotype:protein_coding transcript_biotype:protein_coding	ENSMGAP00000009077 pep:novel chromosome:UMD2:3:46605834:46611118:-1 gene:ENSMGAG00000008839 transcript:ENSMGAT00000009891 gene_biotype:protein_coding transcript_biotype:protein_coding	yes	yes	2	2.5667e-26	91.076	8.76	5.38	3	2	5	2	2	4	1	2	2	2
AVMDDFAAFVEK	K	A	V	E	K	C	3	0	0	2	0	0	1	0	0	0	0	1	1	2	0	0	0	0	0	2	0	12	0	1341.63	CON__P02768-1	CON__P02768-1	yes	yes	2	3.5854e-05	86.772	3.27	2.59	3	3	5	2	1
AVPISLPPVEHHDLTPSPDVPLAIMK	K	A	V	M	K	R	2	0	0	2	0	0	1	0	2	2	3	1	1	0	6	2	1	0	0	3	0	26	0	2772.49	ENSMGAP00000013863 pep:novel chromosome:UMD2:5:46910674:46930055:-1 gene:ENSMGAG00000013135 transcript:ENSMGAT00000014781 gene_biotype:protein_coding transcript_biotype:protein_coding	ENSMGAP00000013863 pep:novel chromosome:UMD2:5:46910674:46930055:-1 gene:ENSMGAG00000013135 transcript:ENSMGAT00000014781 gene_biotype:protein_coding transcript_biotype:protein_coding	yes	yes	3	5.3939e-74	75.524	9	0									2
AVPWVILSDGDGTVGK	K	A	V	G	K	G	1	0	0	2	0	0	0	3	0	1	1	1	0	0	1	1	1	1	0	3	0	16	0	1612.85	ENSMGAP00000005960 pep:novel chromosome:UMD2:20:5414982:5416505:-1 gene:ENSMGAG00000005995 transcript:ENSMGAT00000006705 gene_biotype:protein_coding transcript_biotype:protein_coding	ENSMGAP00000005960 pep:novel chromosome:UMD2:20:5414982:5416505:-1 gene:ENSMGAG00000005995 transcript:ENSMGAT00000006705 gene_biotype:protein_coding transcript_biotype:protein_coding	yes	yes	2	1.5208e-24	86.548	10	0										1
AVQLGLGPFSYCR	K	A	V	C	R	N	1	1	0	0	1	1	0	2	0	0	2	0	0	1	1	1	0	0	1	1	0	13	0	1466.73	ENSMGAP00000013617 pep:novel chromosome:UMD2:4:65502034:65539334:-1 gene:ENSMGAG00000012912 transcript:ENSMGAT00000014529 gene_biotype:protein_coding transcript_biotype:protein_coding	ENSMGAP00000013617 pep:novel chromosome:UMD2:4:65502034:65539334:-1 gene:ENSMGAG00000012912 transcript:ENSMGAT00000014529 gene_biotype:protein_coding transcript_biotype:protein_coding	yes	yes	2	2.0115e-11	131.69	11.2	0.373
AVTEQGAELSNEER	K	A	V	E	R	N	2	1	1	0	0	1	4	1	0	0	1	0	0	0	0	1	1	0	0	1	0	14	0	1531.71	ENSMGAP00000014815 pep:novel chromosome:UMD2:2:101126637:101152503:-1 gene:ENSMGAG00000014004 transcript:ENSMGAT00000015755 gene_biotype:protein_coding transcript_biotype:protein_coding;ENSMGAP00000019513 pep:novel chromosome:UMD2:2:101127542:101152503:-1	ENSMGAP00000014815 pep:novel chromosome:UMD2:2:101126637:101152503:-1 gene:ENSMGAG00000014004 transcript:ENSMGAT00000015755 gene_biotype:protein_coding transcript_biotype:protein_coding	yes	no	2,3	0	209.39	9.84	5.36	5
AVTEQGHELSNEER	K	A	V	E	R	N	1	1	1	0	0	1	4	1	1	0	1	0	0	0	0	1	1	0	0	1	0	14	0	1597.73	ENSMGAP00000003758 pep:novel chromosome:UMD2:22:5527792:5532172:-1 gene:ENSMGAG00000003999 transcript:ENSMGAT00000004465 gene_biotype:protein_coding transcript_biotype:protein_coding	ENSMGAP00000003758 pep:novel chromosome:UMD2:22:5527792:5532172:-1 gene:ENSMGAG00000003999 transcript:ENSMGAT00000004465 gene_biotype:protein_coding transcript_biotype:protein_coding	yes	yes	2,3	1.4933e-90	107.35	12.7	1.11
AVTGFSNNPSPK	R	A	V	P	K	K	1	0	2	0	0	0	0	1	0	0	0	1	0	1	2	2	1	0	0	1	0	12	0	1217.6	ENSMGAP00000004966 pep:novel chromosome:UMD2:19:5825235:5828326:1 gene:ENSMGAG00000005072 transcript:ENSMGAT00000005691 gene_biotype:protein_coding transcript_biotype:protein_coding	ENSMGAP00000004966 pep:novel chromosome:UMD2:19:5825235:5828326:1 gene:ENSMGAG00000005072 transcript:ENSMGAT00000005691 gene_biotype:protein_coding transcript_biotype:protein_coding	yes	yes	2	3.1409e-08	107.09	10.9	2.62	1								2	5
AVTLDESGGGLQTPGGSLTLVCK	-	A	V	C	K	A	1	0	0	1	1	1	1	5	0	0	4	1	0	0	1	2	3	0	0	2	0	23	0	2259.14	ENSMGAP00000001080 pep:novel scaffold:UMD2:GL426472.1:766:1131:1 gene:ENSMGAG00000001594 transcript:ENSMGAT00000001731 gene_biotype:protein_coding transcript_biotype:protein_coding	ENSMGAP00000001080 pep:novel scaffold:UMD2:GL426472.1:766:1131:1 gene:ENSMGAG00000001594 transcript:ENSMGAT00000001731 gene_biotype:protein_coding transcript_biotype:protein_coding	yes	yes	2,3	0	171.06	8.07	4.4	7	6	8	8	6	15	12	7	8	4
AVTLLYDLFVEK	R	A	V	E	K	M	1	0	0	1	0	0	1	0	0	0	3	1	0	1	0	0	1	0	1	2	0	12	0	1409.78	ENSMGAP00000000796 pep:novel chromosome:UMD2:15:1847580:1935985:1 gene:ENSMGAG00000001358 transcript:ENSMGAT00000001442 gene_biotype:protein_coding transcript_biotype:protein_coding	ENSMGAP00000000796 pep:novel chromosome:UMD2:15:1847580:1935985:1 gene:ENSMGAG00000001358 transcript:ENSMGAT00000001442 gene_biotype:protein_coding transcript_biotype:protein_coding	yes	yes	2	0.00068645	60.157	8.67	0.471								1	2
AVTQPASVSANPGETVK	-	A	V	V	K	I	3	0	1	0	0	1	1	1	0	0	0	1	0	0	2	2	2	0	0	3	0	17	0	1654.85	ENSMGAP00000017903 pep:novel chromosome:UMD2:17:8259688:8316771:-1 gene:ENSMGAG00000007241 transcript:ENSMGAT00000018708 gene_biotype:protein_coding transcript_biotype:protein_coding;ENSMGAP00000018822 pep:novel chromosome:UMD2:17:8259688:8316771:-1 gene:	ENSMGAP00000018822 pep:novel chromosome:UMD2:17:8259688:8316771:-1 gene:ENSMGAG00000007241 transcript:ENSMGAT00000019223 gene_biotype:protein_coding transcript_biotype:protein_coding	no	no	2,3	1.0263e-89	126.63	10	4.92	6	6	7	5	7	4	4	2	6	5
AVVHFVVPVK	R	A	V	V	K	N	1	0	0	0	0	0	0	0	1	0	0	1	0	1	1	0	0	0	0	5	0	10	0	1093.66	ENSMGAP00000014163 pep:novel chromosome:UMD2:1:61639811:61679618:1 gene:ENSMGAG00000013406 transcript:ENSMGAT00000015087 gene_biotype:protein_coding transcript_biotype:protein_coding	ENSMGAP00000014163 pep:novel chromosome:UMD2:1:61639811:61679618:1 gene:ENSMGAG00000013406 transcript:ENSMGAT00000015087 gene_biotype:protein_coding transcript_biotype:protein_coding	yes	yes	2	0.00065158	131.06	13.8	0.4
AVVLQTGFNTAK	R	A	V	A	K	G	2	0	1	0	0	1	0	1	0	0	1	1	0	1	0	0	2	0	0	2	0	12	0	1247.69	ENSMGAP00000007364 pep:novel chromosome:UMD2:11:12989153:13012423:1 gene:ENSMGAG00000007237 transcript:ENSMGAT00000008136 gene_biotype:protein_coding transcript_biotype:protein_coding	ENSMGAP00000007364 pep:novel chromosome:UMD2:11:12989153:13012423:1 gene:ENSMGAG00000007237 transcript:ENSMGAT00000008136 gene_biotype:protein_coding transcript_biotype:protein_coding	yes	yes	2	0.00037061	115.33	1.89	0.875	4	2	3
AVVLQTGFNTTK	K	A	V	T	K	G	1	0	1	0	0	1	0	1	0	0	1	1	0	1	0	0	3	0	0	2	0	12	0	1277.7	ENSMGAP00000007329 pep:novel chromosome:UMD2:11:12947389:13008882:1 gene:ENSMGAG00000007237 transcript:ENSMGAT00000008101 gene_biotype:protein_coding transcript_biotype:protein_coding	ENSMGAP00000007329 pep:novel chromosome:UMD2:11:12947389:13008882:1 gene:ENSMGAG00000007237 transcript:ENSMGAT00000008101 gene_biotype:protein_coding transcript_biotype:protein_coding	yes	yes	2	2.7907e-06	81.92	2.27	1.14	4	2	3	2
AVVQGDTLR	R	A	V	L	R	F	1	1	0	1	0	1	0	1	0	0	1	0	0	0	0	0	1	0	0	2	0	9	0	957.524	ENSMGAP00000007430 pep:novel chromosome:UMD2:23:6821806:6843303:1 gene:ENSMGAG00000007242 transcript:ENSMGAT00000008204 gene_biotype:protein_coding transcript_biotype:protein_coding	ENSMGAP00000007430 pep:novel chromosome:UMD2:23:6821806:6843303:1 gene:ENSMGAG00000007242 transcript:ENSMGAT00000008204 gene_biotype:protein_coding transcript_biotype:protein_coding	yes	yes	2	0.0083123	104.2	2.95	1.76	5	4	4	2	2	1	1
AVVQVFEGTSGIDAK	K	A	V	A	K	K	2	0	0	1	0	1	1	2	0	1	0	1	0	1	0	1	1	0	0	3	0	15	0	1519.79	ENSMGAP00000001213 pep:novel chromosome:UMD2:24:1638474:1643122:-1 gene:ENSMGAG00000001709 transcript:ENSMGAT00000001865 gene_biotype:protein_coding transcript_biotype:protein_coding	ENSMGAP00000001213 pep:novel chromosome:UMD2:24:1638474:1643122:-1 gene:ENSMGAG00000001709 transcript:ENSMGAT00000001865 gene_biotype:protein_coding transcript_biotype:protein_coding	yes	yes	2	2.2258e-45	106.14	1	0	1
AVVVQEGIGR	R	A	V	G	R	I	1	1	0	0	0	1	1	2	0	1	0	0	0	0	0	0	0	0	0	3	0	10	0	1026.58	ENSMGAP00000012286 pep:novel chromosome:UMD2:1:48398565:48420840:-1 gene:ENSMGAG00000011713 transcript:ENSMGAT00000013175 gene_biotype:protein_coding transcript_biotype:protein_coding	ENSMGAP00000012286 pep:novel chromosome:UMD2:1:48398565:48420840:-1 gene:ENSMGAG00000011713 transcript:ENSMGAT00000013175 gene_biotype:protein_coding transcript_biotype:protein_coding	yes	yes	2	0.00072602	79.148	2	0.816	3	3	3
AVVVRPDTDGTAVFQLLNQGQQR	R	A	V	Q	R	F	2	2	1	2	0	4	0	2	0	0	2	0	0	1	1	0	2	0	0	4	0	23	1	2511.32	ENSMGAP00000017964 pep:novel chromosome:UMD2:11:12313593:12331099:-1 gene:ENSMGAG00000006732 transcript:ENSMGAT00000019392 gene_biotype:protein_coding transcript_biotype:protein_coding;ENSMGAP00000006897 pep:novel chromosome:UMD2:11:12313765:12327844:-1 g	ENSMGAP00000017964 pep:novel chromosome:UMD2:11:12313593:12331099:-1 gene:ENSMGAG00000006732 transcript:ENSMGAT00000019392 gene_biotype:protein_coding transcript_biotype:protein_coding	yes	no	3	0.00035358	61.862	9	0									2
AWAYLSNVDLEK	K	A	W	E	K	D	2	0	1	1	0	0	1	0	0	0	2	1	0	0	0	1	0	1	1	1	0	12	0	1407.7	ENSMGAP00000009485 pep:novel chromosome:UMD2:4:31240235:31258781:1 gene:ENSMGAG00000009126 transcript:ENSMGAT00000010309 gene_biotype:protein_coding transcript_biotype:protein_coding	ENSMGAP00000009485 pep:novel chromosome:UMD2:4:31240235:31258781:1 gene:ENSMGAG00000009126 transcript:ENSMGAT00000010309 gene_biotype:protein_coding transcript_biotype:protein_coding	yes	yes	2	0.00070223	61.11	3.33	0.471			2	1
AWCQDVLK	R	A	W	L	K	A	1	0	0	1	1	1	0	0	0	0	1	1	0	0	0	0	0	1	0	1	0	8	0	1018.49	ENSMGAP00000002465 pep:novel chromosome:UMD2:14:2712644:2715649:1 gene:ENSMGAG00000002789 transcript:ENSMGAT00000003144 gene_biotype:protein_coding transcript_biotype:protein_coding	ENSMGAP00000002465 pep:novel chromosome:UMD2:14:2712644:2715649:1 gene:ENSMGAG00000002789 transcript:ENSMGAT00000003144 gene_biotype:protein_coding transcript_biotype:protein_coding	yes	yes	2	0.0065718	101.54	4.61	1.86	1	2	4		2	7	2
AWGENACNHVEDASVECSEK	K	A	W	E	K	E	3	0	2	1	2	0	4	1	1	0	0	1	0	0	0	2	0	1	0	2	0	20	0	2290.92	ENSMGAP00000017635 pep:novel chromosome:UMD2:1:30973490:30980544:-1 gene:ENSMGAG00000010967 transcript:ENSMGAT00000018977 gene_biotype:protein_coding transcript_biotype:protein_coding;ENSMGAP00000011429 pep:novel chromosome:UMD2:1:30973490:30980544:-1 gen	ENSMGAP00000017635 pep:novel chromosome:UMD2:1:30973490:30980544:-1 gene:ENSMGAG00000010967 transcript:ENSMGAT00000018977 gene_biotype:protein_coding transcript_biotype:protein_coding	yes	no	3	3.0336e-85	127.32	7.71	0.7							3	3	1
AWNLMNQGHSGVK	R	A	W	V	K	E	1	0	2	0	0	1	0	2	1	0	1	1	1	0	0	1	0	1	0	1	0	13	0	1440.69	ENSMGAP00000015252 pep:novel chromosome:UMD2:1:93880987:93907363:-1 gene:ENSMGAG00000014411 transcript:ENSMGAT00000016201 gene_biotype:protein_coding transcript_biotype:protein_coding	ENSMGAP00000015252 pep:novel chromosome:UMD2:1:93880987:93907363:-1 gene:ENSMGAG00000014411 transcript:ENSMGAT00000016201 gene_biotype:protein_coding transcript_biotype:protein_coding	yes	yes	2,3	4.1736e-66	94.688	6	0.535					1	5	1
AYDDCIAACEGSR	K	A	Y	S	R	E	3	1	0	2	2	0	1	1	0	1	0	0	0	0	0	1	0	0	1	0	0	13	0	1486.58	ENSMGAP00000012365 pep:novel chromosome:UMD2:6:45380480:45402167:1 gene:ENSMGAG00000011787 transcript:ENSMGAT00000013255 gene_biotype:protein_coding transcript_biotype:protein_coding	ENSMGAP00000012365 pep:novel chromosome:UMD2:6:45380480:45402167:1 gene:ENSMGAG00000011787 transcript:ENSMGAT00000013255 gene_biotype:protein_coding transcript_biotype:protein_coding	yes	yes	2	1.8091e-09	79.875	9.5	0.5									2	2
AYFHLLNQIAPK	R	A	Y	P	K	G	2	0	1	0	0	1	0	0	1	1	2	1	0	1	1	0	0	0	1	0	0	12	0	1413.78	ENSMGAP00000002213 pep:novel chromosome:UMD2:9:2416519:2458619:1 gene:ENSMGAG00000002595 transcript:ENSMGAT00000002888 gene_biotype:protein_coding transcript_biotype:protein_coding;ENSMGAP00000006435 pep:novel chromosome:UMD2:11:10273575:10294065:1 gene:E	ENSMGAP00000002213 pep:novel chromosome:UMD2:9:2416519:2458619:1 gene:ENSMGAG00000002595 transcript:ENSMGAT00000002888 gene_biotype:protein_coding transcript_biotype:protein_coding	yes	no	2,3	6.5011e-08	123.51	11.7	5.06	1
AYHEQLSVAEITNACFEPANQMVK	K	A	Y	V	K	C	4	0	2	0	1	2	3	0	1	1	1	1	1	1	1	1	1	0	1	2	0	24	0	2749.28	CON__ENSEMBL:ENSBTAP00000016242;ENSMGAP00000011858 pep:novel chromosome:UMD2:7:23501309:23511011:-1 gene:ENSMGAG00000011344 transcript:ENSMGAT00000012740 gene_biotype:protein_coding transcript_biotype:protein_coding	CON__ENSEMBL:ENSBTAP00000016242	no	no	3	2.76e-35	86.761	9	0									4
AYIDKEIEALQDK	K	A	Y	D	K	I	2	0	0	2	0	1	2	0	0	2	1	2	0	0	0	0	0	0	1	0	0	13	1	1534.79	ENSMGAP00000011927 pep:novel chromosome:UMD2:3:66526631:66593372:1 gene:ENSMGAG00000011387 transcript:ENSMGAT00000012809 gene_biotype:protein_coding transcript_biotype:protein_coding	ENSMGAP00000011927 pep:novel chromosome:UMD2:3:66526631:66593372:1 gene:ENSMGAG00000011387 transcript:ENSMGAT00000012809 gene_biotype:protein_coding transcript_biotype:protein_coding	yes	yes	3	1.7155e-22	138.02	2.67	0.471		2	4
AYLNLRPFFSK	R	A	Y	S	K	S	1	1	1	0	0	0	0	0	0	0	2	1	0	2	1	1	0	0	1	0	0	11	1	1354.74	ENSMGAP00000000324 pep:novel chromosome:UMD2:29:923386:934530:1 gene:ENSMGAG00000000841 transcript:ENSMGAT00000000960 gene_biotype:protein_coding transcript_biotype:protein_coding	ENSMGAP00000000324 pep:novel chromosome:UMD2:29:923386:934530:1 gene:ENSMGAG00000000841 transcript:ENSMGAT00000000960 gene_biotype:protein_coding transcript_biotype:protein_coding	yes	yes	3	0.0029952	79.286	6	0						4
AYLPVNESFGFTADLR	K	A	Y	L	R	S	2	1	1	1	0	0	1	1	0	0	2	0	0	2	1	1	1	0	1	1	0	16	0	1798.89	ENSMGAP00000011673 pep:novel chromosome:UMD2:8:32044187:32051259:1 gene:ENSMGAG00000011170 transcript:ENSMGAT00000012553 gene_biotype:protein_coding transcript_biotype:protein_coding	ENSMGAP00000011673 pep:novel chromosome:UMD2:8:32044187:32051259:1 gene:ENSMGAG00000011170 transcript:ENSMGAT00000012553 gene_biotype:protein_coding transcript_biotype:protein_coding	yes	yes	2	7.2485e-23	92.38	8.67	5.44	1
AYPGATVPIK	K	A	Y	I	K	F	2	0	0	0	0	0	0	1	0	1	0	1	0	0	2	0	1	0	1	1	0	10	0	1015.57	ENSMGAP00000004242 pep:novel chromosome:UMD2:2:66154920:66162208:1 gene:ENSMGAG00000013387 transcript:ENSMGAT00000004955 gene_biotype:protein_coding transcript_biotype:protein_coding;ENSMGAP00000014144 pep:novel chromosome:UMD2:2:66154920:66162211:1 gene:	ENSMGAP00000004242 pep:novel chromosome:UMD2:2:66154920:66162208:1 gene:ENSMGAG00000013387 transcript:ENSMGAT00000004955 gene_biotype:protein_coding transcript_biotype:protein_coding	yes	no	2	0.0060021	67.113	6.58	3.66	6	6	7	6	4	3	7	6	6	7
AYPGATVPIKFDK	K	A	Y	D	K	I	2	0	0	1	0	0	0	1	0	1	0	2	0	1	2	0	1	0	1	1	0	13	1	1405.76	ENSMGAP00000004242 pep:novel chromosome:UMD2:2:66154920:66162208:1 gene:ENSMGAG00000013387 transcript:ENSMGAT00000004955 gene_biotype:protein_coding transcript_biotype:protein_coding;ENSMGAP00000014144 pep:novel chromosome:UMD2:2:66154920:66162211:1 gene:	ENSMGAP00000004242 pep:novel chromosome:UMD2:2:66154920:66162208:1 gene:ENSMGAG00000013387 transcript:ENSMGAT00000004955 gene_biotype:protein_coding transcript_biotype:protein_coding	yes	no	2,3	2.2028e-09	107.65	8.13	4.59	4	11	9	10	9	11	10	6	7	4
AYSNFDADRDAAALEAAIK	K	A	Y	I	K	T	7	1	1	3	0	0	1	0	0	1	1	1	0	1	0	1	0	0	1	0	0	19	1	2010.96	ENSMGAP00000004400 pep:novel chromosome:UMD2:12:4522515:4541830:1 gene:ENSMGAG00000004536 transcript:ENSMGAT00000005116 gene_biotype:protein_coding transcript_biotype:protein_coding;ENSMGAP00000018848 pep:novel chromosome:UMD2:12:4522515:4537991:1 gene:EN	ENSMGAP00000004400 pep:novel chromosome:UMD2:12:4522515:4541830:1 gene:ENSMGAG00000004536 transcript:ENSMGAT00000005116 gene_biotype:protein_coding transcript_biotype:protein_coding	yes	no	2,3	1.1473e-19	74.793	10.6	0.836									2	4
AYSTGFIGCIR	K	A	Y	I	R	D	1	1	0	0	1	0	0	2	0	2	0	0	0	1	0	1	1	0	1	0	0	11	0	1243.6	ENSMGAP00000019446 pep:novel chromosome:UMD2:23:2401883:2786202:-1 gene:ENSMGAG00000003375 transcript:ENSMGAT00000020875 gene_biotype:protein_coding transcript_biotype:protein_coding	ENSMGAP00000019446 pep:novel chromosome:UMD2:23:2401883:2786202:-1 gene:ENSMGAG00000003375 transcript:ENSMGAT00000020875 gene_biotype:protein_coding transcript_biotype:protein_coding	yes	yes	2	2.1548e-12	113.93	3.17	1.69	5	5	3	3	5	2
AYTAISGVPAPAAR	R	A	Y	A	R	A	5	1	0	0	0	0	0	1	0	1	0	0	0	0	2	1	1	0	1	1	0	14	0	1343.72	ENSMGAP00000014574 pep:novel chromosome:UMD2:5:60968847:60979527:-1 gene:ENSMGAG00000013786 transcript:ENSMGAT00000015511 gene_biotype:protein_coding transcript_biotype:protein_coding	ENSMGAP00000014574 pep:novel chromosome:UMD2:5:60968847:60979527:-1 gene:ENSMGAG00000013786 transcript:ENSMGAT00000015511 gene_biotype:protein_coding transcript_biotype:protein_coding	yes	yes	2	2.3765e-43	98.942	3.12	0.832		4	8	4	1
AYTITGLQPGNDYK	R	A	Y	Y	K	I	1	0	1	1	0	1	0	2	0	1	1	1	0	0	1	0	2	0	2	0	0	14	0	1539.76	ENSMGAP00000003137 pep:novel chromosome:UMD2:7:2969985:3002196:1 gene:ENSMGAG00000003306 transcript:ENSMGAT00000003832 gene_biotype:protein_coding transcript_biotype:protein_coding	ENSMGAP00000003137 pep:novel chromosome:UMD2:7:2969985:3002196:1 gene:ENSMGAG00000003306 transcript:ENSMGAT00000003832 gene_biotype:protein_coding transcript_biotype:protein_coding	yes	yes	2	2.7846e-37	133.16	3.74	1.87	6	5	7	6	7	3	4
AYVEGPACDR	R	A	Y	D	R	C	2	1	0	1	1	0	1	1	0	0	0	0	0	0	1	0	0	0	1	1	0	10	0	1136.49	ENSMGAP00000005615 pep:novel chromosome:UMD2:22:8580987:8653519:-1 gene:ENSMGAG00000005514 transcript:ENSMGAT00000006355 gene_biotype:protein_coding transcript_biotype:protein_coding	ENSMGAP00000005615 pep:novel chromosome:UMD2:22:8580987:8653519:-1 gene:ENSMGAG00000005514 transcript:ENSMGAT00000006355 gene_biotype:protein_coding transcript_biotype:protein_coding	yes	yes	2	0.0012696	69.275	1.67	0.471	1	2
AYVHGAGSFVEENMK	K	A	Y	M	K	H	2	0	1	0	0	0	2	2	1	0	0	1	1	1	0	1	0	0	1	2	0	15	0	1637.75	ENSMGAP00000015289 pep:novel chromosome:UMD2:1:96862232:96870514:-1 gene:ENSMGAG00000014445 transcript:ENSMGAT00000016239 gene_biotype:protein_coding transcript_biotype:protein_coding	ENSMGAP00000015289 pep:novel chromosome:UMD2:1:96862232:96870514:-1 gene:ENSMGAG00000014445 transcript:ENSMGAT00000016239 gene_biotype:protein_coding transcript_biotype:protein_coding	yes	yes	2,3	4.4151e-21	115.06	10.4	0.66									1	11
AYVSVDGVQQGILER	R	A	Y	E	R	D	1	1	0	1	0	2	1	2	0	1	1	0	0	0	0	1	0	0	1	3	0	15	0	1632.85	ENSMGAP00000012358 pep:novel chromosome:UMD2:6:45333769:45366715:-1 gene:ENSMGAG00000011775 transcript:ENSMGAT00000013248 gene_biotype:protein_coding transcript_biotype:protein_coding	ENSMGAP00000012358 pep:novel chromosome:UMD2:6:45333769:45366715:-1 gene:ENSMGAG00000011775 transcript:ENSMGAT00000013248 gene_biotype:protein_coding transcript_biotype:protein_coding	yes	yes	2,3	3.4058e-279	153.09	4.87	2.16	3	5	4	3	3	14	4	1	2
AYYYNMK	R	A	Y	M	K	T	1	0	1	0	0	0	0	0	0	0	0	1	1	0	0	0	0	0	3	0	0	7	0	951.416	ENSMGAP00000013859 pep:novel chromosome:UMD2:2:58773285:58788983:1 gene:ENSMGAG00000013134 transcript:ENSMGAT00000014777 gene_biotype:protein_coding transcript_biotype:protein_coding	ENSMGAP00000013859 pep:novel chromosome:UMD2:2:58773285:58788983:1 gene:ENSMGAG00000013134 transcript:ENSMGAT00000014777 gene_biotype:protein_coding transcript_biotype:protein_coding	yes	no	2	0.00072022	77.374	8.25	0.433								6	2
CAIGVTHFQLVQMK	K	C	A	M	K	D	1	0	0	0	1	2	0	1	1	1	1	1	1	1	0	0	1	0	0	2	0	14	0	1630.83	ENSMGAP00000000900 pep:novel chromosome:UMD2:13:940247:971920:1 gene:ENSMGAG00000001428 transcript:ENSMGAT00000001548 gene_biotype:protein_coding transcript_biotype:protein_coding	ENSMGAP00000000900 pep:novel chromosome:UMD2:13:940247:971920:1 gene:ENSMGAG00000001428 transcript:ENSMGAT00000001548 gene_biotype:protein_coding transcript_biotype:protein_coding	yes	yes	2,3	5.4177e-94	173.06	3.5	1.46	4	7	7	9	8	3
CAIPLGMEGGAISDAQLSASSVYYGFLGLQR	R	C	A	Q	R	W	4	1	0	1	1	2	1	5	0	2	4	0	1	1	1	4	0	0	2	1	0	31	0	3230.57	ENSMGAP00000008902 pep:novel chromosome:UMD2:12:12957400:12962367:1 gene:ENSMGAG00000008653 transcript:ENSMGAT00000009712 gene_biotype:protein_coding transcript_biotype:protein_coding	ENSMGAP00000008902 pep:novel chromosome:UMD2:12:12957400:12962367:1 gene:ENSMGAG00000008653 transcript:ENSMGAT00000009712 gene_biotype:protein_coding transcript_biotype:protein_coding	yes	yes	3,4	1.4531e-85	91.079	8.61	1.46						1	3	6	2	5
CAPFFYGGCGGNR	K	C	A	N	R	N	1	1	1	0	2	0	0	4	0	0	0	0	0	2	1	0	0	0	1	0	0	13	0	1461.59	ENSMGAP00000015345 pep:novel chromosome:UMD2:1:108114227:108289035:-1 gene:ENSMGAG00000014495 transcript:ENSMGAT00000016300 gene_biotype:protein_coding transcript_biotype:protein_coding;ENSMGAP00000018431 pep:novel chromosome:UMD2:1:108114227:108262881:-1	ENSMGAP00000015345 pep:novel chromosome:UMD2:1:108114227:108289035:-1 gene:ENSMGAG00000014495 transcript:ENSMGAT00000016300 gene_biotype:protein_coding transcript_biotype:protein_coding	yes	no	2	2.9122e-10	75.819	4.38	0.696			1	3	4
CATSKPAFFAEK	K	C	A	E	K	L	3	0	0	0	1	0	1	0	0	0	0	2	0	2	1	1	1	0	0	0	0	12	1	1355.65	ENSMGAP00000005882 pep:novel chromosome:UMD2:Z:38306613:38320615:1 gene:ENSMGAG00000005893 transcript:ENSMGAT00000006626 gene_biotype:protein_coding transcript_biotype:protein_coding	ENSMGAP00000005882 pep:novel chromosome:UMD2:Z:38306613:38320615:1 gene:ENSMGAG00000005893 transcript:ENSMGAT00000006626 gene_biotype:protein_coding transcript_biotype:protein_coding	yes	yes	2	0.00099329	71.176	11	0
CAVVSSAGSLK	R	C	A	L	K	S	2	0	0	0	1	0	0	1	0	0	1	1	0	0	0	3	0	0	0	2	0	11	0	1077.55	ENSMGAP00000003883 pep:novel chromosome:UMD2:11:4776921:4786783:1 gene:ENSMGAG00000004099 transcript:ENSMGAT00000004592 gene_biotype:protein_coding transcript_biotype:protein_coding;ENSMGAP00000018544 pep:novel chromosome:UMD2:11:4763419:4786783:1 gene:EN	ENSMGAP00000003883 pep:novel chromosome:UMD2:11:4776921:4786783:1 gene:ENSMGAG00000004099 transcript:ENSMGAT00000004592 gene_biotype:protein_coding transcript_biotype:protein_coding	yes	no	2	2.443e-28	94.767	8.5	0.5								3	3
CCAAADPHECYAK	K	C	C	A	K	V	4	0	0	1	3	0	1	0	1	0	0	1	0	0	1	0	0	0	1	0	0	13	0	1551.59	CON__P02768-1	CON__P02768-1	yes	yes	3	7.7285e-10	93.766	12	0
CCPTFECR	K	C	C	C	R	H	0	1	0	0	3	0	1	0	0	0	0	0	0	1	1	0	1	0	0	0	0	8	0	1128.42	ENSMGAP00000008881 pep:novel chromosome:UMD2:5:14857159:14885936:-1 gene:ENSMGAG00000008659 transcript:ENSMGAT00000009691 gene_biotype:protein_coding transcript_biotype:protein_coding	ENSMGAP00000008881 pep:novel chromosome:UMD2:5:14857159:14885936:-1 gene:ENSMGAG00000008659 transcript:ENSMGAT00000009691 gene_biotype:protein_coding transcript_biotype:protein_coding	yes	yes	2	0.0074418	91.318	1	0	3
CCQLSEDRR	K	C	C	R	R	M	0	2	0	1	2	1	1	0	0	0	1	0	0	0	0	1	0	0	0	0	0	9	1	1222.52	ENSMGAP00000010561 pep:novel chromosome:UMD2:4:32741672:32754434:1 gene:ENSMGAG00000010180 transcript:ENSMGAT00000011421 gene_biotype:protein_coding transcript_biotype:protein_coding	ENSMGAP00000010561 pep:novel chromosome:UMD2:4:32741672:32754434:1 gene:ENSMGAG00000010180 transcript:ENSMGAT00000011421 gene_biotype:protein_coding transcript_biotype:protein_coding	yes	yes	2,3	9.468e-280	179.81	7.3	0.781						1	6	2	1
CCTESLVNR	K	C	C	N	R	R	0	1	1	0	2	0	1	0	0	0	1	0	0	0	0	1	1	0	0	1	0	9	0	1137.49	CON__P02768-1;CON__P02769	CON__P02768-1	yes	no	2	3.9736e-92	149.82	12	0
CDAGWLADGSVR	R	C	D	V	R	Y	2	1	0	2	1	0	0	2	0	0	1	0	0	0	0	1	0	1	0	1	0	12	0	1305.58	ENSMGAP00000008914 pep:novel chromosome:UMD2:12:12965793:12969333:1 gene:ENSMGAG00000008681 transcript:ENSMGAT00000009724 gene_biotype:protein_coding transcript_biotype:protein_coding	ENSMGAP00000008914 pep:novel chromosome:UMD2:12:12965793:12969333:1 gene:ENSMGAG00000008681 transcript:ENSMGAT00000009724 gene_biotype:protein_coding transcript_biotype:protein_coding	yes	yes	2	0.00042997	66.989	15.6	2.8										1
CDDWGVDTMK	R	C	D	M	K	Q	0	0	0	3	1	0	0	1	0	0	0	1	1	0	0	0	1	1	0	1	0	10	0	1225.47	ENSMGAP00000007552 pep:novel chromosome:UMD2:11:13704995:13723855:-1 gene:ENSMGAG00000007413 transcript:ENSMGAT00000008330 gene_biotype:protein_coding transcript_biotype:protein_coding	ENSMGAP00000007552 pep:novel chromosome:UMD2:11:13704995:13723855:-1 gene:ENSMGAG00000007413 transcript:ENSMGAT00000008330 gene_biotype:protein_coding transcript_biotype:protein_coding	yes	yes	2	0.00030968	94.465	8.33	0.471								4	2
CDNLTDPCEK	R	C	D	E	K	M	0	0	1	2	2	0	1	0	0	0	1	1	0	0	1	0	1	0	0	0	0	10	0	1250.49	ENSMGAP00000015160 pep:novel chromosome:UMD2:1:86942043:86949156:-1 gene:ENSMGAG00000014329 transcript:ENSMGAT00000016109 gene_biotype:protein_coding transcript_biotype:protein_coding	ENSMGAP00000015160 pep:novel chromosome:UMD2:1:86942043:86949156:-1 gene:ENSMGAG00000014329 transcript:ENSMGAT00000016109 gene_biotype:protein_coding transcript_biotype:protein_coding	yes	yes	2	1.2259e-27	130.01	16	0
CDVGGSLGPSCEER	R	C	D	E	R	S	0	1	0	1	2	0	2	3	0	0	1	0	0	0	1	2	0	0	0	1	0	14	0	1521.62	ENSMGAP00000005615 pep:novel chromosome:UMD2:22:8580987:8653519:-1 gene:ENSMGAG00000005514 transcript:ENSMGAT00000006355 gene_biotype:protein_coding transcript_biotype:protein_coding	ENSMGAP00000005615 pep:novel chromosome:UMD2:22:8580987:8653519:-1 gene:ENSMGAG00000005514 transcript:ENSMGAT00000006355 gene_biotype:protein_coding transcript_biotype:protein_coding	yes	yes	2	9.2363e-09	72.321	1.33	0.471	2	1
CEDTSVIDYELIDQDAR	R	C	E	A	R	E	1	1	0	4	1	1	2	0	0	2	1	0	0	0	0	1	1	0	1	1	0	17	0	2040.89	ENSMGAP00000004400 pep:novel chromosome:UMD2:12:4522515:4541830:1 gene:ENSMGAG00000004536 transcript:ENSMGAT00000005116 gene_biotype:protein_coding transcript_biotype:protein_coding	ENSMGAP00000004400 pep:novel chromosome:UMD2:12:4522515:4541830:1 gene:ENSMGAG00000004536 transcript:ENSMGAT00000005116 gene_biotype:protein_coding transcript_biotype:protein_coding	yes	yes	2,3	3.4791e-42	94.203	10.6	0.484										3
CELAAAMK	R	C	E	M	K	R	3	0	0	0	1	0	1	0	0	0	1	1	1	0	0	0	0	0	0	0	0	8	0	892.415	ENSMGAP00000010985 pep:novel chromosome:UMD2:1:37178362:37182125:1 gene:ENSMGAG00000010559 transcript:ENSMGAT00000011853 gene_biotype:protein_coding transcript_biotype:protein_coding	ENSMGAP00000010985 pep:novel chromosome:UMD2:1:37178362:37182125:1 gene:ENSMGAG00000010559 transcript:ENSMGAT00000011853 gene_biotype:protein_coding transcript_biotype:protein_coding	yes	yes	2	0.0045534	102.51	16.8	0.661
CELAAAMKR	R	C	E	K	R	L	3	1	0	0	1	0	1	0	0	0	1	1	1	0	0	0	0	0	0	0	0	9	1	1048.52	ENSMGAP00000010985 pep:novel chromosome:UMD2:1:37178362:37182125:1 gene:ENSMGAG00000010559 transcript:ENSMGAT00000011853 gene_biotype:protein_coding transcript_biotype:protein_coding	ENSMGAP00000010985 pep:novel chromosome:UMD2:1:37178362:37182125:1 gene:ENSMGAG00000010559 transcript:ENSMGAT00000011853 gene_biotype:protein_coding transcript_biotype:protein_coding	yes	yes	2,3	3.6922e-25	107.57	16.4	0.484
CEMEQQSQEYQILLDVK	R	C	E	V	K	T	0	0	0	1	1	4	3	0	0	1	2	1	1	0	0	1	0	0	1	1	0	17	0	2139.98	CON__P08779	CON__P08779	yes	yes	2,3	2.8093e-50	124.29	10	1.41									2
CEPGFWNFR	R	C	E	F	R	G	0	1	1	0	1	0	1	1	0	0	0	0	0	2	1	0	0	1	0	0	0	9	0	1211.52	ENSMGAP00000003150 pep:novel chromosome:UMD2:23:2777706:2849334:-1 gene:ENSMGAG00000003375 transcript:ENSMGAT00000003846 gene_biotype:protein_coding transcript_biotype:protein_coding;ENSMGAP00000017932 pep:novel chromosome:UMD2:23:2777706:2815764:-1 gene:	ENSMGAP00000003150 pep:novel chromosome:UMD2:23:2777706:2849334:-1 gene:ENSMGAG00000003375 transcript:ENSMGAT00000003846 gene_biotype:protein_coding transcript_biotype:protein_coding	yes	no	2	1.6432e-06	69.598	1	0	2
CEVIDGLEDASDVVELR	R	C	E	L	R	L	1	1	0	3	1	0	3	1	0	1	2	0	0	0	0	1	0	0	0	3	0	17	0	1917.9	ENSMGAP00000008914 pep:novel chromosome:UMD2:12:12965793:12969333:1 gene:ENSMGAG00000008681 transcript:ENSMGAT00000009724 gene_biotype:protein_coding transcript_biotype:protein_coding	ENSMGAP00000008914 pep:novel chromosome:UMD2:12:12965793:12969333:1 gene:ENSMGAG00000008681 transcript:ENSMGAT00000009724 gene_biotype:protein_coding transcript_biotype:protein_coding	yes	yes	2,3	2.8575e-78	124.29	10.8	1.15										9
CEVRPEVLFLTR	R	C	E	T	R	H	0	2	0	0	1	0	2	0	0	0	2	0	0	1	1	0	1	0	0	2	0	12	1	1517.8	ENSMGAP00000009278 pep:novel chromosome:UMD2:3:47696734:47714927:1 gene:ENSMGAG00000009004 transcript:ENSMGAT00000010096 gene_biotype:protein_coding transcript_biotype:protein_coding	ENSMGAP00000009278 pep:novel chromosome:UMD2:3:47696734:47714927:1 gene:ENSMGAG00000009004 transcript:ENSMGAT00000010096 gene_biotype:protein_coding transcript_biotype:protein_coding	yes	yes	3	0.0086906	142.83	8.4	1.28							3	3	2	1
CFITGWGSTK	R	C	F	T	K	E	0	0	0	0	1	0	0	2	0	1	0	1	0	1	0	1	2	1	0	0	0	10	0	1155.54	ENSMGAP00000000099 pep:novel chromosome:UMD2:30:152299:164335:1 gene:ENSMGAG00000000721 transcript:ENSMGAT00000000730 gene_biotype:protein_coding transcript_biotype:protein_coding	ENSMGAP00000000099 pep:novel chromosome:UMD2:30:152299:164335:1 gene:ENSMGAG00000000721 transcript:ENSMGAT00000000730 gene_biotype:protein_coding transcript_biotype:protein_coding	yes	yes	2	0.0014475	70.942	14	0
CFSFVESTYK	K	C	F	Y	K	Y	0	0	0	0	1	0	1	0	0	0	0	1	0	2	0	2	1	0	1	1	0	10	0	1266.56	ENSMGAP00000006977 pep:novel chromosome:UMD2:16:7714975:7724534:1 gene:ENSMGAG00000006901 transcript:ENSMGAT00000007742 gene_biotype:protein_coding transcript_biotype:protein_coding	ENSMGAP00000006977 pep:novel chromosome:UMD2:16:7714975:7724534:1 gene:ENSMGAG00000006901 transcript:ENSMGAT00000007742 gene_biotype:protein_coding transcript_biotype:protein_coding	yes	yes	2	0.00060202	91.549	9.25	0.433									6	2
CFVSGACDASAK	R	C	F	A	K	L	3	0	0	1	2	0	0	1	0	0	0	1	0	1	0	2	0	0	0	1	0	12	0	1271.53	ENSMGAP00000017470 pep:novel chromosome:UMD2:23:2003933:2011232:1 gene:ENSMGAG00000017355 transcript:ENSMGAT00000019182 gene_biotype:protein_coding transcript_biotype:protein_coding	ENSMGAP00000017470 pep:novel chromosome:UMD2:23:2003933:2011232:1 gene:ENSMGAG00000017355 transcript:ENSMGAT00000019182 gene_biotype:protein_coding transcript_biotype:protein_coding	yes	yes	2	2.7735e-16	69.03	11	0
CFYPSTTVNR	K	C	F	N	R	H	0	1	1	0	1	0	0	0	0	0	0	0	0	1	1	1	2	0	1	1	0	10	0	1243.57	ENSMGAP00000019026 pep:novel chromosome:UMD2:28:2552966:2563468:-1 gene:ENSMGAG00000003511 transcript:ENSMGAT00000020424 gene_biotype:protein_coding transcript_biotype:protein_coding;ENSMGAP00000019196 pep:novel chromosome:UMD2:28:2552966:2563468:-1 gene:	ENSMGAP00000019026 pep:novel chromosome:UMD2:28:2552966:2563468:-1 gene:ENSMGAG00000003511 transcript:ENSMGAT00000020424 gene_biotype:protein_coding transcript_biotype:protein_coding	yes	no	2	6.9505e-53	107.79	7.96	5.48	4	5	4	4		3	7	3		5
CGAGHVDLVMVIDGSK	K	C	G	S	K	S	1	0	0	2	1	0	0	3	1	1	1	1	1	0	0	1	0	0	0	3	0	16	0	1656.8	ENSMGAP00000003587 pep:novel chromosome:UMD2:22:5440261:5445289:1 gene:ENSMGAG00000003835 transcript:ENSMGAT00000004291 gene_biotype:protein_coding transcript_biotype:protein_coding	ENSMGAP00000003587 pep:novel chromosome:UMD2:22:5440261:5445289:1 gene:ENSMGAG00000003835 transcript:ENSMGAT00000004291 gene_biotype:protein_coding transcript_biotype:protein_coding	yes	yes	3	0.0014389	62.759	7	0							5
CGFPFASTGGDVVR	R	C	G	V	R	V	1	1	0	1	1	0	0	3	0	0	0	0	0	2	1	1	1	0	0	2	0	14	0	1468.68	ENSMGAP00000002923 pep:novel chromosome:UMD2:14:2456298:2459631:-1 gene:ENSMGAG00000003236 transcript:ENSMGAT00000003613 gene_biotype:protein_coding transcript_biotype:protein_coding	ENSMGAP00000002923 pep:novel chromosome:UMD2:14:2456298:2459631:-1 gene:ENSMGAG00000003236 transcript:ENSMGAT00000003613 gene_biotype:protein_coding transcript_biotype:protein_coding	yes	yes	2	9.4329e-17	89.231	5	0.707				1	2	1
CGLMTAQEPWSGHYK	R	C	G	Y	K	V	1	0	0	0	1	1	1	2	1	0	1	1	1	0	1	1	1	1	1	0	0	15	0	1763.78	ENSMGAP00000013707 pep:novel chromosome:UMD2:5:44862915:44898783:-1 gene:ENSMGAG00000012983 transcript:ENSMGAT00000014622 gene_biotype:protein_coding transcript_biotype:protein_coding	ENSMGAP00000013707 pep:novel chromosome:UMD2:5:44862915:44898783:-1 gene:ENSMGAG00000012983 transcript:ENSMGAT00000014622 gene_biotype:protein_coding transcript_biotype:protein_coding	yes	yes	3	1.422e-07	72.891	5	1.07			2	2	4	6
CGLTDTETCLK	K	C	G	L	K	G	0	0	0	1	2	0	1	1	0	0	2	1	0	0	0	0	3	0	0	0	0	11	0	1296.57	ENSMGAP00000008830 pep:novel chromosome:UMD2:5:14886708:14907081:-1 gene:ENSMGAG00000017236 transcript:ENSMGAT00000009635 gene_biotype:protein_coding transcript_biotype:protein_coding	ENSMGAP00000008830 pep:novel chromosome:UMD2:5:14886708:14907081:-1 gene:ENSMGAG00000017236 transcript:ENSMGAT00000009635 gene_biotype:protein_coding transcript_biotype:protein_coding	yes	yes	2	0	188.28	3.34	1.85	6	6	7	5	3	2	3
CGMTNTETCLK	K	C	G	L	K	T	0	0	1	0	2	0	1	1	0	0	1	1	1	0	0	0	3	0	0	0	0	11	0	1313.54	ENSMGAP00000008878 pep:novel chromosome:UMD2:5:14775483:14832573:-1 gene:ENSMGAG00000008582 transcript:ENSMGAT00000009688 gene_biotype:protein_coding transcript_biotype:protein_coding	ENSMGAP00000008878 pep:novel chromosome:UMD2:5:14775483:14832573:-1 gene:ENSMGAG00000008582 transcript:ENSMGAT00000009688 gene_biotype:protein_coding transcript_biotype:protein_coding	yes	yes	2	3.6042e-24	116.55	1.73	0.75	5	4	2
CHDVTAVVEVK	K	C	H	V	K	E	1	0	0	1	1	0	1	0	1	0	0	1	0	0	0	0	1	0	0	4	0	11	0	1255.62	ENSMGAP00000004106 pep:novel chromosome:UMD2:7:5309665:5319463:-1 gene:ENSMGAG00000004300 transcript:ENSMGAT00000004818 gene_biotype:protein_coding transcript_biotype:protein_coding	ENSMGAP00000004106 pep:novel chromosome:UMD2:7:5309665:5319463:-1 gene:ENSMGAG00000004300 transcript:ENSMGAT00000004818 gene_biotype:protein_coding transcript_biotype:protein_coding	yes	yes	2,3	2.6435e-08	158.3	10.5	0.499										7
CHPGFILNPDKR	R	C	H	K	R	T	0	1	1	1	1	0	0	1	1	1	1	1	0	1	2	0	0	0	0	0	0	12	1	1452.73	ENSMGAP00000012771 pep:novel chromosome:UMD2:3:78080007:78122866:1 gene:ENSMGAG00000012141 transcript:ENSMGAT00000013669 gene_biotype:protein_coding transcript_biotype:protein_coding	ENSMGAP00000012771 pep:novel chromosome:UMD2:3:78080007:78122866:1 gene:ENSMGAG00000012141 transcript:ENSMGAT00000013669 gene_biotype:protein_coding transcript_biotype:protein_coding	yes	yes	3	0.0031788	73.951	3.44	0.685		1	3	5
CIAPNVCR	K	C	I	C	R	C	1	1	1	0	2	0	0	0	0	1	0	0	0	0	1	0	0	0	0	1	0	8	0	988.458	ENSMGAP00000010324 pep:novel chromosome:UMD2:6:27282791:27292644:1 gene:ENSMGAG00000009979 transcript:ENSMGAT00000011177 gene_biotype:protein_coding transcript_biotype:protein_coding	ENSMGAP00000010324 pep:novel chromosome:UMD2:6:27282791:27292644:1 gene:ENSMGAG00000009979 transcript:ENSMGAT00000011177 gene_biotype:protein_coding transcript_biotype:protein_coding	yes	yes	2	2.3485e-24	131.04	13.7	0.452
CIASSHEKYFGYTGALR	K	C	I	L	R	C	2	1	0	0	1	0	1	2	1	1	1	1	0	1	0	2	1	0	2	0	0	17	1	1958.93	ENSMGAP00000002805 pep:novel chromosome:UMD2:11:4133497:4144093:-1 gene:ENSMGAG00000003078 transcript:ENSMGAT00000003492 gene_biotype:protein_coding transcript_biotype:protein_coding;ENSMGAP00000002725 pep:novel chromosome:UMD2:11:4127724:4142770:-1 gene:	ENSMGAP00000002805 pep:novel chromosome:UMD2:11:4133497:4144093:-1 gene:ENSMGAG00000003078 transcript:ENSMGAT00000003492 gene_biotype:protein_coding transcript_biotype:protein_coding	yes	no	3	6.3401e-18	74.428	6	0						6
CICPSGFEGDQCEISK	K	C	I	S	K	C	0	0	0	1	3	1	2	2	0	2	0	1	0	1	1	2	0	0	0	0	0	16	0	1885.76	ENSMGAP00000010656 pep:novel chromosome:UMD2:1:35586090:35605374:-1 gene:ENSMGAG00000010279 transcript:ENSMGAT00000011517 gene_biotype:protein_coding transcript_biotype:protein_coding	ENSMGAP00000010656 pep:novel chromosome:UMD2:1:35586090:35605374:-1 gene:ENSMGAG00000010279 transcript:ENSMGAT00000011517 gene_biotype:protein_coding transcript_biotype:protein_coding	yes	yes	2	1.8383e-10	68.481	10	0										2
CIESLLAVFQR	R	C	I	Q	R	Y	1	1	0	0	1	1	1	0	0	1	2	0	0	1	0	1	0	0	0	1	0	11	0	1334.7	ENSMGAP00000006099 pep:novel scaffold:UMD2:GL425607.1:2854:3397:1 gene:ENSMGAG00000006125 transcript:ENSMGAT00000006846 gene_biotype:protein_coding transcript_biotype:protein_coding	ENSMGAP00000006099 pep:novel scaffold:UMD2:GL425607.1:2854:3397:1 gene:ENSMGAG00000006125 transcript:ENSMGAT00000006846 gene_biotype:protein_coding transcript_biotype:protein_coding	yes	yes	2	0.0011657	121.9	17.2	0.4
CILCWCVSGETHCQR	K	C	I	Q	R	Q	0	1	0	0	4	1	1	1	1	1	1	0	0	0	0	1	1	1	0	1	0	15	0	1964.81	ENSMGAP00000010021 pep:novel chromosome:UMD2:11:15938604:15943797:-1 gene:ENSMGAG00000009672 transcript:ENSMGAT00000010864 gene_biotype:protein_coding transcript_biotype:protein_coding	ENSMGAP00000010021 pep:novel chromosome:UMD2:11:15938604:15943797:-1 gene:ENSMGAG00000009672 transcript:ENSMGAT00000010864 gene_biotype:protein_coding transcript_biotype:protein_coding	yes	yes	3	4.2858e-16	81.632	4	0.894			4	2	4
CIQISAILAESSDYK	K	C	I	Y	K	V	2	0	0	1	1	1	1	0	0	3	1	1	0	0	0	3	0	0	1	0	0	15	0	1696.83	ENSMGAP00000013769 pep:novel chromosome:UMD2:1:80052367:80088579:-1 gene:ENSMGAG00000013050 transcript:ENSMGAT00000014684 gene_biotype:protein_coding transcript_biotype:protein_coding	ENSMGAP00000013769 pep:novel chromosome:UMD2:1:80052367:80088579:-1 gene:ENSMGAG00000013050 transcript:ENSMGAT00000014684 gene_biotype:protein_coding transcript_biotype:protein_coding	yes	yes	2	0.0020269	69.331	3	0			4
CIQLWFDPAQGNPNVVVAK	R	C	I	A	K	Y	2	0	2	1	1	2	0	1	0	1	1	1	0	1	2	0	0	1	0	3	0	19	0	2155.09	ENSMGAP00000016222 pep:novel chromosome:UMD2:1:202646106:202649382:-1 gene:ENSMGAG00000015285 transcript:ENSMGAT00000017195 gene_biotype:protein_coding transcript_biotype:protein_coding	ENSMGAP00000016222 pep:novel chromosome:UMD2:1:202646106:202649382:-1 gene:ENSMGAG00000015285 transcript:ENSMGAT00000017195 gene_biotype:protein_coding transcript_biotype:protein_coding	yes	yes	2,3	1.0969e-21	65.231	12.1	0.833
CIRPPLPHFR	K	C	I	F	R	V	0	2	0	0	1	0	0	0	1	1	1	0	0	1	3	0	0	0	0	0	0	10	1	1291.7	ENSMGAP00000013707 pep:novel chromosome:UMD2:5:44862915:44898783:-1 gene:ENSMGAG00000012983 transcript:ENSMGAT00000014622 gene_biotype:protein_coding transcript_biotype:protein_coding	ENSMGAP00000013707 pep:novel chromosome:UMD2:5:44862915:44898783:-1 gene:ENSMGAG00000012983 transcript:ENSMGAT00000014622 gene_biotype:protein_coding transcript_biotype:protein_coding	yes	yes	3	0.00013272	82.287	6	0						1
CIVQTTSWSQCSK	K	C	I	S	K	T	0	0	0	0	2	2	0	0	0	1	0	1	0	0	0	3	2	1	0	1	0	13	0	1583.71	ENSMGAP00000009158 pep:novel chromosome:UMD2:10:16949267:16951398:-1 gene:ENSMGAG00000008895 transcript:ENSMGAT00000009974 gene_biotype:protein_coding transcript_biotype:protein_coding	ENSMGAP00000009158 pep:novel chromosome:UMD2:10:16949267:16951398:-1 gene:ENSMGAG00000008895 transcript:ENSMGAT00000009974 gene_biotype:protein_coding transcript_biotype:protein_coding	yes	yes	2	1.7192e-18	100.22	15	0
CIYNTAGFYCDR	K	C	I	D	R	C	1	1	1	1	2	0	0	1	0	1	0	0	0	1	0	0	1	0	2	0	0	12	0	1538.63	ENSMGAP00000001294 pep:novel chromosome:UMD2:10:3097293:3130070:-1 gene:ENSMGAG00000001723 transcript:ENSMGAT00000001947 gene_biotype:protein_coding transcript_biotype:protein_coding	ENSMGAP00000001294 pep:novel chromosome:UMD2:10:3097293:3130070:-1 gene:ENSMGAG00000001723 transcript:ENSMGAT00000001947 gene_biotype:protein_coding transcript_biotype:protein_coding	yes	yes	2	9.3465e-21	66.267	3	0			1
CKGTDVHAWIR	R	C	K	I	R	G	1	1	0	1	1	0	0	1	1	1	0	1	0	0	0	0	1	1	0	1	0	11	1	1341.66	ENSMGAP00000010985 pep:novel chromosome:UMD2:1:37178362:37182125:1 gene:ENSMGAG00000010559 transcript:ENSMGAT00000011853 gene_biotype:protein_coding transcript_biotype:protein_coding	ENSMGAP00000010985 pep:novel chromosome:UMD2:1:37178362:37182125:1 gene:ENSMGAG00000010559 transcript:ENSMGAT00000011853 gene_biotype:protein_coding transcript_biotype:protein_coding	yes	yes	2,3,4	3.6076e-08	122.33	16.3	0.653
CLCASGWTGSR	K	C	L	S	R	C	1	1	0	0	2	0	0	2	0	0	1	0	0	0	0	2	1	1	0	0	0	11	0	1253.53	ENSMGAP00000010324 pep:novel chromosome:UMD2:6:27282791:27292644:1 gene:ENSMGAG00000009979 transcript:ENSMGAT00000011177 gene_biotype:protein_coding transcript_biotype:protein_coding	ENSMGAP00000010324 pep:novel chromosome:UMD2:6:27282791:27292644:1 gene:ENSMGAG00000009979 transcript:ENSMGAT00000011177 gene_biotype:protein_coding transcript_biotype:protein_coding	yes	yes	2	6.4805e-07	110.84	13.9	0.9
CLFNHKFEESMSEK	K	C	L	E	K	C	0	0	1	0	1	0	3	0	1	0	1	2	1	2	0	2	0	0	0	0	0	14	1	1784.79	ENSMGAP00000000900 pep:novel chromosome:UMD2:13:940247:971920:1 gene:ENSMGAG00000001428 transcript:ENSMGAT00000001548 gene_biotype:protein_coding transcript_biotype:protein_coding	ENSMGAP00000000900 pep:novel chromosome:UMD2:13:940247:971920:1 gene:ENSMGAG00000001428 transcript:ENSMGAT00000001548 gene_biotype:protein_coding transcript_biotype:protein_coding	yes	yes	3	0.0032957	69.261	3.6	0.49			2	3
CLHPHDLTVPSYK	R	C	L	Y	K	V	0	0	0	1	1	0	0	0	2	0	2	1	0	0	2	1	1	0	1	1	0	13	0	1565.77	ENSMGAP00000014122 pep:novel chromosome:UMD2:2:65566370:65646849:1 gene:ENSMGAG00000013356 transcript:ENSMGAT00000015045 gene_biotype:protein_coding transcript_biotype:protein_coding	ENSMGAP00000014122 pep:novel chromosome:UMD2:2:65566370:65646849:1 gene:ENSMGAG00000013356 transcript:ENSMGAT00000015045 gene_biotype:protein_coding transcript_biotype:protein_coding	yes	yes	3	2.5913e-10	125.82	2	0		1
CLQEQLGLCPLK	R	C	L	L	K	K	0	0	0	0	2	2	1	1	0	0	4	1	0	0	1	0	0	0	0	0	0	12	0	1457.74	ENSMGAP00000015039 pep:novel chromosome:UMD2:2:113258201:113260753:-1 gene:ENSMGAG00000014221 transcript:ENSMGAT00000015987 gene_biotype:protein_coding transcript_biotype:protein_coding	ENSMGAP00000015039 pep:novel chromosome:UMD2:2:113258201:113260753:-1 gene:ENSMGAG00000014221 transcript:ENSMGAT00000015987 gene_biotype:protein_coding transcript_biotype:protein_coding	yes	no	2	0	164.9	17.3	0.471
CLQEQLGLCPLKK	R	C	L	K	K	W	0	0	0	0	2	2	1	1	0	0	4	2	0	0	1	0	0	0	0	0	0	13	1	1585.83	ENSMGAP00000015039 pep:novel chromosome:UMD2:2:113258201:113260753:-1 gene:ENSMGAG00000014221 transcript:ENSMGAT00000015987 gene_biotype:protein_coding transcript_biotype:protein_coding	ENSMGAP00000015039 pep:novel chromosome:UMD2:2:113258201:113260753:-1 gene:ENSMGAG00000014221 transcript:ENSMGAT00000015987 gene_biotype:protein_coding transcript_biotype:protein_coding	yes	yes	3	0.00016421	77.185	17.2	0.433
CLVGEFVSDALLVPDK	R	C	L	D	K	C	1	0	0	2	1	0	1	1	0	0	3	1	0	1	1	1	0	0	0	3	0	16	0	1760.9	ENSMGAP00000015345 pep:novel chromosome:UMD2:1:108114227:108289035:-1 gene:ENSMGAG00000014495 transcript:ENSMGAT00000016300 gene_biotype:protein_coding transcript_biotype:protein_coding;ENSMGAP00000018431 pep:novel chromosome:UMD2:1:108114227:108262881:-1	ENSMGAP00000015345 pep:novel chromosome:UMD2:1:108114227:108289035:-1 gene:ENSMGAG00000014495 transcript:ENSMGAT00000016300 gene_biotype:protein_coding transcript_biotype:protein_coding	yes	no	2,3	1.9812e-90	130.29	6.9	3.35		2	6	4	10	8	3	2	8	2
CLYHTEGENCHLCR	K	C	L	C	R	Q	0	1	1	0	3	0	2	1	2	0	2	0	0	0	0	0	1	0	1	0	0	14	0	1847.75	ENSMGAP00000010309 pep:novel chromosome:UMD2:1:14878129:14920694:-1 gene:ENSMGAG00000009954 transcript:ENSMGAT00000011160 gene_biotype:protein_coding transcript_biotype:protein_coding	ENSMGAP00000010309 pep:novel chromosome:UMD2:1:14878129:14920694:-1 gene:ENSMGAG00000009954 transcript:ENSMGAT00000011160 gene_biotype:protein_coding transcript_biotype:protein_coding	yes	yes	3	7.4471e-15	61.11	4	0				1
CNFCNAVVESNGTLTLSHFGK	K	C	N	G	K	C	1	0	3	0	2	0	1	2	1	0	2	1	0	2	0	2	2	0	0	2	0	21	0	2354.08	ENSMGAP00000019272 pep:novel chromosome:UMD2:15:10162842:10168314:1 gene:ENSMGAG00000004813 transcript:ENSMGAT00000020157 gene_biotype:protein_coding transcript_biotype:protein_coding;ENSMGAP00000004655 pep:novel chromosome:UMD2:15:10162842:10168314:1 gen	ENSMGAP00000019272 pep:novel chromosome:UMD2:15:10162842:10168314:1 gene:ENSMGAG00000004813 transcript:ENSMGAT00000020157 gene_biotype:protein_coding transcript_biotype:protein_coding	yes	no	3	2.836e-56	110.6	11.5	1.05										3
CNFVIFDVQR	K	C	N	Q	R	T	0	1	1	1	1	1	0	0	0	1	0	0	0	2	0	0	0	0	0	2	0	10	0	1296.63	ENSMGAP00000018349 pep:novel chromosome:UMD2:1:71690869:71697011:-1 gene:ENSMGAG00000013853 transcript:ENSMGAT00000020853 gene_biotype:protein_coding transcript_biotype:protein_coding;ENSMGAP00000014654 pep:novel chromosome:UMD2:1:71691082:71697199:-1 gen	ENSMGAP00000018349 pep:novel chromosome:UMD2:1:71690869:71697011:-1 gene:ENSMGAG00000013853 transcript:ENSMGAT00000020853 gene_biotype:protein_coding transcript_biotype:protein_coding	yes	no	2	0.00055938	93.096	17	0
CNLGLLLPGPDCPFPR	R	C	N	P	R	K	0	1	1	1	2	0	0	2	0	0	4	0	0	1	4	0	0	0	0	0	0	16	0	1824.9	ENSMGAP00000013179 pep:novel chromosome:UMD2:3:87137873:87142791:1 gene:ENSMGAG00000012516 transcript:ENSMGAT00000014081 gene_biotype:protein_coding transcript_biotype:protein_coding	ENSMGAP00000013179 pep:novel chromosome:UMD2:3:87137873:87142791:1 gene:ENSMGAG00000012516 transcript:ENSMGAT00000014081 gene_biotype:protein_coding transcript_biotype:protein_coding	yes	yes	2,3	1.6414e-66	103.79	11.4	2.3										11
CNNLKDLTQQER	K	C	N	E	R	I	0	1	2	1	1	2	1	0	0	0	2	1	0	0	0	0	1	0	0	0	0	12	1	1517.73	ENSMGAP00000002805 pep:novel chromosome:UMD2:11:4133497:4144093:-1 gene:ENSMGAG00000003078 transcript:ENSMGAT00000003492 gene_biotype:protein_coding transcript_biotype:protein_coding;ENSMGAP00000002725 pep:novel chromosome:UMD2:11:4127724:4142770:-1 gene:	ENSMGAP00000002805 pep:novel chromosome:UMD2:11:4133497:4144093:-1 gene:ENSMGAG00000003078 transcript:ENSMGAT00000003492 gene_biotype:protein_coding transcript_biotype:protein_coding	yes	no	3	2.2149e-12	160.38	6	0						4
CNVENLPR	R	C	N	P	R	S	0	1	2	0	1	0	1	0	0	0	1	0	0	0	1	0	0	0	0	1	0	8	0	1000.48	ENSMGAP00000000900 pep:novel chromosome:UMD2:13:940247:971920:1 gene:ENSMGAG00000001428 transcript:ENSMGAT00000001548 gene_biotype:protein_coding transcript_biotype:protein_coding	ENSMGAP00000000900 pep:novel chromosome:UMD2:13:940247:971920:1 gene:ENSMGAG00000001428 transcript:ENSMGAT00000001548 gene_biotype:protein_coding transcript_biotype:protein_coding	yes	yes	2	0.00022514	145.16	3.78	2.48	3	5	5	6				1	3
CNVPAMGFQNQLR	R	C	N	L	R	L	1	1	2	0	1	2	0	1	0	0	1	0	1	1	1	0	0	0	0	1	0	13	0	1533.72	ENSMGAP00000000781 pep:novel chromosome:UMD2:24:1225745:1252949:1 gene:ENSMGAG00000001314 transcript:ENSMGAT00000001427 gene_biotype:protein_coding transcript_biotype:protein_coding	ENSMGAP00000000781 pep:novel chromosome:UMD2:24:1225745:1252949:1 gene:ENSMGAG00000001314 transcript:ENSMGAT00000001427 gene_biotype:protein_coding transcript_biotype:protein_coding	yes	yes	2	2.8847e-10	74.611	2.25	1.2	3	2	1	2
CPAECTCLDTVVR	R	C	P	V	R	C	1	1	0	1	3	0	1	0	0	0	1	0	0	0	1	0	2	0	0	2	0	13	0	1579.68	ENSMGAP00000013219 pep:novel chromosome:UMD2:4:58306853:58391693:-1 gene:ENSMGAG00000012515 transcript:ENSMGAT00000014121 gene_biotype:protein_coding transcript_biotype:protein_coding	ENSMGAP00000013219 pep:novel chromosome:UMD2:4:58306853:58391693:-1 gene:ENSMGAG00000012515 transcript:ENSMGAT00000014121 gene_biotype:protein_coding transcript_biotype:protein_coding	yes	yes	2	4.7104e-10	86.944	3	0			3
CPEDSLFSVSSK	R	C	P	S	K	I	0	0	0	1	1	0	1	0	0	0	1	1	0	1	1	4	0	0	0	1	0	12	0	1354.61	ENSMGAP00000006532 pep:novel chromosome:UMD2:9:13396393:13433580:1 gene:ENSMGAG00000006501 transcript:ENSMGAT00000007285 gene_biotype:protein_coding transcript_biotype:protein_coding	ENSMGAP00000006532 pep:novel chromosome:UMD2:9:13396393:13433580:1 gene:ENSMGAG00000006501 transcript:ENSMGAT00000007285 gene_biotype:protein_coding transcript_biotype:protein_coding	yes	yes	2	4.0521e-29	155.86	11.6	2.19							1	1	4
CPGESSQICDWIR	R	C	P	I	R	K	0	1	0	1	2	1	1	1	0	2	0	0	0	0	1	2	0	1	0	0	0	13	0	1606.69	ENSMGAP00000005483 pep:novel chromosome:UMD2:25:5352602:5473847:-1 gene:ENSMGAG00000005521 transcript:ENSMGAT00000006217 gene_biotype:protein_coding transcript_biotype:protein_coding	ENSMGAP00000005483 pep:novel chromosome:UMD2:25:5352602:5473847:-1 gene:ENSMGAG00000005521 transcript:ENSMGAT00000006217 gene_biotype:protein_coding transcript_biotype:protein_coding	yes	yes	2	6.4025e-29	113.76	11.3	0.471
CPLFETFLK	K	C	P	L	K	Y	0	0	0	0	1	0	1	0	0	0	2	1	0	2	1	0	1	0	0	0	0	9	0	1153.58	ENSMGAP00000007552 pep:novel chromosome:UMD2:11:13704995:13723855:-1 gene:ENSMGAG00000007413 transcript:ENSMGAT00000008330 gene_biotype:protein_coding transcript_biotype:protein_coding	ENSMGAP00000007552 pep:novel chromosome:UMD2:11:13704995:13723855:-1 gene:ENSMGAG00000007413 transcript:ENSMGAT00000008330 gene_biotype:protein_coding transcript_biotype:protein_coding	yes	yes	2	0.0047811	112.11	7.27	1.91			1	3	1	2	5	6	6	2
CPSDGCYQYNTDVVFDSEGK	K	C	P	G	K	L	0	0	1	3	2	1	1	2	0	0	0	1	0	1	1	2	1	0	2	2	0	20	0	2339.93	ENSMGAP00000013859 pep:novel chromosome:UMD2:2:58773285:58788983:1 gene:ENSMGAG00000013134 transcript:ENSMGAT00000014777 gene_biotype:protein_coding transcript_biotype:protein_coding	ENSMGAP00000013859 pep:novel chromosome:UMD2:2:58773285:58788983:1 gene:ENSMGAG00000013134 transcript:ENSMGAT00000014777 gene_biotype:protein_coding transcript_biotype:protein_coding	yes	yes	2,3	1.0042e-96	129.46	8.14	0.35								6	1
CPSLHCPSPVHVPQLCCPR	R	C	P	P	R	C	0	1	0	0	4	1	0	0	2	0	2	0	0	0	5	2	0	0	0	2	0	19	0	2300.04	ENSMGAP00000006532 pep:novel chromosome:UMD2:9:13396393:13433580:1 gene:ENSMGAG00000006501 transcript:ENSMGAT00000007285 gene_biotype:protein_coding transcript_biotype:protein_coding	ENSMGAP00000006532 pep:novel chromosome:UMD2:9:13396393:13433580:1 gene:ENSMGAG00000006501 transcript:ENSMGAT00000007285 gene_biotype:protein_coding transcript_biotype:protein_coding	yes	yes	4	0.00035184	63.614	13	0
CPSPFFGK	K	C	P	G	K	T	0	0	0	0	1	0	0	1	0	0	0	1	0	2	2	1	0	0	0	0	0	8	0	938.432	ENSMGAP00000008902 pep:novel chromosome:UMD2:12:12957400:12962367:1 gene:ENSMGAG00000008653 transcript:ENSMGAT00000009712 gene_biotype:protein_coding transcript_biotype:protein_coding	ENSMGAP00000008902 pep:novel chromosome:UMD2:12:12957400:12962367:1 gene:ENSMGAG00000008653 transcript:ENSMGAT00000009712 gene_biotype:protein_coding transcript_biotype:protein_coding	yes	no	2	4.8334e-127	125.5	7.13	3.87	6	6	7	6	7	6	7	6	6	6
CPSPGLQLGPDGR	R	C	P	G	R	T	0	1	0	1	1	1	0	3	0	0	2	0	0	0	3	1	0	0	0	0	0	13	0	1352.65	ENSMGAP00000005964 pep:novel chromosome:UMD2:4:19373986:19412433:-1 gene:ENSMGAG00000005988 transcript:ENSMGAT00000006709 gene_biotype:protein_coding transcript_biotype:protein_coding;ENSMGAP00000005952 pep:novel chromosome:UMD2:4:19373977:19400103:-1 gen	ENSMGAP00000005964 pep:novel chromosome:UMD2:4:19373986:19412433:-1 gene:ENSMGAG00000005988 transcript:ENSMGAT00000006709 gene_biotype:protein_coding transcript_biotype:protein_coding	yes	no	2	7.2458e-29	113.25	6.36	0.481						7	4
CPTGYDGVHCQNNK	K	C	P	N	K	N	0	0	2	1	2	1	0	2	1	0	0	1	0	0	1	0	1	0	1	1	0	14	0	1648.67	ENSMGAP00000008902 pep:novel chromosome:UMD2:12:12957400:12962367:1 gene:ENSMGAG00000008653 transcript:ENSMGAT00000009712 gene_biotype:protein_coding transcript_biotype:protein_coding	ENSMGAP00000008902 pep:novel chromosome:UMD2:12:12957400:12962367:1 gene:ENSMGAG00000008653 transcript:ENSMGAT00000009712 gene_biotype:protein_coding transcript_biotype:protein_coding	yes	yes	3	1.9514e-20	112.02	8.23	0.697							2	6	5
CPTPEPLQHGTIDSR	K	C	P	S	R	D	0	1	0	1	1	1	1	1	1	1	1	0	0	0	3	1	2	0	0	0	0	15	0	1706.8	ENSMGAP00000007411 pep:novel chromosome:UMD2:20:7627903:7633141:-1 gene:ENSMGAG00000007284 transcript:ENSMGAT00000008185 gene_biotype:protein_coding transcript_biotype:protein_coding	ENSMGAP00000007411 pep:novel chromosome:UMD2:20:7627903:7633141:-1 gene:ENSMGAG00000007284 transcript:ENSMGAT00000008185 gene_biotype:protein_coding transcript_biotype:protein_coding	yes	yes	3	4.2567e-05	62.237	8.75	0.433								1	3
CQEAICPQGCR	R	C	Q	C	R	N	1	1	0	0	3	2	1	1	0	1	0	0	0	0	1	0	0	0	0	0	0	11	0	1377.56	ENSMGAP00000010324 pep:novel chromosome:UMD2:6:27282791:27292644:1 gene:ENSMGAG00000009979 transcript:ENSMGAT00000011177 gene_biotype:protein_coding transcript_biotype:protein_coding	ENSMGAP00000010324 pep:novel chromosome:UMD2:6:27282791:27292644:1 gene:ENSMGAG00000009979 transcript:ENSMGAT00000011177 gene_biotype:protein_coding transcript_biotype:protein_coding	yes	yes	2	5.0965e-245	148.32	14	0
CQFGAICEAETGR	K	C	Q	G	R	C	2	1	0	0	2	1	2	2	0	1	0	0	0	1	0	0	1	0	0	0	0	13	0	1497.63	ENSMGAP00000003150 pep:novel chromosome:UMD2:23:2777706:2849334:-1 gene:ENSMGAG00000003375 transcript:ENSMGAT00000003846 gene_biotype:protein_coding transcript_biotype:protein_coding;ENSMGAP00000017932 pep:novel chromosome:UMD2:23:2777706:2815764:-1 gene:	ENSMGAP00000003150 pep:novel chromosome:UMD2:23:2777706:2849334:-1 gene:ENSMGAG00000003375 transcript:ENSMGAT00000003846 gene_biotype:protein_coding transcript_biotype:protein_coding	yes	no	2	5.1993e-45	107.99	1.56	0.685	5	3	1
CQLASLPSAIFR	R	C	Q	F	R	G	2	1	0	0	1	1	0	0	0	1	2	0	0	1	1	2	0	0	0	0	0	12	0	1361.71	ENSMGAP00000017228 pep:novel scaffold:UMD2:GL425865.1:3:1291:1 gene:ENSMGAG00000017094 transcript:ENSMGAT00000019261 gene_biotype:protein_coding transcript_biotype:protein_coding	ENSMGAP00000017228 pep:novel scaffold:UMD2:GL425865.1:3:1291:1 gene:ENSMGAG00000017094 transcript:ENSMGAT00000019261 gene_biotype:protein_coding transcript_biotype:protein_coding	yes	yes	2	9.3118e-07	80.69	9.6	0.49									2	3
CQLEINFNTLQTK	K	C	Q	T	K	L	0	0	2	0	1	2	1	0	0	1	2	1	0	1	0	0	2	0	0	0	0	13	0	1607.8	ENSMGAP00000018136 pep:novel chromosome:UMD2:5:29265038:29292919:1 gene:ENSMGAG00000011883 transcript:ENSMGAT00000020599 gene_biotype:protein_coding transcript_biotype:protein_coding;ENSMGAP00000012468 pep:novel chromosome:UMD2:5:29265038:29292919:1 gene:	ENSMGAP00000018136 pep:novel chromosome:UMD2:5:29265038:29292919:1 gene:ENSMGAG00000011883 transcript:ENSMGAT00000020599 gene_biotype:protein_coding transcript_biotype:protein_coding	no	no	2	8.1265e-10	77.894	1	0	1
CQLVPWYVR	R	C	Q	V	R	Q	0	1	0	0	1	1	0	0	0	0	1	0	0	0	1	0	0	1	1	2	0	9	0	1219.62	ENSMGAP00000010222 pep:novel chromosome:UMD2:6:26880641:27005017:-1 gene:ENSMGAG00000009862 transcript:ENSMGAT00000011069 gene_biotype:protein_coding transcript_biotype:protein_coding;ENSMGAP00000018368 pep:novel chromosome:UMD2:6:26880641:27006288:-1 gen	ENSMGAP00000010222 pep:novel chromosome:UMD2:6:26880641:27005017:-1 gene:ENSMGAG00000009862 transcript:ENSMGAT00000011069 gene_biotype:protein_coding transcript_biotype:protein_coding	yes	no	2	0.00025469	99.139	3	0			3
CQPVTCDTYCPVGYK	K	C	Q	Y	K	Y	0	0	0	1	3	1	0	1	0	0	0	1	0	0	2	0	2	0	2	2	0	15	0	1846.77	ENSMGAP00000008881 pep:novel chromosome:UMD2:5:14857159:14885936:-1 gene:ENSMGAG00000008659 transcript:ENSMGAT00000009691 gene_biotype:protein_coding transcript_biotype:protein_coding	ENSMGAP00000008881 pep:novel chromosome:UMD2:5:14857159:14885936:-1 gene:ENSMGAG00000008659 transcript:ENSMGAT00000009691 gene_biotype:protein_coding transcript_biotype:protein_coding	yes	yes	2	3.6582e-08	68.283	1.75	1.3	5	2			1
CRLPYSGLQCTK	R	C	R	T	K	K	0	1	0	0	2	1	0	1	0	0	2	1	0	0	1	1	1	0	1	0	0	12	1	1481.71	ENSMGAP00000010324 pep:novel chromosome:UMD2:6:27282791:27292644:1 gene:ENSMGAG00000009979 transcript:ENSMGAT00000011177 gene_biotype:protein_coding transcript_biotype:protein_coding	ENSMGAP00000010324 pep:novel chromosome:UMD2:6:27282791:27292644:1 gene:ENSMGAG00000009979 transcript:ENSMGAT00000011177 gene_biotype:protein_coding transcript_biotype:protein_coding	yes	yes	3	2.8893e-06	107.17	14	0
CSCCQEIQTSVR	K	C	S	V	R	K	0	1	0	0	3	2	1	0	0	1	0	0	0	0	0	2	1	0	0	1	0	12	0	1526.63	ENSMGAP00000008881 pep:novel chromosome:UMD2:5:14857159:14885936:-1 gene:ENSMGAG00000008659 transcript:ENSMGAT00000009691 gene_biotype:protein_coding transcript_biotype:protein_coding	ENSMGAP00000008881 pep:novel chromosome:UMD2:5:14857159:14885936:-1 gene:ENSMGAG00000008659 transcript:ENSMGAT00000009691 gene_biotype:protein_coding transcript_biotype:protein_coding	yes	yes	2	1.3653e-284	194.24	3.71	1.79	5	5	6	5	7	4	2
CSCPVGFTLQPDGK	R	C	S	G	K	T	0	0	0	1	2	1	0	2	0	0	1	1	0	1	2	1	1	0	0	1	0	14	0	1564.7	ENSMGAP00000014567 pep:novel chromosome:UMD2:1:119086730:119174281:-1 gene:ENSMGAG00000013781 transcript:ENSMGAT00000015504 gene_biotype:protein_coding transcript_biotype:protein_coding	ENSMGAP00000014567 pep:novel chromosome:UMD2:1:119086730:119174281:-1 gene:ENSMGAG00000013781 transcript:ENSMGAT00000015504 gene_biotype:protein_coding transcript_biotype:protein_coding	yes	yes	2	0.0015184	61.657	7.5	0.5							1	1
CSDVTTHTFDIR	R	C	S	I	R	A	0	1	0	2	1	0	0	0	1	1	0	0	0	1	0	1	3	0	0	1	0	12	0	1450.65	ENSMGAP00000003671 pep:novel chromosome:UMD2:3:12194131:12217925:-1 gene:ENSMGAG00000003927 transcript:ENSMGAT00000004376 gene_biotype:protein_coding transcript_biotype:protein_coding	ENSMGAP00000003671 pep:novel chromosome:UMD2:3:12194131:12217925:-1 gene:ENSMGAG00000003927 transcript:ENSMGAT00000004376 gene_biotype:protein_coding transcript_biotype:protein_coding	yes	yes	3	0.0027796	65.179	15.5	0.5
CSETCTVER	R	C	S	E	R	Y	0	1	0	0	2	0	2	0	0	0	0	0	0	0	0	1	2	0	0	1	0	9	0	1140.45	ENSMGAP00000008881 pep:novel chromosome:UMD2:5:14857159:14885936:-1 gene:ENSMGAG00000008659 transcript:ENSMGAT00000009691 gene_biotype:protein_coding transcript_biotype:protein_coding	ENSMGAP00000008881 pep:novel chromosome:UMD2:5:14857159:14885936:-1 gene:ENSMGAG00000008659 transcript:ENSMGAT00000009691 gene_biotype:protein_coding transcript_biotype:protein_coding	yes	yes	2	0.00026972	109.66	1	0	3
CSGQPFQAITSDDSGR	R	C	S	G	R	I	1	1	0	2	1	2	0	2	0	1	0	0	0	1	1	3	1	0	0	0	0	16	0	1724.74	ENSMGAP00000005746 pep:novel scaffold:UMD2:GL425441.1:2:1084:1 gene:ENSMGAG00000005804 transcript:ENSMGAT00000006488 gene_biotype:protein_coding transcript_biotype:protein_coding	ENSMGAP00000005746 pep:novel scaffold:UMD2:GL425441.1:2:1084:1 gene:ENSMGAG00000005804 transcript:ENSMGAT00000006488 gene_biotype:protein_coding transcript_biotype:protein_coding	yes	yes	2,3	8.635e-124	137.61	5.7	2.68	3	3	6	6	5	1	6	9	5	1
CSLDVGLECR	K	C	S	C	R	N	0	1	0	1	2	0	1	1	0	0	2	0	0	0	0	1	0	0	0	1	0	10	0	1207.53	ENSMGAP00000008878 pep:novel chromosome:UMD2:5:14775483:14832573:-1 gene:ENSMGAG00000008582 transcript:ENSMGAT00000009688 gene_biotype:protein_coding transcript_biotype:protein_coding	ENSMGAP00000008878 pep:novel chromosome:UMD2:5:14775483:14832573:-1 gene:ENSMGAG00000008582 transcript:ENSMGAT00000009688 gene_biotype:protein_coding transcript_biotype:protein_coding	yes	no	2	1.14e-95	156.48	2.27	0.962	6	6	8	2
CSLSPIAGSTLDSFSK	K	C	S	S	K	W	1	0	0	1	1	0	0	1	0	1	2	1	0	1	1	5	1	0	0	0	0	16	0	1668.8	ENSMGAP00000000610 pep:novel chromosome:UMD2:24:1049891:1062800:-1 gene:ENSMGAG00000001087 transcript:ENSMGAT00000001254 gene_biotype:protein_coding transcript_biotype:protein_coding;ENSMGAP00000017458 pep:novel chromosome:UMD2:24:1052821:1063656:-1 gene:	ENSMGAP00000000610 pep:novel chromosome:UMD2:24:1049891:1062800:-1 gene:ENSMGAG00000001087 transcript:ENSMGAT00000001254 gene_biotype:protein_coding transcript_biotype:protein_coding	yes	no	2	4.3474e-65	108.63	9	0									4
CSPHAAHWINPR	R	C	S	P	R	Y	2	1	1	0	1	0	0	0	2	1	0	0	0	0	2	1	0	1	0	0	0	12	0	1444.68	ENSMGAP00000010931 pep:novel chromosome:UMD2:10:22111601:22121902:-1 gene:ENSMGAG00000010515 transcript:ENSMGAT00000011798 gene_biotype:protein_coding transcript_biotype:protein_coding	ENSMGAP00000010931 pep:novel chromosome:UMD2:10:22111601:22121902:-1 gene:ENSMGAG00000010515 transcript:ENSMGAT00000011798 gene_biotype:protein_coding transcript_biotype:protein_coding	yes	yes	2,3,4	4.4754e-13	134.13	10.4	2.5	2								3	4
CSSFESGAVQVIADDCFCVLGAVR	K	C	S	V	R	I	3	1	0	2	3	1	1	2	0	1	1	0	0	2	0	3	0	0	0	4	0	24	0	2646.19	ENSMGAP00000007759 pep:novel chromosome:UMD2:22:11235888:11243360:1 gene:ENSMGAG00000007622 transcript:ENSMGAT00000008541 gene_biotype:protein_coding transcript_biotype:protein_coding	ENSMGAP00000007759 pep:novel chromosome:UMD2:22:11235888:11243360:1 gene:ENSMGAG00000007622 transcript:ENSMGAT00000008541 gene_biotype:protein_coding transcript_biotype:protein_coding	yes	yes	3	2.2753e-117	121.21	7.33	3.57	2	4	3	3	3	2	5	4	5	4
CSYDGLSK	R	C	S	S	K	L	0	0	0	1	1	0	0	1	0	0	1	1	0	0	0	2	0	0	1	0	0	8	0	928.396	ENSMGAP00000010561 pep:novel chromosome:UMD2:4:32741672:32754434:1 gene:ENSMGAG00000010180 transcript:ENSMGAT00000011421 gene_biotype:protein_coding transcript_biotype:protein_coding	ENSMGAP00000010561 pep:novel chromosome:UMD2:4:32741672:32754434:1 gene:ENSMGAG00000010180 transcript:ENSMGAT00000011421 gene_biotype:protein_coding transcript_biotype:protein_coding	yes	yes	2	0.0068359	119.21	7.17	0.553						1	8	3
CTEEVPELDCSK	R	C	T	S	K	Y	0	0	0	1	2	0	3	0	0	0	1	1	0	0	1	1	1	0	0	1	0	12	0	1465.61	ENSMGAP00000004638 pep:novel chromosome:UMD2:15:10143431:10152810:1 gene:ENSMGAG00000004801 transcript:ENSMGAT00000005359 gene_biotype:protein_coding transcript_biotype:protein_coding	ENSMGAP00000004638 pep:novel chromosome:UMD2:15:10143431:10152810:1 gene:ENSMGAG00000004801 transcript:ENSMGAT00000005359 gene_biotype:protein_coding transcript_biotype:protein_coding	yes	yes	2	2.0415e-198	153.74	8.6	0.49								2	3
CTEGPVDLVFVIDGSK	R	C	T	S	K	S	0	0	0	2	1	0	1	2	0	1	1	1	0	1	1	1	1	0	0	3	0	16	0	1734.85	ENSMGAP00000012771 pep:novel chromosome:UMD2:3:78080007:78122866:1 gene:ENSMGAG00000012141 transcript:ENSMGAT00000013669 gene_biotype:protein_coding transcript_biotype:protein_coding	ENSMGAP00000012771 pep:novel chromosome:UMD2:3:78080007:78122866:1 gene:ENSMGAG00000012141 transcript:ENSMGAT00000013669 gene_biotype:protein_coding transcript_biotype:protein_coding	yes	yes	2	8.0768e-40	98.281	3.83	0.373			1	5
CTNPIYTLVIR	R	C	T	I	R	G	0	1	1	0	1	0	0	0	0	2	1	0	0	0	1	0	2	0	1	1	0	11	0	1348.72	ENSMGAP00000009278 pep:novel chromosome:UMD2:3:47696734:47714927:1 gene:ENSMGAG00000009004 transcript:ENSMGAT00000010096 gene_biotype:protein_coding transcript_biotype:protein_coding	ENSMGAP00000009278 pep:novel chromosome:UMD2:3:47696734:47714927:1 gene:ENSMGAG00000009004 transcript:ENSMGAT00000010096 gene_biotype:protein_coding transcript_biotype:protein_coding	yes	yes	2	2.6666e-16	111.63	8.47	1.02							3	5	4	3
CTQEELDMNLVR	K	C	T	V	R	Y	0	1	1	1	1	1	2	0	0	0	2	0	1	0	0	0	1	0	0	1	0	12	0	1506.68	ENSMGAP00000004553 pep:novel chromosome:UMD2:Z:33545875:33580538:-1 gene:ENSMGAG00000004727 transcript:ENSMGAT00000005272 gene_biotype:protein_coding transcript_biotype:protein_coding	ENSMGAP00000004553 pep:novel chromosome:UMD2:Z:33545875:33580538:-1 gene:ENSMGAG00000004727 transcript:ENSMGAT00000005272 gene_biotype:protein_coding transcript_biotype:protein_coding	yes	yes	2	9.6349e-07	77.185	2.22	0.786	2	3	4
CTVLVTDLKPNTK	K	C	T	T	K	Y	0	0	1	1	1	0	0	0	0	0	2	2	0	0	1	0	3	0	0	2	0	13	1	1487.8	ENSMGAP00000003416 pep:novel chromosome:UMD2:1:1344667:1444306:-1 gene:ENSMGAG00000003632 transcript:ENSMGAT00000004118 gene_biotype:protein_coding transcript_biotype:protein_coding	ENSMGAP00000003416 pep:novel chromosome:UMD2:1:1344667:1444306:-1 gene:ENSMGAG00000003632 transcript:ENSMGAT00000004118 gene_biotype:protein_coding transcript_biotype:protein_coding	yes	yes	3	3.5614e-128	114.7	3	0			2
CVANEDAPECSK	K	C	V	S	K	S	2	0	1	1	2	0	2	0	0	0	0	1	0	0	1	1	0	0	0	1	0	12	0	1378.55	ENSMGAP00000010561 pep:novel chromosome:UMD2:4:32741672:32754434:1 gene:ENSMGAG00000010180 transcript:ENSMGAT00000011421 gene_biotype:protein_coding transcript_biotype:protein_coding	ENSMGAP00000010561 pep:novel chromosome:UMD2:4:32741672:32754434:1 gene:ENSMGAG00000010180 transcript:ENSMGAT00000011421 gene_biotype:protein_coding transcript_biotype:protein_coding	yes	yes	2	0	177.1	6.59	1.94			2	2		1	7	3	1	1
CVCDFTCLAVPR	R	C	V	P	R	S	1	1	0	1	3	0	0	0	0	0	1	0	0	1	1	0	1	0	0	2	0	12	0	1496.66	ENSMGAP00000003150 pep:novel chromosome:UMD2:23:2777706:2849334:-1 gene:ENSMGAG00000003375 transcript:ENSMGAT00000003846 gene_biotype:protein_coding transcript_biotype:protein_coding;ENSMGAP00000017932 pep:novel chromosome:UMD2:23:2777706:2815764:-1 gene:	ENSMGAP00000003150 pep:novel chromosome:UMD2:23:2777706:2849334:-1 gene:ENSMGAG00000003375 transcript:ENSMGAT00000003846 gene_biotype:protein_coding transcript_biotype:protein_coding	yes	no	2	1.1348e-05	90.614	1.33	0.471	2	1
CVCPVSNTICR	R	C	V	C	R	E	0	1	1	0	3	0	0	0	0	1	0	0	0	0	1	1	1	0	0	2	0	11	0	1364.6	ENSMGAP00000001458 pep:novel chromosome:UMD2:2:2264911:2279567:1 gene:ENSMGAG00000001940 transcript:ENSMGAT00000002118 gene_biotype:protein_coding transcript_biotype:protein_coding	ENSMGAP00000001458 pep:novel chromosome:UMD2:2:2264911:2279567:1 gene:ENSMGAG00000001940 transcript:ENSMGAT00000002118 gene_biotype:protein_coding transcript_biotype:protein_coding	yes	yes	2	8.8769e-121	128.81	9.11	0.567								1	6	2
CVFCNAYLESNR	R	C	V	N	R	T	1	1	2	0	2	0	1	0	0	0	1	0	0	1	0	1	0	0	1	1	0	12	0	1531.65	ENSMGAP00000004638 pep:novel chromosome:UMD2:15:10143431:10152810:1 gene:ENSMGAG00000004801 transcript:ENSMGAT00000005359 gene_biotype:protein_coding transcript_biotype:protein_coding	ENSMGAP00000004638 pep:novel chromosome:UMD2:15:10143431:10152810:1 gene:ENSMGAG00000004801 transcript:ENSMGAT00000005359 gene_biotype:protein_coding transcript_biotype:protein_coding	yes	yes	2	1.8484e-21	127.17	9	0									3
CVGYHGYCIR	R	C	V	I	R	S	0	1	0	0	2	0	0	2	1	1	0	0	0	0	0	0	0	0	2	1	0	10	0	1283.55	ENSMGAP00000015039 pep:novel chromosome:UMD2:2:113258201:113260753:-1 gene:ENSMGAG00000014221 transcript:ENSMGAT00000015987 gene_biotype:protein_coding transcript_biotype:protein_coding	ENSMGAP00000015039 pep:novel chromosome:UMD2:2:113258201:113260753:-1 gene:ENSMGAG00000014221 transcript:ENSMGAT00000015987 gene_biotype:protein_coding transcript_biotype:protein_coding	yes	yes	2,3	1.5636e-13	117.89	17.3	0.442
CVPASSCPCYYK	K	C	V	Y	K	G	1	0	0	0	3	0	0	0	0	0	0	1	0	0	2	2	0	0	2	1	0	12	0	1490.6	ENSMGAP00000008830 pep:novel chromosome:UMD2:5:14886708:14907081:-1 gene:ENSMGAG00000017236 transcript:ENSMGAT00000009635 gene_biotype:protein_coding transcript_biotype:protein_coding	ENSMGAP00000008830 pep:novel chromosome:UMD2:5:14886708:14907081:-1 gene:ENSMGAG00000017236 transcript:ENSMGAT00000009635 gene_biotype:protein_coding transcript_biotype:protein_coding	yes	yes	2	0.0015385	63.473	2.09	0.996	4	3	3	1
CVSLCDCYDNEDGK	K	C	V	G	K	I	0	0	1	3	3	0	1	1	0	0	1	1	0	0	0	1	0	0	1	1	0	14	0	1733.63	ENSMGAP00000008878 pep:novel chromosome:UMD2:5:14775483:14832573:-1 gene:ENSMGAG00000008582 transcript:ENSMGAT00000009688 gene_biotype:protein_coding transcript_biotype:protein_coding	ENSMGAP00000008878 pep:novel chromosome:UMD2:5:14775483:14832573:-1 gene:ENSMGAG00000008582 transcript:ENSMGAT00000009688 gene_biotype:protein_coding transcript_biotype:protein_coding	yes	yes	2	5.1846e-15	94.09	1.5	0.707	5	2	1
CVTIHGSNGLLVK	R	C	V	V	K	D	0	0	1	0	1	0	0	2	1	1	2	1	0	0	0	1	1	0	0	2	0	13	0	1396.75	ENSMGAP00000008304 pep:novel chromosome:UMD2:12:12139536:12186835:-1 gene:ENSMGAG00000008100 transcript:ENSMGAT00000009097 gene_biotype:protein_coding transcript_biotype:protein_coding	ENSMGAP00000008304 pep:novel chromosome:UMD2:12:12139536:12186835:-1 gene:ENSMGAG00000008100 transcript:ENSMGAT00000009097 gene_biotype:protein_coding transcript_biotype:protein_coding	yes	yes	2,3	1.3422e-83	160.38	3.08	0.781		6	13	6	1
CYSTEPVLR	K	C	Y	L	R	C	0	1	0	0	1	0	1	0	0	0	1	0	0	0	1	1	1	0	1	1	0	9	0	1123.53	ENSMGAP00000019091 pep:novel chromosome:UMD2:10:17266277:17286317:1 gene:ENSMGAG00000009088 transcript:ENSMGAT00000020644 gene_biotype:protein_coding transcript_biotype:protein_coding;ENSMGAP00000009450 pep:novel chromosome:UMD2:10:17266277:17286317:1 gen	ENSMGAP00000019091 pep:novel chromosome:UMD2:10:17266277:17286317:1 gene:ENSMGAG00000009088 transcript:ENSMGAT00000020644 gene_biotype:protein_coding transcript_biotype:protein_coding	yes	no	2	4.2583e-10	109.71	5.23	4.29	6	6	8							3
CYTTTIPFVYQGETK	K	C	Y	T	K	Q	0	0	0	0	1	1	1	1	0	1	0	1	0	1	1	0	4	0	2	1	0	15	0	1806.85	ENSMGAP00000010338 pep:novel chromosome:UMD2:4:31914370:31918907:-1 gene:ENSMGAG00000009989 transcript:ENSMGAT00000011192 gene_biotype:protein_coding transcript_biotype:protein_coding	ENSMGAP00000010338 pep:novel chromosome:UMD2:4:31914370:31918907:-1 gene:ENSMGAG00000009989 transcript:ENSMGAT00000011192 gene_biotype:protein_coding transcript_biotype:protein_coding	yes	yes	2,3	4.7933e-49	106.14	14.6	0.497
CYVATLAK	K	C	Y	A	K	Y	2	0	0	0	1	0	0	0	0	0	1	1	0	0	0	0	1	0	1	1	0	8	0	924.474	ENSMGAP00000002528 pep:novel chromosome:UMD2:10:4691465:4834754:1 gene:ENSMGAG00000002888 transcript:ENSMGAT00000003208 gene_biotype:protein_coding transcript_biotype:protein_coding;ENSMGAP00000019210 pep:novel chromosome:UMD2:10:4829289:4834625:1 gene:EN	ENSMGAP00000002528 pep:novel chromosome:UMD2:10:4691465:4834754:1 gene:ENSMGAG00000002888 transcript:ENSMGAT00000003208 gene_biotype:protein_coding transcript_biotype:protein_coding	yes	no	2	0.0027159	114.5	4.26	2.16	6	6	7	6	7	7	5	2	1
DAAALEAAIK	R	D	A	I	K	T	5	0	0	1	0	0	1	0	0	1	1	1	0	0	0	0	0	0	0	0	0	10	0	971.529	ENSMGAP00000004400 pep:novel chromosome:UMD2:12:4522515:4541830:1 gene:ENSMGAG00000004536 transcript:ENSMGAT00000005116 gene_biotype:protein_coding transcript_biotype:protein_coding;ENSMGAP00000018848 pep:novel chromosome:UMD2:12:4522515:4537991:1 gene:EN	ENSMGAP00000004400 pep:novel chromosome:UMD2:12:4522515:4541830:1 gene:ENSMGAG00000004536 transcript:ENSMGAT00000005116 gene_biotype:protein_coding transcript_biotype:protein_coding	yes	no	2	0.0022582	83.862	10.9	0.35										1
DAAGIAMEAISYAR	K	D	A	A	R	N	5	1	0	1	0	0	1	1	0	2	0	0	1	0	0	1	0	0	1	0	0	14	0	1437.69	ENSMGAP00000000116 pep:novel chromosome:UMD2:26:398815:406410:1 gene:ENSMGAG00000000732 transcript:ENSMGAT00000000747 gene_biotype:protein_coding transcript_biotype:protein_coding	ENSMGAP00000000116 pep:novel chromosome:UMD2:26:398815:406410:1 gene:ENSMGAG00000000732 transcript:ENSMGAT00000000747 gene_biotype:protein_coding transcript_biotype:protein_coding	yes	yes	2	3.403e-13	84.753	6.14	0.35						6	1
DAAVFPIQVEFTR	R	D	A	T	R	E	2	1	0	1	0	1	1	0	0	1	0	0	0	2	1	0	1	0	0	2	0	13	0	1491.77	ENSMGAP00000004290 pep:novel chromosome:UMD2:26:5987706:5999683:-1 gene:ENSMGAG00000004423 transcript:ENSMGAT00000005004 gene_biotype:protein_coding transcript_biotype:protein_coding;ENSMGAP00000019160 pep:novel chromosome:UMD2:26:5987598:5999683:-1 gene:	ENSMGAP00000004290 pep:novel chromosome:UMD2:26:5987706:5999683:-1 gene:ENSMGAG00000004423 transcript:ENSMGAT00000005004 gene_biotype:protein_coding transcript_biotype:protein_coding	yes	no	2	1.8665e-09	73.927	4.08	2.1	3	4	3	3	5	3	2		1
DAEAVTLTYHLR	R	D	A	L	R	A	2	1	0	1	0	0	1	0	1	0	2	0	0	0	0	0	2	0	1	1	0	12	0	1387.71	ENSMGAP00000019072 pep:novel chromosome:UMD2:2:115968942:116002052:-1 gene:ENSMGAG00000016906 transcript:ENSMGAT00000019987 gene_biotype:protein_coding transcript_biotype:protein_coding;ENSMGAP00000018037 pep:novel chromosome:UMD2:2:115969720:116001488:-1	ENSMGAP00000019072 pep:novel chromosome:UMD2:2:115968942:116002052:-1 gene:ENSMGAG00000016906 transcript:ENSMGAT00000019987 gene_biotype:protein_coding transcript_biotype:protein_coding	yes	no	2,3	3.6194e-07	78.324	3.12	0.331			7	1
DAEAWFNEK	K	D	A	E	K	S	2	0	1	1	0	0	2	0	0	0	0	1	0	1	0	0	0	1	0	0	0	9	0	1108.48	CON__P13645;CON__Q7Z3Y7;CON__Q148H6;CON__Q7Z3Z0;CON__Q7Z3Y8	CON__P13645	no	no	2	1.0316e-91	149.72	9.26	5.15	6	6	7	6	7	7	7	5	6	7
DAEDWFFSK	K	D	A	S	K	T	1	0	0	2	0	0	1	0	0	0	0	1	0	2	0	1	0	1	0	0	0	9	0	1143.49	CON__Q04695	CON__Q04695	no	no	2	0.0051859	68.657	9.8	6.28	1	1	2	1	1				2	1
DAEEWFFTK	K	D	A	T	K	T	1	0	0	1	0	0	2	0	0	0	0	1	0	2	0	0	1	1	0	0	0	9	0	1171.52	CON__P02533	CON__P02533	no	no	2	1.4923e-11	111.61	8.69	5.22	7	6	7	5	7	6	7	4	5	7
DAEEWFHAK	R	D	A	A	K	S	2	0	0	1	0	0	2	0	1	0	0	1	0	1	0	0	0	1	0	0	0	9	0	1131.5	CON__P13646-1	CON__P13646-1	yes	yes	2	1.69e-17	106.42	10	5.2	4	3		2	1		2	2	4
DAEHKSEIAHR	R	D	A	H	R	Y	2	1	0	1	0	0	2	0	2	1	0	1	0	0	0	1	0	0	0	0	0	11	1	1291.63	ENSMGAP00000010561 pep:novel chromosome:UMD2:4:32741672:32754434:1 gene:ENSMGAG00000010180 transcript:ENSMGAT00000011421 gene_biotype:protein_coding transcript_biotype:protein_coding	ENSMGAP00000010561 pep:novel chromosome:UMD2:4:32741672:32754434:1 gene:ENSMGAG00000010180 transcript:ENSMGAT00000011421 gene_biotype:protein_coding transcript_biotype:protein_coding	yes	yes	3	3.3835e-11	117.09	7.33	0.471							2	1
DAEIAGLMEDLDR	K	D	A	D	R	N	2	1	0	3	0	0	2	1	0	1	2	0	1	0	0	0	0	0	0	0	0	13	0	1446.67	ENSMGAP00000004753 pep:novel scaffold:UMD2:GL425210.1:6722:7944:1 gene:ENSMGAG00000004912 transcript:ENSMGAT00000005475 gene_biotype:protein_coding transcript_biotype:protein_coding	ENSMGAP00000004753 pep:novel scaffold:UMD2:GL425210.1:6722:7944:1 gene:ENSMGAG00000004912 transcript:ENSMGAT00000005475 gene_biotype:protein_coding transcript_biotype:protein_coding	yes	yes	2	8.4661e-07	81.904	17.5	0.5
DAEINPNGDDQAVSK	K	D	A	S	K	T	2	0	2	3	0	1	1	1	0	1	0	1	0	0	1	1	0	0	0	1	0	15	0	1571.71	ENSMGAP00000018135 pep:novel chromosome:UMD2:12:19750107:19768836:1 gene:ENSMGAG00000010277 transcript:ENSMGAT00000018656 gene_biotype:protein_coding transcript_biotype:protein_coding;ENSMGAP00000010659 pep:novel chromosome:UMD2:12:19743637:19768833:1 gen	ENSMGAP00000018135 pep:novel chromosome:UMD2:12:19750107:19768836:1 gene:ENSMGAG00000010277 transcript:ENSMGAT00000018656 gene_biotype:protein_coding transcript_biotype:protein_coding	yes	no	2	2.6468e-142	111.64	8.5	0.5								2	2
DAGQISGLNVLR	K	D	A	L	R	V	1	1	1	1	0	1	0	2	0	1	2	0	0	0	0	1	0	0	0	1	0	12	0	1241.67	ENSMGAP00000017949 pep:novel chromosome:UMD2:15:1960941:2131273:1 gene:ENSMGAG00000001438 transcript:ENSMGAT00000020451 gene_biotype:protein_coding transcript_biotype:protein_coding;ENSMGAP00000000922 pep:novel chromosome:UMD2:15:2110978:2131962:1 gene:EN	ENSMGAP00000017949 pep:novel chromosome:UMD2:15:1960941:2131273:1 gene:ENSMGAG00000001438 transcript:ENSMGAT00000020451 gene_biotype:protein_coding transcript_biotype:protein_coding	yes	no	2	0.00071264	64.121	12	0
DAGTIAGLNVLR	K	D	A	L	R	I	2	1	1	1	0	0	0	2	0	1	2	0	0	0	0	0	1	0	0	1	0	12	0	1198.67	ENSMGAP00000001450 pep:novel chromosome:UMD2:26:3256665:3260833:1 gene:ENSMGAG00000001929 transcript:ENSMGAT00000002110 gene_biotype:protein_coding transcript_biotype:protein_coding	ENSMGAP00000001450 pep:novel chromosome:UMD2:26:3256665:3260833:1 gene:ENSMGAG00000001929 transcript:ENSMGAT00000002110 gene_biotype:protein_coding transcript_biotype:protein_coding	yes	yes	2	0.0008005	103.91	4.26	2.2	5	4	6	5	1	6	7	1
DAGTIAGLNVMR	K	D	A	M	R	I	2	1	1	1	0	0	0	2	0	1	1	0	1	0	0	0	1	0	0	1	0	12	0	1216.62	ENSMGAP00000008735 pep:novel chromosome:UMD2:19:9626754:9629027:-1 gene:ENSMGAG00000008510 transcript:ENSMGAT00000009538 gene_biotype:protein_coding transcript_biotype:protein_coding	ENSMGAP00000008735 pep:novel chromosome:UMD2:19:9626754:9629027:-1 gene:ENSMGAG00000008510 transcript:ENSMGAT00000009538 gene_biotype:protein_coding transcript_biotype:protein_coding	yes	yes	2	0.00045841	88.338	5.24	3.28	1	2	5	2			3	2
DAGYGGISLAVEGPSK	R	D	A	S	K	V	2	0	0	1	0	0	1	4	0	1	1	1	0	0	1	2	0	0	1	1	0	16	0	1519.75	ENSMGAP00000018320 pep:novel chromosome:UMD2:14:9254080:9323528:1 gene:ENSMGAG00000006582 transcript:ENSMGAT00000019954 gene_biotype:protein_coding transcript_biotype:protein_coding;ENSMGAP00000006732 pep:novel chromosome:UMD2:14:9254080:9323528:1 gene:EN	ENSMGAP00000018320 pep:novel chromosome:UMD2:14:9254080:9323528:1 gene:ENSMGAG00000006582 transcript:ENSMGAT00000019954 gene_biotype:protein_coding transcript_biotype:protein_coding	yes	no	2	1.3425e-16	87.388	12	0
DAHMLLQNELFLNVATK	R	D	A	T	K	D	2	0	2	1	0	1	1	0	1	0	4	1	1	1	0	0	1	0	0	1	0	17	0	1956.01	ENSMGAP00000010021 pep:novel chromosome:UMD2:11:15938604:15943797:-1 gene:ENSMGAG00000009672 transcript:ENSMGAT00000010864 gene_biotype:protein_coding transcript_biotype:protein_coding;ENSMGAP00000017462 pep:novel chromosome:UMD2:11:15940340:15943765:-1 g	ENSMGAP00000010021 pep:novel chromosome:UMD2:11:15938604:15943797:-1 gene:ENSMGAG00000009672 transcript:ENSMGAT00000010864 gene_biotype:protein_coding transcript_biotype:protein_coding	no	no	2,3	2.0167e-59	114.96	4.23	2.13	5	8	10	10	9	5	3	4	2
DAHSQGEVVACLEK	K	D	A	E	K	G	2	0	0	1	1	1	2	1	1	0	1	1	0	0	0	1	0	0	0	2	0	14	0	1541.71	ENSMGAP00000000900 pep:novel chromosome:UMD2:13:940247:971920:1 gene:ENSMGAG00000001428 transcript:ENSMGAT00000001548 gene_biotype:protein_coding transcript_biotype:protein_coding	ENSMGAP00000000900 pep:novel chromosome:UMD2:13:940247:971920:1 gene:ENSMGAG00000001428 transcript:ENSMGAT00000001548 gene_biotype:protein_coding transcript_biotype:protein_coding	yes	yes	2,3	1.0804e-277	218.78	5.91	3.24	11	12	14	12	11	12	12	9	11	10
DAIAQFESSAVGK	K	D	A	G	K	Q	3	0	0	1	0	1	1	1	0	1	0	1	0	1	0	2	0	0	0	1	0	13	0	1321.65	ENSMGAP00000002830 pep:novel chromosome:UMD2:26:5412976:5414472:-1 gene:ENSMGAG00000003169 transcript:ENSMGAT00000003517 gene_biotype:protein_coding transcript_biotype:protein_coding	ENSMGAP00000002830 pep:novel chromosome:UMD2:26:5412976:5414472:-1 gene:ENSMGAG00000003169 transcript:ENSMGAT00000003517 gene_biotype:protein_coding transcript_biotype:protein_coding	yes	yes	2	2.7727e-18	91.62	13.1	0.954
DALAISDHFPVEVTLK	K	D	A	L	K	A	2	0	0	2	0	0	1	0	1	1	2	1	0	1	1	1	1	0	0	2	0	16	0	1753.93	ENSMGAP00000017341 pep:novel chromosome:UMD2:16:12857001:12861012:-1 gene:ENSMGAG00000009109 transcript:ENSMGAT00000019574 gene_biotype:protein_coding transcript_biotype:protein_coding	ENSMGAP00000017341 pep:novel chromosome:UMD2:16:12857001:12861012:-1 gene:ENSMGAG00000009109 transcript:ENSMGAT00000019574 gene_biotype:protein_coding transcript_biotype:protein_coding	yes	yes	3	1.1089e-12	75.911	12	0
DALESTLAETEAR	R	D	A	A	R	Y	3	1	0	1	0	0	3	0	0	0	2	0	0	0	0	1	2	0	0	0	0	13	0	1404.67	CON__Q92764	CON__Q92764	yes	yes	2	0.00018805	65.043	1	0	1
DALHIDENTIER	K	D	A	E	R	I	1	1	1	2	0	0	2	0	1	2	1	0	0	0	0	0	1	0	0	0	0	12	0	1424.69	ENSMGAP00000001272 pep:novel chromosome:UMD2:7:490725:517527:-1 gene:ENSMGAG00000001719 transcript:ENSMGAT00000001925 gene_biotype:protein_coding transcript_biotype:protein_coding;ENSMGAP00000018682 pep:novel chromosome:UMD2:7:496501:517527:-1 gene:ENSMGA	ENSMGAP00000001272 pep:novel chromosome:UMD2:7:490725:517527:-1 gene:ENSMGAG00000001719 transcript:ENSMGAT00000001925 gene_biotype:protein_coding transcript_biotype:protein_coding	yes	no	3	0.0076591	72.29	4	0				1
DALLEDSTFR	R	D	A	F	R	S	1	1	0	2	0	0	1	0	0	0	2	0	0	1	0	1	1	0	0	0	0	10	0	1165.56	ENSMGAP00000010382 pep:novel chromosome:UMD2:16:15080591:15092413:1 gene:ENSMGAG00000010029 transcript:ENSMGAT00000011239 gene_biotype:protein_coding transcript_biotype:protein_coding	ENSMGAP00000010382 pep:novel chromosome:UMD2:16:15080591:15092413:1 gene:ENSMGAG00000010029 transcript:ENSMGAT00000011239 gene_biotype:protein_coding transcript_biotype:protein_coding	yes	yes	2	0.00084007	102.52	4	0				2
DALMSLTPAEVK	R	D	A	V	K	D	2	0	0	1	0	0	1	0	0	0	2	1	1	0	1	1	1	0	0	1	0	12	0	1273.66	ENSMGAP00000005404 pep:novel chromosome:UMD2:16:6306739:6314601:-1 gene:ENSMGAG00000005483 transcript:ENSMGAT00000006137 gene_biotype:protein_coding transcript_biotype:protein_coding	ENSMGAP00000005404 pep:novel chromosome:UMD2:16:6306739:6314601:-1 gene:ENSMGAG00000005483 transcript:ENSMGAT00000006137 gene_biotype:protein_coding transcript_biotype:protein_coding	yes	yes	2	2.8977e-06	76.326	10.8	0.433										1
DAMLDVIQANR	R	D	A	N	R	L	2	1	1	2	0	1	0	0	0	1	1	0	1	0	0	0	0	0	0	1	0	11	0	1244.62	ENSMGAP00000002383 pep:novel chromosome:UMD2:23:2235859:2241327:-1 gene:ENSMGAG00000002758 transcript:ENSMGAT00000003060 gene_biotype:protein_coding transcript_biotype:protein_coding	ENSMGAP00000002383 pep:novel chromosome:UMD2:23:2235859:2241327:-1 gene:ENSMGAG00000002758 transcript:ENSMGAT00000003060 gene_biotype:protein_coding transcript_biotype:protein_coding	yes	yes	2,3	1.6308e-68	132.25	6.39	3.07	3	3	5	3			2	9	10	2
DANGNSFATR	K	D	A	T	R	L	2	1	2	1	0	0	0	1	0	0	0	0	0	1	0	1	1	0	0	0	0	10	0	1051.47	ENSMGAP00000009997 pep:novel chromosome:UMD2:4:31630335:31632821:-1 gene:ENSMGAG00000009671 transcript:ENSMGAT00000010840 gene_biotype:protein_coding transcript_biotype:protein_coding;ENSMGAP00000016369 pep:novel chromosome:UMD2:3:30123187:30124032:1 gene	ENSMGAP00000009997 pep:novel chromosome:UMD2:4:31630335:31632821:-1 gene:ENSMGAG00000009671 transcript:ENSMGAT00000010840 gene_biotype:protein_coding transcript_biotype:protein_coding	yes	no	2	2.4207e-30	97.734	6	0						1
DAQEEEKTEALK	K	D	A	L	K	S	2	0	0	1	0	1	4	0	0	0	1	2	0	0	0	0	1	0	0	0	0	12	1	1389.66	ENSMGAP00000008002 pep:novel chromosome:UMD2:19:8416826:8429310:1 gene:ENSMGAG00000007784 transcript:ENSMGAT00000008791 gene_biotype:protein_coding transcript_biotype:protein_coding	ENSMGAP00000008002 pep:novel chromosome:UMD2:19:8416826:8429310:1 gene:ENSMGAG00000007784 transcript:ENSMGAT00000008791 gene_biotype:protein_coding transcript_biotype:protein_coding	yes	yes	2,3	1.1805e-136	153.39	6.89	1.66						7				2
DAQVLFR	K	D	A	F	R	A	1	1	0	1	0	1	0	0	0	0	1	0	0	1	0	0	0	0	0	1	0	7	0	847.455	ENSMGAP00000011100 pep:novel chromosome:UMD2:4:35925607:35941183:1 gene:ENSMGAG00000010665 transcript:ENSMGAT00000011969 gene_biotype:protein_coding transcript_biotype:protein_coding	ENSMGAP00000011100 pep:novel chromosome:UMD2:4:35925607:35941183:1 gene:ENSMGAG00000010665 transcript:ENSMGAT00000011969 gene_biotype:protein_coding transcript_biotype:protein_coding	yes	yes	2	1.6057e-09	121.29	11.4	0.685
DASQILVDTLQK	K	D	A	Q	K	F	1	0	0	2	0	2	0	0	0	1	2	1	0	0	0	1	1	0	0	1	0	12	0	1329.71	ENSMGAP00000015482 pep:novel chromosome:UMD2:1:118252970:118261001:-1 gene:ENSMGAG00000014614 transcript:ENSMGAT00000016439 gene_biotype:protein_coding transcript_biotype:protein_coding;ENSMGAP00000018490 pep:novel chromosome:UMD2:1:118252970:118258943:-1	ENSMGAP00000015482 pep:novel chromosome:UMD2:1:118252970:118261001:-1 gene:ENSMGAG00000014614 transcript:ENSMGAT00000016439 gene_biotype:protein_coding transcript_biotype:protein_coding	yes	no	2,3	2.8281e-91	123.95	8.17	4.78	5	6	7	5	7	4			2	2
DASTCLDSKR	K	D	A	K	R	Q	1	1	0	2	1	0	0	0	0	0	1	1	0	0	0	2	1	0	0	0	0	10	1	1151.52	ENSMGAP00000010418 pep:novel chromosome:UMD2:4:32308595:32314360:-1 gene:ENSMGAG00000010043 transcript:ENSMGAT00000011276 gene_biotype:protein_coding transcript_biotype:protein_coding	ENSMGAP00000010418 pep:novel chromosome:UMD2:4:32308595:32314360:-1 gene:ENSMGAG00000010043 transcript:ENSMGAT00000011276 gene_biotype:protein_coding transcript_biotype:protein_coding	yes	yes	2	1.3995e-10	83.862	9	0									1
DASVVGFFR	K	D	A	F	R	D	1	1	0	1	0	0	0	1	0	0	0	0	0	2	0	1	0	0	0	2	0	9	0	996.503	ENSMGAP00000010947 pep:novel chromosome:UMD2:12:20158131:20311130:-1 gene:ENSMGAG00000010531 transcript:ENSMGAT00000011815 gene_biotype:protein_coding transcript_biotype:protein_coding	ENSMGAP00000010947 pep:novel chromosome:UMD2:12:20158131:20311130:-1 gene:ENSMGAG00000010531 transcript:ENSMGAT00000011815 gene_biotype:protein_coding transcript_biotype:protein_coding	yes	yes	2	4.2194e-19	133.86	8.5	0.5								4	4
DATNVGDEGGFAPNILENK	K	D	A	N	K	E	2	0	3	2	0	0	2	3	0	1	1	1	0	1	1	0	1	0	0	1	0	19	0	1959.92	ENSMGAP00000003451 pep:novel chromosome:UMD2:23:3337601:3346799:-1 gene:ENSMGAG00000003655 transcript:ENSMGAT00000004153 gene_biotype:protein_coding transcript_biotype:protein_coding	ENSMGAP00000003451 pep:novel chromosome:UMD2:23:3337601:3346799:-1 gene:ENSMGAG00000003655 transcript:ENSMGAT00000004153 gene_biotype:protein_coding transcript_biotype:protein_coding	yes	yes	2,3	4.6104e-216	159.01	8.81	4.28	3							1	6	1
DAVLLLFANK	R	D	A	N	K	Q	2	0	1	1	0	0	0	0	0	0	3	1	0	1	0	0	0	0	0	1	0	10	0	1102.64	ENSMGAP00000006481 pep:novel chromosome:UMD2:14:9105762:9110968:-1 gene:ENSMGAG00000006460 transcript:ENSMGAT00000007234 gene_biotype:protein_coding transcript_biotype:protein_coding	ENSMGAP00000006481 pep:novel chromosome:UMD2:14:9105762:9110968:-1 gene:ENSMGAG00000006460 transcript:ENSMGAT00000007234 gene_biotype:protein_coding transcript_biotype:protein_coding	yes	yes	2	0.00095968	88.495	10.6	6.14	2
DAVLLVFANK	R	D	A	N	K	Q	2	0	1	1	0	0	0	0	0	0	2	1	0	1	0	0	0	0	0	2	0	10	0	1088.62	ENSMGAP00000002239 pep:novel chromosome:UMD2:6:1817546:1819929:-1 gene:ENSMGAG00000002635 transcript:ENSMGAT00000002914 gene_biotype:protein_coding transcript_biotype:protein_coding;ENSMGAP00000008791 pep:novel scaffold:UMD2:GL428166.1:1431:3895:1 gene:EN	ENSMGAP00000002239 pep:novel chromosome:UMD2:6:1817546:1819929:-1 gene:ENSMGAG00000002635 transcript:ENSMGAT00000002914 gene_biotype:protein_coding transcript_biotype:protein_coding	yes	no	2	7.4244e-05	120.99	7.73	6.69	5	2	1
DAVMFQIEQVTK	K	D	A	T	K	L	1	0	0	1	0	2	1	0	0	1	0	1	1	1	0	0	1	0	0	2	0	12	0	1407.71	ENSMGAP00000012553 pep:novel chromosome:UMD2:6:47096284:47101321:-1 gene:ENSMGAG00000011962 transcript:ENSMGAT00000013449 gene_biotype:protein_coding transcript_biotype:protein_coding	ENSMGAP00000012553 pep:novel chromosome:UMD2:6:47096284:47101321:-1 gene:ENSMGAG00000011962 transcript:ENSMGAT00000013449 gene_biotype:protein_coding transcript_biotype:protein_coding	yes	yes	2	1.4354e-08	86.288	12.8	0.433
DAVSFGHSWILEEAPCK	K	D	A	C	K	G	2	0	0	1	1	0	2	1	1	1	1	1	0	1	1	2	0	1	0	1	0	17	0	1944.9	ENSMGAP00000019091 pep:novel chromosome:UMD2:10:17266277:17286317:1 gene:ENSMGAG00000009088 transcript:ENSMGAT00000020644 gene_biotype:protein_coding transcript_biotype:protein_coding;ENSMGAP00000009450 pep:novel chromosome:UMD2:10:17266277:17286317:1 gen	ENSMGAP00000019091 pep:novel chromosome:UMD2:10:17266277:17286317:1 gene:ENSMGAG00000009088 transcript:ENSMGAT00000020644 gene_biotype:protein_coding transcript_biotype:protein_coding	yes	no	2,3	3.3179e-103	161.19	10.4	0.728										5
DAVTYTEHAK	R	D	A	A	K	R	2	0	0	1	0	0	1	0	1	0	0	1	0	0	0	0	2	0	1	1	0	10	0	1133.54	ENSMGAP00000016651 pep:novel chromosome:UMD2:1:48925759:48926070:1 gene:ENSMGAG00000015710 transcript:ENSMGAT00000017625 gene_biotype:protein_coding transcript_biotype:protein_coding;ENSMGAP00000016645 pep:novel chromosome:UMD2:1:48885188:48885499:-1 gene	ENSMGAP00000016651 pep:novel chromosome:UMD2:1:48925759:48926070:1 gene:ENSMGAG00000015710 transcript:ENSMGAT00000017625 gene_biotype:protein_coding transcript_biotype:protein_coding	yes	no	2	5.9166e-63	125.75	8.6	6.34	2
DCPADHFAFR	R	D	C	F	R	I	2	1	0	2	1	0	0	0	1	0	0	0	0	2	1	0	0	0	0	0	0	10	0	1234.52	ENSMGAP00000009067 pep:novel chromosome:UMD2:14:12459815:12463237:-1 gene:ENSMGAG00000008819 transcript:ENSMGAT00000009880 gene_biotype:protein_coding transcript_biotype:protein_coding	ENSMGAP00000009067 pep:novel chromosome:UMD2:14:12459815:12463237:-1 gene:ENSMGAG00000008819 transcript:ENSMGAT00000009880 gene_biotype:protein_coding transcript_biotype:protein_coding	yes	yes	3	0.002391	77.662	13.7	0.471
DCSACEPGFFNLQSGR	R	D	C	G	R	G	1	1	1	1	2	1	1	2	0	0	1	0	0	2	1	2	0	0	0	0	0	16	0	1843.76	ENSMGAP00000001294 pep:novel chromosome:UMD2:10:3097293:3130070:-1 gene:ENSMGAG00000001723 transcript:ENSMGAT00000001947 gene_biotype:protein_coding transcript_biotype:protein_coding	ENSMGAP00000001294 pep:novel chromosome:UMD2:10:3097293:3130070:-1 gene:ENSMGAG00000001723 transcript:ENSMGAT00000001947 gene_biotype:protein_coding transcript_biotype:protein_coding	yes	yes	2	1.9409e-55	106.38	3	0			7
DCYPVQETYTK	K	D	C	T	K	N	0	0	0	1	1	1	1	0	0	0	0	1	0	0	1	0	2	0	2	1	0	11	0	1402.61	ENSMGAP00000012553 pep:novel chromosome:UMD2:6:47096284:47101321:-1 gene:ENSMGAG00000011962 transcript:ENSMGAT00000013449 gene_biotype:protein_coding transcript_biotype:protein_coding	ENSMGAP00000012553 pep:novel chromosome:UMD2:6:47096284:47101321:-1 gene:ENSMGAG00000011962 transcript:ENSMGAT00000013449 gene_biotype:protein_coding transcript_biotype:protein_coding	yes	yes	2	1.2583e-11	64.121	13	0
DDCEQMTGLCSCK	R	D	D	C	K	T	0	0	0	2	3	1	1	1	0	0	1	1	1	0	0	1	1	0	0	0	0	13	0	1602.58	ENSMGAP00000003150 pep:novel chromosome:UMD2:23:2777706:2849334:-1 gene:ENSMGAG00000003375 transcript:ENSMGAT00000003846 gene_biotype:protein_coding transcript_biotype:protein_coding;ENSMGAP00000017932 pep:novel chromosome:UMD2:23:2777706:2815764:-1 gene:	ENSMGAP00000003150 pep:novel chromosome:UMD2:23:2777706:2849334:-1 gene:ENSMGAG00000003375 transcript:ENSMGAT00000003846 gene_biotype:protein_coding transcript_biotype:protein_coding	yes	no	2	1.5609e-36	117.93	1	0	4
DDDFFVDAEHPVK	R	D	D	V	K	V	1	0	0	4	0	0	1	0	1	0	0	1	0	2	1	0	0	0	0	2	0	13	0	1532.68	ENSMGAP00000013932 pep:novel chromosome:UMD2:5:47730723:47734144:-1 gene:ENSMGAG00000006772 transcript:ENSMGAT00000014852 gene_biotype:protein_coding transcript_biotype:protein_coding	ENSMGAP00000013932 pep:novel chromosome:UMD2:5:47730723:47734144:-1 gene:ENSMGAG00000006772 transcript:ENSMGAT00000014852 gene_biotype:protein_coding transcript_biotype:protein_coding	yes	yes	2	0.00017792	89.231	9.17	0.373									5	1
DDDIAALVVDNGSGMCK	M	D	D	C	K	A	2	0	1	4	1	0	0	2	0	1	1	1	1	0	0	1	0	0	0	2	0	17	0	1778.78	ENSMGAP00000019692 pep:novel chromosome:UMD2:16:4430680:4433366:-1 gene:ENSMGAG00000003960 transcript:ENSMGAT00000019935 gene_biotype:protein_coding transcript_biotype:protein_coding;CON__P60712	ENSMGAP00000019692 pep:novel chromosome:UMD2:16:4430680:4433366:-1 gene:ENSMGAG00000003960 transcript:ENSMGAT00000019935 gene_biotype:protein_coding transcript_biotype:protein_coding	yes	no	2	9.3742e-89	111.7	7.33	4.53	2									3
DDDKNLGALCGR	R	D	D	G	R	D	1	1	1	3	1	0	0	2	0	0	2	1	0	0	0	0	0	0	0	0	0	12	1	1332.61	ENSMGAP00000001272 pep:novel chromosome:UMD2:7:490725:517527:-1 gene:ENSMGAG00000001719 transcript:ENSMGAT00000001925 gene_biotype:protein_coding transcript_biotype:protein_coding;ENSMGAP00000018682 pep:novel chromosome:UMD2:7:496501:517527:-1 gene:ENSMGA	ENSMGAP00000001272 pep:novel chromosome:UMD2:7:490725:517527:-1 gene:ENSMGAG00000001719 transcript:ENSMGAT00000001925 gene_biotype:protein_coding transcript_biotype:protein_coding	yes	no	2,3	7.5476e-48	134.3	4	0				7
DDDSDQLFYTK	K	D	D	T	K	I	0	0	0	4	0	1	0	0	0	0	1	1	0	1	0	1	1	0	1	0	0	11	0	1345.57	ENSMGAP00000006152 pep:novel chromosome:UMD2:23:5729615:5746389:-1 gene:ENSMGAG00000006085 transcript:ENSMGAT00000006899 gene_biotype:protein_coding transcript_biotype:protein_coding	ENSMGAP00000006152 pep:novel chromosome:UMD2:23:5729615:5746389:-1 gene:ENSMGAG00000006085 transcript:ENSMGAT00000006899 gene_biotype:protein_coding transcript_biotype:protein_coding	yes	yes	2	0.0010391	69.03	6	0						3
DDDYAGFVFAYQSSSR	R	D	D	S	R	F	2	1	0	3	0	1	0	1	0	0	0	0	0	2	0	3	0	0	2	1	0	16	0	1826.77	ENSMGAP00000012667 pep:novel chromosome:UMD2:5:30707478:30720065:-1 gene:ENSMGAG00000012054 transcript:ENSMGAT00000013563 gene_biotype:protein_coding transcript_biotype:protein_coding	ENSMGAP00000012667 pep:novel chromosome:UMD2:5:30707478:30720065:-1 gene:ENSMGAG00000012054 transcript:ENSMGAT00000013563 gene_biotype:protein_coding transcript_biotype:protein_coding	yes	yes	2	2.0246e-11	75.018	3.17	0.373			5	1
DDHAICTTEYSR	K	D	D	S	R	I	1	1	0	2	1	0	1	0	1	1	0	0	0	0	0	1	2	0	1	0	0	12	0	1466.61	ENSMGAP00000005615 pep:novel chromosome:UMD2:22:8580987:8653519:-1 gene:ENSMGAG00000005514 transcript:ENSMGAT00000006355 gene_biotype:protein_coding transcript_biotype:protein_coding	ENSMGAP00000005615 pep:novel chromosome:UMD2:22:8580987:8653519:-1 gene:ENSMGAG00000005514 transcript:ENSMGAT00000006355 gene_biotype:protein_coding transcript_biotype:protein_coding	yes	yes	2	7.8068e-18	85.554	1.83	0.373	1	5
DDLLLLQLEEK	R	D	D	E	K	A	0	0	0	2	0	1	2	0	0	0	5	1	0	0	0	0	0	0	0	0	0	11	0	1327.72	ENSMGAP00000003479 pep:novel chromosome:UMD2:30:2403804:2405501:1 gene:ENSMGAG00000003703 transcript:ENSMGAT00000004183 gene_biotype:protein_coding transcript_biotype:protein_coding	ENSMGAP00000003479 pep:novel chromosome:UMD2:30:2403804:2405501:1 gene:ENSMGAG00000003703 transcript:ENSMGAT00000004183 gene_biotype:protein_coding transcript_biotype:protein_coding	yes	yes	2	0.00074161	82.505	13	0
DDNGDITSSLK	K	D	D	L	K	R	0	0	1	3	0	0	0	1	0	1	1	1	0	0	0	2	1	0	0	0	0	11	0	1163.53	ENSMGAP00000002758 pep:novel chromosome:UMD2:19:2654337:2697211:-1 gene:ENSMGAG00000003049 transcript:ENSMGAT00000003443 gene_biotype:protein_coding transcript_biotype:protein_coding;ENSMGAP00000018607 pep:novel chromosome:UMD2:19:2654340:2693480:-1 gene:	ENSMGAP00000002763 pep:novel chromosome:UMD2:19:2654340:2693480:-1 gene:ENSMGAG00000003049 transcript:ENSMGAT00000003448 gene_biotype:protein_coding transcript_biotype:protein_coding	no	no	2	0.0019925	63.908	2.67	0.471		1	2
DDNPNLPR	K	D	D	P	R	L	0	1	2	2	0	0	0	0	0	0	1	0	0	0	2	0	0	0	0	0	0	8	0	939.441	CON__P02768-1	CON__P02768-1	yes	yes	2	0.0076007	96.19	12	0
DDQESIPISK	K	D	D	S	K	T	0	0	0	2	0	1	1	0	0	2	0	1	0	0	1	2	0	0	0	0	0	10	0	1130.55	ENSMGAP00000003137 pep:novel chromosome:UMD2:7:2969985:3002196:1 gene:ENSMGAG00000003306 transcript:ENSMGAT00000003832 gene_biotype:protein_coding transcript_biotype:protein_coding	ENSMGAP00000003137 pep:novel chromosome:UMD2:7:2969985:3002196:1 gene:ENSMGAG00000003306 transcript:ENSMGAT00000003832 gene_biotype:protein_coding transcript_biotype:protein_coding	yes	yes	2	0.00038917	116.55	2.38	1.09	6	5	6	4
DDSIEPLSALR	K	D	D	L	R	Y	1	1	0	2	0	0	1	0	0	1	2	0	0	0	1	2	0	0	0	0	0	11	0	1214.61	ENSMGAP00000010145 pep:novel chromosome:UMD2:14:17986021:18091513:1 gene:ENSMGAG00000009762 transcript:ENSMGAT00000010991 gene_biotype:protein_coding transcript_biotype:protein_coding	ENSMGAP00000010145 pep:novel chromosome:UMD2:14:17986021:18091513:1 gene:ENSMGAG00000009762 transcript:ENSMGAT00000010991 gene_biotype:protein_coding transcript_biotype:protein_coding	yes	yes	2	3.6762e-121	128.01	3.5	0.824		1	7	4	2
DDSKAEDIWSFLSK	R	D	D	S	K	A	1	0	0	3	0	0	1	0	0	1	1	2	0	1	0	3	0	1	0	0	0	14	1	1639.77	ENSMGAP00000002805 pep:novel chromosome:UMD2:11:4133497:4144093:-1 gene:ENSMGAG00000003078 transcript:ENSMGAT00000003492 gene_biotype:protein_coding transcript_biotype:protein_coding;ENSMGAP00000002725 pep:novel chromosome:UMD2:11:4127724:4142770:-1 gene:	ENSMGAP00000002805 pep:novel chromosome:UMD2:11:4133497:4144093:-1 gene:ENSMGAG00000003078 transcript:ENSMGAT00000003492 gene_biotype:protein_coding transcript_biotype:protein_coding	yes	no	2	4.2239e-19	204.52	6.33	3.15	5	6	7	6	7	13	7	6	6	6
DDTALNGIR	R	D	D	I	R	L	1	1	1	2	0	0	0	1	0	1	1	0	0	0	0	0	1	0	0	0	0	9	0	973.483	ENSMGAP00000016074 pep:novel chromosome:UMD2:1:188367143:188371272:1 gene:ENSMGAG00000015158 transcript:ENSMGAT00000017046 gene_biotype:protein_coding transcript_biotype:protein_coding	ENSMGAP00000016074 pep:novel chromosome:UMD2:1:188367143:188371272:1 gene:ENSMGAG00000015158 transcript:ENSMGAT00000017046 gene_biotype:protein_coding transcript_biotype:protein_coding	yes	yes	2	0.0029469	88.37	14	0
DDTELEGQVISCLK	K	D	D	L	K	L	0	0	0	2	1	1	2	1	0	1	2	1	0	0	0	1	1	0	0	1	0	14	0	1605.76	ENSMGAP00000000900 pep:novel chromosome:UMD2:13:940247:971920:1 gene:ENSMGAG00000001428 transcript:ENSMGAT00000001548 gene_biotype:protein_coding transcript_biotype:protein_coding	ENSMGAP00000000900 pep:novel chromosome:UMD2:13:940247:971920:1 gene:ENSMGAG00000001428 transcript:ENSMGAT00000001548 gene_biotype:protein_coding transcript_biotype:protein_coding	yes	yes	2	1.2466e-248	157.2	3.75	0.433			2	6
DDTTGTLLFIGK	R	D	D	G	K	I	0	0	0	2	0	0	0	2	0	1	2	1	0	1	0	0	3	0	0	0	0	12	0	1279.67	ENSMGAP00000005175 pep:novel chromosome:UMD2:21:5804658:5811459:1 gene:ENSMGAG00000005264 transcript:ENSMGAT00000005906 gene_biotype:protein_coding transcript_biotype:protein_coding	ENSMGAP00000005175 pep:novel chromosome:UMD2:21:5804658:5811459:1 gene:ENSMGAG00000005264 transcript:ENSMGAT00000005906 gene_biotype:protein_coding transcript_biotype:protein_coding	yes	yes	2,3	1.0527e-19	102.4	8.66	4.97	4	5	6	4	6	5	5	5	10	4
DDVQAIILR	K	D	D	L	R	T	1	1	0	2	0	1	0	0	0	2	1	0	0	0	0	0	0	0	0	1	0	9	0	1041.58	ENSMGAP00000008304 pep:novel chromosome:UMD2:12:12139536:12186835:-1 gene:ENSMGAG00000008100 transcript:ENSMGAT00000009097 gene_biotype:protein_coding transcript_biotype:protein_coding	ENSMGAP00000008304 pep:novel chromosome:UMD2:12:12139536:12186835:-1 gene:ENSMGAG00000008100 transcript:ENSMGAT00000009097 gene_biotype:protein_coding transcript_biotype:protein_coding	yes	yes	2	1.2235e-07	117.89	3	1.25	3	7	10	4	3	1
DDYAYIEVDGVR	K	D	D	V	R	Y	1	1	0	3	0	0	1	1	0	1	0	0	0	0	0	0	0	0	2	2	0	12	0	1413.64	ENSMGAP00000008304 pep:novel chromosome:UMD2:12:12139536:12186835:-1 gene:ENSMGAG00000008100 transcript:ENSMGAT00000009097 gene_biotype:protein_coding transcript_biotype:protein_coding	ENSMGAP00000008304 pep:novel chromosome:UMD2:12:12139536:12186835:-1 gene:ENSMGAG00000008100 transcript:ENSMGAT00000009097 gene_biotype:protein_coding transcript_biotype:protein_coding	yes	yes	2,3	6.0992e-17	99.5	3.59	1.68	3	7	14	4	4	4	3
DDYFVSGAGLPGR	K	D	D	G	R	F	1	1	0	2	0	0	0	3	0	0	1	0	0	1	1	1	0	0	1	1	0	13	0	1352.64	ENSMGAP00000009127 pep:novel chromosome:UMD2:14:13447766:13743695:1 gene:ENSMGAG00000008850 transcript:ENSMGAT00000009941 gene_biotype:protein_coding transcript_biotype:protein_coding;ENSMGAP00000009120 pep:novel chromosome:UMD2:14:13447766:13743695:1 gen	ENSMGAP00000009127 pep:novel chromosome:UMD2:14:13447766:13743695:1 gene:ENSMGAG00000008850 transcript:ENSMGAT00000009941 gene_biotype:protein_coding transcript_biotype:protein_coding	yes	no	2	8.8414e-23	107.09	8.33	0.471								4	2
DEAVLWLWSHHNEVNAR	R	D	E	A	R	L	2	1	2	1	0	0	2	0	2	0	2	0	0	0	0	1	0	2	0	2	0	17	0	2075	ENSMGAP00000002528 pep:novel chromosome:UMD2:10:4691465:4834754:1 gene:ENSMGAG00000002888 transcript:ENSMGAT00000003208 gene_biotype:protein_coding transcript_biotype:protein_coding;ENSMGAP00000019210 pep:novel chromosome:UMD2:10:4829289:4834625:1 gene:EN	ENSMGAP00000002528 pep:novel chromosome:UMD2:10:4691465:4834754:1 gene:ENSMGAG00000002888 transcript:ENSMGAT00000003208 gene_biotype:protein_coding transcript_biotype:protein_coding	yes	no	3,4	1.8372e-34	94.203	4.7	1.16			4	7	5	6	1
DEDLVPTEDSEVPADSGR	K	D	E	G	R	N	1	1	0	4	0	0	3	1	0	0	1	0	0	0	2	2	1	0	0	2	0	18	0	1929.84	ENSMGAP00000014853 pep:novel chromosome:UMD2:2:106725720:106729589:-1 gene:ENSMGAG00000014039 transcript:ENSMGAT00000015793 gene_biotype:protein_coding transcript_biotype:protein_coding	ENSMGAP00000014853 pep:novel chromosome:UMD2:2:106725720:106729589:-1 gene:ENSMGAG00000014039 transcript:ENSMGAT00000015793 gene_biotype:protein_coding transcript_biotype:protein_coding	yes	yes	2,3	4.1297e-13	80.859	3.38	1.09		5	7	6	2	1
DEDNNLLTEK	R	D	E	E	K	Q	0	0	2	2	0	0	2	0	0	0	2	1	0	0	0	0	1	0	0	0	0	10	0	1189.55	ENSMGAP00000006046 pep:novel chromosome:UMD2:15:12473313:12635495:1 gene:ENSMGAG00000006021 transcript:ENSMGAT00000006792 gene_biotype:protein_coding transcript_biotype:protein_coding;ENSMGAP00000017273 pep:novel chromosome:UMD2:15:12473313:12635495:1 gen	ENSMGAP00000006046 pep:novel chromosome:UMD2:15:12473313:12635495:1 gene:ENSMGAG00000006021 transcript:ENSMGAT00000006792 gene_biotype:protein_coding transcript_biotype:protein_coding	yes	no	2	2.3839e-05	141.88	10.6	1.34								1	5	8
DEDTQAIPFR	K	D	E	F	R	V	1	1	0	2	0	1	1	0	0	1	0	0	0	1	1	0	1	0	0	0	0	10	0	1190.56	ENSMGAP00000004038 pep:novel chromosome:UMD2:3:15049266:15152173:-1 gene:ENSMGAG00000016695 transcript:ENSMGAT00000004749 gene_biotype:protein_coding transcript_biotype:protein_coding	ENSMGAP00000004038 pep:novel chromosome:UMD2:3:15049266:15152173:-1 gene:ENSMGAG00000016695 transcript:ENSMGAT00000004749 gene_biotype:protein_coding transcript_biotype:protein_coding	yes	yes	2	1.1416e-114	190.88	8.35	4.54	8	7	9	8	11	11	8	6	8	19
DEFLIQASPR	R	D	E	P	R	D	1	1	0	1	0	1	1	0	0	1	1	0	0	1	1	1	0	0	0	0	0	10	0	1174.6	ENSMGAP00000007318 pep:novel chromosome:UMD2:14:9543699:9547059:-1 gene:ENSMGAG00000007208 transcript:ENSMGAT00000008090 gene_biotype:protein_coding transcript_biotype:protein_coding	ENSMGAP00000007318 pep:novel chromosome:UMD2:14:9543699:9547059:-1 gene:ENSMGAG00000007208 transcript:ENSMGAT00000008090 gene_biotype:protein_coding transcript_biotype:protein_coding	yes	yes	2	0.00061734	70.942	12	0
DEFWIGLENLHK	K	D	E	H	K	I	0	0	1	1	0	0	2	1	1	1	2	1	0	1	0	0	0	1	0	0	0	12	0	1499.74	ENSMGAP00000002758 pep:novel chromosome:UMD2:19:2654337:2697211:-1 gene:ENSMGAG00000003049 transcript:ENSMGAT00000003443 gene_biotype:protein_coding transcript_biotype:protein_coding;ENSMGAP00000018607 pep:novel chromosome:UMD2:19:2654340:2693480:-1 gene:	ENSMGAP00000002763 pep:novel chromosome:UMD2:19:2654340:2693480:-1 gene:ENSMGAG00000003049 transcript:ENSMGAT00000003448 gene_biotype:protein_coding transcript_biotype:protein_coding	no	no	2,3	0.00067256	63.473	2.78	0.416		2	7
DEGLCSSSVPR	K	D	E	P	R	Y	0	1	0	1	1	0	1	1	0	0	1	0	0	0	1	3	0	0	0	1	0	11	0	1205.53	ENSMGAP00000008988 pep:novel chromosome:UMD2:3:46468058:46471811:1 gene:ENSMGAG00000008749 transcript:ENSMGAT00000009800 gene_biotype:protein_coding transcript_biotype:protein_coding	ENSMGAP00000008988 pep:novel chromosome:UMD2:3:46468058:46471811:1 gene:ENSMGAG00000008749 transcript:ENSMGAT00000009800 gene_biotype:protein_coding transcript_biotype:protein_coding	yes	yes	2	8.0927e-32	117.25	13.2	0.661
DENIYECVAQNPHGEVTVHAK	R	D	E	A	K	L	2	0	2	1	1	1	3	1	2	1	0	1	0	0	1	0	1	0	1	3	0	21	0	2409.1	ENSMGAP00000017737 pep:novel chromosome:UMD2:30:4043070:4115328:1 gene:ENSMGAG00000005856 transcript:ENSMGAT00000019921 gene_biotype:protein_coding transcript_biotype:protein_coding;ENSMGAP00000005955 pep:novel chromosome:UMD2:30:4028096:4115325:1 gene:EN	ENSMGAP00000017737 pep:novel chromosome:UMD2:30:4043070:4115328:1 gene:ENSMGAG00000005856 transcript:ENSMGAT00000019921 gene_biotype:protein_coding transcript_biotype:protein_coding	yes	no	4	5.5367e-108	108.71	4.14	0.833			2	2	3
DEQYLFLVR	R	D	E	V	R	V	0	1	0	1	0	1	1	0	0	0	2	0	0	1	0	0	0	0	1	1	0	9	0	1181.61	ENSMGAP00000001590 pep:novel chromosome:UMD2:26:3681577:3711047:-1 gene:ENSMGAG00000002011 transcript:ENSMGAT00000002253 gene_biotype:protein_coding transcript_biotype:protein_coding	ENSMGAP00000001590 pep:novel chromosome:UMD2:26:3681577:3711047:-1 gene:ENSMGAG00000002011 transcript:ENSMGAT00000002253 gene_biotype:protein_coding transcript_biotype:protein_coding	yes	yes	2	0.003408	83.948	2.4	0.49		3	2
DESTNVDMSLVQK	R	D	E	Q	K	D	0	0	1	2	0	1	1	0	0	0	1	1	1	0	0	2	1	0	0	2	0	13	0	1464.68	ENSMGAP00000000854 pep:novel chromosome:UMD2:8:2166104:2176078:-1 gene:ENSMGAG00000001360 transcript:ENSMGAT00000001501 gene_biotype:protein_coding transcript_biotype:protein_coding	ENSMGAP00000000854 pep:novel chromosome:UMD2:8:2166104:2176078:-1 gene:ENSMGAG00000001360 transcript:ENSMGAT00000001501 gene_biotype:protein_coding transcript_biotype:protein_coding	yes	yes	2	8.1126e-05	73.927	8	0								1
DETFSISGK	R	D	E	G	K	N	0	0	0	1	0	0	1	1	0	1	0	1	0	1	0	2	1	0	0	0	0	9	0	982.461	ENSMGAP00000009064 pep:novel chromosome:UMD2:5:15159830:15188576:1 gene:ENSMGAG00000008787 transcript:ENSMGAT00000009877 gene_biotype:protein_coding transcript_biotype:protein_coding	ENSMGAP00000009064 pep:novel chromosome:UMD2:5:15159830:15188576:1 gene:ENSMGAG00000008787 transcript:ENSMGAT00000009877 gene_biotype:protein_coding transcript_biotype:protein_coding	yes	yes	2	0.004608	70.056	1	0	1
DETNYGIPQR	R	D	E	Q	R	A	0	1	1	1	0	1	1	1	0	1	0	0	0	0	1	0	1	0	1	0	0	10	0	1191.55	ENSMGAP00000000006 pep:novel chromosome:UMD2:18:93007:96368:-1 gene:ENSMGAG00000000633 transcript:ENSMGAT00000000634 gene_biotype:protein_coding transcript_biotype:protein_coding	ENSMGAP00000000006 pep:novel chromosome:UMD2:18:93007:96368:-1 gene:ENSMGAG00000000633 transcript:ENSMGAT00000000634 gene_biotype:protein_coding transcript_biotype:protein_coding	yes	yes	2	0.00023201	104.05	6.75	5.76	2
DEVLLGGFAMAAYR	R	D	E	Y	R	Q	3	1	0	1	0	0	1	2	0	0	2	0	1	1	0	0	0	0	1	1	0	14	0	1511.74	ENSMGAP00000013179 pep:novel chromosome:UMD2:3:87137873:87142791:1 gene:ENSMGAG00000012516 transcript:ENSMGAT00000014081 gene_biotype:protein_coding transcript_biotype:protein_coding	ENSMGAP00000013179 pep:novel chromosome:UMD2:3:87137873:87142791:1 gene:ENSMGAG00000012516 transcript:ENSMGAT00000014081 gene_biotype:protein_coding transcript_biotype:protein_coding	yes	yes	2,3	4.7755e-12	84.365	10.1	0.458									1	14
DEYELLCLDGSR	K	D	E	S	R	Q	0	1	0	2	1	0	2	1	0	0	3	0	0	0	0	1	0	0	1	0	0	12	0	1468.65	ENSMGAP00000002805 pep:novel chromosome:UMD2:11:4133497:4144093:-1 gene:ENSMGAG00000003078 transcript:ENSMGAT00000003492 gene_biotype:protein_coding transcript_biotype:protein_coding;ENSMGAP00000002725 pep:novel chromosome:UMD2:11:4127724:4142770:-1 gene:	ENSMGAP00000002805 pep:novel chromosome:UMD2:11:4133497:4144093:-1 gene:ENSMGAG00000003078 transcript:ENSMGAT00000003492 gene_biotype:protein_coding transcript_biotype:protein_coding	yes	no	2	1.377e-37	116.24	5.15	1.81	1	1	5	2	1	10	5	1
DFAWGHDELKPLSK	K	D	F	S	K	S	1	0	0	2	0	0	1	1	1	0	2	2	0	1	1	1	0	1	0	0	0	14	1	1641.82	ENSMGAP00000000323 pep:novel chromosome:UMD2:19:205870:223235:-1 gene:ENSMGAG00000000931 transcript:ENSMGAT00000000959 gene_biotype:protein_coding transcript_biotype:protein_coding	ENSMGAP00000000323 pep:novel chromosome:UMD2:19:205870:223235:-1 gene:ENSMGAG00000000931 transcript:ENSMGAT00000000959 gene_biotype:protein_coding transcript_biotype:protein_coding	yes	yes	3	7.9423e-15	89.624	5.91	0.996				1	3	3	4
DFGALTHLVLINAIYFK	R	D	F	F	K	G	2	0	1	1	0	0	0	1	1	2	3	1	0	2	0	0	1	0	1	1	0	17	0	1934.07	ENSMGAP00000010793 pep:novel chromosome:UMD2:11:20694399:20714322:-1 gene:ENSMGAG00000010398 transcript:ENSMGAT00000011658 gene_biotype:protein_coding transcript_biotype:protein_coding	ENSMGAP00000010793 pep:novel chromosome:UMD2:11:20694399:20714322:-1 gene:ENSMGAG00000010398 transcript:ENSMGAT00000011658 gene_biotype:protein_coding transcript_biotype:protein_coding	yes	yes	2,3	5.6467e-07	84.508	9.83	0.687									2	3
DFGGVFNTR	K	D	F	T	R	Y	0	1	1	1	0	0	0	2	0	0	0	0	0	2	0	0	1	0	0	1	0	9	0	1011.48	ENSMGAP00000014033 pep:novel chromosome:UMD2:4:73819904:73822447:1 gene:ENSMGAG00000013283 transcript:ENSMGAT00000014954 gene_biotype:protein_coding transcript_biotype:protein_coding	ENSMGAP00000014033 pep:novel chromosome:UMD2:4:73819904:73822447:1 gene:ENSMGAG00000013283 transcript:ENSMGAT00000014954 gene_biotype:protein_coding transcript_biotype:protein_coding	yes	yes	2	0.00091224	88.495	13.8	0.373
DFGHIQYVAAYK	R	D	F	Y	K	V	2	0	0	1	0	1	0	1	1	1	0	1	0	1	0	0	0	0	2	1	0	12	0	1410.69	ENSMGAP00000008902 pep:novel chromosome:UMD2:12:12957400:12962367:1 gene:ENSMGAG00000008653 transcript:ENSMGAT00000009712 gene_biotype:protein_coding transcript_biotype:protein_coding	ENSMGAP00000008902 pep:novel chromosome:UMD2:12:12957400:12962367:1 gene:ENSMGAG00000008653 transcript:ENSMGAT00000009712 gene_biotype:protein_coding transcript_biotype:protein_coding	yes	yes	2,3	1.418e-55	158.04	8.15	4.13	10	12	13	15	15	15	18	25	22	14
DFIADCAR	R	D	F	A	R	R	2	1	0	2	1	0	0	0	0	1	0	0	0	1	0	0	0	0	0	0	0	8	0	966.423	ENSMGAP00000002025 pep:novel chromosome:UMD2:1:144419:147596:1 gene:ENSMGAG00000002418 transcript:ENSMGAT00000002697 gene_biotype:protein_coding transcript_biotype:protein_coding	ENSMGAP00000002025 pep:novel chromosome:UMD2:1:144419:147596:1 gene:ENSMGAG00000002418 transcript:ENSMGAT00000002697 gene_biotype:protein_coding transcript_biotype:protein_coding	yes	yes	2	0.0071553	94.114	8.3	0.64							1	5	4
DFIDQQADAYVDK	R	D	F	D	K	G	2	0	0	4	0	2	0	0	0	1	0	1	0	1	0	0	0	0	1	1	0	13	0	1526.69	ENSMGAP00000006572 pep:novel chromosome:UMD2:12:8928027:8954082:-1 gene:ENSMGAG00000006516 transcript:ENSMGAT00000007326 gene_biotype:protein_coding transcript_biotype:protein_coding	ENSMGAP00000006572 pep:novel chromosome:UMD2:12:8928027:8954082:-1 gene:ENSMGAG00000006516 transcript:ENSMGAT00000007326 gene_biotype:protein_coding transcript_biotype:protein_coding	yes	yes	2	0.00096513	62.287	8	0								1
DFLLDVEMK	K	D	F	M	K	L	0	0	0	2	0	0	1	0	0	0	2	1	1	1	0	0	0	0	0	1	0	9	0	1108.55	ENSMGAP00000005306 pep:novel chromosome:UMD2:14:5972262:6043382:1 gene:ENSMGAG00000005381 transcript:ENSMGAT00000006039 gene_biotype:protein_coding transcript_biotype:protein_coding	ENSMGAP00000005306 pep:novel chromosome:UMD2:14:5972262:6043382:1 gene:ENSMGAG00000005381 transcript:ENSMGAT00000006039 gene_biotype:protein_coding transcript_biotype:protein_coding	yes	yes	2	0.00076257	62.463	3.67	0.471			1	2
DFLLNYPFSTSVK	K	D	F	V	K	L	0	0	1	1	0	0	0	0	0	0	2	1	0	2	1	2	1	0	1	1	0	13	0	1529.78	ENSMGAP00000016573 pep:novel chromosome:UMD2:1:196962338:196963456:-1 gene:ENSMGAG00000015628 transcript:ENSMGAT00000017547 gene_biotype:protein_coding transcript_biotype:protein_coding	ENSMGAP00000016573 pep:novel chromosome:UMD2:1:196962338:196963456:-1 gene:ENSMGAG00000015628 transcript:ENSMGAT00000017547 gene_biotype:protein_coding transcript_biotype:protein_coding	yes	yes	2	3.5935e-06	73.927	10.5	0.671										6
DFLPVDPSTSNGR	K	D	F	G	R	I	0	1	1	2	0	0	0	1	0	0	1	0	0	1	2	2	1	0	0	1	0	13	0	1403.67	ENSMGAP00000017737 pep:novel chromosome:UMD2:30:4043070:4115328:1 gene:ENSMGAG00000005856 transcript:ENSMGAT00000019921 gene_biotype:protein_coding transcript_biotype:protein_coding;ENSMGAP00000005955 pep:novel chromosome:UMD2:30:4028096:4115325:1 gene:EN	ENSMGAP00000017737 pep:novel chromosome:UMD2:30:4043070:4115328:1 gene:ENSMGAG00000005856 transcript:ENSMGAT00000019921 gene_biotype:protein_coding transcript_biotype:protein_coding	yes	no	2	6.8416e-10	94.688	4	0				2
DFLTADVFK	R	D	F	F	K	A	1	0	0	2	0	0	0	0	0	0	1	1	0	2	0	0	1	0	0	1	0	9	0	1054.53	ENSMGAP00000008196 pep:novel chromosome:UMD2:Z:60405979:60415231:1 gene:ENSMGAG00000007999 transcript:ENSMGAT00000008986 gene_biotype:protein_coding transcript_biotype:protein_coding;ENSMGAP00000019253 pep:novel chromosome:UMD2:Z:60408273:60409914:1 gene:	ENSMGAP00000008196 pep:novel chromosome:UMD2:Z:60405979:60415231:1 gene:ENSMGAG00000007999 transcript:ENSMGAT00000008986 gene_biotype:protein_coding transcript_biotype:protein_coding	no	no	2	0.0063953	71.614	4	0.707			1	2	1
DFMINFQSK	R	D	F	S	K	R	0	0	1	1	0	1	0	0	0	1	0	1	1	2	0	1	0	0	0	0	0	9	0	1128.53	ENSMGAP00000014122 pep:novel chromosome:UMD2:2:65566370:65646849:1 gene:ENSMGAG00000013356 transcript:ENSMGAT00000015045 gene_biotype:protein_coding transcript_biotype:protein_coding	ENSMGAP00000014122 pep:novel chromosome:UMD2:2:65566370:65646849:1 gene:ENSMGAG00000013356 transcript:ENSMGAT00000015045 gene_biotype:protein_coding transcript_biotype:protein_coding	yes	yes	2	0.0010029	101.46	2.13	0.806	4	5	6
DFMLYTYGK	K	D	F	G	K	N	0	0	0	1	0	0	0	1	0	0	1	1	1	1	0	0	1	0	2	0	0	9	0	1136.52	ENSMGAP00000012138 pep:novel chromosome:UMD2:8:34310533:34322750:1 gene:ENSMGAG00000011584 transcript:ENSMGAT00000013025 gene_biotype:protein_coding transcript_biotype:protein_coding	ENSMGAP00000012138 pep:novel chromosome:UMD2:8:34310533:34322750:1 gene:ENSMGAG00000011584 transcript:ENSMGAT00000013025 gene_biotype:protein_coding transcript_biotype:protein_coding	yes	yes	2	0.0022872	62.463	11.2	0.4
DFNLLVDAISR	R	D	F	S	R	D	1	1	1	2	0	0	0	0	0	1	2	0	0	1	0	1	0	0	0	1	0	11	0	1261.67	ENSMGAP00000002210 pep:novel chromosome:UMD2:22:2050439:2183742:-1 gene:ENSMGAG00000002583 transcript:ENSMGAT00000002885 gene_biotype:protein_coding transcript_biotype:protein_coding	ENSMGAP00000002210 pep:novel chromosome:UMD2:22:2050439:2183742:-1 gene:ENSMGAG00000002583 transcript:ENSMGAT00000002885 gene_biotype:protein_coding transcript_biotype:protein_coding	yes	yes	2	3.0045e-11	72.29	9	0									1
DFPDEVISFVR	K	D	F	V	R	A	0	1	0	2	0	0	1	0	0	1	0	0	0	2	1	1	0	0	0	2	0	11	0	1322.65	ENSMGAP00000002465 pep:novel chromosome:UMD2:14:2712644:2715649:1 gene:ENSMGAG00000002789 transcript:ENSMGAT00000003144 gene_biotype:protein_coding transcript_biotype:protein_coding	ENSMGAP00000002465 pep:novel chromosome:UMD2:14:2712644:2715649:1 gene:ENSMGAG00000002789 transcript:ENSMGAT00000003144 gene_biotype:protein_coding transcript_biotype:protein_coding	yes	yes	2,3	0.00078151	67.385	4.93	2.62	3	3	4	3	2	7		2	3	1
DFQVGFGFR	R	D	F	F	R	T	0	1	0	1	0	1	0	2	0	0	0	0	0	3	0	0	0	0	0	1	0	9	0	1071.51	ENSMGAP00000010618 pep:novel chromosome:UMD2:3:52628275:52737224:1 gene:ENSMGAG00000010165 transcript:ENSMGAT00000011479 gene_biotype:protein_coding transcript_biotype:protein_coding	ENSMGAP00000010618 pep:novel chromosome:UMD2:3:52628275:52737224:1 gene:ENSMGAG00000010165 transcript:ENSMGAT00000011479 gene_biotype:protein_coding transcript_biotype:protein_coding	yes	yes	2	1.2115e-07	89.698	2.83	0.373		1	5
DFSILNDFR	K	D	F	F	R	N	0	1	1	2	0	0	0	0	0	1	1	0	0	2	0	1	0	0	0	0	0	9	0	1125.55	ENSMGAP00000000330 pep:novel chromosome:UMD2:17:140012:146355:-1 gene:ENSMGAG00000000933 transcript:ENSMGAT00000000966 gene_biotype:protein_coding transcript_biotype:protein_coding	ENSMGAP00000000330 pep:novel chromosome:UMD2:17:140012:146355:-1 gene:ENSMGAG00000000933 transcript:ENSMGAT00000000966 gene_biotype:protein_coding transcript_biotype:protein_coding	yes	yes	2	1.3395e-46	135.71	6.7	0.458						3	7
DFSLLFHIQPTTPR	R	D	F	P	R	A	0	1	0	1	0	1	0	0	1	1	2	0	0	2	2	1	2	0	0	0	0	14	0	1670.88	ENSMGAP00000001643 pep:novel chromosome:UMD2:7:619874:649607:-1 gene:ENSMGAG00000001967 transcript:ENSMGAT00000002307 gene_biotype:protein_coding transcript_biotype:protein_coding;ENSMGAP00000017375 pep:novel chromosome:UMD2:7:619877:634764:-1 gene:ENSMGA	ENSMGAP00000001643 pep:novel chromosome:UMD2:7:619874:649607:-1 gene:ENSMGAG00000001967 transcript:ENSMGAT00000002307 gene_biotype:protein_coding transcript_biotype:protein_coding	yes	no	3	0.00014608	61.409	2.8	0.4		1	4
DFTPVCTTELGR	R	D	F	G	R	A	0	1	0	1	1	0	1	1	0	0	1	0	0	1	1	0	3	0	0	1	0	12	0	1394.65	ENSMGAP00000004191 pep:novel chromosome:UMD2:10:6660187:6666997:1 gene:ENSMGAG00000004398 transcript:ENSMGAT00000004904 gene_biotype:protein_coding transcript_biotype:protein_coding	ENSMGAP00000004191 pep:novel chromosome:UMD2:10:6660187:6666997:1 gene:ENSMGAG00000004398 transcript:ENSMGAT00000004904 gene_biotype:protein_coding transcript_biotype:protein_coding	yes	yes	2	2.0871e-18	74.392	13.6	0.495
DFTVYTYNK	K	D	F	N	K	E	0	0	1	1	0	0	0	0	0	0	0	1	0	1	0	0	2	0	2	1	0	9	0	1149.53	ENSMGAP00000001887 pep:novel chromosome:UMD2:24:2541261:2555700:1 gene:ENSMGAG00000002335 transcript:ENSMGAT00000002558 gene_biotype:protein_coding transcript_biotype:protein_coding;ENSMGAP00000002344 pep:novel chromosome:UMD2:24:2541231:2553743:1 gene:EN	ENSMGAP00000001887 pep:novel chromosome:UMD2:24:2541261:2555700:1 gene:ENSMGAG00000002335 transcript:ENSMGAT00000002558 gene_biotype:protein_coding transcript_biotype:protein_coding	yes	no	2	1.2412e-07	93.649	12.6	1.02
DFVFNPNDFR	R	D	F	F	R	L	0	1	2	2	0	0	0	0	0	0	0	0	0	3	1	0	0	0	0	1	0	10	0	1269.58	ENSMGAP00000002691 pep:novel chromosome:UMD2:7:2506537:2560079:-1 gene:ENSMGAG00000002889 transcript:ENSMGAT00000003373 gene_biotype:protein_coding transcript_biotype:protein_coding;ENSMGAP00000018684 pep:novel chromosome:UMD2:7:2506537:2560079:-1 gene:EN	ENSMGAP00000002691 pep:novel chromosome:UMD2:7:2506537:2560079:-1 gene:ENSMGAG00000002889 transcript:ENSMGAT00000003373 gene_biotype:protein_coding transcript_biotype:protein_coding	yes	no	2	0.0030138	67.334	2.67	0.471		1	2
DFVHVLGMR	K	D	F	M	R	F	0	1	0	1	0	0	0	1	1	0	1	0	1	1	0	0	0	0	0	2	0	9	0	1072.55	ENSMGAP00000012712 pep:novel chromosome:UMD2:2:41417937:41427956:-1 gene:ENSMGAG00000012097 transcript:ENSMGAT00000013609 gene_biotype:protein_coding transcript_biotype:protein_coding	ENSMGAP00000012712 pep:novel chromosome:UMD2:2:41417937:41427956:-1 gene:ENSMGAG00000012097 transcript:ENSMGAT00000013609 gene_biotype:protein_coding transcript_biotype:protein_coding	yes	yes	2	0.00090949	92.838	7.3	0.64						1	5	4
DFYNPLVIDAQK	R	D	F	Q	K	R	1	0	1	2	0	1	0	0	0	1	1	1	0	1	1	0	0	0	1	1	0	12	0	1421.72	ENSMGAP00000006936 pep:novel chromosome:UMD2:21:725415:725903:-1 gene:ENSMGAG00000017116 transcript:ENSMGAT00000007700 gene_biotype:protein_coding transcript_biotype:protein_coding	ENSMGAP00000006936 pep:novel chromosome:UMD2:21:725415:725903:-1 gene:ENSMGAG00000017116 transcript:ENSMGAT00000007700 gene_biotype:protein_coding transcript_biotype:protein_coding	yes	yes	2	0.00066087	67.997	2.43	1.05	2	1	3	1
DFYYPFKPHK	R	D	F	H	K	T	0	0	0	1	0	0	0	0	1	0	0	2	0	2	2	0	0	0	2	0	0	10	1	1340.66	ENSMGAP00000015833 pep:novel chromosome:UMD2:1:160262656:160269058:1 gene:ENSMGAG00000014938 transcript:ENSMGAT00000016796 gene_biotype:protein_coding transcript_biotype:protein_coding	ENSMGAP00000015833 pep:novel chromosome:UMD2:1:160262656:160269058:1 gene:ENSMGAG00000014938 transcript:ENSMGAT00000016796 gene_biotype:protein_coding transcript_biotype:protein_coding	yes	yes	2	0.0076317	70.028	8.33	0.667							1	4	4
DGENVLLVVDGLR	R	D	G	L	R	A	0	1	1	2	0	0	1	2	0	0	3	0	0	0	0	0	0	0	0	3	0	13	0	1397.75	ENSMGAP00000010618 pep:novel chromosome:UMD2:3:52628275:52737224:1 gene:ENSMGAG00000010165 transcript:ENSMGAT00000011479 gene_biotype:protein_coding transcript_biotype:protein_coding	ENSMGAP00000010618 pep:novel chromosome:UMD2:3:52628275:52737224:1 gene:ENSMGAG00000010165 transcript:ENSMGAT00000011479 gene_biotype:protein_coding transcript_biotype:protein_coding	yes	yes	2	1.7629e-28	99.941	2.6	0.49		4	6
DGFMLQHDGK	R	D	G	G	K	S	0	0	0	2	0	1	0	2	1	0	1	1	1	1	0	0	0	0	0	0	0	10	0	1146.51	ENSMGAP00000003587 pep:novel chromosome:UMD2:22:5440261:5445289:1 gene:ENSMGAG00000003835 transcript:ENSMGAT00000004291 gene_biotype:protein_coding transcript_biotype:protein_coding	ENSMGAP00000003587 pep:novel chromosome:UMD2:22:5440261:5445289:1 gene:ENSMGAG00000003835 transcript:ENSMGAT00000004291 gene_biotype:protein_coding transcript_biotype:protein_coding	yes	yes	2	0.0049993	78.342	7	0							4
DGIKEETIQLR	K	D	G	L	R	K	0	1	0	1	0	1	2	1	0	2	1	1	0	0	0	0	1	0	0	0	0	11	1	1300.7	ENSMGAP00000012807 pep:novel chromosome:UMD2:2:41691069:41697096:1 gene:ENSMGAG00000012188 transcript:ENSMGAT00000013705 gene_biotype:protein_coding transcript_biotype:protein_coding	ENSMGAP00000012807 pep:novel chromosome:UMD2:2:41691069:41697096:1 gene:ENSMGAG00000012188 transcript:ENSMGAT00000013705 gene_biotype:protein_coding transcript_biotype:protein_coding	yes	yes	3	0.0087165	80.737	14	0
DGITIFRPSTFFIK	K	D	G	I	K	I	0	1	0	1	0	0	0	1	0	3	0	1	0	3	1	1	2	0	0	0	0	14	1	1640.89	ENSMGAP00000008961 pep:novel chromosome:UMD2:5:14977917:15019104:-1 gene:ENSMGAG00000008662 transcript:ENSMGAT00000009773 gene_biotype:protein_coding transcript_biotype:protein_coding	ENSMGAP00000008961 pep:novel chromosome:UMD2:5:14977917:15019104:-1 gene:ENSMGAG00000008662 transcript:ENSMGAT00000009773 gene_biotype:protein_coding transcript_biotype:protein_coding	yes	yes	2	1.0382e-11	121.24	2.92	1.15	3	6	7	6	2
DGKGDVAFVK	K	D	G	V	K	H	1	0	0	2	0	0	0	2	0	0	0	2	0	1	0	0	0	0	0	2	0	10	1	1034.54	ENSMGAP00000002805 pep:novel chromosome:UMD2:11:4133497:4144093:-1 gene:ENSMGAG00000003078 transcript:ENSMGAT00000003492 gene_biotype:protein_coding transcript_biotype:protein_coding;ENSMGAP00000002725 pep:novel chromosome:UMD2:11:4127724:4142770:-1 gene:	ENSMGAP00000002805 pep:novel chromosome:UMD2:11:4133497:4144093:-1 gene:ENSMGAG00000003078 transcript:ENSMGAT00000003492 gene_biotype:protein_coding transcript_biotype:protein_coding	yes	no	2	0.0013123	150.33	4.83	2.39	6	7	7	5	6	14	8	2	2	2
DGKPFDLLSDPR	K	D	G	P	R	I	0	1	0	3	0	0	0	1	0	0	2	1	0	1	2	1	0	0	0	0	0	12	1	1358.68	ENSMGAP00000010145 pep:novel chromosome:UMD2:14:17986021:18091513:1 gene:ENSMGAG00000009762 transcript:ENSMGAT00000010991 gene_biotype:protein_coding transcript_biotype:protein_coding	ENSMGAP00000010145 pep:novel chromosome:UMD2:14:17986021:18091513:1 gene:ENSMGAG00000009762 transcript:ENSMGAT00000010991 gene_biotype:protein_coding transcript_biotype:protein_coding	yes	yes	2	0.0021201	66.004	3.5	0.5			2	2
DGKYDLDFK	R	D	G	F	K	S	0	0	0	3	0	0	0	1	0	0	1	2	0	1	0	0	0	0	1	0	0	9	1	1099.52	ENSMGAP00000003451 pep:novel chromosome:UMD2:23:3337601:3346799:-1 gene:ENSMGAG00000003655 transcript:ENSMGAT00000004153 gene_biotype:protein_coding transcript_biotype:protein_coding;ENSMGAP00000014948 pep:novel chromosome:UMD2:1:80944238:80953701:1 gene:	ENSMGAP00000003451 pep:novel chromosome:UMD2:23:3337601:3346799:-1 gene:ENSMGAG00000003655 transcript:ENSMGAT00000004153 gene_biotype:protein_coding transcript_biotype:protein_coding	yes	no	2	0.0091006	129.89	9.17	0.373									5	1
DGLAQGVWHSPSAR	R	D	G	A	R	D	2	1	0	1	0	1	0	2	1	0	1	0	0	0	1	2	0	1	0	1	0	14	0	1479.72	ENSMGAP00000010021 pep:novel chromosome:UMD2:11:15938604:15943797:-1 gene:ENSMGAG00000009672 transcript:ENSMGAT00000010864 gene_biotype:protein_coding transcript_biotype:protein_coding	ENSMGAP00000010021 pep:novel chromosome:UMD2:11:15938604:15943797:-1 gene:ENSMGAG00000009672 transcript:ENSMGAT00000010864 gene_biotype:protein_coding transcript_biotype:protein_coding	yes	yes	2,3	1.3271e-36	134.37	4.7	2.26	6	10	13	16	20	5	7	7	6	1
DGLENVHLEPVK	K	D	G	V	K	V	0	0	1	1	0	0	2	1	1	0	2	1	0	0	1	0	0	0	0	2	0	12	0	1348.7	ENSMGAP00000012733 pep:novel chromosome:UMD2:3:77670638:77811625:1 gene:ENSMGAG00000012125 transcript:ENSMGAT00000013630 gene_biotype:protein_coding transcript_biotype:protein_coding	ENSMGAP00000012733 pep:novel chromosome:UMD2:3:77670638:77811625:1 gene:ENSMGAG00000012125 transcript:ENSMGAT00000013630 gene_biotype:protein_coding transcript_biotype:protein_coding	yes	yes	2,3	1.2664e-07	143.76	8.18	0.706							3	8	6
DGMWMGFLTR	R	D	G	T	R	S	0	1	0	1	0	0	0	2	0	0	1	0	2	1	0	0	1	1	0	0	0	10	0	1212.54	ENSMGAP00000012019 pep:novel chromosome:UMD2:4:45165480:45176043:1 gene:ENSMGAG00000011485 transcript:ENSMGAT00000012905 gene_biotype:protein_coding transcript_biotype:protein_coding	ENSMGAP00000012019 pep:novel chromosome:UMD2:4:45165480:45176043:1 gene:ENSMGAG00000011485 transcript:ENSMGAT00000012905 gene_biotype:protein_coding transcript_biotype:protein_coding	yes	yes	2	0.00049416	82.417	9.67	0.943								2	4	6
DGNVMVACPR	R	D	G	P	R	I	1	1	1	1	1	0	0	1	0	0	0	0	1	0	1	0	0	0	0	2	0	10	0	1117.5	ENSMGAP00000016390 pep:novel chromosome:UMD2:15:10126211:10149902:1 gene:ENSMGAG00000004801 transcript:ENSMGAT00000017364 gene_biotype:protein_coding transcript_biotype:protein_coding;ENSMGAP00000004638 pep:novel chromosome:UMD2:15:10143431:10152810:1 gen	ENSMGAP00000004638 pep:novel chromosome:UMD2:15:10143431:10152810:1 gene:ENSMGAG00000004801 transcript:ENSMGAT00000005359 gene_biotype:protein_coding transcript_biotype:protein_coding	no	no	2	0.00024545	105.52	8.7	0.458								3	7
DGPFGTMR	K	D	G	M	R	Y	0	1	0	1	0	0	0	2	0	0	0	0	1	1	1	0	1	0	0	0	0	8	0	879.391	ENSMGAP00000013465 pep:novel chromosome:UMD2:1:54073860:54107293:-1 gene:ENSMGAG00000012775 transcript:ENSMGAT00000014373 gene_biotype:protein_coding transcript_biotype:protein_coding	ENSMGAP00000013465 pep:novel chromosome:UMD2:1:54073860:54107293:-1 gene:ENSMGAG00000012775 transcript:ENSMGAT00000014373 gene_biotype:protein_coding transcript_biotype:protein_coding	yes	yes	2	0.0019479	88.819	14	0.953
DGPLDFSTPYVR	R	D	G	V	R	T	0	1	0	2	0	0	0	1	0	0	1	0	0	1	2	1	1	0	1	1	0	12	0	1365.66	ENSMGAP00000014615 pep:novel chromosome:UMD2:2:85138233:85193607:-1 gene:ENSMGAG00000013819 transcript:ENSMGAT00000015552 gene_biotype:protein_coding transcript_biotype:protein_coding	ENSMGAP00000014615 pep:novel chromosome:UMD2:2:85138233:85193607:-1 gene:ENSMGAG00000013819 transcript:ENSMGAT00000015552 gene_biotype:protein_coding transcript_biotype:protein_coding	yes	yes	2	4.1106e-07	91.961	3.11	0.737		2	4	3
DGQPLTALLEHR	R	D	G	H	R	D	1	1	0	1	0	1	1	1	1	0	3	0	0	0	1	0	1	0	0	0	0	12	0	1348.71	ENSMGAP00000006912 pep:novel chromosome:UMD2:15:12827064:12847974:1 gene:ENSMGAG00000006856 transcript:ENSMGAT00000007675 gene_biotype:protein_coding transcript_biotype:protein_coding	ENSMGAP00000006912 pep:novel chromosome:UMD2:15:12827064:12847974:1 gene:ENSMGAG00000006856 transcript:ENSMGAT00000007675 gene_biotype:protein_coding transcript_biotype:protein_coding	yes	yes	2,3	0.00042709	76.073	7.11	0.737						2	4	3
DGSGHVFSLVSNGK	K	D	G	G	K	A	0	0	1	1	0	0	0	3	1	0	1	1	0	1	0	3	0	0	0	2	0	14	0	1402.68	ENSMGAP00000012667 pep:novel chromosome:UMD2:5:30707478:30720065:-1 gene:ENSMGAG00000012054 transcript:ENSMGAT00000013563 gene_biotype:protein_coding transcript_biotype:protein_coding	ENSMGAP00000012667 pep:novel chromosome:UMD2:5:30707478:30720065:-1 gene:ENSMGAG00000012054 transcript:ENSMGAT00000013563 gene_biotype:protein_coding transcript_biotype:protein_coding	yes	yes	2,3	5.5385e-15	176.43	6.09	4.04	1	4	11	5
DGSIINLLLLK	R	D	G	L	K	A	0	0	1	1	0	0	0	1	0	2	4	1	0	0	0	1	0	0	0	0	0	11	0	1197.73	ENSMGAP00000007759 pep:novel chromosome:UMD2:22:11235888:11243360:1 gene:ENSMGAG00000007622 transcript:ENSMGAT00000008541 gene_biotype:protein_coding transcript_biotype:protein_coding	ENSMGAP00000007759 pep:novel chromosome:UMD2:22:11235888:11243360:1 gene:ENSMGAG00000007622 transcript:ENSMGAT00000008541 gene_biotype:protein_coding transcript_biotype:protein_coding	yes	yes	2,3	7.923e-84	136.49	8.75	4.49	9	7	14	10	13	12	13	11	9	15
DGSIQEVNVSPCPR	K	D	G	P	R	Q	0	1	1	1	1	1	1	1	0	1	0	0	0	0	2	2	0	0	0	2	0	14	0	1556.73	ENSMGAP00000018657 pep:novel chromosome:UMD2:5:39453459:39455931:1 gene:ENSMGAG00000012679 transcript:ENSMGAT00000018909 gene_biotype:protein_coding transcript_biotype:protein_coding;ENSMGAP00000013361 pep:novel chromosome:UMD2:5:39453459:39455336:1 gene:	ENSMGAP00000018657 pep:novel chromosome:UMD2:5:39453459:39455931:1 gene:ENSMGAG00000012679 transcript:ENSMGAT00000018909 gene_biotype:protein_coding transcript_biotype:protein_coding	yes	no	2,3	0	210.14	9.95	4.93	5	3	4	6	5	6	7	6	5	2
DGSPVPEIIIWHFK	K	D	G	F	K	E	0	0	0	1	0	0	1	1	1	3	0	1	0	1	2	1	0	1	0	1	0	14	0	1636.86	ENSMGAP00000016636 pep:novel chromosome:UMD2:1:44127040:44128752:-1 gene:ENSMGAG00000015696 transcript:ENSMGAT00000017610 gene_biotype:protein_coding transcript_biotype:protein_coding	ENSMGAP00000016636 pep:novel chromosome:UMD2:1:44127040:44128752:-1 gene:ENSMGAG00000015696 transcript:ENSMGAT00000017610 gene_biotype:protein_coding transcript_biotype:protein_coding	yes	yes	2,3	3.9751e-12	90.412	7.17	0.373							10	2
DGTESDTLDDPRLEK	K	D	G	E	K	L	0	1	0	4	0	0	2	1	0	0	2	1	0	0	1	1	2	0	0	0	0	15	1	1689.77	ENSMGAP00000013606 pep:novel chromosome:UMD2:4:65414150:65423690:1 gene:ENSMGAG00000012902 transcript:ENSMGAT00000014518 gene_biotype:protein_coding transcript_biotype:protein_coding	ENSMGAP00000013606 pep:novel chromosome:UMD2:4:65414150:65423690:1 gene:ENSMGAG00000012902 transcript:ENSMGAT00000014518 gene_biotype:protein_coding transcript_biotype:protein_coding	yes	yes	2	2.1429e-31	96.673	10	0										1
DGTGVVEFVR	R	D	G	V	R	K	0	1	0	1	0	0	1	2	0	0	0	0	0	1	0	0	1	0	0	3	0	10	0	1077.55	ENSMGAP00000008379 pep:novel chromosome:UMD2:21:9104410:9105010:1 gene:ENSMGAG00000008204 transcript:ENSMGAT00000009175 gene_biotype:protein_coding transcript_biotype:protein_coding	ENSMGAP00000008379 pep:novel chromosome:UMD2:21:9104410:9105010:1 gene:ENSMGAG00000008204 transcript:ENSMGAT00000009175 gene_biotype:protein_coding transcript_biotype:protein_coding	yes	yes	2	0.0030386	70.942	1	0	1
DGTISEDTIR	R	D	G	I	R	A	0	1	0	2	0	0	1	1	0	2	0	0	0	0	0	1	2	0	0	0	0	10	0	1105.53	ENSMGAP00000007579 pep:novel chromosome:UMD2:5:12413410:12424838:-1 gene:ENSMGAG00000007434 transcript:ENSMGAT00000008357 gene_biotype:protein_coding transcript_biotype:protein_coding	ENSMGAP00000007579 pep:novel chromosome:UMD2:5:12413410:12424838:-1 gene:ENSMGAG00000007434 transcript:ENSMGAT00000008357 gene_biotype:protein_coding transcript_biotype:protein_coding	yes	yes	2	0.002931	73.499	8.5	0.5								1	1
DGTMVVDGSAPVQR	K	D	G	Q	R	S	1	1	0	2	0	1	0	2	0	0	0	0	1	0	1	1	1	0	0	3	0	14	0	1430.68	ENSMGAP00000007430 pep:novel chromosome:UMD2:23:6821806:6843303:1 gene:ENSMGAG00000007242 transcript:ENSMGAT00000008204 gene_biotype:protein_coding transcript_biotype:protein_coding;ENSMGAP00000018496 pep:novel chromosome:UMD2:23:6833005:6843300:1 gene:EN	ENSMGAP00000007430 pep:novel chromosome:UMD2:23:6821806:6843303:1 gene:ENSMGAG00000007242 transcript:ENSMGAT00000008204 gene_biotype:protein_coding transcript_biotype:protein_coding	yes	no	2	1.9517e-12	79.875	2.07	0.854	5	4	6
DGTSWVACPR	K	D	G	P	R	N	1	1	0	1	1	0	0	1	0	0	0	0	0	0	1	1	1	1	0	1	0	10	0	1147.51	ENSMGAP00000004638 pep:novel chromosome:UMD2:15:10143431:10152810:1 gene:ENSMGAG00000004801 transcript:ENSMGAT00000005359 gene_biotype:protein_coding transcript_biotype:protein_coding	ENSMGAP00000004638 pep:novel chromosome:UMD2:15:10143431:10152810:1 gene:ENSMGAG00000004801 transcript:ENSMGAT00000005359 gene_biotype:protein_coding transcript_biotype:protein_coding	yes	yes	2	0.00061937	100.02	8.5	0.5								3	3
DGVIEASINHEK	R	D	G	E	K	G	1	0	1	1	0	0	2	1	1	2	0	1	0	0	0	1	0	0	0	1	0	12	0	1310.65	ENSMGAP00000002537 pep:novel scaffold:UMD2:GL424564.1:68739:71085:1 gene:ENSMGAG00000002899 transcript:ENSMGAT00000003217 gene_biotype:protein_coding transcript_biotype:protein_coding	ENSMGAP00000002537 pep:novel scaffold:UMD2:GL424564.1:68739:71085:1 gene:ENSMGAG00000002899 transcript:ENSMGAT00000003217 gene_biotype:protein_coding transcript_biotype:protein_coding	yes	yes	2	0.00067873	66.393	1	0	1
DGYELSVSSIQDSR	K	D	G	S	R	I	0	1	0	2	0	1	1	1	0	1	1	0	0	0	0	4	0	0	1	1	0	14	0	1554.72	ENSMGAP00000010145 pep:novel chromosome:UMD2:14:17986021:18091513:1 gene:ENSMGAG00000009762 transcript:ENSMGAT00000010991 gene_biotype:protein_coding transcript_biotype:protein_coding	ENSMGAP00000010145 pep:novel chromosome:UMD2:14:17986021:18091513:1 gene:ENSMGAG00000009762 transcript:ENSMGAT00000010991 gene_biotype:protein_coding transcript_biotype:protein_coding	yes	yes	2	0.0018984	64.52	3	0			1
DHGSFNLEVK	R	D	H	V	K	N	0	0	1	1	0	0	1	1	1	0	1	1	0	1	0	1	0	0	0	1	0	10	0	1144.55	ENSMGAP00000007994 pep:novel chromosome:UMD2:22:11292540:11299752:-1 gene:ENSMGAG00000007751 transcript:ENSMGAT00000008783 gene_biotype:protein_coding transcript_biotype:protein_coding	ENSMGAP00000007994 pep:novel chromosome:UMD2:22:11292540:11299752:-1 gene:ENSMGAG00000007751 transcript:ENSMGAT00000008783 gene_biotype:protein_coding transcript_biotype:protein_coding	yes	yes	2	1.0977e-09	190.26	8.46	0.634							1	5	7
DHGYSDVFDQYFR	K	D	H	F	R	C	0	1	0	3	0	1	0	1	1	0	0	0	0	2	0	1	0	0	2	1	0	13	0	1647.7	ENSMGAP00000007128 pep:novel chromosome:UMD2:11:12626514:12658250:1 gene:ENSMGAG00000007045 transcript:ENSMGAT00000007893 gene_biotype:protein_coding transcript_biotype:protein_coding	ENSMGAP00000007128 pep:novel chromosome:UMD2:11:12626514:12658250:1 gene:ENSMGAG00000007045 transcript:ENSMGAT00000007893 gene_biotype:protein_coding transcript_biotype:protein_coding	yes	yes	2,3	1.0532e-13	106.26	10.8	0.558										4
DHIAVELYR	K	D	H	Y	R	G	1	1	0	1	0	0	1	0	1	1	1	0	0	0	0	0	0	0	1	1	0	9	0	1114.58	ENSMGAP00000013219 pep:novel chromosome:UMD2:4:58306853:58391693:-1 gene:ENSMGAG00000012515 transcript:ENSMGAT00000014121 gene_biotype:protein_coding transcript_biotype:protein_coding	ENSMGAP00000013219 pep:novel chromosome:UMD2:4:58306853:58391693:-1 gene:ENSMGAG00000012515 transcript:ENSMGAT00000014121 gene_biotype:protein_coding transcript_biotype:protein_coding	yes	yes	2	0.006177	70.028	3	0			2
DHLGFYISNSK	K	D	H	S	K	G	0	0	1	1	0	0	0	1	1	1	1	1	0	1	0	2	0	0	1	0	0	11	0	1279.62	ENSMGAP00000004109 pep:novel chromosome:UMD2:1:4347583:4443194:-1 gene:ENSMGAG00000004254 transcript:ENSMGAT00000004821 gene_biotype:protein_coding transcript_biotype:protein_coding	ENSMGAP00000004109 pep:novel chromosome:UMD2:1:4347583:4443194:-1 gene:ENSMGAG00000004254 transcript:ENSMGAT00000004821 gene_biotype:protein_coding transcript_biotype:protein_coding	yes	yes	2,3	1.6306e-245	187.31	8.5	3.77			2	5	4
DHNWFFAK	K	D	H	A	K	F	1	0	1	1	0	0	0	0	1	0	0	1	0	2	0	0	0	1	0	0	0	8	0	1063.49	ENSMGAP00000015275 pep:novel chromosome:UMD2:1:96186264:96188902:1 gene:ENSMGAG00000014432 transcript:ENSMGAT00000016224 gene_biotype:protein_coding transcript_biotype:protein_coding	ENSMGAP00000015275 pep:novel chromosome:UMD2:1:96186264:96188902:1 gene:ENSMGAG00000014432 transcript:ENSMGAT00000016224 gene_biotype:protein_coding transcript_biotype:protein_coding	yes	yes	2	2.1334e-17	175.44	12.9	0.912
DHSPDLYSLELSGLEEIGK	K	D	H	G	K	H	0	0	0	2	0	0	3	2	1	1	4	1	0	0	1	3	0	0	1	0	0	19	0	2101.02	ENSMGAP00000015482 pep:novel chromosome:UMD2:1:118252970:118261001:-1 gene:ENSMGAG00000014614 transcript:ENSMGAT00000016439 gene_biotype:protein_coding transcript_biotype:protein_coding	ENSMGAP00000015482 pep:novel chromosome:UMD2:1:118252970:118261001:-1 gene:ENSMGAG00000014614 transcript:ENSMGAT00000016439 gene_biotype:protein_coding transcript_biotype:protein_coding	yes	yes	2,3	1.2115e-62	112.82	13.1	0.515
DHTHIVVPYK	K	D	H	Y	K	C	0	0	0	1	0	0	0	0	2	1	0	1	0	0	1	0	1	0	1	2	0	10	0	1207.63	ENSMGAP00000000502 pep:novel chromosome:UMD2:26:1502345:1523671:-1 gene:ENSMGAG00000001056 transcript:ENSMGAT00000001144 gene_biotype:protein_coding transcript_biotype:protein_coding	ENSMGAP00000000502 pep:novel chromosome:UMD2:26:1502345:1523671:-1 gene:ENSMGAG00000001056 transcript:ENSMGAT00000001144 gene_biotype:protein_coding transcript_biotype:protein_coding	yes	yes	3	5.2723e-05	183.67	7.58	3.92	1	1	4	6	6	4			1	2
DHVFVYFTDHGAPGLLAFPDDDLHVK	K	D	H	V	K	D	2	0	0	5	0	0	0	2	3	0	3	1	0	3	2	0	1	0	1	3	0	26	0	2924.41	ENSMGAP00000013863 pep:novel chromosome:UMD2:5:46910674:46930055:-1 gene:ENSMGAG00000013135 transcript:ENSMGAT00000014781 gene_biotype:protein_coding transcript_biotype:protein_coding	ENSMGAP00000013863 pep:novel chromosome:UMD2:5:46910674:46930055:-1 gene:ENSMGAG00000013135 transcript:ENSMGAT00000014781 gene_biotype:protein_coding transcript_biotype:protein_coding	yes	yes	3,4,5	1.4901e-95	96.708	8.35	1.52					2	2	2	5	10	4
DHYFPDLHHLK	R	D	H	L	K	F	0	0	0	2	0	0	0	0	3	0	2	1	0	1	1	0	0	0	1	0	0	11	0	1420.69	ENSMGAP00000005615 pep:novel chromosome:UMD2:22:8580987:8653519:-1 gene:ENSMGAG00000005514 transcript:ENSMGAT00000006355 gene_biotype:protein_coding transcript_biotype:protein_coding	ENSMGAP00000005615 pep:novel chromosome:UMD2:22:8580987:8653519:-1 gene:ENSMGAG00000005514 transcript:ENSMGAT00000006355 gene_biotype:protein_coding transcript_biotype:protein_coding	yes	yes	3	0.00031942	86.014	2.22	0.786	2	3	4
DIANTFFPSGK	K	D	I	G	K	I	1	0	1	1	0	0	0	1	0	1	0	1	0	2	1	1	1	0	0	0	0	11	0	1195.59	ENSMGAP00000012019 pep:novel chromosome:UMD2:4:45165480:45176043:1 gene:ENSMGAG00000011485 transcript:ENSMGAT00000012905 gene_biotype:protein_coding transcript_biotype:protein_coding	ENSMGAP00000012019 pep:novel chromosome:UMD2:4:45165480:45176043:1 gene:ENSMGAG00000011485 transcript:ENSMGAT00000012905 gene_biotype:protein_coding transcript_biotype:protein_coding	yes	yes	2	2.7777e-54	126.19	7.98	5.5	3	3	7	4	6	3	2	1	4	1
DIASGLIGPLLICK	K	D	I	C	K	S	1	0	0	1	1	0	0	2	0	3	3	1	0	0	1	1	0	0	0	0	0	14	0	1468.83	ENSMGAP00000015177 pep:novel chromosome:UMD2:1:87430133:87461575:1 gene:ENSMGAG00000014344 transcript:ENSMGAT00000016126 gene_biotype:protein_coding transcript_biotype:protein_coding	ENSMGAP00000015177 pep:novel chromosome:UMD2:1:87430133:87461575:1 gene:ENSMGAG00000014344 transcript:ENSMGAT00000016126 gene_biotype:protein_coding transcript_biotype:protein_coding	yes	yes	2	0.0015627	76.073	12	0
DICNDVLSLLEK	R	D	I	E	K	F	0	0	1	2	1	0	1	0	0	1	3	1	0	0	0	1	0	0	0	1	0	12	0	1417.71	ENSMGAP00000012884 pep:novel chromosome:UMD2:3:79267761:79291804:-1 gene:ENSMGAG00000012251 transcript:ENSMGAT00000013783 gene_biotype:protein_coding transcript_biotype:protein_coding	ENSMGAP00000012884 pep:novel chromosome:UMD2:3:79267761:79291804:-1 gene:ENSMGAG00000012251 transcript:ENSMGAT00000013783 gene_biotype:protein_coding transcript_biotype:protein_coding	yes	yes	2	2.8983e-07	102.87	12.3	0.64
DIDECLVNNGGCDHFCR	K	D	I	C	R	N	0	1	2	3	3	0	1	2	1	1	1	0	0	1	0	0	0	0	0	1	0	17	0	2079.82	ENSMGAP00000014567 pep:novel chromosome:UMD2:1:119086730:119174281:-1 gene:ENSMGAG00000013781 transcript:ENSMGAT00000015504 gene_biotype:protein_coding transcript_biotype:protein_coding	ENSMGAP00000014567 pep:novel chromosome:UMD2:1:119086730:119174281:-1 gene:ENSMGAG00000013781 transcript:ENSMGAT00000015504 gene_biotype:protein_coding transcript_biotype:protein_coding	yes	yes	3	2.9374e-06	70.197	4.33	0.471				2	1
DIDGTIGEVR	R	D	I	V	R	L	0	1	0	2	0	0	1	2	0	2	0	0	0	0	0	0	1	0	0	1	0	10	0	1073.54	ENSMGAP00000003422 pep:novel chromosome:UMD2:26:5778473:5782474:-1 gene:ENSMGAG00000017125 transcript:ENSMGAT00000004124 gene_biotype:protein_coding transcript_biotype:protein_coding	ENSMGAP00000003422 pep:novel chromosome:UMD2:26:5778473:5782474:-1 gene:ENSMGAG00000017125 transcript:ENSMGAT00000004124 gene_biotype:protein_coding transcript_biotype:protein_coding	yes	yes	2	0.0028746	112.13	13.4	0.895
DIDPQNDLTFLR	R	D	I	L	R	I	0	1	1	3	0	1	0	0	0	1	2	0	0	1	1	0	1	0	0	0	0	12	0	1445.72	ENSMGAP00000001580 pep:novel chromosome:UMD2:22:1487096:1491410:-1 gene:ENSMGAG00000002057 transcript:ENSMGAT00000002243 gene_biotype:protein_coding transcript_biotype:protein_coding;ENSMGAP00000006752 pep:novel chromosome:UMD2:13:15146845:15151726:1 gene	ENSMGAP00000001580 pep:novel chromosome:UMD2:22:1487096:1491410:-1 gene:ENSMGAG00000002057 transcript:ENSMGAT00000002243 gene_biotype:protein_coding transcript_biotype:protein_coding	yes	no	2	1.5282e-05	88.021	17.4	0.49
DIEATLPSAAYGGLAVVDWER	R	D	I	E	R	W	4	1	0	2	0	0	2	2	0	1	2	0	0	0	1	1	1	1	1	2	0	21	0	2232.11	ENSMGAP00000000865 pep:novel chromosome:UMD2:14:1389064:1390577:-1 gene:ENSMGAG00000001420 transcript:ENSMGAT00000001512 gene_biotype:protein_coding transcript_biotype:protein_coding	ENSMGAP00000000865 pep:novel chromosome:UMD2:14:1389064:1390577:-1 gene:ENSMGAG00000001420 transcript:ENSMGAT00000001512 gene_biotype:protein_coding transcript_biotype:protein_coding	yes	yes	3	8.609e-22	71.853	8	0								2
DIENQYETQITQIEHEVSSSGQEVQSSAK	K	D	I	A	K	E	1	0	1	1	0	5	5	1	1	3	0	1	0	0	0	5	2	0	1	2	0	29	0	3263.51	CON__P35527	CON__P35527	yes	yes	3,4	0	164.35	9.45	5.08	6	5	4	3	3	4	6	3	4	5
DIEQLTSLDFFR	R	D	I	F	R	K	0	1	0	2	0	1	1	0	0	1	2	0	0	2	0	1	1	0	0	0	0	12	0	1482.74	ENSMGAP00000013204 pep:novel chromosome:UMD2:3:87183264:87241689:-1 gene:ENSMGAG00000012517 transcript:ENSMGAT00000014106 gene_biotype:protein_coding transcript_biotype:protein_coding	ENSMGAP00000013204 pep:novel chromosome:UMD2:3:87183264:87241689:-1 gene:ENSMGAG00000012517 transcript:ENSMGAT00000014106 gene_biotype:protein_coding transcript_biotype:protein_coding	yes	yes	2	1.1909e-12	102.87	5	0					7
DIFMEPTDPK	R	D	I	P	K	F	0	0	0	2	0	0	1	0	0	1	0	1	1	1	2	0	1	0	0	0	0	10	0	1191.55	ENSMGAP00000011040 pep:novel chromosome:UMD2:12:20273506:20282614:1 gene:ENSMGAG00000010594 transcript:ENSMGAT00000011909 gene_biotype:protein_coding transcript_biotype:protein_coding	ENSMGAP00000011040 pep:novel chromosome:UMD2:12:20273506:20282614:1 gene:ENSMGAG00000010594 transcript:ENSMGAT00000011909 gene_biotype:protein_coding transcript_biotype:protein_coding	yes	yes	2	9.6884e-14	73.499	7	0							4
DIFTFSELK	R	D	I	L	K	H	0	0	0	1	0	0	1	0	0	1	1	1	0	2	0	1	1	0	0	0	0	9	0	1098.56	ENSMGAP00000013862 pep:novel chromosome:UMD2:2:58792299:58797110:1 gene:ENSMGAG00000013136 transcript:ENSMGAT00000014780 gene_biotype:protein_coding transcript_biotype:protein_coding	ENSMGAP00000013862 pep:novel chromosome:UMD2:2:58792299:58797110:1 gene:ENSMGAG00000013136 transcript:ENSMGAT00000014780 gene_biotype:protein_coding transcript_biotype:protein_coding	yes	yes	2	0.0080527	90.15	6.71	0.452						2	5
DIGFCGGSLINSR	R	D	I	S	R	W	0	1	1	1	1	0	0	3	0	2	1	0	0	1	0	2	0	0	0	0	0	13	0	1394.66	ENSMGAP00000000966 pep:novel chromosome:UMD2:11:2204979:2210214:-1 gene:ENSMGAG00000001508 transcript:ENSMGAT00000001614 gene_biotype:protein_coding transcript_biotype:protein_coding	ENSMGAP00000000966 pep:novel chromosome:UMD2:11:2204979:2210214:-1 gene:ENSMGAG00000001508 transcript:ENSMGAT00000001614 gene_biotype:protein_coding transcript_biotype:protein_coding	yes	yes	2	1.4066e-22	104.41	6.77	1.05					1	5	4	2	1
DIGHWAAVR	K	D	I	V	R	E	2	1	0	1	0	0	0	1	1	1	0	0	0	0	0	0	0	1	0	1	0	9	0	1023.52	ENSMGAP00000019564 pep:novel chromosome:UMD2:9:16344321:16345710:1 gene:ENSMGAG00000016867 transcript:ENSMGAT00000018452 gene_biotype:protein_coding transcript_biotype:protein_coding	ENSMGAP00000019564 pep:novel chromosome:UMD2:9:16344321:16345710:1 gene:ENSMGAG00000016867 transcript:ENSMGAT00000018452 gene_biotype:protein_coding transcript_biotype:protein_coding	yes	yes	2	0.0018979	115.7	11.6	0.497
DIISDTSGDFR	K	D	I	F	R	K	0	1	0	3	0	0	0	1	0	2	0	0	0	1	0	2	1	0	0	0	0	11	0	1224.56	ENSMGAP00000004400 pep:novel chromosome:UMD2:12:4522515:4541830:1 gene:ENSMGAG00000004536 transcript:ENSMGAT00000005116 gene_biotype:protein_coding transcript_biotype:protein_coding	ENSMGAP00000004400 pep:novel chromosome:UMD2:12:4522515:4541830:1 gene:ENSMGAG00000004536 transcript:ENSMGAT00000005116 gene_biotype:protein_coding transcript_biotype:protein_coding	yes	yes	2	2.7528e-11	96.229	10.4	6.06	3	1	1	1	1				1	2
DIISDTSGDFRK	K	D	I	R	K	L	0	1	0	3	0	0	0	1	0	2	0	1	0	1	0	2	1	0	0	0	0	12	1	1352.66	ENSMGAP00000004400 pep:novel chromosome:UMD2:12:4522515:4541830:1 gene:ENSMGAG00000004536 transcript:ENSMGAT00000005116 gene_biotype:protein_coding transcript_biotype:protein_coding	ENSMGAP00000004400 pep:novel chromosome:UMD2:12:4522515:4541830:1 gene:ENSMGAG00000004536 transcript:ENSMGAT00000005116 gene_biotype:protein_coding transcript_biotype:protein_coding	yes	yes	2,3	2.1467e-07	105.03	9.46	3.69	2									3
DILHLASSADR	K	D	I	D	R	Q	2	1	0	2	0	0	0	0	1	1	2	0	0	0	0	2	0	0	0	0	0	11	0	1196.61	ENSMGAP00000003557 pep:novel chromosome:UMD2:14:3101205:3104828:-1 gene:ENSMGAG00000003588 transcript:ENSMGAT00000004261 gene_biotype:protein_coding transcript_biotype:protein_coding	ENSMGAP00000003557 pep:novel chromosome:UMD2:14:3101205:3104828:-1 gene:ENSMGAG00000003588 transcript:ENSMGAT00000004261 gene_biotype:protein_coding transcript_biotype:protein_coding	yes	yes	2,3	4.1558e-32	132.32	9.38	5.48	5	5	10	9	11	8	2		2	1
DILNQITKPNDVYSFSLASR	R	D	I	S	R	L	1	1	2	2	0	1	0	0	0	2	2	1	0	1	1	3	1	0	1	1	0	20	1	2280.18	ENSMGAP00000004038 pep:novel chromosome:UMD2:3:15049266:15152173:-1 gene:ENSMGAG00000016695 transcript:ENSMGAT00000004749 gene_biotype:protein_coding transcript_biotype:protein_coding;ENSMGAP00000004045 pep:novel chromosome:UMD2:3:15049266:15152173:-1 gen	ENSMGAP00000004038 pep:novel chromosome:UMD2:3:15049266:15152173:-1 gene:ENSMGAG00000016695 transcript:ENSMGAT00000004749 gene_biotype:protein_coding transcript_biotype:protein_coding	yes	no	2,3,4	4.175e-134	128.01	8	4.2	9	7	7	8	9	9	7	11	15	17
DILSALAEVEQLSR	R	D	I	S	R	M	2	1	0	1	0	1	2	0	0	1	3	0	0	0	0	2	0	0	0	1	0	14	0	1542.83	ENSMGAP00000010309 pep:novel chromosome:UMD2:1:14878129:14920694:-1 gene:ENSMGAG00000009954 transcript:ENSMGAT00000011160 gene_biotype:protein_coding transcript_biotype:protein_coding	ENSMGAP00000010309 pep:novel chromosome:UMD2:1:14878129:14920694:-1 gene:ENSMGAG00000009954 transcript:ENSMGAT00000011160 gene_biotype:protein_coding transcript_biotype:protein_coding	yes	yes	2,3	1.0844e-24	99.927	3	0			6
DINAYNGDQPVEK	K	D	I	E	K	L	1	0	2	2	0	1	1	1	0	1	0	1	0	0	1	0	0	0	1	1	0	13	0	1461.67	ENSMGAP00000004191 pep:novel chromosome:UMD2:10:6660187:6666997:1 gene:ENSMGAG00000004398 transcript:ENSMGAT00000004904 gene_biotype:protein_coding transcript_biotype:protein_coding	ENSMGAP00000004191 pep:novel chromosome:UMD2:10:6660187:6666997:1 gene:ENSMGAG00000004398 transcript:ENSMGAT00000004904 gene_biotype:protein_coding transcript_biotype:protein_coding	yes	yes	2	2.5809e-56	131.66	13.8	0.373
DINECALHPNICGTAVCK	R	D	I	C	K	N	2	0	2	1	3	0	1	1	1	2	1	1	0	0	1	0	1	0	0	1	0	18	0	2070.93	ENSMGAP00000015252 pep:novel chromosome:UMD2:1:93880987:93907363:-1 gene:ENSMGAG00000014411 transcript:ENSMGAT00000016201 gene_biotype:protein_coding transcript_biotype:protein_coding	ENSMGAP00000015252 pep:novel chromosome:UMD2:1:93880987:93907363:-1 gene:ENSMGAG00000014411 transcript:ENSMGAT00000016201 gene_biotype:protein_coding transcript_biotype:protein_coding	yes	yes	3	2.7658e-35	92.264	6	0						3
DINECEDFNGGCSQR	K	D	I	Q	R	C	0	1	2	2	2	1	2	2	0	1	0	0	0	1	0	1	0	0	0	0	0	15	0	1799.68	ENSMGAP00000015252 pep:novel chromosome:UMD2:1:93880987:93907363:-1 gene:ENSMGAG00000014411 transcript:ENSMGAT00000016201 gene_biotype:protein_coding transcript_biotype:protein_coding	ENSMGAP00000015252 pep:novel chromosome:UMD2:1:93880987:93907363:-1 gene:ENSMGAG00000014411 transcript:ENSMGAT00000016201 gene_biotype:protein_coding transcript_biotype:protein_coding	yes	yes	2	1.3977e-37	102.65	6	0						3
DIPGLTDTTVPR	K	D	I	P	R	R	0	1	0	2	0	0	0	1	0	1	1	0	0	0	2	0	3	0	0	1	0	12	0	1283.67	ENSMGAP00000005538 pep:novel chromosome:UMD2:Z:35874474:35878394:-1 gene:ENSMGAG00000005604 transcript:ENSMGAT00000006275 gene_biotype:protein_coding transcript_biotype:protein_coding;ENSMGAP00000005552 pep:novel chromosome:UMD2:Z:35874474:35878436:-1 gen	ENSMGAP00000005538 pep:novel chromosome:UMD2:Z:35874474:35878394:-1 gene:ENSMGAG00000005604 transcript:ENSMGAT00000006275 gene_biotype:protein_coding transcript_biotype:protein_coding	yes	no	2	0.00017476	86.772	8.67	5.44	1
DIPIAPGESFTYR	K	D	I	Y	R	W	1	1	0	1	0	0	1	1	0	2	0	0	0	1	2	1	1	0	1	0	0	13	0	1464.72	ENSMGAP00000009485 pep:novel chromosome:UMD2:4:31240235:31258781:1 gene:ENSMGAG00000009126 transcript:ENSMGAT00000010309 gene_biotype:protein_coding transcript_biotype:protein_coding	ENSMGAP00000009485 pep:novel chromosome:UMD2:4:31240235:31258781:1 gene:ENSMGAG00000009126 transcript:ENSMGAT00000010309 gene_biotype:protein_coding transcript_biotype:protein_coding	yes	yes	2	4.0361e-18	92.856	3.4	1.31	1	3	4	4	2	1
DIPVNPICIYR	R	D	I	Y	R	N	0	1	1	1	1	0	0	0	0	3	0	0	0	0	2	0	0	0	1	1	0	11	0	1358.7	ENSMGAP00000001542 pep:novel chromosome:UMD2:10:3251906:3255254:-1 gene:ENSMGAG00000001991 transcript:ENSMGAT00000002205 gene_biotype:protein_coding transcript_biotype:protein_coding;ENSMGAP00000017214 pep:novel chromosome:UMD2:10:3251906:3255122:-1 gene:	ENSMGAP00000001542 pep:novel chromosome:UMD2:10:3251906:3255254:-1 gene:ENSMGAG00000001991 transcript:ENSMGAT00000002205 gene_biotype:protein_coding transcript_biotype:protein_coding	yes	no	2	3.8758e-32	129.85	6.26	2.65	1	1	2	2	1	2	1	3	6
DISNLEDIRK	K	D	I	R	K	T	0	1	1	2	0	0	1	0	0	2	1	1	0	0	0	1	0	0	0	0	0	10	1	1201.63	ENSMGAP00000001294 pep:novel chromosome:UMD2:10:3097293:3130070:-1 gene:ENSMGAG00000001723 transcript:ENSMGAT00000001947 gene_biotype:protein_coding transcript_biotype:protein_coding	ENSMGAP00000001294 pep:novel chromosome:UMD2:10:3097293:3130070:-1 gene:ENSMGAG00000001723 transcript:ENSMGAT00000001947 gene_biotype:protein_coding transcript_biotype:protein_coding	yes	yes	2	0.002552	119.53	2.2	0.748	2	4	4
DISTNYYASQK	K	D	I	Q	K	K	1	0	1	1	0	1	0	0	0	1	0	1	0	0	0	2	1	0	2	0	0	11	0	1288.59	ENSMGAP00000018554 pep:novel chromosome:UMD2:1:55750309:55759765:-1 gene:ENSMGAG00000013000 transcript:ENSMGAT00000020126 gene_biotype:protein_coding transcript_biotype:protein_coding;ENSMGAP00000013729 pep:novel chromosome:UMD2:1:55750309:55759765:-1 gen	ENSMGAP00000018554 pep:novel chromosome:UMD2:1:55750309:55759765:-1 gene:ENSMGAG00000013000 transcript:ENSMGAT00000020126 gene_biotype:protein_coding transcript_biotype:protein_coding	yes	no	2	2.7709e-18	84.479	4.83	3.67	2				3
DITAECMNFVK	K	D	I	V	K	I	1	0	1	1	1	0	1	0	0	1	0	1	1	1	0	0	1	0	0	1	0	11	0	1326.59	ENSMGAP00000004117 pep:novel chromosome:UMD2:14:3224586:3227751:1 gene:ENSMGAG00000004323 transcript:ENSMGAT00000004830 gene_biotype:protein_coding transcript_biotype:protein_coding	ENSMGAP00000004117 pep:novel chromosome:UMD2:14:3224586:3227751:1 gene:ENSMGAG00000004323 transcript:ENSMGAT00000004830 gene_biotype:protein_coding transcript_biotype:protein_coding	yes	yes	2	4.144e-06	69.721	6	0						1
DITYFIQQLLR	R	D	I	L	R	E	0	1	0	1	0	2	0	0	0	2	2	0	0	1	0	0	1	0	1	0	0	11	0	1408.77	ENSMGAP00000013067 pep:novel chromosome:UMD2:7:31318213:31331077:-1 gene:ENSMGAG00000012404 transcript:ENSMGAT00000013969 gene_biotype:protein_coding transcript_biotype:protein_coding;ENSMGAP00000004678 pep:novel chromosome:UMD2:6:6421233:6446254:1 gene:E	ENSMGAP00000013067 pep:novel chromosome:UMD2:7:31318213:31331077:-1 gene:ENSMGAG00000012404 transcript:ENSMGAT00000013969 gene_biotype:protein_coding transcript_biotype:protein_coding	yes	no	2	0.0043638	89.171	16	0
DIVQFVPFR	R	D	I	F	R	N	0	1	0	1	0	1	0	0	0	1	0	0	0	2	1	0	0	0	0	2	0	9	0	1119.61	ENSMGAP00000011995 pep:novel chromosome:UMD2:6:42746957:42838798:-1 gene:ENSMGAG00000011450 transcript:ENSMGAT00000012880 gene_biotype:protein_coding transcript_biotype:protein_coding;ENSMGAP00000008225 pep:novel chromosome:UMD2:13:18853697:18857847:1 gen	ENSMGAP00000011995 pep:novel chromosome:UMD2:6:42746957:42838798:-1 gene:ENSMGAG00000011450 transcript:ENSMGAT00000012880 gene_biotype:protein_coding transcript_biotype:protein_coding	yes	no	2	0.00013801	105.52	4.67	4.11	5	2						1	3
DIVTHEILLDGGNK	K	D	I	N	K	V	0	0	1	2	0	0	1	2	1	2	2	1	0	0	0	0	1	0	0	1	0	14	0	1522.8	ENSMGAP00000006080 pep:novel chromosome:UMD2:23:2807017:2849562:-1 gene:ENSMGAG00000003375 transcript:ENSMGAT00000006827 gene_biotype:protein_coding transcript_biotype:protein_coding	ENSMGAP00000006080 pep:novel chromosome:UMD2:23:2807017:2849562:-1 gene:ENSMGAG00000003375 transcript:ENSMGAT00000006827 gene_biotype:protein_coding transcript_biotype:protein_coding	yes	yes	2,3	1.1352e-19	154.65	2	0.907	13	9	11	1
DIVTIANAVFAK	K	D	I	A	K	S	3	0	1	1	0	0	0	0	0	2	0	1	0	1	0	0	1	0	0	2	0	12	0	1260.71	ENSMGAP00000018441 pep:novel chromosome:UMD2:11:7972942:7983043:-1 gene:ENSMGAG00000004930 transcript:ENSMGAT00000018687 gene_biotype:protein_coding transcript_biotype:protein_coding;ENSMGAP00000004868 pep:novel chromosome:UMD2:11:7972942:7983043:-1 gene:	ENSMGAP00000018441 pep:novel chromosome:UMD2:11:7972942:7983043:-1 gene:ENSMGAG00000004930 transcript:ENSMGAT00000018687 gene_biotype:protein_coding transcript_biotype:protein_coding	yes	no	2,3	1.1556e-21	120.77	7.22	3.71	5	4	6	6	4	6	7	3	7	10
DIVTSNGVIHLIDR	K	D	I	D	R	V	0	1	1	2	0	0	0	1	1	3	1	0	0	0	0	1	1	0	0	2	0	14	0	1550.84	ENSMGAP00000015961 pep:novel chromosome:UMD2:1:179418764:179449321:1 gene:ENSMGAG00000015054 transcript:ENSMGAT00000016927 gene_biotype:protein_coding transcript_biotype:protein_coding	ENSMGAP00000015961 pep:novel chromosome:UMD2:1:179418764:179449321:1 gene:ENSMGAG00000015054 transcript:ENSMGAT00000016927 gene_biotype:protein_coding transcript_biotype:protein_coding	yes	yes	2,3	0	207.31	6.22	3.3	14	22	36	14	24	71	54	11	10	14
DKCYTTTIPFVYQGETK	R	D	K	T	K	Q	0	0	0	1	1	1	1	1	0	1	0	2	0	1	1	0	4	0	2	1	0	17	1	2049.97	ENSMGAP00000010338 pep:novel chromosome:UMD2:4:31914370:31918907:-1 gene:ENSMGAG00000009989 transcript:ENSMGAT00000011192 gene_biotype:protein_coding transcript_biotype:protein_coding	ENSMGAP00000010338 pep:novel chromosome:UMD2:4:31914370:31918907:-1 gene:ENSMGAG00000009989 transcript:ENSMGAT00000011192 gene_biotype:protein_coding transcript_biotype:protein_coding	yes	yes	2,3	1.0639e-152	98.062	14.5	0.499
DKDDGLHWEPVK	K	D	K	V	K	D	0	0	0	3	0	0	1	1	1	0	1	2	0	0	1	0	0	1	0	1	0	12	1	1437.69	ENSMGAP00000005964 pep:novel chromosome:UMD2:4:19373986:19412433:-1 gene:ENSMGAG00000005988 transcript:ENSMGAT00000006709 gene_biotype:protein_coding transcript_biotype:protein_coding;ENSMGAP00000005952 pep:novel chromosome:UMD2:4:19373977:19400103:-1 gen	ENSMGAP00000005964 pep:novel chromosome:UMD2:4:19373986:19412433:-1 gene:ENSMGAG00000005988 transcript:ENSMGAT00000006709 gene_biotype:protein_coding transcript_biotype:protein_coding	yes	no	3	0.0025893	115.34	7.06	4.2	1	1	3	3	5	7	6	1
DKDQTEGLGEAYISGHVAK	R	D	K	A	K	I	2	0	0	2	0	1	2	3	1	1	1	2	0	0	0	1	1	0	1	1	0	19	1	2016.98	ENSMGAP00000008002 pep:novel chromosome:UMD2:19:8416826:8429310:1 gene:ENSMGAG00000007784 transcript:ENSMGAT00000008791 gene_biotype:protein_coding transcript_biotype:protein_coding	ENSMGAP00000008002 pep:novel chromosome:UMD2:19:8416826:8429310:1 gene:ENSMGAG00000007784 transcript:ENSMGAT00000008791 gene_biotype:protein_coding transcript_biotype:protein_coding	yes	yes	3,4	1.8886e-19	101.49	5.78	0.416					2	7
DKEGNVWLTAFVYK	R	D	K	Y	K	S	1	0	1	1	0	0	1	1	0	0	1	2	0	1	0	0	1	1	1	2	0	14	1	1668.85	ENSMGAP00000013769 pep:novel chromosome:UMD2:1:80052367:80088579:-1 gene:ENSMGAG00000013050 transcript:ENSMGAT00000014684 gene_biotype:protein_coding transcript_biotype:protein_coding	ENSMGAP00000013769 pep:novel chromosome:UMD2:1:80052367:80088579:-1 gene:ENSMGAG00000013050 transcript:ENSMGAT00000014684 gene_biotype:protein_coding transcript_biotype:protein_coding	yes	yes	2,3	1.829e-24	117	5.31	2.63	3	4	6				11	8
DKETTMAYEYAK		D	K	A	K		2	0	0	1	0	0	2	0	0	0	0	2	1	0	0	0	2	0	2	0	0	12	1	1448.65		REV__ENSMGAP00000014080 pep:novel chromosome:UMD2:5:50580973:50594349:-1 gene:ENSMGAG00000013314 transcript:ENSMGAT00000015001 gene_biotype:protein_coding transcript_biotype:protein_coding	yes	yes	2	0.00075217	73.632	17.6	0.696
DKGLNPCEIGPD	K	D	K	P	D	-	0	0	1	2	1	0	1	2	0	1	1	1	0	0	2	0	0	0	0	0	0	12	1	1313.59	ENSMGAP00000003213 pep:novel chromosome:UMD2:20:3014496:3029614:-1 gene:ENSMGAG00000003499 transcript:ENSMGAT00000003912 gene_biotype:protein_coding transcript_biotype:protein_coding	ENSMGAP00000003213 pep:novel chromosome:UMD2:20:3014496:3029614:-1 gene:ENSMGAG00000003499 transcript:ENSMGAT00000003912 gene_biotype:protein_coding transcript_biotype:protein_coding	yes	yes	2	0.0095599	69.352	11.5	0.5
DKGNPPQFSSVK	K	D	K	V	K	V	0	0	1	1	0	1	0	1	0	0	0	2	0	1	2	2	0	0	0	1	0	12	1	1302.66	ENSMGAP00000012007 pep:novel chromosome:UMD2:4:44030140:44130685:-1 gene:ENSMGAG00000011459 transcript:ENSMGAT00000012893 gene_biotype:protein_coding transcript_biotype:protein_coding	ENSMGAP00000012007 pep:novel chromosome:UMD2:4:44030140:44130685:-1 gene:ENSMGAG00000011459 transcript:ENSMGAT00000012893 gene_biotype:protein_coding transcript_biotype:protein_coding	yes	yes	2,3	1.0906e-12	95.417	1.7	0.64	4	5	1
DKIAPILYQPHLEAMDR	K	D	K	D	R	R	2	1	0	2	0	1	1	0	1	2	2	1	1	0	2	0	0	0	1	0	0	17	1	2009.04	ENSMGAP00000001205 pep:novel chromosome:UMD2:16:1751352:1803828:1 gene:ENSMGAG00000001714 transcript:ENSMGAT00000001857 gene_biotype:protein_coding transcript_biotype:protein_coding	ENSMGAP00000001205 pep:novel chromosome:UMD2:16:1751352:1803828:1 gene:ENSMGAG00000001714 transcript:ENSMGAT00000001857 gene_biotype:protein_coding transcript_biotype:protein_coding	yes	yes	3	8.8818e-11	66.022	7.33	0.471							2	1
DKLNNLVLFDK	R	D	K	D	K	A	0	0	2	2	0	0	0	0	0	0	3	2	0	1	0	0	0	0	0	1	0	11	1	1317.73	ENSMGAP00000003937 pep:novel chromosome:UMD2:26:5974702:5976281:-1 gene:ENSMGAG00000004167 transcript:ENSMGAT00000004647 gene_biotype:protein_coding transcript_biotype:protein_coding	ENSMGAP00000003937 pep:novel chromosome:UMD2:26:5974702:5976281:-1 gene:ENSMGAG00000004167 transcript:ENSMGAT00000004647 gene_biotype:protein_coding transcript_biotype:protein_coding	yes	yes	2	2.6372e-05	128.54	1	0	1
DKMESFFLGETLK	R	D	K	L	K	Y	0	0	0	1	0	0	2	1	0	0	2	2	1	2	0	1	1	0	0	0	0	13	1	1543.76	ENSMGAP00000000323 pep:novel chromosome:UMD2:19:205870:223235:-1 gene:ENSMGAG00000000931 transcript:ENSMGAT00000000959 gene_biotype:protein_coding transcript_biotype:protein_coding	ENSMGAP00000000323 pep:novel chromosome:UMD2:19:205870:223235:-1 gene:ENSMGAG00000000931 transcript:ENSMGAT00000000959 gene_biotype:protein_coding transcript_biotype:protein_coding	yes	yes	2,3	8.0069e-09	84.753	5.55	1.62		1	6	4	7	10	10	4
DKTDWCCHR	K	D	K	H	R	H	0	1	0	2	2	0	0	0	1	0	0	1	0	0	0	0	1	1	0	0	0	9	1	1276.51	ENSMGAP00000015160 pep:novel chromosome:UMD2:1:86942043:86949156:-1 gene:ENSMGAG00000014329 transcript:ENSMGAT00000016109 gene_biotype:protein_coding transcript_biotype:protein_coding	ENSMGAP00000015160 pep:novel chromosome:UMD2:1:86942043:86949156:-1 gene:ENSMGAG00000014329 transcript:ENSMGAT00000016109 gene_biotype:protein_coding transcript_biotype:protein_coding	yes	yes	3	0.0010639	81.95	16	0
DKTLVVQFTVK	R	D	K	V	K	H	0	0	0	1	0	1	0	0	0	0	1	2	0	1	0	0	2	0	0	3	0	11	1	1276.74	ENSMGAP00000002079 pep:novel scaffold:UMD2:GL424502.1:5805:6830:1 gene:ENSMGAG00000002470 transcript:ENSMGAT00000002752 gene_biotype:protein_coding transcript_biotype:protein_coding	ENSMGAP00000002079 pep:novel scaffold:UMD2:GL424502.1:5805:6830:1 gene:ENSMGAG00000002470 transcript:ENSMGAT00000002752 gene_biotype:protein_coding transcript_biotype:protein_coding	yes	yes	2	4.1215e-06	101.53	9	0									6
DKVCQEFK	R	D	K	F	K	T	0	0	0	1	1	1	1	0	0	0	0	2	0	1	0	0	0	0	0	1	0	8	1	1052.5	ENSMGAP00000010418 pep:novel chromosome:UMD2:4:32308595:32314360:-1 gene:ENSMGAG00000010043 transcript:ENSMGAT00000011276 gene_biotype:protein_coding transcript_biotype:protein_coding	ENSMGAP00000010418 pep:novel chromosome:UMD2:4:32308595:32314360:-1 gene:ENSMGAG00000010043 transcript:ENSMGAT00000011276 gene_biotype:protein_coding transcript_biotype:protein_coding	yes	yes	2	8.2649e-11	125.16	9	0									1
DKWGLQEEDFQPR	K	D	K	P	R	S	0	1	0	2	0	2	2	1	0	0	1	1	0	1	1	0	0	1	0	0	0	13	1	1646.77	ENSMGAP00000012365 pep:novel chromosome:UMD2:6:45380480:45402167:1 gene:ENSMGAG00000011787 transcript:ENSMGAT00000013255 gene_biotype:protein_coding transcript_biotype:protein_coding	ENSMGAP00000012365 pep:novel chromosome:UMD2:6:45380480:45402167:1 gene:ENSMGAG00000011787 transcript:ENSMGAT00000013255 gene_biotype:protein_coding transcript_biotype:protein_coding	yes	yes	2,3	2.9139e-06	93.348	9	0									6
DLAEHELTTK	R	D	L	T	K	G	1	0	0	1	0	0	2	0	1	0	2	1	0	0	0	0	2	0	0	0	0	10	0	1155.58	ENSMGAP00000001002 pep:novel chromosome:UMD2:11:2212526:2221952:-1 gene:ENSMGAG00000001514 transcript:ENSMGAT00000001651 gene_biotype:protein_coding transcript_biotype:protein_coding	ENSMGAP00000001002 pep:novel chromosome:UMD2:11:2212526:2221952:-1 gene:ENSMGAG00000001514 transcript:ENSMGAT00000001651 gene_biotype:protein_coding transcript_biotype:protein_coding	yes	yes	2	0.0017505	124.67	8.4	0.49								3	2
DLATPIILVK	R	D	L	V	K	Q	1	0	0	1	0	0	0	0	0	2	2	1	0	0	1	0	1	0	0	1	0	10	0	1081.67	ENSMGAP00000003069 pep:novel chromosome:UMD2:6:4086029:4105305:1 gene:ENSMGAG00000003270 transcript:ENSMGAT00000003763 gene_biotype:protein_coding transcript_biotype:protein_coding	ENSMGAP00000003069 pep:novel chromosome:UMD2:6:4086029:4105305:1 gene:ENSMGAG00000003270 transcript:ENSMGAT00000003763 gene_biotype:protein_coding transcript_biotype:protein_coding	yes	yes	2	0.0028197	86.898	3.89	1.66	2	2	4	2	4	4
DLDAECLHR	K	D	L	H	R	T	1	1	0	2	1	0	1	0	1	0	2	0	0	0	0	0	0	0	0	0	0	9	0	1127.5	CON__Q6KB66-1	CON__Q6KB66-1	yes	yes	2	0.0082351	71.614	1	0	1
DLDAELLQHLTQGTAFLQVSTK	K	D	L	T	K	A	2	0	0	2	0	3	1	1	1	0	5	1	0	1	0	1	3	0	0	1	0	22	0	2427.26	ENSMGAP00000010021 pep:novel chromosome:UMD2:11:15938604:15943797:-1 gene:ENSMGAG00000009672 transcript:ENSMGAT00000010864 gene_biotype:protein_coding transcript_biotype:protein_coding;ENSMGAP00000017462 pep:novel chromosome:UMD2:11:15940340:15943765:-1 g	ENSMGAP00000010021 pep:novel chromosome:UMD2:11:15938604:15943797:-1 gene:ENSMGAG00000009672 transcript:ENSMGAT00000010864 gene_biotype:protein_coding transcript_biotype:protein_coding	no	no	2,3	4.9356e-58	102.45	4.96	2.2		4	4	3	6	6	1		1	2
DLDIAILVGSMPR	K	D	L	P	R	R	1	1	0	2	0	0	0	1	0	2	2	0	1	0	1	1	0	0	0	1	0	13	0	1398.75	ENSMGAP00000004774 pep:novel chromosome:UMD2:2:7966481:7973469:-1 gene:ENSMGAG00000004885 transcript:ENSMGAT00000005496 gene_biotype:protein_coding transcript_biotype:protein_coding	ENSMGAP00000004774 pep:novel chromosome:UMD2:2:7966481:7973469:-1 gene:ENSMGAG00000004885 transcript:ENSMGAT00000005496 gene_biotype:protein_coding transcript_biotype:protein_coding	yes	yes	2	0.00074224	78.814	11	0
DLDINRPGTVPNAK	R	D	L	A	K	T	1	1	2	2	0	0	0	1	0	1	1	1	0	0	2	0	1	0	0	1	0	14	1	1508.79	ENSMGAP00000003488 pep:novel chromosome:UMD2:13:2658260:2667597:1 gene:ENSMGAG00000003705 transcript:ENSMGAT00000004192 gene_biotype:protein_coding transcript_biotype:protein_coding	ENSMGAP00000003488 pep:novel chromosome:UMD2:13:2658260:2667597:1 gene:ENSMGAG00000003705 transcript:ENSMGAT00000004192 gene_biotype:protein_coding transcript_biotype:protein_coding	yes	yes	3	4.1192e-19	66.989	10	0										2
DLEELVNCLTGQGEEAR	K	D	L	A	R	L	1	1	1	1	1	1	4	2	0	0	3	0	0	0	0	0	1	0	0	1	0	17	0	1931.89	ENSMGAP00000010932 pep:novel chromosome:UMD2:12:20556625:20558177:-1 gene:ENSMGAG00000010525 transcript:ENSMGAT00000011799 gene_biotype:protein_coding transcript_biotype:protein_coding	ENSMGAP00000010932 pep:novel chromosome:UMD2:12:20556625:20558177:-1 gene:ENSMGAG00000010525 transcript:ENSMGAT00000011799 gene_biotype:protein_coding transcript_biotype:protein_coding	yes	yes	2	2.7056e-33	110.12	14.8	0.4
DLEEPINFR	R	D	L	F	R	L	0	1	1	1	0	0	2	0	0	1	1	0	0	1	1	0	0	0	0	0	0	9	0	1131.56	ENSMGAP00000007552 pep:novel chromosome:UMD2:11:13704995:13723855:-1 gene:ENSMGAG00000007413 transcript:ENSMGAT00000008330 gene_biotype:protein_coding transcript_biotype:protein_coding	ENSMGAP00000007552 pep:novel chromosome:UMD2:11:13704995:13723855:-1 gene:ENSMGAG00000007413 transcript:ENSMGAT00000008330 gene_biotype:protein_coding transcript_biotype:protein_coding	yes	yes	2	1.588e-46	133.23	7.43	2.65		1	3	3	2	3	5	6	6	3
DLEPMLSVGVFNNK	K	D	L	N	K	N	0	0	2	1	0	0	1	1	0	0	2	1	1	1	1	1	0	0	0	2	0	14	0	1561.78	ENSMGAP00000004966 pep:novel chromosome:UMD2:19:5825235:5828326:1 gene:ENSMGAG00000005072 transcript:ENSMGAT00000005691 gene_biotype:protein_coding transcript_biotype:protein_coding	ENSMGAP00000004966 pep:novel chromosome:UMD2:19:5825235:5828326:1 gene:ENSMGAG00000005072 transcript:ENSMGAT00000005691 gene_biotype:protein_coding transcript_biotype:protein_coding	yes	yes	2	0.00045315	65.043	11.1	0.875										3
DLETKPYENLFVR	K	D	L	V	R	A	0	1	1	1	0	0	2	0	0	0	2	1	0	1	1	0	1	0	1	1	0	13	1	1622.83	ENSMGAP00000012365 pep:novel chromosome:UMD2:6:45380480:45402167:1 gene:ENSMGAG00000011787 transcript:ENSMGAT00000013255 gene_biotype:protein_coding transcript_biotype:protein_coding	ENSMGAP00000012365 pep:novel chromosome:UMD2:6:45380480:45402167:1 gene:ENSMGAG00000011787 transcript:ENSMGAT00000013255 gene_biotype:protein_coding transcript_biotype:protein_coding	yes	yes	3	0.0025673	62.088	9.43	0.495									4	3
DLEVSDPTETTLSLR	K	D	L	L	R	W	0	1	0	2	0	0	2	0	0	0	3	0	0	0	1	2	3	0	0	1	0	15	0	1674.83	ENSMGAP00000002758 pep:novel chromosome:UMD2:19:2654337:2697211:-1 gene:ENSMGAG00000003049 transcript:ENSMGAT00000003443 gene_biotype:protein_coding transcript_biotype:protein_coding;ENSMGAP00000018607 pep:novel chromosome:UMD2:19:2654340:2693480:-1 gene:	ENSMGAP00000002763 pep:novel chromosome:UMD2:19:2654340:2693480:-1 gene:ENSMGAG00000003049 transcript:ENSMGAT00000003448 gene_biotype:protein_coding transcript_biotype:protein_coding	no	no	2	4.8544e-131	132.08	2.23	0.697	2	6	5
DLFLSGAYDEISSK	R	D	L	S	K	M	1	0	0	2	0	0	1	1	0	1	2	1	0	1	0	3	0	0	1	0	0	14	0	1543.74	ENSMGAP00000000288 pep:novel chromosome:UMD2:19:183210:200298:1 gene:ENSMGAG00000000894 transcript:ENSMGAT00000000924 gene_biotype:protein_coding transcript_biotype:protein_coding	ENSMGAP00000000288 pep:novel chromosome:UMD2:19:183210:200298:1 gene:ENSMGAG00000000894 transcript:ENSMGAT00000000924 gene_biotype:protein_coding transcript_biotype:protein_coding	yes	yes	2	2.7331e-15	89.624	9	0.913								4	5	2
DLFVELKR	K	D	L	K	R	Y	0	1	0	1	0	0	1	0	0	0	2	1	0	1	0	0	0	0	0	1	0	8	1	1018.58	ENSMGAP00000002860 pep:novel chromosome:UMD2:9:3311830:3347223:-1 gene:ENSMGAG00000003133 transcript:ENSMGAT00000003548 gene_biotype:protein_coding transcript_biotype:protein_coding	ENSMGAP00000002860 pep:novel chromosome:UMD2:9:3311830:3347223:-1 gene:ENSMGAG00000003133 transcript:ENSMGAT00000003548 gene_biotype:protein_coding transcript_biotype:protein_coding	yes	yes	2	2.5723e-05	147.19	11.5	0.764
DLGEENFK	K	D	L	F	K	A	0	0	1	1	0	0	2	1	0	0	1	1	0	1	0	0	0	0	0	0	0	8	0	950.435	CON__P02768-1	CON__P02768-1	yes	yes	2	0.0096095	106.36	12	0
DLGQSSAVR	R	D	L	V	R	V	1	1	0	1	0	1	0	1	0	0	1	0	0	0	0	2	0	0	0	1	0	9	0	931.472	ENSMGAP00000003150 pep:novel chromosome:UMD2:23:2777706:2849334:-1 gene:ENSMGAG00000003375 transcript:ENSMGAT00000003846 gene_biotype:protein_coding transcript_biotype:protein_coding;ENSMGAP00000017932 pep:novel chromosome:UMD2:23:2777706:2815764:-1 gene:	ENSMGAP00000003150 pep:novel chromosome:UMD2:23:2777706:2849334:-1 gene:ENSMGAG00000003375 transcript:ENSMGAT00000003846 gene_biotype:protein_coding transcript_biotype:protein_coding	yes	no	2	1.8577e-11	109.66	1	0	3
DLIDFDDR	R	D	L	D	R	E	0	1	0	4	0	0	0	0	0	1	1	0	0	1	0	0	0	0	0	0	0	8	0	1007.46	ENSMGAP00000003543 pep:novel chromosome:UMD2:3:11824798:11861653:-1 gene:ENSMGAG00000003779 transcript:ENSMGAT00000004247 gene_biotype:protein_coding transcript_biotype:protein_coding;ENSMGAP00000019233 pep:novel chromosome:UMD2:3:11826312:11851509:-1 gen	ENSMGAP00000003543 pep:novel chromosome:UMD2:3:11824798:11861653:-1 gene:ENSMGAG00000003779 transcript:ENSMGAT00000004247 gene_biotype:protein_coding transcript_biotype:protein_coding	yes	no	2	0.00035945	113.71	5	4.97	1	1
DLIVPINPR	K	D	L	P	R	L	0	1	1	1	0	0	0	0	0	2	1	0	0	0	2	0	0	0	0	1	0	9	0	1035.61	ENSMGAP00000015731 pep:novel chromosome:UMD2:1:144353697:144390587:1 gene:ENSMGAG00000014841 transcript:ENSMGAT00000016691 gene_biotype:protein_coding transcript_biotype:protein_coding	ENSMGAP00000015731 pep:novel chromosome:UMD2:1:144353697:144390587:1 gene:ENSMGAG00000014841 transcript:ENSMGAT00000016691 gene_biotype:protein_coding transcript_biotype:protein_coding	yes	yes	2	0.0016134	101.72	4.63	1.18			5	3	5	6
DLKPEQDLFVGDVIANAR	R	D	L	A	R	P	2	1	1	3	0	1	1	1	0	1	2	1	0	1	1	0	0	0	0	2	0	18	1	1999.04	ENSMGAP00000016404 pep:novel chromosome:UMD2:17:6005005:6006093:1 gene:ENSMGAG00000015463 transcript:ENSMGAT00000017378 gene_biotype:protein_coding transcript_biotype:protein_coding	ENSMGAP00000016404 pep:novel chromosome:UMD2:17:6005005:6006093:1 gene:ENSMGAG00000015463 transcript:ENSMGAT00000017378 gene_biotype:protein_coding transcript_biotype:protein_coding	yes	yes	2,3	2.33e-38	93.371	6.54	2.82	1	3	5	1	4	4	5	2	6	8
DLLASVTGPEK	K	D	L	E	K	S	1	0	0	1	0	0	1	1	0	0	2	1	0	0	1	1	1	0	0	1	0	11	0	1128.6	ENSMGAP00000005175 pep:novel chromosome:UMD2:21:5804658:5811459:1 gene:ENSMGAG00000005264 transcript:ENSMGAT00000005906 gene_biotype:protein_coding transcript_biotype:protein_coding	ENSMGAP00000005175 pep:novel chromosome:UMD2:21:5804658:5811459:1 gene:ENSMGAG00000005264 transcript:ENSMGAT00000005906 gene_biotype:protein_coding transcript_biotype:protein_coding	yes	yes	2	2.1337e-06	98.898	8.42	4.57	3	4	4	5	7	6	5	5	5	6
DLLFKDLTK	K	D	L	T	K	C	0	0	0	2	0	0	0	0	0	0	3	2	0	1	0	0	1	0	0	0	0	9	1	1091.62	ENSMGAP00000002805 pep:novel chromosome:UMD2:11:4133497:4144093:-1 gene:ENSMGAG00000003078 transcript:ENSMGAT00000003492 gene_biotype:protein_coding transcript_biotype:protein_coding;ENSMGAP00000002725 pep:novel chromosome:UMD2:11:4127724:4142770:-1 gene:	ENSMGAP00000002805 pep:novel chromosome:UMD2:11:4133497:4144093:-1 gene:ENSMGAG00000003078 transcript:ENSMGAT00000003492 gene_biotype:protein_coding transcript_biotype:protein_coding	yes	no	2	0.001854	154.24	3.9	1.88	4	4	5	4	4	6	2
DLLFKDSAIMLK	K	D	L	L	K	R	1	0	0	2	0	0	0	0	0	1	3	2	1	1	0	1	0	0	0	0	0	12	1	1392.77	ENSMGAP00000002805 pep:novel chromosome:UMD2:11:4133497:4144093:-1 gene:ENSMGAG00000003078 transcript:ENSMGAT00000003492 gene_biotype:protein_coding transcript_biotype:protein_coding;ENSMGAP00000002725 pep:novel chromosome:UMD2:11:4127724:4142770:-1 gene:	ENSMGAP00000002805 pep:novel chromosome:UMD2:11:4133497:4144093:-1 gene:ENSMGAG00000003078 transcript:ENSMGAT00000003492 gene_biotype:protein_coding transcript_biotype:protein_coding	yes	no	2,3	0.00025043	95.417	5.8	1.25			3			12	5
DLLGINLPDLSNWR	K	D	L	W	R	N	0	1	2	2	0	0	0	1	0	1	4	0	0	0	1	1	0	1	0	0	0	14	0	1624.86	ENSMGAP00000005404 pep:novel chromosome:UMD2:16:6306739:6314601:-1 gene:ENSMGAG00000005483 transcript:ENSMGAT00000006137 gene_biotype:protein_coding transcript_biotype:protein_coding	ENSMGAP00000005404 pep:novel chromosome:UMD2:16:6306739:6314601:-1 gene:ENSMGAG00000005483 transcript:ENSMGAT00000006137 gene_biotype:protein_coding transcript_biotype:protein_coding	yes	yes	2	0.0016558	101.3	10	0										2
DLLLFLSPSDYAATGSCK	K	D	L	C	K	Q	2	0	0	2	1	0	0	1	0	0	4	1	0	1	1	3	1	0	1	0	0	18	0	1956.95	ENSMGAP00000005404 pep:novel chromosome:UMD2:16:6306739:6314601:-1 gene:ENSMGAG00000005483 transcript:ENSMGAT00000006137 gene_biotype:protein_coding transcript_biotype:protein_coding	ENSMGAP00000005404 pep:novel chromosome:UMD2:16:6306739:6314601:-1 gene:ENSMGAG00000005483 transcript:ENSMGAT00000006137 gene_biotype:protein_coding transcript_biotype:protein_coding	yes	yes	2	1.1384e-10	62.203	7.33	0.471							2	1
DLLNHHILK	R	D	L	L	K	S	0	0	1	1	0	0	0	0	2	1	3	1	0	0	0	0	0	0	0	0	0	9	0	1101.63	ENSMGAP00000008266 pep:novel chromosome:UMD2:15:14974570:14996058:-1 gene:ENSMGAG00000008048 transcript:ENSMGAT00000009058 gene_biotype:protein_coding transcript_biotype:protein_coding	ENSMGAP00000008266 pep:novel chromosome:UMD2:15:14974570:14996058:-1 gene:ENSMGAG00000008048 transcript:ENSMGAT00000009058 gene_biotype:protein_coding transcript_biotype:protein_coding	yes	yes	2	0.0082683	90.15	7	0							2
DLLPTSLGSYYR	R	D	L	Y	R	Y	0	1	0	1	0	0	0	1	0	0	3	0	0	0	1	2	1	0	2	0	0	12	0	1383.7	ENSMGAP00000009127 pep:novel chromosome:UMD2:14:13447766:13743695:1 gene:ENSMGAG00000008850 transcript:ENSMGAT00000009941 gene_biotype:protein_coding transcript_biotype:protein_coding;ENSMGAP00000009120 pep:novel chromosome:UMD2:14:13447766:13743695:1 gen	ENSMGAP00000009127 pep:novel chromosome:UMD2:14:13447766:13743695:1 gene:ENSMGAG00000008850 transcript:ENSMGAT00000009941 gene_biotype:protein_coding transcript_biotype:protein_coding	yes	no	2	3.1406e-16	89.301	7.08	1.73			1	1		1	3	5	2
DLLSFLQASGDWNLK	R	D	L	L	K	N	1	0	1	2	0	1	0	1	0	0	4	1	0	1	0	2	0	1	0	0	0	15	0	1705.87	ENSMGAP00000008653 pep:novel chromosome:UMD2:1:22819076:22866305:1 gene:ENSMGAG00000008443 transcript:ENSMGAT00000009453 gene_biotype:protein_coding transcript_biotype:protein_coding	ENSMGAP00000008653 pep:novel chromosome:UMD2:1:22819076:22866305:1 gene:ENSMGAG00000008443 transcript:ENSMGAT00000009453 gene_biotype:protein_coding transcript_biotype:protein_coding	yes	yes	2	1.0716e-25	108.58	13.2	0.433
DLLSQHNIAYK	K	D	L	Y	K	G	1	0	1	1	0	1	0	0	1	1	2	1	0	0	0	1	0	0	1	0	0	11	0	1300.68	ENSMGAP00000006977 pep:novel chromosome:UMD2:16:7714975:7724534:1 gene:ENSMGAG00000006901 transcript:ENSMGAT00000007742 gene_biotype:protein_coding transcript_biotype:protein_coding	ENSMGAP00000006977 pep:novel chromosome:UMD2:16:7714975:7724534:1 gene:ENSMGAG00000006901 transcript:ENSMGAT00000007742 gene_biotype:protein_coding transcript_biotype:protein_coding	yes	yes	2,3	1.2786e-31	144.1	8.94	0.539								3	12	2
DLMSDMR	K	D	L	M	R	R	0	1	0	2	0	0	0	0	0	0	1	0	2	0	0	1	0	0	0	0	0	7	0	866.363	ENSMGAP00000012955 pep:novel chromosome:UMD2:2:43550680:43565964:1 gene:ENSMGAG00000012305 transcript:ENSMGAT00000013856 gene_biotype:protein_coding transcript_biotype:protein_coding	ENSMGAP00000012955 pep:novel chromosome:UMD2:2:43550680:43565964:1 gene:ENSMGAG00000012305 transcript:ENSMGAT00000013856 gene_biotype:protein_coding transcript_biotype:protein_coding	yes	yes	2	0.0032688	81.784	10.1	0.927									2	4
DLMVGDEASELR	K	D	L	L	R	S	1	1	0	2	0	0	2	1	0	0	2	0	1	0	0	1	0	0	0	1	0	12	0	1333.62	ENSMGAP00000019771 pep:novel chromosome:UMD2:2:7474230:7488914:-1 gene:ENSMGAG00000004587 transcript:ENSMGAT00000020335 gene_biotype:protein_coding transcript_biotype:protein_coding;ENSMGAP00000004414 pep:novel chromosome:UMD2:2:7474496:7490586:-1 gene:EN	ENSMGAP00000019771 pep:novel chromosome:UMD2:2:7474230:7488914:-1 gene:ENSMGAG00000004587 transcript:ENSMGAT00000020335 gene_biotype:protein_coding transcript_biotype:protein_coding	yes	no	2	5.5554e-08	92.19	6.5	5.5	1
DLNLDGIIAEVK	R	D	L	V	K	A	1	0	1	2	0	0	1	1	0	2	2	1	0	0	0	0	0	0	0	1	0	12	0	1298.71	CON__Q9NSB2;CON__Q6ISB0	CON__Q9NSB2	yes	no	2	0.000413	82.202	15.5	0.5
DLNLYDNTR	K	D	L	T	R	C	0	1	2	2	0	0	0	0	0	0	2	0	0	0	0	0	1	0	1	0	0	9	0	1122.53	ENSMGAP00000006253 pep:novel chromosome:UMD2:8:18156597:18163111:-1 gene:ENSMGAG00000006225 transcript:ENSMGAT00000007000 gene_biotype:protein_coding transcript_biotype:protein_coding	ENSMGAP00000006253 pep:novel chromosome:UMD2:8:18156597:18163111:-1 gene:ENSMGAG00000006225 transcript:ENSMGAT00000007000 gene_biotype:protein_coding transcript_biotype:protein_coding	yes	yes	2	0.0031544	86.18	9	0									1
DLNMDCIIAEIK	R	D	L	I	K	A	1	0	1	2	1	0	1	0	0	3	1	1	1	0	0	0	0	0	0	0	0	12	0	1433.69	CON__P78386;CON__O43790	CON__P78386	no	no	2	1.0855e-17	85.554	6	7.07	2
DLNSVLADNLK	R	D	L	L	K	S	1	0	2	2	0	0	0	0	0	0	3	1	0	0	0	1	0	0	0	1	0	11	0	1200.63	ENSMGAP00000012380 pep:novel chromosome:UMD2:10:29269967:29331314:1 gene:ENSMGAG00000011794 transcript:ENSMGAT00000013270 gene_biotype:protein_coding transcript_biotype:protein_coding	ENSMGAP00000012380 pep:novel chromosome:UMD2:10:29269967:29331314:1 gene:ENSMGAG00000011794 transcript:ENSMGAT00000013270 gene_biotype:protein_coding transcript_biotype:protein_coding	yes	yes	2	0.0095972	72.29	3.36	0.771		2	3	6
DLPELLQR	K	D	L	Q	R	N	0	1	0	1	0	1	1	0	0	0	3	0	0	0	1	0	0	0	0	0	0	8	0	982.545	ENSMGAP00000012478 pep:novel chromosome:UMD2:6:45737953:45763770:1 gene:ENSMGAG00000011875 transcript:ENSMGAT00000013372 gene_biotype:protein_coding transcript_biotype:protein_coding	ENSMGAP00000012478 pep:novel chromosome:UMD2:6:45737953:45763770:1 gene:ENSMGAG00000011875 transcript:ENSMGAT00000013372 gene_biotype:protein_coding transcript_biotype:protein_coding	yes	yes	2	0.00037653	101.33	3.31	1.61	5	4	5	4	6	2
DLQAFCCSEGK	K	D	L	G	K	C	1	0	0	1	2	1	1	1	0	0	1	1	0	1	0	1	0	0	0	0	0	11	0	1313.54	ENSMGAP00000008524 pep:novel chromosome:UMD2:22:11389753:11394342:1 gene:ENSMGAG00000008289 transcript:ENSMGAT00000009323 gene_biotype:protein_coding transcript_biotype:protein_coding	ENSMGAP00000008524 pep:novel chromosome:UMD2:22:11389753:11394342:1 gene:ENSMGAG00000008289 transcript:ENSMGAT00000009323 gene_biotype:protein_coding transcript_biotype:protein_coding	yes	yes	2	9.7377e-122	134.13	9.59	1.5								5	6
DLQAFTEYEFR	K	D	L	F	R	V	1	1	0	1	0	1	2	0	0	0	1	0	0	2	0	0	1	0	1	0	0	11	0	1417.65	ENSMGAP00000014122 pep:novel chromosome:UMD2:2:65566370:65646849:1 gene:ENSMGAG00000013356 transcript:ENSMGAT00000015045 gene_biotype:protein_coding transcript_biotype:protein_coding	ENSMGAP00000014122 pep:novel chromosome:UMD2:2:65566370:65646849:1 gene:ENSMGAG00000013356 transcript:ENSMGAT00000015045 gene_biotype:protein_coding transcript_biotype:protein_coding	yes	yes	2	1.7681e-08	106.67	2.14	0.742	3	6	5
DLQMDDFELLCTDGR	K	D	L	G	R	R	0	1	0	4	1	1	1	1	0	0	3	0	1	1	0	0	1	0	0	0	0	15	0	1826.78	ENSMGAP00000002805 pep:novel chromosome:UMD2:11:4133497:4144093:-1 gene:ENSMGAG00000003078 transcript:ENSMGAT00000003492 gene_biotype:protein_coding transcript_biotype:protein_coding;ENSMGAP00000002725 pep:novel chromosome:UMD2:11:4127724:4142770:-1 gene:	ENSMGAP00000002805 pep:novel chromosome:UMD2:11:4133497:4144093:-1 gene:ENSMGAG00000003078 transcript:ENSMGAT00000003492 gene_biotype:protein_coding transcript_biotype:protein_coding	yes	no	2,3	0	199.58	6.51	3.1	5	7	10	10	9	37	10	7	8	8
[truncated: 5,405 more rows]
[truncated: 18 more columns]
